# Supplementary material for: Multi-Omics and Genome-Scale Modeling Reveal a Metabolic Shift During C. elegans Aging
Source: Front Mol Biosci. 2019 Feb 6;6:2. doi: 10.3389/fmolb.2019.00002 (PMC6372924; doi:10.3389/fmolb.2019.00002)
Supplement: Supplementary file 2 [file Data_Sheet_2.ZIP]

Archive with 28 entries (25 files):
- Scripts, model and data files/
- Scripts, model and data files/.DS_Store
- __MACOSX/
- __MACOSX/Scripts, model and data files/
- __MACOSX/Scripts, model and data files/._.DS_Store
- Scripts, model and data files/.Rhistory
- Scripts, model and data files/2017-09-06_(Mains_UK_65).xlsx
- __MACOSX/Scripts, model and data files/._2017-09-06_(Mains_UK_65).xlsx
- Scripts, model and data files/2017-09-06_(Mains_UK_65)_RelativeQuant.csv
- __MACOSX/Scripts, model and data files/._2017-09-06_(Mains_UK_65)_RelativeQuant.csv
- Scripts, model and data files/all.sampleInfo.csv
- __MACOSX/Scripts, model and data files/._all.sampleInfo.csv
- Scripts, model and data files/FBAPipeline.py
- __MACOSX/Scripts, model and data files/._FBAPipeline.py
- Scripts, model and data files/GeneInfoForModelGenes.csv
- __MACOSX/Scripts, model and data files/._GeneInfoForModelGenes.csv
- Scripts, model and data files/genes-notfound.csv
- __MACOSX/Scripts, model and data files/._genes-notfound.csv
- Scripts, model and data files/GroupMeans.csv
- Scripts, model and data files/input-reaction-bounds.csv
- __MACOSX/Scripts, model and data files/._input-reaction-bounds.csv
- Scripts, model and data files/metabo-diffs.csv
- __MACOSX/Scripts, model and data files/._metabo-diffs.csv
- Scripts, model and data files/metabo-model-mapping.csv
- __MACOSX/Scripts, model and data files/._metabo-model-mapping.csv
- Scripts, model and data files/ProcessMetabolomicsData.R
- __MACOSX/Scripts, model and data files/._ProcessMetabolomicsData.R
- Scripts, model and data files/wormjam-20180125.sbml
