# Supplementary material for: Multi-Omics and Genome-Scale Modeling Reveal a Metabolic Shift During C. elegans Aging
Source: Front Mol Biosci. 2019 Feb 6;6:2. doi: 10.3389/fmolb.2019.00002 (PMC6372924; doi:10.3389/fmolb.2019.00002)
Supplement: Supplementary file 2 [file Data_Sheet_2.ZIP › Scripts, model and data files/2017-09-06_(Mains_UK_65).xlsx]

## Sheet: MetaboliteIDs
Compound (Metabolite)	KEGG ID	HMDB ID	PubChem	CAS	METABOLIC PATHWAY
Acetoacetate	C00164	HMDB00060	96	541-50-4	Ketone
Acetylcarnitine	C02571	HMDB00201	5567	3040-38-8	Fatty acid Oxidation
Acetylcholine	C01996	HMDB00895	187	60-32-1	Lipids/phospholipids, ligand
Aconitate	C02341	HMDB00958	444212	4023-65-8	TCA Cycle
Adenine	C00147	HMDB00034	190	73-24-5	Nucleotide/Purine metabolism
Adenosine	C00212	HMDB00050	60961	58-61-7	Nucleotide/Purine metabolism
Adenosine 3 phosphate (ATP)	C00002	HMDB00538	5957	51963-61-2	Nucleotide
Adenosine diphosphate (ADP)	C00008	HMDB01341	6022	20398-34-9	Nucleotide/Purine metabolism
Adenosine monophosphate (AMP)	C00020	HMDB00045	15938965	149022-20-8	Nucleotide
Adenylosuccinate	C03794	HMDB00536	195	19046-78-7	Nucleotide/Purine metabolism
Adipic Acid	C06104	HMDB00448	196	124-04-9	Caprolactam degradation
Agmatine	C00179	HMDB01432	199	2482-00-0	Polyamine metabolism
Alanine (Ala)	C00041	HMDB00161	5950	56-41-7	Amino Acid
Allantoin	C01551	HMDB00462	204	97-59-6	Nucleotide Degredation
Allopurinol	D00224	HMDB14581	2094	315-30-0	Nucleotide metabolism (Drug)
Alpha-Ketoglutaric Acid	C00026	HMDB00208	51	328-50-7	TCA Cycle
Aminoisobutyrate	C03284	HMDB03911	64956	144-90-1	Amino acids metabolism/Val, Leu, iso-Leu
Aminolevulinate	C00430	HMDB01149	137	106-60-5	Amino acids metabolism/Gly, Thr,Ser
2-Aminoadipate	C00956	HMDB00510	469	542-32-5	Amino acids metabolism/Lys
5-Aminovalerate	C00431	HMDB03355	138	660-88-8	Amino Acid
Anthranilate	C00108	HMDB01123	227	118-92-3	Amino Acid metabolism/Trp, Phe, Tyr
Arachidonate	C00219	HMDB60102	444899	6610-25-9	Lipids/phospholipids, ligand
Arginine	C00062	HMDB00517	232	1119-34-2	Amino Acid
Ascorbate	C00072	HMDB00044	54670067	50-81-7	Vitamins
Ascorbic Acid (Vit. C)	C00072	HMDB00044	3372	50-81-7	Vitamin, Cofactor
Asparagine (Asp)	C00152	HMDB00168	6267	70-47-3	Amino Acid
Aspartic Acid	C00049	HMDB00191	5960	56-84-8	Amino Acids
Azelaic Acid	C08261	HMDB00784	10460	123-99-9	Fatty Acids and Conjugates
Benzoic acid	C00180	HMDB01870	3480	65-85-0	Amino Acid (Phenylalanine Metabolism, others)
Betaine	C00719	HMDB00043	247	107-43-7	Amino acids metabolism/Gly,Ser, Thr metabolism
Biotin	C00120	HMDB00030	171548	58-85-5	Vitamins
Cadaverine	C01672	HMDB02322	273	462-94-2	Amino Acid
Carnitine	C00487	HMDB00062	2724480	541-15-1	Amino acids metabolism/Lys
Chenodeoxycholate	C02528	HMDB00518	10133	474-25-9	Bile acid metabolism
Choline	C00114	HMDB00097	305	62-49-7	Vitamins
Citraconic Acid	C02226	HMDB00634	643798	498-23-7	Amino Acid metabolism/Val, Leu, IL
Citric Acid	C00158	HMDB00094	311	77-92-9	TCA Cycle
Citrulline	C00327	HMDB00904	833	372-75-8	Urea Cycle
Cotinine	N/A	HMDB01046	408	486-56-6	Nicotine Metabolism
Creatine	C00300	HMDB00064	586	57-00-1	Amino acids metabolism/Arg, Gly
Creatinine	C00791	HMDB00562	588	60-27-5	Amino acids metabolism/Arg, Gly
Cystamine (Cys)	N/A	N/A	2915	51-85-4	Amino acids metabolism/Cys
Cystathionine	C00542	HMDB00099	439258	56-88-2	Amino acids metabolism/cys
Cysteine	C00097	HMDB00574	5862	52-90-4	Amino Acid
Cystine	C00491	HMDB00192	67678	56-89-3	Amino acids metabolism
Cytidine	C00475	HMDB00089	6175	65-46-3	Nucleotide/Pyrimidine metabolism
Cytidine 5 monophosphate (CMP)	C00055	HMDB00095	7058165	63-37-6	Nucleotide/Pyrimidine metabolism
Cytosine (Cyt)	C00380	HMDB00630	597	71-30-7	Nucleotide
Deoxycarnitine	C01181	HMDB01161	725	6249-56-5	Lipids/phospholipids, ligand
2-Deoxycytidine Diphosphate (DCDP)	C00705	HMDB01245	150855	800-73-7	Nucleotide/Pyrimidine metabolism
Deoxycytidylic acid (DCMP)	C00239	HMDB01202	13945	1032-65-1	Nucleotide/pyrimidine
2-Deoxyuridine	C00526	HMDB00012	13712	951-78-0	Nucleotide/Pyrimidine metabolism
Deoxyuridine 3 phosphate (DUTP)	C00460	HMDB01191	65070	1173-82-6	Nucleotide/pyrimidine
Deoxyuridylic acid (DUMP)	C00365	HMDB01409	65063	964-26-1	Nucleotide/pyrimidine
D-Glyceraldehyde-3-phosphate (D-GA3P)	C00661	HMDB01112	729	142-10-9	Glycolysis/Glycogenesis
Dihydroxy acetone phosphate (DHAP)	C00111	HMDB01473	668	57-04-5	Glycolysis/phospholipid
Dimethylglycine	C01026	HMDB00092	673	1118-68-9	Vitamins
Dopamine	C03758	HMDB00073	681	62-31-7	Adrenaline Metabolism
D-Leucic Acid	C03264	HMDB00624	439960	20312-37-2	Amino Acid metabolism/Leu
D-Thymidine monophosphate (DTMP)	C00364	HMDB01227	3655	365-07-1	Nucleic Acid
Epinephrine	C00788	HMDB00068	5816	51-43-4	Amino Acid metabolism/Tyr,ligand
Erythrose	C01796	HMDB02649	439574	1758-51-6	Sugar
Folic Acid	C00504	HMDB00121	6037	59-30-3	One carbon pool by folate
Fructose	C00095	HMDB00660	5984	57-48-7	Sugar
Fructose 1 phosphate (F1P)	C01094	HMDB01076	10400369	15978-08-2	Glycolosis
Fructose 1,6 bi-phosphate (F16BP)	C00354	HMDB01058	172313	488-69-7	Glycolysis
Fructose 2,6 bi-phosphate (F26BP)	C00665	HMDB01047	105021	79082-92-1	Glycolosis
Fructose 6 phosphate (F6P)	C00085	HMDB00124	69507	643-13-0	Glycolosis
Fumaric Acid	C00122	HMDB00134	444972	100-17-8	TCA Cycle
Galactose	C00124	HMDB33704	12003287	15572-79-9	Sugars
gama-Aminobutyrate	C00334	HMDB00112	119	56-12-2	Amino Acid metabolism/Ala, Glu, Asp
Geranyl Pyrophosphate	C00341	HMDB01285	445995	763-10-0	Ubiquinone and other terpenoid-quinone biosynthesis
Gibberellin	C01699	HMDB03559	9819600	77-06-5	Diterpenoid biosynthesis
Glucoronate	C00191	HMDB00127	444791	6556-12-03	Amino sugar and nucleotide sugar metabolism
Glucosamine	C00329	HMDB06479	439213	3416-24-8	Amino sugar and nucleotide sugar metabolism
Glucose	C00031	HMDB00122	79025	50-99-7	Glycolysis/sugar
Glucose 1,6 biphosphate (G16BP)	C01231	HMDB03514	82400	10139-18-1	Glycolysis/Glycogenesis
Glucose 1-phosphate (G1P)	C00103	HMDB01586	439165	59-56-3	Glycolysis
Glucose 6-phosphate (G6P)	C00092	HMDB01401	5958	56-73-5	Glycolosis/PPP
Glutamic acid (Glu A)	C00025	HMDB03339	611	56-86-0	Amino Acid
Glutamine (Glu)	C00303	HMDB00641	5961	56-85-9	Amino Acid
Glutaric Acid	C00489	HMDB00661	743	110-94-1	Amino Acids/lys, trp, fatty acids
Glyceraldehyde	C02426	HMDB01051	751	56-82-6	Sugar
Glycerate	C00258	HMDB00139	752	600-19-1	Amino Acid metabolism/Gly, Ser
Glycerol-3-P	C00093	HMDB00126	754	29849-82-9	Lipids/Glycerollipid
Glycine (Gly)	C00037	HMDB00123	750	56-40-6	Amino Acid
Glycochenodeoxycholate	C05466	HMDB00637	22833540	640-79-9	Bile acid metabolism
Glycocholate	C01921	HMDB00138	23617285	475-31-0	Bile acid metabolism
Guanidinoacetate	C00581	HMDB00128	763	352-97-6	Amino Acid metabolism/Gly, Ser,Thr
Guanosine	C00387	HMDB00133	6802	118-00-3	Nucleotide/Purine metabolism
Guanosine 3,5 cyclic monophosphate (cGMP)	C00942	HMDB01314	24316	7665-99-8	Nucleotide/Purine metabolism
Guanosine 5 diphosphate (GDP)	C00035	HMDB01201	8977	43139-22-6	Nucleotide/Purine metabolism
Guanosine 5 triphosphate (GTP)	C00044	HMDB01273	6830	373-49-9	Nucleotide/Purine metabolism
Guanosine-5'-monophosphate (GMP)	C00144	HMDB01397	6804	85-32-5	Nucleotide/Purine metabolism
12-HETE	C14777	HMDB06111	5312983	54397-83-0	Lipids/phospholipids, ligand
13-HODE	C14767	HMDB61708	5282948	29623-28-7	Lipids/phospholipids, ligand
Hippuric Acid	C01586	HMDB00714	4741	495-69-2	Amino Acid (Phenylalanine Metabolism
Histamine	C00388	HMDB00870	774	51-45-6	Nucleotide
Histidine (His)	C00768	HMDB00177	6274	5934-29-2	Amino Acid
Homocysteine	C00155	HMDB00742	778	454-29-5	Amino acids metabolism/Cys, Met
Homogentisate	C00544	HMDB00130	780	451-13-8	Amino Acid metabolism/Tyr
Homoserine	C00263	HMDB00719	12647	672-15-1	Amino acids metabolism/Thr, Met, Asp
Homovanillate	C05582	HMDB00118	1738	306-08-1	Amino acids metabolism/Tyr,ligand
2-Hydroxyglutarate	C02630	HMDB59655	43	63512-50-5	Amino-acid metabolism & Glycine/Serine/Threonine metabolism
3-Hydroxybutyric Acid (3HBA )	C01089	HMDB00357	441	625-72-9	TCA Cycle
4-Hydroxybutyric Acid (4HBA)	C00989	HMDB00710	10413	591-81-1	Lipids/phospholipids, ligand
3-Hydroxyisovaleric Acid	N/A	HMDB00754	69362	625-08-1	Amino Acid
3-Hydroxykynurenine	C02794	HMDB00732	89	484-78-6	Tryptophan Cycle
Hydroxyphenylpyruvate	C01179	HMDB00707	979	156-39-8	Amino acids metabolites/phe, tyr
Hydroxyproline	C01015	HMDB00725	5810	51-35-4	Amino acids metabolism/Pro
5-Hydroxytryptophan	C01017	HMDB00472	144	4350-09-08	Tryptophan Cycle
8-Hydroxyguanosine	N/A	HMDB02044	65131	3868-31-3	Nucleotide/Purine metabolism
Hypoxanthine	C00262	HMDB00157	790	68-94-0	Nucleotide
Inosine	C00294	HMDB00195	6021	58-63-9	Nucleotide/Purine metabolism
Inosine monophosphate (IMP)	C00130	HMDB00175	8582	131-99-7	Nucleotide/Purine metabolism
Inositol	C00137	HMDB00211	892	87-89-8	Glucose/inositol metabolism
isoButyric Acid (2-methylpropanoic acid)	C02632	HMDB01873	5612	79-31-2	Fatty acid metabolism
iso-Leucine (iso-Leu)	C00407	HMDB00172	791	73-32-5	Amino Acid
isoValeric Acid	C08262	HMDB00718	10461	503-74-2	Amino Acid
Kynurenate	C01717	HMDB00715	3845	492-27-3	Amino Acid metabolism/Try
lactate	C001861	HMDB00190	612	79-33-4	Glycolysis/TCA
Lactose	C00243	HMDB00186	84571	63-42-3	Sugar/Galactose
Leucine (Leu)	C00123	HMDB00687	6106	61-90-5	Amino Acid
Linoleic Acid	C01595	HMDB00673	5280450	60-33-3	Fatty acid metabolism
Linolenic Acid	C06427	HMDB01388	5280934	463-40-1	Fatty acid metabolism
L-Kynurenine	C00328	HMDB00684	161166	343-65-7	Tryptophan Cycle
Lysine (Lys)	C00047	HMDB00182	5962	56-87-1	Amino Acid
Malate	C00149	HMDB00156	525	6915-15-7	TCA Cycle
Maleic Acid	C01384	HMDB00176	444266	110-16-7	TCA Cycle
Malonic Acid	C00383	HMDB00691	867	141-82-2	TCA Cycle
Mannose	C00159	HMDB00169	3459	3458-28-4	Sugar/Galactose Metabolism
Margaric Acid	N/A	HMDB02259	10465	506-12-7	Fatty acid metabolism
Melatonin	C01598	HMDB01389	896	73-31-4	Neuroactive ligand
Methionine (Met)	C01733	HMDB00696	6137	63-68-3	Amino Acid
1-Methyladenosine	C02494	HMDB03331	27476	15763-06-1	Nucleotide/Purine metabolism
1-Methylguanosine	C04545	HMDB01563	96373	2140-65-0	Nucleotide/Purine metabolism
1-Methylhistamine	C05127	HMDB00898	3614	501-75-7	Amino acids metabolism/His
1/3-Methylhistidine	C01152	HMDB00001	4381	368-16-1	Amino Acid (Histidine Metabolism)
Methyl-OH-isobyturate	N/A	N/A	75024	2110-78-3	Fatty acid metabolism
3-Methyl-2-Oxovaleric Acid	C03465	HMDB00491	6284	1460-34-0	Amino Acid
Methylmalonate	C02170	HMDB00202	487	516-05-2	Vitamins
MethylSuccinate	C08645	HMDB01844	10349	498-21-5	Amino Acid metabolism/Isoleu
Mevalonate	C00418	HMDB00227	449	150-97-0	Terpenoid backbone biosynthesis
Myristic Acid	C06424	HMDB00806	11005	544-63-8	Fatty acid metabolism
N-Carbamoyl-B-Alanine	C02642	HMDB00026	111	462-88-4	Urea cycle
N2,N2-Dimethylguanosine	N/A	HMDB04824	92919	2140-67-2	Nucleotide/Purine metabolism
N-AcetylGlycine	N/A	HMDB00532	10972	543-24-8	Amino Acid metabolism
N-acetylneuraminate	C00270	HMDB00230	445063	131-48-6	Sugars
N-acetylputrescine	C02714	HMDB02064	122356	18233-70-0	Polyamine metabolism
Niacinamide	C00153	HMDB01406	936	98-92-0	Vitamins
Nicotinate (Niacin)	C00253	HMDB01488	938	59-67-6	Nicotinate and nicotinamide metabolism
3-Nitro-tyrosine	C03225	HMDB01904	65124	3604-79-3	Oxidative Damage
Normetanephrin	C05589	HMDB00819	1237	97-31-4	Amino Acid metabolism/Tyr,ligand
OH-Phenylpyruvate (4-Hydroxyphenylpyruvate)	C01179	HMDB00707	4406	156-39-8	Amino Acid / Tyrosine metabolism
Ornithine	C01602	HMDB03374	6262	3184-13-2	Urea cycle
Orotate	C00295	HMDB00226	967	50887-69-9	Nucleotide/Pyrimidine metabolism
Orotidylic acid (OMP)	C01103	HMDB00218	160617	2149-82-8	Nucleotide/Pyrimidine metabolism
Oxalic Acid	C00209	HMDB02329	971	144-62-7	Glyoxylate and dicarboxylate metabolism
Oxaloacetate	C00036	HMDB00223	970	328-42-7	TCA Cycle
Oxidized glutathione	C00127	HMDB03337	975	27025-41-8	Oxidative Damage
8-Oxo-2'-deoxyguanosine	N/A	HMDB03333	73318	88847-89-6	Nucleotide/Purine metabolism
Oxypurinol	C07599	HMDB00786	4644	2465-59-0	Nucleotide metabolism
Pantothenate	C00864	HMDB00210	6613	137-08-6	Amino acids metabolism/alanine, CoA
PGE	C00584	HMDB01220	5280360	363-24-6	Lipids/Arachidonic acid metabolism
Phenylalanine	C02057	HMDB00159	6140	63-91-2	Amino Acid
Phenylpyruvic acid (PPA)	C00166	HMDB00205	997	156-06-9	Amino acids metabolism/Phe
Phosphoenolpyruvic Acid (PEP)	C00074	HMDB00263	1005	138-08-9	Glycolosis
Phosphoribosyl pyrophosphate (PRPP)	C00119	HMDB00280	7339	7540-64-9	Nucleotide/Purine metabolism
Phosphotyrosine	C06501	HMDB06049	30819	N/A	Amino acids metabolism
2-Phosphoglyceric Acid	C00597	HMDB00362	59	2553-59-5	Glycolosis
3-Phosphoglyceric Acid	C00197	HMDB00807	724	820-11-1	Glycolosis
Pipecolate	C00408	HMDB00070	6931663	3105-95-1	Amino Acid
Proline (Pro)	C00148	HMDB00162	145742	147-85-3	Amino Acid
Propionate	C00163	HMDB00237	1032	79-09-4	Nicotinate and nicotinamide metabolism
Putrescine	C00134	HMDB01414	1045	110-60-1	Polyamine metabolism
Pyridoxal-5-P	C00018	HMDB01491	1051	54-47-7	Vitamins/B6
4-Pyridoxic acid	C00847	HMDB00017	6723	82-82-6	Vitamins/B6
Pyroglutamic Acid	C01879	HMDB00267	7405	98-79-3	Amino acids/Glu
Pyruvate	C00022	HMDB00243	1060	127-17-3	Glycolysis/amino acids metabolism
Quinolinate	C03722	HMDB00232	6487	89-00-9	Amino Acid/ Tryptophan, bela alanine metabolism
Reduced glutathione	C00051	HMDB00125	124886	70-18-8	Oxidative Damage
Ribose-5-P	C00117	HMDB01548	439167	3615-55-2	Pentose phosphate pathway
Salicylurate	C07588	HMDB00840	10253	487-54-7	Amino Acid metabolism/Gly
Sarcosine	C00213	HMDB00271	3513	107-97-1	Amino Acid
Serine (Ser)	C00065	HMDB00187	5951	56-45-1	Amino Acid
Shikimic Acid	C00493	HMDB03070	8742	138-59-0	Amino Acid metabolism/Phe, Tyr,Trp
Sorbitol	C00794	HMDB00247	107428	6706-59-8	Sugar
Spermidine	C00315	HMDB01257	1102	124-20-9	Polyamine metabolism
Spermine	C00750	HMDB01256	1103	71-44-3	Polyamine metabolism
Succinate	C00042	HMDB00254	1110	110-15-6	TCA Cycle
Sucrose	C00089	HMDB00258	5988	57-50-1	Sugar
Taurine (Tau)	C00245	HMDB00251	1123	107-35-7	Amino acids metabolism/Sulfur metabolism
Taurocholate	C05122	HMDB00036	6675	81-24-3	Conjugated bile acid biosynthesis
Threonine (Thr)	C00188	HMDB00167	6288	72-19-5	Amino Acid
Thymidine 5 phosphate (DTMP)	C00364	HMDB01227	9700	365-07-1	Nucleotide/pyrimidine
Trimethylamine (TMA)	C00565	HMDB00906	1146	75-50-3	Gut flora metabolism / Redox
Trimethylamine-N-oxide	C01104	HMDB00925	1145	1184-78-7	Gut flora metabolism / Redox
Tryptamine	C00398	HMDB00303	1150	61-54-1	Amino Acid
Tryptophan (Try)	C00078	HMDB00929	6305	73-22-3	Tryptophan Cycle
Tyramine	C00483	HMDB00306	5610	51-67-2	Amino Acid
Tyrosine (Tyr)	C00082	HMDB00158	6057	60-18-4	Amino Acid
Uracil	C00106	HMDB00300	1174	66-22-8	Nucleotide/Pyrimidine metabolism
Urate	C00366	HMDB00289	1175	69-93-2	Nucleotide/Purine metabolism
Uridine	C00299	HMDB00296	6029	58-96-8	Nucleotide/Pyrimidine metabolism
Uridine diphosphate (UDP)	C00015	HMDB00295	6031	21931-53-3	Nucleotide/Pyrimidine metabolism
Uridine diphosphate-N-acetylglucosamine (UDP-GlcNAc)	C00043	HMDB00290	445675	528-04-1	Amino sugar and nucleotide sugar metabolism
Valine (Val)	C00183	HMDB00883	6287	72-18-4	Amino Acid
Xanthine	C00385	HMDB00292	1188	69-89-6	Nucleotide
Xanthosine	C01762	HMDB00299	64959	146-80-5	Nucleotide/Purine metabolism
Xanthurenate	C02470	HMDB00881	5699	59-00-7	Amino acids metabolism
Cysteinyl-Glycine (Cys-Gly)		HMDB28775			Amino acids degradation
Glycerol	C00116	HMDB00131	753	56-81-5	Fatty acid metabolism
Malondialdehyde	C19440	HMDB06112	10964	542-78-9	Oxidative Damage

## Sheet: RawData
Compound (Metabolite)	Ionization Mode	QC(I)#1	QC(S)#1	OEA140	OEA078	OEA088	OEA068	OEA113	OEA038	OEA129	OEA087	OEA116	OEA044	QC(I)#2	QC(S)#2	OEA110	OEA091	OEA128	OEA072	OEA051	OEA133	OEA142	OEA061	OEA080	OEA105	QC(I)#3	QC(S)#3	OEA094	OEA132	OEA040	OEA074	OEA122	OEA107	OEA135	OEA070	OEA085	OEA065	QC(I)#4	QC(S)#4	OEA136	OEA082	OEA079	OEA104	OEA144	OEA098	OEA054	OEA092	OEA046	OEA100
Trimethylamine (TMA) (60.0 / 44.0)	Positive	N/A	N/A	N/A	N/A	N/A	N/A	N/A	N/A	N/A	N/A	N/A	N/A	N/A	N/A	N/A	N/A	N/A	N/A	N/A	N/A	N/A	N/A	N/A	N/A	N/A	N/A	N/A	N/A	N/A	N/A	N/A	N/A	N/A	N/A	N/A	N/A	N/A	N/A	N/A	N/A	N/A	N/A	N/A	N/A	N/A	N/A	N/A	N/A
Glycine (76.0 / 30.1)	Positive	91663.3	231254	309478	57979.3	185367	430991	205705	158043	446156	284279	106695	93358.1	96055.6	212758	263671	242570	393149	357896	169071	413600	150184	113085	107786	295152	94358	221526	197305	597332	76228.3	264220	171720	75361.2	142572	316301	233962	103593	88656.6	218084	106668	215419	132783	143496	115953	149015	179524	64340.2	176162	161532
Trimethylamine-N-oxide (TMAO) (76.1 / 58.0)	Positive	263547	N/A	N/A	N/A	N/A	N/A	N/A	N/A	N/A	N/A	N/A	N/A	226088	N/A	N/A	N/A	N/A	N/A	N/A	N/A	N/A	N/A	N/A	N/A	228926	N/A	N/A	N/A	N/A	N/A	N/A	N/A	N/A	N/A	N/A	N/A	290774	N/A	N/A	N/A	N/A	N/A	N/A	N/A	N/A	N/A	N/A	N/A
3C13-Glycine (79.0 / 32.1)	Positive	71604.9	N/A	N/A	N/A	N/A	N/A	N/A	N/A	N/A	N/A	N/A	N/A	58386.7	N/A	N/A	N/A	N/A	N/A	N/A	N/A	N/A	N/A	N/A	N/A	60817.1	N/A	N/A	N/A	N/A	N/A	N/A	N/A	N/A	N/A	N/A	N/A	52215.1	N/A	N/A	N/A	N/A	N/A	N/A	N/A	N/A	N/A	N/A	N/A
Putrescine (89.0 / 72.0)	Positive	N/A	1.2024e+06	1.79609e+06	201089	903863	2.23192e+06	1.22841e+06	597112	2.68635e+06	1.78415e+06	543755	417942	N/A	1.19633e+06	2.24689e+06	1.5942e+06	2.00481e+06	1.65868e+06	237055	2.2664e+06	3.08201e+06	779063	533554	978069	N/A	1.17672e+06	1.81514e+06	3.80599e+06	411709	2.42984e+06	975490	359730	682383	1.39007e+06	1.04498e+06	499937	N/A	1.17096e+06	707308	433466	853392	653566	3.25701e+06	881791	856626	314772	652966	852732
Sarcosine (90.0 / 44.0)	Positive	N/A	N/A	N/A	N/A	N/A	N/A	N/A	N/A	N/A	N/A	N/A	N/A	N/A	N/A	N/A	N/A	N/A	N/A	N/A	N/A	N/A	N/A	N/A	N/A	N/A	N/A	N/A	N/A	N/A	N/A	N/A	N/A	N/A	N/A	N/A	N/A	N/A	N/A	N/A	N/A	N/A	N/A	N/A	N/A	N/A	N/A	N/A	N/A
Alanine (90.0 / 44.0 (2))	Positive	2.55353e+06	1.18397e+07	1.36788e+07	2.51691e+06	8.22737e+06	1.82706e+07	1.15764e+07	7.92766e+06	1.91812e+07	1.46245e+07	4.22107e+06	4.85319e+06	2.43302e+06	1.1575e+07	1.36774e+07	1.21362e+07	1.65613e+07	1.4775e+07	8.67869e+06	1.72961e+07	8.25528e+06	5.5898e+06	5.57753e+06	1.42532e+07	2.49755e+06	1.14374e+07	1.03707e+07	2.30245e+07	4.02636e+06	1.39037e+07	8.56476e+06	3.69369e+06	5.94285e+06	1.32632e+07	1.13011e+07	6.03876e+06	2.28091e+06	1.13467e+07	5.17074e+06	1.07302e+07	6.64091e+06	1.0293e+07	8.13232e+06	9.35773e+06	9.45003e+06	2.91911e+06	8.46172e+06	1.0728e+07
Glycerol (93.0 / 75.0)	Positive	N/A	N/A	N/A	N/A	N/A	N/A	N/A	N/A	N/A	N/A	N/A	N/A	N/A	N/A	N/A	N/A	N/A	N/A	N/A	N/A	N/A	N/A	N/A	N/A	N/A	N/A	N/A	N/A	N/A	N/A	N/A	N/A	N/A	N/A	N/A	N/A	N/A	N/A	N/A	N/A	N/A	N/A	N/A	N/A	N/A	N/A	N/A	N/A
4C13-Alanine (94.0 / 47.0)	Positive	770037	N/A	N/A	N/A	N/A	N/A	N/A	N/A	N/A	N/A	N/A	N/A	787072	N/A	N/A	N/A	N/A	N/A	N/A	N/A	N/A	N/A	N/A	N/A	777304	N/A	N/A	N/A	N/A	N/A	N/A	N/A	N/A	N/A	N/A	N/A	704363	N/A	N/A	N/A	N/A	N/A	N/A	N/A	N/A	N/A	N/A	N/A
Cadaverine (103.0 / 86.0)	Positive	N/A	416202	602094	75718.8	102891	134838	191169	603764	719651	1.83189e+06	56965.4	36185.6	N/A	410397	953053	360906	226131	325724	178969	763700	2.24563e+06	231106	45062.2	60006.6	N/A	408824	563817	338210	458356	2.77946e+06	95981.4	58803.3	276556	63178.9	104158	297062	N/A	406968	160505	65404.4	49723.1	25568.2	2.84862e+06	25965.7	101651	100458	78399.2	35848.7
Aminoisobutyrate (104.0 / 86.0)	Positive	N/A	61053.8	65665.5	9157.9	17173.7	92565.8	28452.5	23097.8	73823.9	182167	12979	20180.6	N/A	44202	77794.4	51187.2	68836.1	40871.5	30249.2	60572.9	80387.3	27743.6	10857.9	106645	N/A	45082.5	42618.1	109247	17698.9	98499.4	36648.5	13426.7	44731.6	33898	30895.8	29458.4	N/A	53326.8	12286.4	26782.9	16496.7	47006.5	102552	47131.4	39249.4	8536.29	19167.1	54979.7
Choline (104.0 / 60.0)	Positive	2.2397e+07	1.0338e+08	8.7652e+07	1.34229e+07	5.8613e+07	9.51153e+07	6.51452e+07	4.65906e+07	1.1258e+08	8.09794e+07	1.71859e+07	2.11022e+07	2.21686e+07	9.84353e+07	1.15116e+08	8.55173e+07	9.74565e+07	8.91459e+07	6.73897e+07	1.07183e+08	9.57969e+07	2.26004e+07	3.71449e+07	1.19863e+08	2.13079e+07	9.76996e+07	9.06242e+07	1.38364e+08	2.5539e+07	1.21096e+08	4.67119e+07	3.45346e+07	2.48701e+07	6.3758e+07	7.34173e+07	4.0568e+07	2.02714e+07	9.46533e+07	2.21158e+07	6.44662e+07	2.72659e+07	9.90839e+07	1.07093e+08	8.02059e+07	5.16322e+07	1.4879e+07	4.85777e+07	9.82204e+07
Dimethylglycine (104.0 / 58.0)	Positive	N/A	N/A	N/A	N/A	N/A	N/A	N/A	N/A	N/A	N/A	N/A	N/A	N/A	N/A	N/A	N/A	N/A	N/A	N/A	N/A	N/A	N/A	N/A	N/A	N/A	N/A	N/A	N/A	N/A	N/A	N/A	N/A	N/A	N/A	N/A	N/A	N/A	N/A	N/A	N/A	N/A	N/A	N/A	N/A	N/A	N/A	N/A	N/A
4-Hydroxybutyrate (105.0 / 77.0)	Positive	6.60111e+06	6.27819e+06	1.778e+07	1.57121e+07	1.78376e+07	6.32769e+06	5.64717e+06	1.89404e+07	6.40247e+06	5.38904e+06	1.54133e+07	1.9264e+07	7.03496e+06	6.40295e+06	1.99905e+07	1.91642e+07	1.56027e+07	1.56226e+07	1.55804e+07	5.87262e+06	1.92133e+07	4.27859e+06	1.43387e+07	1.65898e+07	6.65058e+06	5.94242e+06	1.60198e+07	1.47085e+07	1.55348e+07	1.5578e+07	1.95162e+07	3.45051e+06	1.36886e+07	1.49129e+07	4.92459e+06	4.16577e+06	6.24336e+06	6.0221e+06	1.29081e+07	4.62337e+06	4.56859e+06	1.30764e+07	6.56932e+06	4.13163e+06	1.22332e+07	1.25498e+07	1.3875e+07	1.30818e+07
2C13-Choline (106.0 / 60.0)	Positive	1.90313e+07	N/A	N/A	N/A	N/A	N/A	N/A	N/A	N/A	N/A	N/A	N/A	1.92388e+07	N/A	N/A	N/A	N/A	N/A	N/A	N/A	N/A	N/A	N/A	N/A	1.95905e+07	N/A	N/A	N/A	N/A	N/A	N/A	N/A	N/A	N/A	N/A	N/A	1.74135e+07	N/A	N/A	N/A	N/A	N/A	N/A	N/A	N/A	N/A	N/A	N/A
Serine (106.0 / 60.0 (2))	Positive	2.78279e+06	9.42441e+06	1.10134e+07	3.09924e+06	6.67727e+06	1.72835e+07	9.03384e+06	6.27931e+06	1.53927e+07	1.14682e+07	5.38122e+06	5.33337e+06	2.80539e+06	9.10614e+06	1.05034e+07	8.08144e+06	1.46463e+07	1.15724e+07	6.96122e+06	1.33698e+07	5.79112e+06	6.09766e+06	5.4513e+06	1.03462e+07	2.6595e+06	9.28369e+06	7.7592e+06	2.04834e+07	3.82517e+06	7.39315e+06	8.48914e+06	4.13465e+06	6.77871e+06	1.16972e+07	9.36755e+06	4.84695e+06	2.54434e+06	8.99233e+06	5.51973e+06	8.53764e+06	6.65257e+06	7.30796e+06	4.63645e+06	7.21292e+06	8.18532e+06	3.54643e+06	7.22425e+06	7.01678e+06
4C13-Serine (110.0 / 63.0)	Positive	940176	N/A	N/A	N/A	N/A	N/A	N/A	N/A	N/A	N/A	N/A	N/A	969309	N/A	N/A	N/A	N/A	N/A	N/A	N/A	N/A	N/A	N/A	N/A	917888	N/A	N/A	N/A	N/A	N/A	N/A	N/A	N/A	N/A	N/A	N/A	902673	N/A	N/A	N/A	N/A	N/A	N/A	N/A	N/A	N/A	N/A	N/A
Cytosine (112.0 / 95.0)	Positive	N/A	N/A	N/A	N/A	N/A	N/A	N/A	N/A	N/A	71545	N/A	N/A	N/A	N/A	N/A	N/A	66595.1	N/A	N/A	N/A	55720.9	N/A	N/A	N/A	N/A	N/A	30547.7	105182	N/A	N/A	N/A	N/A	N/A	N/A	N/A	42214.1	N/A	N/A	N/A	N/A	N/A	N/A	66623.6	N/A	N/A	N/A	N/A	N/A
Histamine (112.0 / 95.0 (2))	Positive	N/A	N/A	N/A	N/A	N/A	N/A	N/A	N/A	N/A	N/A	N/A	N/A	N/A	N/A	N/A	N/A	N/A	N/A	N/A	N/A	N/A	N/A	N/A	N/A	N/A	N/A	N/A	N/A	N/A	N/A	N/A	N/A	N/A	N/A	N/A	N/A	N/A	N/A	N/A	N/A	N/A	N/A	N/A	N/A	N/A	N/A	N/A	N/A
Creatinine (114.0 / 44.0)	Positive	5.82601e+06	N/A	N/A	N/A	N/A	N/A	N/A	N/A	N/A	N/A	N/A	N/A	5.66811e+06	N/A	N/A	N/A	N/A	N/A	N/A	N/A	N/A	N/A	N/A	N/A	5.5204e+06	N/A	N/A	N/A	N/A	N/A	N/A	N/A	N/A	N/A	N/A	N/A	5.30972e+06	N/A	N/A	N/A	N/A	N/A	N/A	N/A	N/A	N/A	N/A	N/A
Proline (116.0 / 70.0)	Positive	5.76707e+06	7.26388e+06	1.18315e+07	6.81081e+06	6.57328e+06	2.46507e+07	1.02804e+07	4.71415e+06	1.48291e+07	1.54887e+07	1.65336e+07	9.23651e+06	4.50039e+06	6.48745e+06	7.91941e+06	6.32138e+06	1.48109e+07	1.15843e+07	3.77187e+06	1.23647e+07	6.05367e+06	1.47308e+07	7.97057e+06	2.27336e+06	4.36506e+06	6.16178e+06	5.87989e+06	2.3051e+07	4.6638e+06	5.84004e+06	1.49233e+07	2.58185e+06	1.89959e+07	1.40361e+07	8.60501e+06	4.28195e+06	6.03041e+06	6.65609e+06	1.30514e+07	7.44707e+06	1.4795e+07	1.50882e+06	5.76493e+06	2.82701e+06	1.23195e+07	9.06949e+06	7.77562e+06	1.83038e+06
5-Aminovaleric Acid (118.0 / 55.0)	Positive	21338.9	39420.5	46955.9	N/A	N/A	62691.2	N/A	32021.2	65140.9	N/A	49274.8	N/A	22005.8	44078.2	N/A	N/A	63359	53939.5	26801.3	61597.6	N/A	32699.8	N/A	43579.8	21617.4	33208.2	N/A	N/A	N/A	37389.9	N/A	N/A	59629.3	N/A	N/A	N/A	23539.7	34846.9	37808.3	N/A	43953.4	51837.5	N/A	49018	37635.1	N/A	N/A	64893.7
d3-Creatinine (117.0 / 47.0)	Positive	8.53175e+06	N/A	N/A	N/A	N/A	N/A	N/A	N/A	N/A	N/A	N/A	N/A	8.39814e+06	N/A	N/A	N/A	N/A	N/A	N/A	N/A	N/A	N/A	N/A	N/A	8.12263e+06	N/A	N/A	N/A	N/A	N/A	N/A	N/A	N/A	N/A	N/A	N/A	7.88677e+06	N/A	N/A	N/A	N/A	N/A	N/A	N/A	N/A	N/A	N/A	N/A
Betaine (118.0 / 58.0)	Positive	3.62733e+07	5.10368e+07	5.1743e+07	2.0569e+07	4.69703e+07	5.10295e+07	4.9804e+07	4.36189e+07	6.02927e+07	5.19466e+07	2.55923e+07	1.9871e+07	3.60497e+07	5.37379e+07	6.57898e+07	5.32064e+07	5.90196e+07	5.14778e+07	4.11899e+07	6.07709e+07	5.49207e+07	2.51102e+07	3.43578e+07	4.01736e+07	3.1753e+07	5.08714e+07	5.61504e+07	7.63472e+07	1.97347e+07	6.42037e+07	3.38564e+07	2.81875e+07	3.02549e+07	4.66327e+07	5.2862e+07	2.58384e+07	2.9941e+07	4.7891e+07	2.48324e+07	4.63102e+07	2.3878e+07	3.54889e+07	5.81211e+07	2.6281e+07	3.31668e+07	1.90425e+07	3.81631e+07	3.16073e+07
Valine (118.0 / 72.0)	Positive	766780	5.54297e+06	1.89104e+07	3.0955e+06	1.12716e+07	2.6141e+07	1.86063e+07	1.05233e+07	2.81669e+07	2.31325e+07	6.98136e+06	3.9278e+06	736097	6.04191e+06	2.27489e+07	1.4951e+07	3.28374e+07	2.30539e+07	7.63458e+06	2.6164e+07	7.548e+06	7.08274e+06	1.09587e+07	1.9478e+06	762451	6.14479e+06	1.31171e+07	5.64721e+07	2.41989e+06	8.80904e+06	1.38555e+07	2.20884e+06	9.23122e+06	2.03605e+07	2.02633e+07	3.61841e+06	865010	5.18912e+06	7.19376e+06	1.21763e+07	9.15615e+06	1.30605e+06	3.76923e+06	1.37619e+06	9.08631e+06	4.18784e+06	1.22646e+07	1.11608e+06
Indole (118.0 / 91.0)	Positive	N/A	N/A	N/A	N/A	N/A	N/A	N/A	N/A	N/A	N/A	N/A	N/A	N/A	N/A	N/A	N/A	N/A	N/A	N/A	N/A	N/A	N/A	N/A	N/A	N/A	N/A	N/A	N/A	N/A	N/A	N/A	N/A	N/A	N/A	N/A	N/A	N/A	N/A	N/A	N/A	N/A	N/A	N/A	N/A	N/A	N/A	N/A	N/A
Homoserine (120.0 / 74.0)	Positive	2.01281e+06	9.97463e+06	1.19271e+07	2.32516e+06	6.59686e+06	1.90018e+07	9.45713e+06	6.66011e+06	1.82923e+07	1.1546e+07	4.27937e+06	3.88368e+06	1.98812e+06	9.62828e+06	1.10215e+07	8.82411e+06	1.92052e+07	1.37104e+07	7.11468e+06	1.6282e+07	4.6251e+06	4.74184e+06	5.1636e+06	1.09065e+07	2.0369e+06	9.39115e+06	7.34127e+06	2.82308e+07	2.90292e+06	5.64725e+06	8.26193e+06	3.34327e+06	5.95403e+06	1.32273e+07	1.10928e+07	4.34627e+06	1.83718e+06	9.11174e+06	4.3174e+06	9.70194e+06	5.80796e+06	7.3391e+06	2.95255e+06	6.8084e+06	7.1503e+06	2.74154e+06	7.42862e+06	6.93468e+06
Threonine (120.0 / 74.0 (2))	Positive	2.96239e+06	1.40129e+07	1.72544e+07	3.33741e+06	9.71434e+06	2.68462e+07	1.37354e+07	9.79313e+06	2.60713e+07	1.66215e+07	6.2444e+06	5.92297e+06	2.88876e+06	1.38295e+07	1.59145e+07	1.26803e+07	2.60252e+07	1.99378e+07	1.05032e+07	2.27357e+07	6.66484e+06	6.71506e+06	7.49126e+06	1.58448e+07	2.91353e+06	1.36335e+07	1.06272e+07	3.7414e+07	4.22077e+06	8.2684e+06	1.1384e+07	4.98544e+06	8.34225e+06	1.86529e+07	1.55311e+07	6.19414e+06	2.57875e+06	1.29953e+07	6.21259e+06	1.41329e+07	8.54988e+06	1.0456e+07	4.17795e+06	9.57634e+06	1.02663e+07	3.94477e+06	1.0714e+07	1.01183e+07
Cysteine (122.0 / 59.0)	Positive	N/A	N/A	N/A	N/A	N/A	N/A	N/A	N/A	N/A	N/A	52719.9	N/A	N/A	N/A	N/A	N/A	N/A	N/A	N/A	N/A	N/A	20533	N/A	N/A	N/A	N/A	12748.8	N/A	N/A	N/A	N/A	N/A	38966.4	N/A	N/A	12808.2	N/A	N/A	27897.9	N/A	N/A	N/A	N/A	N/A	N/A	16265.5	N/A	N/A
6C13-Proline (122.0 / 75.0)	Positive	3.10265e+06	N/A	N/A	N/A	N/A	N/A	N/A	N/A	N/A	N/A	N/A	N/A	2.47206e+06	N/A	N/A	N/A	N/A	N/A	N/A	N/A	N/A	N/A	N/A	N/A	2.36249e+06	N/A	N/A	N/A	N/A	N/A	N/A	N/A	N/A	N/A	N/A	N/A	3.21896e+06	N/A	N/A	N/A	N/A	N/A	N/A	N/A	N/A	N/A	N/A	N/A
Niacinamide (123.0 / 80.0)	Positive	39988.1	N/A	N/A	N/A	N/A	N/A	N/A	N/A	N/A	N/A	N/A	N/A	33586.4	N/A	N/A	N/A	N/A	N/A	N/A	N/A	N/A	N/A	N/A	N/A	37654.1	N/A	N/A	N/A	N/A	N/A	N/A	N/A	N/A	N/A	N/A	N/A	39498.8	N/A	N/A	N/A	N/A	N/A	N/A	N/A	N/A	N/A	N/A	N/A
6C13-Valine (124.0 / 77.0)	Positive	196208	N/A	N/A	N/A	N/A	N/A	N/A	N/A	N/A	N/A	N/A	N/A	186075	N/A	N/A	N/A	N/A	N/A	N/A	N/A	N/A	N/A	N/A	N/A	190292	N/A	N/A	N/A	N/A	N/A	N/A	N/A	N/A	N/A	N/A	N/A	202684	N/A	N/A	N/A	N/A	N/A	N/A	N/A	N/A	N/A	N/A	N/A
5C13-Threonine (125.0 / 78.0)	Positive	1.16269e+06	N/A	N/A	N/A	N/A	N/A	N/A	N/A	N/A	N/A	N/A	N/A	1.13191e+06	N/A	N/A	N/A	N/A	N/A	N/A	N/A	N/A	N/A	N/A	N/A	1.14857e+06	N/A	N/A	N/A	N/A	N/A	N/A	N/A	N/A	N/A	N/A	N/A	1.00143e+06	N/A	N/A	N/A	N/A	N/A	N/A	N/A	N/A	N/A	N/A	N/A
Taurine (126.0 / 108.0)	Positive	1.05156e+06	N/A	N/A	N/A	N/A	N/A	N/A	N/A	N/A	N/A	N/A	N/A	1.0888e+06	N/A	N/A	N/A	N/A	N/A	N/A	N/A	N/A	N/A	N/A	N/A	1.07357e+06	N/A	N/A	21800.8	N/A	N/A	N/A	N/A	N/A	N/A	N/A	N/A	951113	N/A	N/A	N/A	N/A	N/A	N/A	N/A	N/A	N/A	N/A	N/A
1-Methylhistamine (126.0 / 96.0)	Positive	N/A	N/A	16361.5	N/A	N/A	N/A	N/A	N/A	21647.7	N/A	N/A	N/A	N/A	N/A	N/A	13403.1	18150.6	N/A	N/A	N/A	N/A	N/A	N/A	N/A	N/A	N/A	N/A	27597.1	N/A	N/A	N/A	N/A	N/A	N/A	N/A	N/A	N/A	N/A	N/A	N/A	N/A	N/A	N/A	N/A	N/A	N/A	N/A	N/A
Pyroglutamic Acid (130.0 / 83.9)	Positive	754124	N/A	224043	N/A	N/A	375709	N/A	N/A	403979	N/A	N/A	N/A	684460	N/A	230214	N/A	N/A	222648	N/A	283450	N/A	N/A	N/A	N/A	607676	N/A	N/A	355451	N/A	N/A	N/A	N/A	N/A	237709	N/A	N/A	638082	N/A	N/A	N/A	N/A	N/A	N/A	N/A	N/A	N/A	N/A	231551
Pipecolate (130.0 / 84.0)	Positive	253078	N/A	N/A	N/A	N/A	N/A	N/A	N/A	N/A	N/A	N/A	N/A	266166	N/A	N/A	N/A	N/A	N/A	N/A	N/A	N/A	N/A	N/A	N/A	244410	N/A	N/A	N/A	N/A	N/A	N/A	N/A	N/A	N/A	N/A	N/A	246322	N/A	N/A	N/A	N/A	N/A	N/A	N/A	N/A	N/A	N/A	N/A
Agmanite (131.0 / 72.0)	Positive	26498.6	92621.1	116362	43381.5	84237.4	146555	121065	74165.1	166258	134235	85685.4	59287.9	29824.8	90295.7	117949	120114	141042	139093	69631.2	146197	93446.5	76416.8	72960.8	78404.3	29429	89216.1	86908.1	172694	55621.1	96093.1	105647	44135.2	96842.3	114301	92744.4	53127.9	19882.7	88819.2	77772.4	81647.7	84555.6	63793.4	52900.6	81923.9	86700.5	59938.4	90116.5	78787.1
N-Acetylputrescine (131.0 / 114.0)	Positive	N/A	201675	251281	41417.7	220533	106350	142305	283789	208435	264429	53574.8	55393.6	N/A	217850	378423	240280	295781	197655	99210.5	212584	1.93709e+06	114380	63538.3	29416.8	N/A	195327	438933	358696	54892.8	1.11901e+06	123726	27142	82807.3	92766.3	126463	60658.1	N/A	200837	47719	54957.3	94016.8	40477.3	1.68574e+06	N/A	158253	54500.3	127279	21232.6
Creatine (132.0 / 90.0)	Positive	5.33038e+06	35305	34636.3	20508.5	48284.6	39067.7	26479.9	29071.1	55712.6	29969.3	41849.7	17278.5	5.124e+06	44869.8	47901.6	29736.6	43687.5	42357.9	28262.7	29927.3	45308.3	25715.8	16224.1	28854.4	5.19482e+06	39672.3	31534	63460.6	31265.7	24375.7	24473.5	29147.6	29677.6	22880.9	42523.4	115253	4.90236e+06	39706.2	21865.8	40694.3	22746.2	26879	85413.6	20408.3	38029.5	37363.9	25976	39821.7
Hydroxyproline/Aminolevulinate (132.0 / 86.2)	Positive	957372	N/A	N/A	N/A	N/A	N/A	N/A	N/A	N/A	N/A	N/A	N/A	1.00105e+06	N/A	N/A	N/A	N/A	N/A	N/A	N/A	N/A	N/A	N/A	N/A	960866	N/A	N/A	N/A	N/A	N/A	N/A	N/A	N/A	N/A	N/A	N/A	899024	N/A	N/A	N/A	N/A	N/A	N/A	N/A	N/A	N/A	N/A	N/A
Leucine (132.0 / 86.0)	Positive	8.11881e+06	4.26369e+07	4.85737e+07	1.52931e+07	3.05517e+07	6.25986e+07	4.22167e+07	3.02459e+07	6.20828e+07	4.98929e+07	2.97593e+07	2.1802e+07	8.07764e+06	4.15593e+07	4.79205e+07	3.79244e+07	6.30404e+07	5.23463e+07	3.37323e+07	5.68456e+07	1.93961e+07	2.99236e+07	2.73552e+07	4.50817e+07	7.97126e+06	4.09892e+07	3.55424e+07	7.96785e+07	1.77305e+07	2.53189e+07	3.80928e+07	1.78554e+07	3.52785e+07	4.85796e+07	4.42975e+07	2.0688e+07	7.51575e+06	3.86561e+07	2.83969e+07	4.08825e+07	3.16772e+07	3.75771e+07	1.32104e+07	3.17192e+07	3.18551e+07	1.93787e+07	3.21757e+07	3.98898e+07
iso-Leucine (132.0 / 86.0 (2))	Positive	1.58393e+06	1.92894e+07	3.16009e+07	6.09675e+06	1.87631e+07	3.85439e+07	2.61446e+07	1.91393e+07	3.96568e+07	3.15289e+07	1.12458e+07	8.27796e+06	1.48889e+06	1.94875e+07	2.90791e+07	2.37822e+07	4.14159e+07	3.63768e+07	1.63856e+07	3.68729e+07	9.44612e+06	1.18482e+07	1.56649e+07	1.27646e+07	1.55171e+06	1.87991e+07	1.98146e+07	5.47846e+07	5.19315e+06	1.26611e+07	2.10506e+07	7.55505e+06	1.37439e+07	2.99023e+07	2.93466e+07	9.2317e+06	1.52469e+06	1.77903e+07	1.0748e+07	2.5884e+07	1.43145e+07	8.47314e+06	4.2543e+06	5.86596e+06	1.47255e+07	7.40508e+06	2.01081e+07	7.70512e+06
Ornithine (133.0 / 70.0)	Positive	2.6452e+06	1.94836e+06	3.21269e+06	262077	1.37745e+06	3.43416e+06	2.76873e+06	2.11458e+06	5.20118e+06	1.39206e+06	450431	467466	2.72937e+06	1.94598e+06	2.58043e+06	2.16755e+06	3.53807e+06	3.50458e+06	1.78541e+06	4.56722e+06	797264	512286	867263	2.58624e+06	2.62014e+06	1.8928e+06	1.55493e+06	5.51554e+06	343441	1.50335e+06	963678	398850	530389	2.84159e+06	2.49197e+06	450267	2.43876e+06	1.82061e+06	517113	2.32933e+06	683625	1.23738e+06	456640	1.39695e+06	738851	301802	1.61003e+06	1.49169e+06
Asparagine (133.0 / 74.0)	Positive	570219	2.77082e+06	3.23413e+06	1.0374e+06	2.09911e+06	3.2268e+06	2.96984e+06	2.17218e+06	3.37963e+06	2.62776e+06	2.34805e+06	1.8535e+06	572641	2.69411e+06	2.6141e+06	1.72261e+06	1.38371e+06	2.87232e+06	2.33125e+06	3.04072e+06	N/A	2.29708e+06	2.14621e+06	5.23736e+06	568371	2.74457e+06	1.33209e+06	2.06579e+06	1.2264e+06	1.10944e+06	3.045e+06	1.39596e+06	2.73066e+06	2.99508e+06	3.00132e+06	1.42111e+06	493641	2.71642e+06	2.04189e+06	2.47942e+06	2.35472e+06	3.76546e+06	33703.3	3.22018e+06	2.90292e+06	1.35149e+06	2.40985e+06	3.18621e+06
Aspartic Acid (134.0 / 74.0)	Positive	519240	4.87191e+06	6.5705e+06	1.38019e+06	3.25742e+06	1.48334e+07	4.93927e+06	2.63191e+06	1.18068e+07	3.64023e+06	2.16998e+06	2.1675e+06	564666	4.85485e+06	6.06412e+06	5.28406e+06	1.30433e+07	8.91066e+06	2.73277e+06	1.02703e+07	1.65405e+06	1.75754e+06	2.49277e+06	1.99722e+06	556432	4.9141e+06	4.31775e+06	2.0291e+07	1.16463e+06	2.40346e+06	4.24047e+06	1.89203e+06	2.97446e+06	8.47116e+06	6.3898e+06	2.37577e+06	497953	4.57195e+06	1.4157e+06	5.89311e+06	2.92842e+06	1.14728e+06	691644	1.59124e+06	3.57137e+06	1.33368e+06	3.60316e+06	1.53334e+06
Homocysteine (136.0 / 90.0)	Positive	N/A	N/A	N/A	N/A	N/A	N/A	N/A	N/A	N/A	N/A	N/A	N/A	N/A	N/A	N/A	N/A	N/A	N/A	N/A	N/A	N/A	N/A	N/A	N/A	N/A	N/A	N/A	N/A	N/A	N/A	N/A	N/A	N/A	N/A	N/A	N/A	N/A	N/A	N/A	N/A	N/A	N/A	N/A	N/A	N/A	N/A	N/A	N/A
Tyramine (138.0 / 121.0)	Positive	3.48025e+06	3.54117e+06	4.53984e+06	5.49796e+06	4.98913e+06	3.92974e+06	4.75895e+06	4.76835e+06	3.85075e+06	4.18041e+06	5.04883e+06	4.7386e+06	3.04588e+06	3.29549e+06	4.43202e+06	4.30092e+06	4.14726e+06	4.21183e+06	4.1597e+06	4.04192e+06	4.91501e+06	4.87647e+06	5.11361e+06	1.57003e+06	2.9987e+06	3.18134e+06	4.40836e+06	3.6627e+06	4.27156e+06	4.53849e+06	4.65857e+06	3.75319e+06	4.76856e+06	4.19366e+06	4.03762e+06	4.24914e+06	3.92622e+06	3.32108e+06	4.77649e+06	3.84996e+06	4.56414e+06	1.56999e+06	4.56583e+06	2.08245e+06	4.24945e+06	4.84812e+06	4.35277e+06	1.34163e+06
5C13-Aspartic Acid (139.0 / 77.0)	Positive	1.15945e+06	N/A	N/A	N/A	N/A	N/A	N/A	N/A	N/A	N/A	N/A	N/A	1.3068e+06	N/A	N/A	N/A	N/A	N/A	N/A	N/A	N/A	N/A	N/A	N/A	1.28742e+06	N/A	N/A	N/A	N/A	N/A	N/A	N/A	N/A	N/A	N/A	N/A	1.05823e+06	N/A	N/A	N/A	N/A	N/A	N/A	N/A	N/A	N/A	N/A	N/A
6C13-Asparagine (139.0 / 77.0 (2))	Positive	1.24396e+06	N/A	N/A	N/A	N/A	N/A	N/A	N/A	N/A	N/A	N/A	N/A	1.32466e+06	N/A	N/A	N/A	N/A	N/A	N/A	N/A	N/A	N/A	N/A	N/A	1.30859e+06	N/A	N/A	N/A	N/A	N/A	N/A	N/A	N/A	N/A	N/A	N/A	1.21108e+06	N/A	N/A	N/A	N/A	N/A	N/A	N/A	N/A	N/A	N/A	N/A
7C13-Leucine (139.0 / 92.0)	Positive	7.02573e+06	N/A	N/A	N/A	N/A	N/A	N/A	N/A	N/A	N/A	N/A	N/A	6.73573e+06	N/A	N/A	N/A	N/A	N/A	N/A	N/A	N/A	N/A	N/A	N/A	6.89803e+06	N/A	N/A	N/A	N/A	N/A	N/A	N/A	N/A	N/A	N/A	N/A	6.45346e+06	N/A	N/A	N/A	N/A	N/A	N/A	N/A	N/A	N/A	N/A	N/A
7C13-iso-Leucine (139.0 / 92.0 (2))	Positive	711809	N/A	N/A	N/A	N/A	N/A	N/A	N/A	N/A	N/A	N/A	N/A	670078	N/A	N/A	N/A	N/A	N/A	N/A	N/A	N/A	N/A	N/A	N/A	634391	N/A	N/A	N/A	N/A	N/A	N/A	N/A	N/A	N/A	N/A	N/A	658676	N/A	N/A	N/A	N/A	N/A	N/A	N/A	N/A	N/A	N/A	N/A
Spermidine (146.0 / 72.0)	Positive	N/A	5.91348e+06	1.49611e+07	507119	8.63072e+06	3.61179e+06	5.60078e+06	1.17377e+06	1.20926e+07	9.21435e+06	1.87227e+07	499057	N/A	5.16437e+06	1.20205e+07	5.91696e+06	2.932e+06	6.65776e+06	364260	1.34457e+07	1.56547e+07	4.92451e+06	946519	7.33545e+07	N/A	4.72623e+06	4.5179e+06	1.22687e+07	7.09713e+06	2.73074e+07	2.0545e+06	8.4807e+06	7.63081e+06	1.70041e+06	1.63696e+06	8.56507e+06	N/A	4.45546e+06	675531	179359	135873	4.56528e+07	1.16579e+07	1.56784e+07	832552	1.36951e+06	507465	5.19438e+07
Acetylcholine (146.0 / 87.0)	Positive	N/A	N/A	N/A	N/A	N/A	N/A	N/A	N/A	N/A	N/A	N/A	N/A	N/A	N/A	N/A	N/A	N/A	N/A	N/A	N/A	N/A	N/A	N/A	N/A	N/A	N/A	N/A	N/A	N/A	N/A	N/A	N/A	N/A	N/A	N/A	N/A	N/A	N/A	N/A	N/A	N/A	N/A	66426.4	N/A	N/A	N/A	N/A	N/A
Glutamine (147.0 / 84.0)	Positive	1.86854e+07	2.11393e+07	2.50416e+07	6.73252e+06	1.53263e+07	4.285e+07	2.48502e+07	1.53219e+07	3.95095e+07	1.70653e+07	1.25979e+07	1.09372e+07	1.90258e+07	2.03977e+07	2.80842e+07	1.99456e+07	1.55711e+07	3.01212e+07	1.6229e+07	3.33692e+07	154769	1.16735e+07	1.52017e+07	8.26586e+06	1.91563e+07	2.06238e+07	1.23007e+07	2.91501e+07	7.02269e+06	1.1784e+07	2.14797e+07	9.48484e+06	1.22809e+07	3.0653e+07	2.9798e+07	1.0315e+07	1.68567e+07	2.06626e+07	1.27617e+07	2.62376e+07	1.60213e+07	1.21557e+07	400134	7.11729e+06	2.11652e+07	7.91106e+06	1.89469e+07	1.16637e+07
Lysine (147.0 / 84.0 (2))	Positive	1.35446e+07	6.71683e+07	8.10583e+07	2.1937e+07	4.65e+07	1.22106e+08	6.99905e+07	4.40593e+07	1.11723e+08	8.3753e+07	4.76526e+07	3.63762e+07	1.37291e+07	6.77449e+07	7.29264e+07	6.34305e+07	1.10125e+08	8.87564e+07	4.59958e+07	9.92802e+07	2.80901e+07	4.86976e+07	4.27585e+07	6.65667e+07	1.34496e+07	6.66417e+07	5.07305e+07	1.50839e+08	2.74333e+07	4.06159e+07	6.75828e+07	2.32542e+07	5.78994e+07	8.90652e+07	7.56939e+07	3.50092e+07	1.21684e+07	6.32091e+07	4.434e+07	6.79031e+07	5.5523e+07	4.63198e+07	1.71641e+07	5.06616e+07	6.17101e+07	2.95557e+07	5.53188e+07	5.41518e+07
Deoxycarnitine (147.0 / 87.0)	Positive	198701	34317.9	49926.2	N/A	26943.4	55312.5	30105.4	15871	91742.7	27091.5	N/A	20078.9	195874	37165.6	26838.6	42243.9	48800.6	50588.3	15551.4	91699.7	22811.7	N/A	N/A	55587.4	195142	36808.7	20290	73919	N/A	48386	13546.8	N/A	16254.2	35348.8	25754.5	31590.9	175389	41731.9	N/A	25592.5	14689.9	28850.3	21828.7	44386.5	50910.7	N/A	21348.3	22328.7
Glutamic acid (148.0 / 84.0)	Positive	1.18684e+07	2.85888e+07	2.49758e+07	6.75919e+06	1.54938e+07	3.97478e+07	1.824e+07	1.18817e+07	3.78632e+07	3.35956e+07	1.26497e+07	1.05053e+07	1.18677e+07	2.84704e+07	3.01799e+07	2.35917e+07	5.75575e+07	2.81328e+07	1.4325e+07	3.49268e+07	1.50409e+07	1.35078e+07	1.17284e+07	4.9424e+07	1.23139e+07	2.82939e+07	2.74235e+07	7.57515e+07	7.90816e+06	1.83688e+07	1.83541e+07	1.32768e+07	1.94746e+07	2.78136e+07	2.50394e+07	1.53054e+07	1.10733e+07	2.70008e+07	8.95523e+06	2.37077e+07	1.30948e+07	3.58752e+07	1.25609e+07	3.33848e+07	1.86935e+07	7.35959e+06	1.42709e+07	3.95465e+07
Methionine (150.0 / 61.0)	Positive	353056	4.46354e+06	4.69715e+06	1.3895e+06	2.51972e+06	8.61051e+06	4.24367e+06	2.5838e+06	7.18283e+06	6.06044e+06	3.04761e+06	2.03081e+06	362332	4.31172e+06	4.67463e+06	3.75014e+06	8.11013e+06	5.78373e+06	3.05205e+06	6.65301e+06	1.40755e+06	3.30298e+06	2.58422e+06	4.86586e+06	374524	4.32007e+06	2.98716e+06	1.20401e+07	1.71982e+06	2.05302e+06	4.19939e+06	1.74409e+06	4.03762e+06	5.56931e+06	4.86991e+06	1.88234e+06	342652	4.27199e+06	3.10231e+06	4.83431e+06	3.42801e+06	4.05265e+06	703920	3.19682e+06	3.64231e+06	1.88141e+06	3.11481e+06	4.58944e+06
2C13-Glutamic acid (150.0 / 85.0)	Positive	6.70432e+06	1.54385e+07	1.36246e+07	1.53057e+07	1.43189e+07	1.20309e+07	1.35512e+07	1.47908e+07	1.25775e+07	1.21821e+07	1.39883e+07	1.59039e+07	6.89123e+06	1.51347e+07	1.23795e+07	1.30383e+07	1.09036e+07	1.26539e+07	1.65171e+07	1.19339e+07	1.3287e+07	1.32266e+07	1.40068e+07	2.4248e+07	6.92924e+06	1.55469e+07	1.2598e+07	8.73029e+06	1.73911e+07	1.23213e+07	1.35906e+07	1.90091e+07	1.25298e+07	1.20923e+07	1.26319e+07	1.624e+07	6.18059e+06	1.48462e+07	1.30351e+07	1.27849e+07	1.2912e+07	2.85136e+07	1.38134e+07	2.23496e+07	1.32322e+07	1.32452e+07	1.31221e+07	2.58864e+07
Cystamine (153.0 / 108.0)	Positive	N/A	N/A	N/A	N/A	N/A	N/A	N/A	N/A	N/A	N/A	N/A	N/A	N/A	N/A	N/A	N/A	N/A	N/A	N/A	N/A	N/A	N/A	N/A	N/A	N/A	N/A	N/A	N/A	N/A	N/A	N/A	N/A	N/A	N/A	N/A	N/A	N/A	N/A	N/A	N/A	N/A	N/A	N/A	N/A	N/A	N/A	N/A	N/A
7C13-Glutamine (154.0 / 89.0)	Positive	4.35035e+06	N/A	N/A	N/A	N/A	N/A	N/A	N/A	N/A	N/A	N/A	N/A	4.38676e+06	N/A	N/A	N/A	N/A	N/A	N/A	N/A	N/A	N/A	N/A	N/A	4.30259e+06	N/A	N/A	N/A	N/A	N/A	N/A	N/A	N/A	N/A	N/A	N/A	3.98976e+06	N/A	N/A	N/A	N/A	N/A	N/A	N/A	N/A	N/A	N/A	N/A
6C13-Glutamic acid (154.0 / 89.0 (2))	Positive	5.12185e+06	N/A	N/A	N/A	N/A	N/A	N/A	N/A	N/A	N/A	N/A	N/A	5.17113e+06	N/A	N/A	N/A	N/A	N/A	N/A	N/A	N/A	N/A	N/A	N/A	5.30474e+06	N/A	N/A	N/A	N/A	N/A	N/A	N/A	N/A	N/A	N/A	N/A	4.69372e+06	N/A	N/A	N/A	N/A	N/A	N/A	N/A	N/A	N/A	N/A	N/A
8C13-Lysine (155.0 / 90.0)	Positive	9.77364e+06	N/A	N/A	N/A	N/A	N/A	N/A	N/A	N/A	N/A	N/A	N/A	9.88014e+06	N/A	N/A	N/A	N/A	N/A	N/A	N/A	N/A	N/A	N/A	N/A	9.41169e+06	N/A	N/A	N/A	N/A	N/A	N/A	N/A	N/A	N/A	N/A	N/A	8.86209e+06	N/A	N/A	N/A	N/A	N/A	N/A	N/A	N/A	N/A	N/A	N/A
6C13-Methionine (156.0 / 63.0)	Positive	383067	N/A	N/A	N/A	N/A	N/A	N/A	N/A	N/A	N/A	N/A	N/A	369839	N/A	N/A	N/A	N/A	N/A	N/A	N/A	N/A	N/A	N/A	N/A	367452	N/A	N/A	N/A	N/A	N/A	N/A	N/A	N/A	N/A	N/A	N/A	327643	N/A	N/A	N/A	N/A	N/A	N/A	N/A	N/A	N/A	N/A	N/A
Histidine (156.0 / 110.0)	Positive	1.35027e+07	5.3434e+07	6.68074e+07	1.23334e+07	3.30413e+07	1.20704e+08	5.60824e+07	3.6211e+07	1.18604e+08	7.87386e+07	3.00323e+07	2.30647e+07	1.60973e+07	5.25643e+07	7.08693e+07	5.14171e+07	1.10604e+08	8.25095e+07	4.04298e+07	9.78856e+07	2.69688e+07	3.19407e+07	2.89011e+07	4.49529e+07	1.82955e+07	5.2255e+07	4.6061e+07	1.80321e+08	1.9043e+07	3.98243e+07	5.01063e+07	1.07234e+07	3.85087e+07	7.19318e+07	6.3329e+07	1.47511e+07	1.25377e+07	5.10646e+07	2.75691e+07	4.54162e+07	3.3134e+07	3.36687e+07	1.8964e+07	2.84339e+07	3.94615e+07	1.81591e+07	4.21425e+07	3.72085e+07
Tryptamine (161.0 / 144.0)	Positive	61272.8	39925.7	45200.2	16430	31160.5	61533.5	40952	37936.6	72243.6	77559.3	12634	N/A	58550.4	41031.3	105169	50759.6	114421	51920.6	22389.7	60412.2	113858	17747	19990.8	16547	53497.6	23177.2	76322.8	160610	20700.3	81287.3	24878.5	N/A	N/A	35319.4	32374.1	N/A	49044.8	29377.6	23684.4	19816.3	21253.7	N/A	105412	N/A	18276.8	16935.6	23714	17415.5
Carnitine (162.0 / 85.0)	Positive	2.99273e+07	9.611e+06	1.16208e+07	591854	6.98211e+06	1.22946e+07	7.52439e+06	5.58524e+06	1.95718e+07	8.04698e+06	1.01898e+06	1.38929e+06	2.91536e+07	9.58994e+06	1.53978e+07	1.16038e+07	1.13645e+07	1.16329e+07	5.48026e+06	2.04966e+07	1.28908e+07	1.37561e+06	2.13011e+06	1.07516e+07	2.84488e+07	9.4252e+06	1.06693e+07	2.2521e+07	884813	1.77203e+07	3.86473e+06	1.77797e+06	1.67217e+06	9.17928e+06	8.9325e+06	2.84547e+06	2.67117e+07	9.10585e+06	1.49412e+06	6.22077e+06	1.73349e+06	5.90496e+06	1.54113e+07	4.28755e+06	4.36318e+06	811463	4.31952e+06	5.7522e+06
9C13-Histidine (165.0 / 118.0)	Positive	1.23385e+06	N/A	N/A	N/A	N/A	N/A	N/A	N/A	N/A	N/A	N/A	N/A	1.39359e+06	N/A	N/A	N/A	N/A	N/A	N/A	N/A	N/A	N/A	N/A	N/A	1.61771e+06	N/A	N/A	N/A	N/A	N/A	N/A	N/A	N/A	N/A	N/A	N/A	1.09427e+06	N/A	N/A	N/A	N/A	N/A	N/A	N/A	N/A	N/A	N/A	N/A
Phenylalanine (166.0 / 120.0)	Positive	1.93333e+07	8.93768e+07	1.00714e+08	3.26816e+07	5.89628e+07	1.47772e+08	8.53488e+07	5.37024e+07	1.32506e+08	1.12253e+08	7.24918e+07	4.51056e+07	1.92921e+07	8.94088e+07	8.53203e+07	7.54705e+07	1.41727e+08	1.10884e+08	6.13143e+07	1.23472e+08	3.04741e+07	7.15587e+07	5.64655e+07	9.32587e+07	1.8863e+07	8.66779e+07	5.95837e+07	1.86791e+08	3.82067e+07	4.65996e+07	8.89861e+07	3.55278e+07	8.81857e+07	1.07024e+08	9.37709e+07	4.30487e+07	1.80152e+07	8.42876e+07	6.46679e+07	9.1867e+07	7.32905e+07	8.08455e+07	1.8409e+07	6.83264e+07	7.69127e+07	4.22747e+07	6.92901e+07	8.92277e+07
Quinolinic Acid (168.0 / 150.0)	Positive	250708	237003	287891	409983	313306	293738	320146	318885	263481	294766	378388	339076	224168	227789	311974	298640	280039	282947	281136	268081	322505	335952	321737	121548	194520	208523	292577	260048	301781	305669	318723	256014	313729	271958	276867	287195	249195	228781	334246	277155	319809	107985	323762	142566	267002	332017	312627	94390.2
1/3-Methylhistidine (170.0 / 96.0)	Positive	1.17756e+06	170795	163327	30198	100556	235328	97930	104756	266121	137457	56637.1	60936.9	1.37887e+06	179837	354513	169403	160430	172706	67135.9	212590	676147	50208.3	42537.7	97188.3	1.89552e+06	160326	208481	289289	33473.8	458282	87591.8	39513.2	76250.9	143145	134164	51116.2	1.18345e+06	171012	65994.9	94965	79613.3	71083.2	750320	88893.5	111461	34323	85111.3	81935.5
Arginine (175.0 / 70.0)	Positive	3.07309e+07	1.44743e+08	1.60965e+08	5.69459e+07	1.03303e+08	2.20681e+08	1.38022e+08	9.97256e+07	2.05991e+08	1.65681e+08	1.04218e+08	9.04478e+07	3.3218e+07	1.39311e+08	1.38468e+08	1.36382e+08	2.10994e+08	1.74382e+08	1.01802e+08	1.91448e+08	7.35684e+07	1.12955e+08	9.80715e+07	1.23243e+08	3.44896e+07	1.35349e+08	1.1127e+08	2.49469e+08	7.2417e+07	9.19914e+07	1.39605e+08	6.1381e+07	1.19237e+08	1.67621e+08	1.51398e+08	8.41275e+07	2.87565e+07	1.27943e+08	1.04788e+08	1.44198e+08	1.18407e+08	9.80502e+07	5.05191e+07	1.03635e+08	1.33279e+08	7.35958e+07	1.15946e+08	1.15227e+08
10C13-Phenylalanine (176.0 / 129.0)	Positive	3.32277e+06	N/A	N/A	N/A	N/A	N/A	N/A	N/A	N/A	N/A	N/A	N/A	3.20221e+06	N/A	N/A	N/A	N/A	N/A	N/A	N/A	N/A	N/A	N/A	N/A	3.18204e+06	N/A	N/A	N/A	N/A	N/A	N/A	N/A	N/A	N/A	N/A	N/A	3.03059e+06	N/A	N/A	N/A	N/A	N/A	N/A	N/A	N/A	N/A	N/A	N/A
Cotinine (177.0 / 80.0)	Positive	462637	N/A	N/A	N/A	N/A	N/A	N/A	N/A	N/A	N/A	N/A	N/A	485080	N/A	N/A	N/A	N/A	N/A	N/A	N/A	N/A	N/A	N/A	N/A	480734	N/A	N/A	N/A	N/A	N/A	N/A	N/A	N/A	N/A	N/A	N/A	442059	N/A	N/A	N/A	N/A	N/A	N/A	N/A	N/A	N/A	N/A	N/A
Serotonin (177.0 / 160.0)	Positive	N/A	N/A	N/A	N/A	N/A	N/A	N/A	N/A	N/A	N/A	N/A	N/A	N/A	N/A	N/A	N/A	N/A	N/A	N/A	N/A	N/A	N/A	N/A	N/A	N/A	N/A	N/A	N/A	N/A	N/A	N/A	N/A	N/A	N/A	N/A	N/A	N/A	N/A	N/A	N/A	N/A	N/A	N/A	N/A	N/A	N/A	N/A	N/A
Cysteinyl-Glycine (Cys-Gly) (179.0 / 76.0)	Positive	N/A	N/A	N/A	N/A	N/A	N/A	N/A	N/A	N/A	N/A	N/A	N/A	N/A	N/A	N/A	N/A	N/A	N/A	N/A	N/A	N/A	N/A	N/A	N/A	N/A	N/A	N/A	N/A	N/A	N/A	N/A	N/A	N/A	N/A	N/A	N/A	N/A	N/A	N/A	N/A	N/A	N/A	N/A	N/A	N/A	N/A	N/A	N/A
Glucosamine (180.1 / 162.0)	Positive	N/A	N/A	N/A	N/A	N/A	N/A	N/A	N/A	N/A	N/A	N/A	N/A	N/A	N/A	N/A	N/A	N/A	N/A	N/A	N/A	N/A	N/A	N/A	N/A	N/A	N/A	N/A	N/A	N/A	N/A	N/A	N/A	N/A	N/A	N/A	N/A	N/A	N/A	N/A	N/A	N/A	N/A	N/A	N/A	N/A	N/A	N/A	N/A
Mannose (181.0 / 99.0)	Positive	N/A	N/A	N/A	N/A	N/A	N/A	N/A	N/A	N/A	N/A	N/A	N/A	N/A	N/A	N/A	N/A	N/A	N/A	N/A	N/A	N/A	N/A	N/A	N/A	N/A	N/A	N/A	N/A	N/A	N/A	N/A	N/A	N/A	N/A	N/A	N/A	N/A	N/A	N/A	N/A	N/A	N/A	N/A	N/A	N/A	N/A	N/A	N/A
Tyrosine (182.1 / 136.0)	Positive	2.57763e+06	1.60839e+07	2.31154e+07	6.17668e+06	1.37224e+07	3.28963e+07	2.0786e+07	1.45573e+07	3.11765e+07	2.43784e+07	1.28222e+07	8.58529e+06	2.18424e+06	1.51554e+07	2.21777e+07	1.7627e+07	3.25798e+07	2.519e+07	1.46778e+07	2.91863e+07	6.69662e+06	1.25404e+07	1.26312e+07	7.98061e+06	2.15607e+06	1.43803e+07	1.4399e+07	4.98311e+07	6.15744e+06	1.15666e+07	1.84803e+07	5.73057e+06	1.54168e+07	2.38897e+07	2.18725e+07	7.88205e+06	2.60435e+06	1.47954e+07	1.23123e+07	1.97716e+07	1.39615e+07	6.98999e+06	4.49937e+06	5.98653e+06	1.49321e+07	7.9404e+06	1.67898e+07	6.37375e+06
Epinephrine/Normetanephrine (184.1 / 166.1)	Positive	N/A	N/A	N/A	N/A	N/A	N/A	N/A	N/A	N/A	N/A	N/A	N/A	N/A	N/A	N/A	N/A	N/A	N/A	N/A	N/A	N/A	N/A	N/A	N/A	N/A	N/A	N/A	N/A	N/A	N/A	N/A	N/A	N/A	N/A	N/A	N/A	N/A	N/A	N/A	N/A	N/A	N/A	N/A	N/A	N/A	N/A	N/A	N/A
213C-Tyrosine (184.1 / 138.0)	Positive	1.00307e+07	1.02185e+07	1.25738e+07	1.49857e+07	1.41357e+07	1.09028e+07	1.33262e+07	1.34096e+07	1.10007e+07	1.19152e+07	1.46834e+07	1.35675e+07	8.86448e+06	9.68491e+06	1.21721e+07	1.25404e+07	1.18547e+07	1.17331e+07	1.16991e+07	1.12813e+07	1.35309e+07	1.35e+07	1.45402e+07	4.59082e+06	8.22779e+06	8.9687e+06	1.24614e+07	1.09233e+07	1.21418e+07	1.24888e+07	1.30184e+07	1.00003e+07	1.31659e+07	1.15673e+07	1.17646e+07	1.14398e+07	1.05472e+07	9.53442e+06	1.31979e+07	1.09669e+07	1.28076e+07	4.57571e+06	1.24587e+07	5.7928e+06	1.17489e+07	1.36432e+07	1.2507e+07	3.74702e+06
10C13-Arginine (185.1 / 75.0)	Positive	1.68188e+07	N/A	N/A	N/A	N/A	N/A	N/A	N/A	N/A	N/A	N/A	N/A	1.83951e+07	N/A	N/A	N/A	N/A	N/A	N/A	N/A	N/A	N/A	N/A	N/A	1.98945e+07	N/A	N/A	N/A	N/A	N/A	N/A	N/A	N/A	N/A	N/A	N/A	1.58868e+07	N/A	N/A	N/A	N/A	N/A	N/A	N/A	N/A	N/A	N/A	N/A
1013C-Tyrosine (192.1 / 145.0)0	Positive	302283	N/A	N/A	N/A	N/A	N/A	N/A	N/A	N/A	N/A	N/A	N/A	251458	N/A	N/A	N/A	N/A	N/A	N/A	N/A	N/A	N/A	N/A	N/A	259145	N/A	N/A	N/A	N/A	N/A	N/A	N/A	N/A	N/A	N/A	N/A	299239	N/A	N/A	N/A	N/A	N/A	N/A	N/A	N/A	N/A	N/A	N/A
Salicylurate (196.1 / 152.0)	Positive	N/A	N/A	N/A	N/A	N/A	N/A	N/A	N/A	N/A	N/A	N/A	N/A	N/A	N/A	N/A	N/A	N/A	N/A	N/A	N/A	N/A	N/A	N/A	N/A	N/A	N/A	N/A	N/A	N/A	N/A	N/A	N/A	N/A	N/A	N/A	N/A	N/A	N/A	N/A	N/A	N/A	N/A	N/A	N/A	N/A	N/A	N/A	N/A
Spermine (203.1 / 129.0)	Positive	N/A	N/A	N/A	N/A	N/A	N/A	N/A	N/A	N/A	N/A	N/A	N/A	N/A	N/A	N/A	N/A	N/A	N/A	N/A	N/A	N/A	N/A	N/A	N/A	N/A	N/A	N/A	N/A	N/A	N/A	N/A	N/A	N/A	N/A	N/A	N/A	N/A	N/A	N/A	N/A	N/A	N/A	N/A	N/A	N/A	N/A	N/A	N/A
Acetylcarnitine (204.1 / 85.0)	Positive	4.81169e+06	3.10145e+06	1.20364e+07	260904	5.01961e+06	4.89492e+06	4.0965e+06	2.87244e+06	1.10631e+07	2.34572e+06	879709	443014	5.97256e+06	3.04072e+06	7.01838e+06	6.48115e+06	4.86303e+06	7.55033e+06	2.30622e+06	1.08142e+07	6.7078e+06	954373	1.09187e+06	3.42182e+06	6.98555e+06	3.20501e+06	7.14871e+06	7.06138e+06	459481	1.14783e+07	1.58359e+06	508244	1.02585e+06	5.21526e+06	2.80628e+06	578225	3.33564e+06	3.01366e+06	1.32319e+06	1.49619e+06	1.10121e+06	1.06713e+06	4.87375e+06	1.0293e+06	765971	468570	1.05008e+06	1.2349e+06
Tryptophan (205.1 / 146.0)	Positive	3.67687e+06	1.13375e+07	1.62899e+07	2.34201e+06	8.64933e+06	2.23619e+07	1.08774e+07	7.4724e+06	2.4171e+07	1.34509e+07	5.54897e+06	3.82015e+06	3.52177e+06	1.12016e+07	1.35874e+07	1.21606e+07	2.09952e+07	1.83021e+07	8.18926e+06	2.25622e+07	3.82788e+06	5.48327e+06	5.98637e+06	1.35269e+07	3.61079e+06	1.11378e+07	8.52201e+06	3.48639e+07	2.79433e+06	9.77995e+06	9.52473e+06	3.2093e+06	7.07774e+06	1.47699e+07	1.28941e+07	4.18619e+06	3.32434e+06	1.06593e+07	5.07927e+06	1.17255e+07	6.03018e+06	9.72901e+06	2.92289e+06	6.53312e+06	8.13353e+06	3.18401e+06	8.85102e+06	1.11074e+07
L-Kynurenine (209.1 / 94.0)	Positive	49337.9	57730.1	40645.3	N/A	20265.5	114828	53974.7	22475.9	75124.4	33859.9	10564.8	21870.6	55504.1	67857.1	23335	22124.5	190285	56838.1	52874.7	68489.3	91882.1	19176.8	41048.1	44943.8	55739.1	67041.7	28644.7	321570	17152.9	11453.6	63921.5	57947.5	20266	60144.7	98206.1	62118.8	51778.9	62342.9	19008.8	153441	32382.1	66090.2	60411.1	37009.3	77809.3	N/A	72024.5	63236.4
13C13-Tryptophan (218.1 / 156.0)	Positive	1.96872e+06	N/A	N/A	N/A	N/A	N/A	N/A	N/A	N/A	N/A	N/A	N/A	1.93133e+06	N/A	N/A	N/A	N/A	N/A	N/A	N/A	N/A	N/A	N/A	N/A	1.95297e+06	N/A	N/A	N/A	N/A	N/A	N/A	N/A	N/A	N/A	N/A	N/A	1.76475e+06	N/A	N/A	N/A	N/A	N/A	N/A	N/A	N/A	N/A	N/A	N/A
5-Hydroxytryptophan (221.1 / 204.1)	Positive	N/A	N/A	N/A	N/A	N/A	N/A	N/A	N/A	N/A	N/A	N/A	N/A	N/A	N/A	N/A	N/A	N/A	N/A	N/A	N/A	N/A	N/A	N/A	N/A	N/A	N/A	N/A	N/A	N/A	N/A	N/A	N/A	N/A	N/A	N/A	N/A	N/A	N/A	N/A	N/A	N/A	N/A	N/A	N/A	N/A	N/A	N/A	N/A
3-Hydroxykynurenine (225.1 / 208.1)	Positive	N/A	N/A	N/A	N/A	N/A	N/A	N/A	N/A	N/A	N/A	N/A	N/A	N/A	N/A	N/A	N/A	N/A	N/A	N/A	N/A	N/A	N/A	N/A	N/A	N/A	N/A	N/A	N/A	N/A	N/A	N/A	N/A	N/A	N/A	N/A	N/A	N/A	N/A	N/A	N/A	N/A	N/A	N/A	N/A	N/A	N/A	N/A	N/A
2'-Deoxyuridine (229.2 / 113.1)	Positive	N/A	N/A	N/A	N/A	N/A	N/A	N/A	N/A	N/A	N/A	N/A	N/A	N/A	N/A	N/A	N/A	N/A	N/A	N/A	N/A	N/A	N/A	N/A	N/A	N/A	N/A	N/A	N/A	N/A	N/A	N/A	N/A	N/A	N/A	N/A	N/A	N/A	N/A	N/A	N/A	N/A	N/A	N/A	N/A	N/A	N/A	N/A	N/A
Cystine (241.1 / 120.0)	Positive	114760	127785	128686	45655.5	103493	228144	142106	83765.3	143885	71374.3	103287	91645.5	130535	128077	186847	110644	228429	115701	76255.1	137244	59656	50738.4	81268	131499	127259	131673	133747	328240	22381.9	29983.2	133759	23200.8	79725.9	236099	305102	35658.7	109951	120518	75783.4	259468	154743	185955	24443.1	62037	89816.2	51921.8	139215	118576
Cytidine (244.2 / 112.1)	Positive	N/A	228158	209853	128475	242725	329273	87445.8	68529.7	236284	120041	4.02278e+06	103992	N/A	242709	114141	261313	95178.2	240581	64765.5	210749	81048.2	285080	52872.5	66097	N/A	211349	131935	94607.5	77331.9	129973	120096	42519.1	651505	328519	80148.3	27533.5	N/A	224836	358169	65871.7	264097	78649.1	44686.7	108188	109070	217773	92539.8	40316.2
Uridine (245.2 / 113.1)	Positive	335861	1.27384e+06	1.11869e+06	1.37963e+06	983955	1.52507e+06	634620	457524	1.23732e+06	983871	8.62496e+06	812831	352212	1.21076e+06	711981	925939	939367	958878	155153	1.06655e+06	490655	6.76802e+06	452125	646703	342259	1.19462e+06	596170	1.15115e+06	287738	996256	876206	122455	8.70177e+06	1.20021e+06	506693	119545	289174	1.17341e+06	2.07463e+06	417348	1.93041e+06	748634	289080	227696	467405	2.57231e+06	519094	766839
8C13-Cystine (249.1 / 124.0)	Positive	172023	N/A	N/A	N/A	N/A	N/A	N/A	N/A	N/A	N/A	N/A	N/A	213430	N/A	N/A	N/A	N/A	N/A	N/A	N/A	N/A	N/A	N/A	N/A	186101	N/A	N/A	N/A	N/A	N/A	N/A	N/A	N/A	N/A	N/A	N/A	140529	N/A	N/A	N/A	N/A	N/A	N/A	N/A	N/A	N/A	N/A	N/A
11C13-Uridine (256.2 / 119.1)	Positive	138939	N/A	N/A	N/A	N/A	N/A	N/A	N/A	N/A	N/A	N/A	N/A	145970	N/A	N/A	N/A	N/A	N/A	N/A	N/A	N/A	N/A	N/A	N/A	138793	N/A	N/A	N/A	N/A	N/A	N/A	N/A	N/A	N/A	N/A	N/A	122348	N/A	N/A	N/A	N/A	N/A	N/A	N/A	N/A	N/A	N/A	N/A
5-Hydroxymethyl-2'-deoxyuridine (259.2 / 143.1)	Positive	N/A	N/A	N/A	N/A	N/A	N/A	N/A	N/A	N/A	N/A	N/A	N/A	N/A	N/A	N/A	N/A	N/A	N/A	N/A	N/A	N/A	N/A	N/A	N/A	N/A	N/A	N/A	N/A	N/A	N/A	N/A	N/A	N/A	N/A	N/A	N/A	N/A	N/A	N/A	N/A	N/A	N/A	N/A	N/A	N/A	N/A	N/A	N/A
Phosphotyrosine (262.0 / 81.0)	Positive	N/A	N/A	N/A	N/A	N/A	N/A	N/A	N/A	N/A	N/A	N/A	N/A	N/A	N/A	N/A	N/A	N/A	N/A	N/A	N/A	N/A	N/A	N/A	N/A	N/A	N/A	N/A	N/A	N/A	N/A	N/A	N/A	N/A	N/A	N/A	N/A	N/A	N/A	N/A	N/A	N/A	N/A	N/A	N/A	N/A	N/A	N/A	N/A
Adenosine (268.2 / 136.1)	Positive	N/A	1.25462e+06	895603	308643	556146	889831	558842	508963	1.67403e+06	1.27753e+06	2.04793e+07	236725	N/A	1.19048e+06	1.25325e+06	1.18064e+06	1.05287e+06	1.23486e+06	490888	1.74976e+06	1.45226e+06	1.13606e+06	432714	370526	N/A	1.085e+06	909459	1.85767e+06	979444	2.26848e+06	739472	174233	1.38629e+06	821227	532049	750324	N/A	1.04141e+06	960261	411410	552354	175855	1.04843e+06	1.00146e+06	308361	371195	260889	336459
Inosine (269.2 / 137.1)	Positive	N/A	1.25616e+07	8.60692e+06	4.88028e+06	6.28763e+06	1.2906e+07	6.41438e+06	6.30983e+06	1.26973e+07	1.63086e+07	3.00794e+07	5.87482e+06	N/A	1.14427e+07	1.02031e+07	8.6182e+06	9.59681e+06	1.01408e+07	5.15095e+06	1.06725e+07	8.20191e+06	2.39165e+07	3.67599e+06	4.49272e+07	N/A	1.20288e+07	8.04615e+06	1.48738e+07	3.93303e+06	1.111e+07	8.38732e+06	1.15571e+06	3.01003e+07	9.35717e+06	5.46925e+06	2.07041e+06	N/A	1.12129e+07	1.26096e+07	4.28575e+06	1.14635e+07	5.19463e+07	5.48324e+06	3.63122e+07	7.65464e+06	1.03457e+07	5.22364e+06	1.14943e+08
1-Methyladenosine (282.2 / 150.1)	Positive	73645.8	321194	1.02739e+06	639864	699839	1.78525e+06	398139	151321	1.21225e+06	562746	3.34779e+06	727256	92678.5	260084	656349	995248	1.04113e+06	1.2313e+06	111960	1.3022e+06	771864	2.27379e+06	201634	12562.7	118307	271803	533936	1.61189e+06	242809	1.1493e+06	661981	20001.3	2.69505e+06	723956	256382	63958	33825.9	247990	912130	118269	1.02125e+06	6087.38	735492	14765.9	846570	895457	146624	5838.12
6-Methyladenosine (282.2 / 150.1 (2))	Positive	N/A	N/A	N/A	N/A	N/A	N/A	N/A	N/A	N/A	N/A	N/A	N/A	N/A	N/A	N/A	N/A	N/A	N/A	N/A	N/A	N/A	N/A	N/A	N/A	N/A	N/A	N/A	N/A	N/A	N/A	N/A	N/A	N/A	N/A	N/A	N/A	N/A	N/A	N/A	N/A	N/A	N/A	N/A	N/A	N/A	N/A	N/A	N/A
Guanosine (284.2 / 152.1)	Positive	N/A	6.58845e+06	5.12783e+06	5.34121e+06	4.62636e+06	8.26208e+06	4.52352e+06	3.99473e+06	6.72823e+06	5.69629e+06	3.22568e+07	4.32473e+06	N/A	6.29721e+06	5.14463e+06	3.86584e+06	9.52721e+06	5.7168e+06	2.84417e+06	5.709e+06	2.79321e+06	2.21229e+07	3.35165e+06	3.70159e+06	N/A	6.19319e+06	5.07792e+06	1.31049e+07	1.92044e+06	2.86363e+06	7.34677e+06	561380	2.79816e+07	6.85044e+06	4.01152e+06	679170	N/A	6.05075e+06	1.043e+07	3.06281e+06	6.26144e+06	5.48125e+06	1.06247e+06	3.66869e+06	4.3083e+06	9.78683e+06	4.20726e+06	9.75031e+06
8-Oxo-2'-deoxyguanosine (284.2 / 168.1)	Positive	N/A	108288	90529.5	N/A	73488.2	117304	73248.6	42971.8	123627	71164.3	20050.3	45603.5	N/A	112405	98264	91740.8	129452	92017	40227.5	113352	89424.2	34072.5	39219.9	172001	N/A	101556	103487	208028	N/A	88040.4	58386.2	26291	38898.2	115868	115282	50506.2	N/A	92198.8	38008.9	100839	47374.1	91344.2	71029.5	66650.6	109291	N/A	70964.7	110657
1-Methylguanosine (298.2 / 166.1)	Positive	44944.1	354590	438357	384083	258315	716950	122261	69830.3	380064	359931	1.48889e+06	494251	50884.4	367360	185272	254048	184414	401464	54385	294498	379020	1.65351e+06	86733.8	N/A	43392.2	344230	198281	301809	305954	525428	375362	N/A	1.93312e+06	320740	61463.7	43596.4	40527.1	312265	794845	48414.4	792087	N/A	392045	N/A	471665	728861	75561.7	N/A
8-hydroxyguanosine (300.2 / 168.1)	Positive	N/A	N/A	N/A	N/A	N/A	N/A	N/A	N/A	N/A	N/A	N/A	N/A	N/A	N/A	N/A	N/A	N/A	N/A	N/A	N/A	N/A	N/A	N/A	N/A	N/A	N/A	N/A	N/A	N/A	N/A	N/A	N/A	N/A	N/A	N/A	N/A	N/A	N/A	N/A	N/A	N/A	N/A	N/A	N/A	N/A	N/A	N/A	N/A
N2,N2-Dimethylguanosine (312.2 / 180.1)	Positive	N/A	N/A	N/A	N/A	N/A	N/A	N/A	N/A	N/A	N/A	N/A	N/A	N/A	N/A	N/A	N/A	N/A	N/A	N/A	N/A	N/A	N/A	N/A	N/A	N/A	N/A	N/A	N/A	N/A	N/A	N/A	N/A	N/A	N/A	N/A	N/A	N/A	N/A	N/A	N/A	N/A	N/A	N/A	N/A	N/A	N/A	N/A	N/A
GMP (364.1 / 152.0)	Positive	95092.4	3.62492e+07	1.41435e+07	6.99061e+06	1.09219e+07	2.23001e+07	4.19534e+07	1.84091e+07	1.96536e+07	1.56471e+07	1.66616e+07	1.51084e+07	323819	3.77603e+07	4.12058e+07	9.47109e+06	9.38137e+07	1.71164e+07	3.12395e+07	1.64383e+07	5.32473e+06	2.22729e+07	2.51228e+07	3.2128e+07	302603	3.91656e+07	3.39619e+07	1.335e+08	2.84901e+07	2.26426e+06	2.10928e+07	2.71731e+07	2.35702e+07	2.44811e+07	7.43817e+07	2.16236e+07	144856	3.65382e+07	1.46345e+07	7.66519e+07	1.28865e+07	9.60723e+07	2.57849e+06	3.29161e+07	2.43949e+07	1.12152e+07	3.09576e+07	9.63719e+07
Malondialdehyde (71.0 / 41.0)	Negative	N/A	N/A	N/A	N/A	N/A	N/A	N/A	N/A	N/A	N/A	N/A	N/A	N/A	N/A	N/A	N/A	N/A	N/A	N/A	N/A	N/A	N/A	N/A	N/A	N/A	N/A	N/A	N/A	N/A	N/A	N/A	N/A	N/A	N/A	N/A	N/A	N/A	N/A	N/A	N/A	N/A	N/A	N/A	N/A	N/A	N/A	N/A	N/A
Propionate (73.0 / 55.0)	Negative	29652.5	14114.2	17161.4	N/A	N/A	29113.2	12535.1	N/A	28865.7	N/A	N/A	N/A	32934.5	N/A	N/A	16643.6	22610.6	15782.5	N/A	23189.4	N/A	N/A	N/A	23441.7	22881	N/A	N/A	30226.3	N/A	17156.3	N/A	N/A	N/A	17400.7	N/A	N/A	24490.7	17709.6	N/A	N/A	14713.9	23693.8	N/A	32441.1	17968.1	N/A	N/A	19063.3
isoButyric Acid (87.0 / 42.0)	Negative	N/A	N/A	N/A	N/A	N/A	N/A	N/A	N/A	N/A	N/A	N/A	N/A	N/A	N/A	N/A	N/A	N/A	N/A	N/A	N/A	N/A	N/A	N/A	N/A	N/A	N/A	N/A	N/A	N/A	N/A	N/A	N/A	N/A	N/A	N/A	N/A	N/A	N/A	N/A	N/A	N/A	N/A	N/A	N/A	N/A	N/A	N/A	N/A
Pyruvate (87.0 / 43.0)	Negative	252128	413763	N/A	177674	43841.2	N/A	48635.6	N/A	N/A	3.41528e+06	110547	39751.3	293592	404660	85692.6	56726.5	59926.7	49014.6	170757	42873.7	947943	655351	N/A	203304	283922	395016	49669.1	69051.4	967282	322472	53374	75099.4	874171	N/A	54780.2	339937	282035	377219	157710	56896.1	58129.6	177838	2.75815e+06	118957	99092.9	208148	66982.3	346107
lactate (89.0 / 43.0)	Negative	4.0869e+07	6.29179e+06	8.23997e+06	1.38969e+06	3.60608e+06	9.31261e+06	5.17006e+06	3.00377e+06	1.0313e+07	1.38264e+07	1.52444e+06	2.65055e+06	4.07816e+07	6.27545e+06	4.24455e+06	6.75263e+06	6.80311e+06	8.44271e+06	3.61771e+06	8.20581e+06	1.52279e+07	2.07523e+06	2.01796e+06	1.0146e+07	3.96552e+07	6.17744e+06	5.29735e+06	1.04805e+07	3.13241e+06	8.85501e+06	4.55457e+06	1.7448e+06	2.53327e+06	8.27686e+06	5.25677e+06	4.16639e+06	3.99601e+07	6.03726e+06	2.71897e+06	5.45826e+06	3.04415e+06	5.14076e+06	1.5848e+07	5.55533e+06	4.80196e+06	1.03738e+06	3.38011e+06	8.49173e+06
Oxalic Acid (89.0 / 61.0)	Negative	327974	44375.9	54386.8	N/A	N/A	64401.4	39723.5	20486.7	79801.8	97005.5	N/A	N/A	316558	43774.7	32956.5	46255.9	59748.1	69723.3	N/A	60257.1	117157	N/A	N/A	67032.9	338707	47345.3	43085.3	79687	N/A	60356.9	28791.9	N/A	N/A	66767.1	36743.9	33130.7	311426	42270.7	N/A	41993.5	N/A	52123.7	125802	40606.5	33101.4	N/A	25235.1	64754.6
Glyceraldehyde (89.0 / 59.0)	Negative	660068	1.34688e+06	1.51645e+06	253965	1.3493e+06	1.79184e+06	990095	973537	1.9798e+06	1.45954e+06	280642	444206	772817	1.09575e+06	2.26617e+06	1.91229e+06	1.4559e+06	1.75623e+06	721543	1.96677e+06	1.13114e+06	470193	507729	1.0127e+06	702232	1.15102e+06	1.26088e+06	2.16936e+06	188261	1.57047e+06	716725	257984	380722	1.20943e+06	1.3649e+06	496284	683225	1.10531e+06	238825	845357	509695	724670	1.2658e+06	452434	928011	182002	997422	958676
3C13-Lactate (92.0 / 45.0)	Negative	1.169e+07	1.89914e+07	1.92478e+07	2.36921e+07	2.19533e+07	1.82288e+07	1.97654e+07	2.10944e+07	1.74894e+07	1.65857e+07	2.2025e+07	2.33525e+07	1.17613e+07	1.91013e+07	2.08288e+07	1.94916e+07	1.9646e+07	1.90288e+07	2.10753e+07	1.8318e+07	1.75196e+07	2.05535e+07	2.22373e+07	1.49896e+07	1.16497e+07	1.88438e+07	1.96578e+07	1.7747e+07	2.02518e+07	1.90023e+07	1.98829e+07	2.0793e+07	2.08183e+07	1.95284e+07	1.93093e+07	1.9922e+07	1.2423e+07	1.89526e+07	2.14824e+07	1.90867e+07	1.9431e+07	1.69189e+07	1.6257e+07	1.65892e+07	2.00987e+07	2.12954e+07	2.15664e+07	1.50529e+07
Acetoacetate (101.0 / 57.0)	Negative	115450	296517	262962	238407	260674	314388	165275	274590	258188	2.37679e+06	182448	246954	116648	280198	443709	367618	278634	249922	218018	256138	642549	353372	146916	853363	130099	295614	330380	292548	412669	366547	254715	144465	393784	349947	189789	234120	141561	305274	162037	193392	157143	658553	1.22592e+06	1.20544e+06	273713	210991	178190	649857
isoValeric Acid (101.0 / 83.0)	Negative	N/A	N/A	N/A	N/A	N/A	N/A	N/A	N/A	N/A	N/A	N/A	N/A	N/A	N/A	N/A	N/A	N/A	N/A	N/A	N/A	N/A	N/A	N/A	N/A	N/A	N/A	N/A	N/A	N/A	N/A	N/A	N/A	N/A	N/A	N/A	N/A	N/A	N/A	N/A	N/A	N/A	N/A	N/A	N/A	N/A	N/A	N/A	N/A
gama-Aminobutyrate (102.0 / 56.0)	Negative	N/A	N/A	N/A	N/A	N/A	N/A	N/A	N/A	N/A	N/A	N/A	N/A	N/A	N/A	N/A	N/A	N/A	N/A	N/A	N/A	N/A	N/A	N/A	N/A	N/A	N/A	N/A	N/A	N/A	N/A	N/A	N/A	N/A	N/A	N/A	N/A	N/A	N/A	N/A	N/A	N/A	N/A	N/A	N/A	N/A	N/A	N/A	N/A
Malonic Acid (103.0 / 41.0)	Negative	N/A	N/A	N/A	N/A	N/A	N/A	N/A	N/A	N/A	N/A	N/A	N/A	N/A	N/A	N/A	N/A	N/A	N/A	N/A	N/A	N/A	N/A	N/A	N/A	N/A	N/A	N/A	N/A	N/A	N/A	N/A	N/A	N/A	N/A	N/A	N/A	N/A	N/A	N/A	N/A	N/A	N/A	N/A	N/A	N/A	N/A	N/A	N/A
3HBA (103.0 / 59.0)	Negative	1.02251e+07	1.91979e+06	2.40158e+06	489958	1.10988e+06	2.50493e+06	895687	719016	2.77387e+06	1.05861e+06	314811	524376	1.01705e+07	1.8986e+06	1.13127e+06	2.01219e+06	4.54696e+06	2.66934e+06	655649	2.52543e+06	1.621e+07	350653	494454	1.37327e+06	9.94409e+06	1.81743e+06	4.25604e+06	6.69824e+06	333936	3.27452e+06	610574	265668	944248	1.93625e+06	990492	564796	9.98198e+06	1.75927e+06	945996	973601	615355	575142	7.98654e+06	703975	508657	538577	658347	844006
Glycerate (105.0 / 75.0)	Negative	2.1475e+06	908041	1.19585e+06	155883	825190	1.46469e+06	562026	683774	1.72997e+06	1.16505e+06	72314.1	272530	2.2913e+06	919537	1.27859e+06	1.27274e+06	496097	1.40343e+06	712822	1.6669e+06	971371	177181	287421	3.93139e+06	2.21581e+06	882515	783493	943618	213279	1.26716e+06	494708	301634	252315	1.17373e+06	804519	427447	2.15366e+06	861538	273757	590025	261117	567328	1.23654e+06	1.55154e+06	528942	147465	410111	577537
4C13-3HBA (107.0 / 61.0)	Negative	1.59874e+07	N/A	N/A	N/A	N/A	N/A	N/A	N/A	N/A	N/A	N/A	N/A	1.56406e+07	N/A	N/A	N/A	N/A	N/A	N/A	N/A	N/A	N/A	N/A	N/A	1.54118e+07	N/A	N/A	N/A	N/A	N/A	N/A	N/A	N/A	N/A	N/A	N/A	1.55698e+07	N/A	N/A	N/A	N/A	N/A	N/A	N/A	N/A	N/A	N/A	N/A
Uracil (111.0 / 42.0)	Negative	74273.6	2.83366e+07	2.98274e+07	3.40436e+06	1.87621e+07	4.74968e+07	1.00142e+07	8.59866e+06	5.13354e+07	2.83106e+07	1.30783e+07	8.89566e+06	69765.4	2.77118e+07	2.22429e+07	3.20996e+07	2.92142e+07	3.62973e+07	9.92461e+06	5.02194e+07	2.87012e+07	2.33756e+07	4.21815e+06	4.31688e+07	79223.6	2.75498e+07	1.65892e+07	5.29258e+07	1.43155e+07	4.27479e+07	9.66139e+06	7.3775e+06	2.41202e+07	2.45927e+07	1.64851e+07	1.23297e+07	70281.8	2.67019e+07	9.54152e+06	1.75321e+07	1.22205e+07	2.62812e+07	3.82233e+07	3.56457e+07	2.37533e+07	7.67481e+06	1.3795e+07	2.82501e+07
Fumaric Acid (115.0 / 71.0)	Negative	N/A	N/A	N/A	N/A	N/A	N/A	N/A	N/A	N/A	N/A	N/A	N/A	N/A	N/A	N/A	N/A	N/A	N/A	N/A	N/A	N/A	N/A	N/A	N/A	N/A	N/A	N/A	N/A	N/A	N/A	N/A	N/A	N/A	N/A	N/A	N/A	N/A	N/A	N/A	N/A	N/A	N/A	N/A	N/A	N/A	N/A	N/A	N/A
Maleic Acid (115.0 / 71.0 (2))	Negative	1.02024e+06	1.42346e+06	2.13048e+06	2.94931e+06	2.49232e+06	3.95528e+06	2.43054e+06	2.86828e+06	3.45821e+06	2.39501e+06	2.32365e+06	2.366e+06	938091	1.41282e+06	2.96233e+06	3.49584e+06	3.72884e+06	3.23482e+06	2.2804e+06	2.39458e+06	2.9104e+06	3.6845e+06	1.92481e+06	2.6678e+06	972866	1.37738e+06	3.05647e+06	1.98527e+06	1.96889e+06	2.28482e+06	2.34859e+06	1.78334e+06	2.10192e+06	3.19563e+06	2.1544e+06	1.88813e+06	889928	1.41092e+06	1.72925e+06	2.95674e+06	2.13424e+06	1.99114e+06	2.69565e+06	2.33026e+06	1.6512e+06	3.57707e+06	1.93329e+06	3.18116e+06
N-AcetylGlycine (116.0 / 74.0)	Negative	389991	64206.8	101993	94325.4	95160.4	142251	77688.9	68355.4	102439	114111	122373	79094.2	374070	67296.6	60159.6	114650	58189.5	100044	37983.6	87543.9	69124.4	119671	88767.7	39611.3	392979	49391.6	60918.6	64109.8	44199.3	116978	95565.6	53166	105410	102720	68195.1	70736.8	427512	64938.5	84946.4	77763.6	101280	30001.9	129946	34368.7	77823.3	102368	73751.2	20573.5
Guanidinoacetate (116.0 / 74.0 (2))	Negative	N/A	N/A	N/A	N/A	N/A	N/A	N/A	N/A	N/A	N/A	N/A	N/A	N/A	N/A	N/A	N/A	N/A	N/A	N/A	N/A	N/A	N/A	N/A	N/A	N/A	N/A	N/A	N/A	N/A	N/A	N/A	N/A	N/A	N/A	N/A	N/A	N/A	N/A	N/A	N/A	N/A	N/A	N/A	N/A	N/A	N/A	N/A	N/A
2-Hydroxyisovaleric Acid (117.0 / 71.0)	Negative	1.05693e+07	404523	558133	233522	468127	849181	467093	524297	927261	757785	203792	334920	1.07085e+07	434268	1.00816e+06	650011	837586	840408	433456	953634	836975	335858	279858	315718	1.08795e+07	426919	658733	1.27508e+06	184266	509333	347894	203772	274771	684981	486684	189077	1.03952e+07	405713	165596	495607	234728	241270	736931	239624	227398	259522	433321	402724
Succinate (117.0 / 73.0)	Negative	1.06635e+06	2.46367e+06	2.1603e+06	2.01912e+06	1.85676e+06	3.86465e+06	1.91909e+06	1.54322e+06	2.84687e+06	1.2587e+07	2.04304e+06	1.67432e+06	999626	2.32606e+06	3.06215e+06	2.46804e+06	2.81843e+06	2.71334e+06	1.31169e+06	2.87613e+06	5.53839e+06	3.0491e+06	1.448e+06	1.09381e+06	1.03932e+06	2.18859e+06	1.90784e+06	3.59453e+06	1.03166e+06	2.68993e+06	2.8312e+06	874009	2.97421e+06	2.02837e+06	2.54067e+06	1.75692e+06	1.03733e+06	2.29747e+06	1.58397e+06	2.34198e+06	2.10878e+06	992355	1.17635e+07	834768	2.90367e+06	2.5589e+06	1.3453e+06	1.09343e+06
Methylmalonate (117.0 / 73.0 (2))	Negative	N/A	N/A	N/A	N/A	N/A	N/A	N/A	N/A	N/A	N/A	N/A	N/A	N/A	N/A	N/A	N/A	N/A	N/A	N/A	N/A	N/A	N/A	N/A	N/A	N/A	N/A	N/A	N/A	N/A	N/A	N/A	N/A	N/A	N/A	N/A	N/A	N/A	N/A	N/A	N/A	N/A	N/A	N/A	N/A	N/A	N/A	N/A	N/A
Methyl-OH-isobutyrate (117.0 / 85.0)	Negative	N/A	N/A	N/A	N/A	N/A	N/A	N/A	N/A	N/A	N/A	N/A	N/A	N/A	N/A	N/A	N/A	N/A	N/A	N/A	N/A	N/A	N/A	N/A	N/A	N/A	N/A	N/A	N/A	N/A	N/A	N/A	N/A	N/A	N/A	N/A	N/A	N/A	N/A	N/A	N/A	N/A	N/A	N/A	N/A	N/A	N/A	N/A	N/A
Erythrose (119.0 / 71.0)	Negative	N/A	N/A	N/A	N/A	N/A	N/A	N/A	N/A	N/A	N/A	N/A	N/A	N/A	N/A	N/A	N/A	N/A	N/A	N/A	N/A	N/A	N/A	N/A	N/A	N/A	N/A	N/A	N/A	N/A	N/A	N/A	N/A	N/A	N/A	N/A	N/A	N/A	N/A	N/A	N/A	N/A	N/A	N/A	N/A	N/A	N/A	N/A	N/A
Benzoic acid (121.0 / 77.0)	Negative	7.99785e+06	7.27453e+06	6.24443e+06	8.166e+06	6.89463e+06	6.01386e+06	7.38749e+06	7.34829e+06	5.53109e+06	6.29779e+06	8.34469e+06	6.90887e+06	8.08047e+06	7.13376e+06	6.34892e+06	6.22877e+06	6.191e+06	6.02019e+06	7.46056e+06	5.84782e+06	6.36143e+06	7.68742e+06	8.21938e+06	6.11823e+06	7.8832e+06	7.27353e+06	6.8268e+06	5.5171e+06	7.68601e+06	5.35232e+06	7.0218e+06	8.09586e+06	7.49153e+06	6.17957e+06	7.13864e+06	7.43679e+06	7.82676e+06	6.75088e+06	7.32215e+06	6.95274e+06	7.12681e+06	6.91193e+06	6.14027e+06	6.453e+06	7.03637e+06	8.13662e+06	6.99796e+06	6.46896e+06
Nicotinic Acid (122.0 / 76.0)	Negative	N/A	N/A	N/A	N/A	N/A	N/A	N/A	N/A	N/A	N/A	N/A	N/A	N/A	N/A	N/A	N/A	N/A	N/A	N/A	N/A	N/A	N/A	N/A	N/A	N/A	N/A	N/A	N/A	N/A	N/A	N/A	N/A	N/A	N/A	N/A	N/A	N/A	N/A	N/A	N/A	N/A	N/A	N/A	N/A	N/A	N/A	N/A	N/A
Citraconic Acid (129.0 / 85.0)	Negative	948107	1.07411e+06	1.82874e+06	2.28397e+06	2.12149e+06	2.72101e+06	1.8055e+06	2.22757e+06	2.58798e+06	1.90416e+06	1.69198e+06	1.95004e+06	915629	1.1095e+06	2.34456e+06	2.60346e+06	2.54673e+06	2.40072e+06	1.98675e+06	1.96905e+06	2.32281e+06	2.25205e+06	1.4475e+06	2.10703e+06	930771	1.12313e+06	2.29792e+06	1.87727e+06	1.48791e+06	2.14535e+06	1.94996e+06	1.4613e+06	1.6437e+06	2.43897e+06	1.70142e+06	1.54412e+06	894565	1.12777e+06	1.39713e+06	1.90679e+06	1.56706e+06	1.64607e+06	2.20233e+06	1.95669e+06	1.53489e+06	2.11021e+06	1.64904e+06	2.47567e+06
3-Methyl-2-Oxovaleric Acid (129.0 / 101.0)	Negative	N/A	302448	344277	N/A	251923	389102	186243	169308	379068	626409	N/A	141066	N/A	301848	181515	353123	371711	273743	150832	337602	220299	122973	88427.8	369667	N/A	320659	313043	407173	162992	228505	143856	129269	134520	416190	388387	251779	N/A	289788	111110	319129	139064	254545	797550	404286	258934	N/A	157212	406268
MethylSuccinate (131.0 / 69.0)	Negative	N/A	N/A	N/A	N/A	N/A	N/A	N/A	N/A	N/A	N/A	N/A	N/A	N/A	N/A	N/A	N/A	N/A	N/A	N/A	N/A	N/A	N/A	N/A	N/A	N/A	N/A	N/A	N/A	N/A	N/A	N/A	N/A	N/A	N/A	N/A	N/A	N/A	N/A	N/A	N/A	N/A	N/A	N/A	N/A	N/A	N/A	N/A	N/A
D-Leucic Acid (131.0 / 85.0)	Negative	1.25549e+06	1.5789e+06	3.09973e+06	717214	1.34486e+06	4.49822e+06	1.13574e+06	1.01629e+06	6.43354e+06	3.93792e+06	695456	1.00786e+06	1.3283e+06	1.60168e+06	1.81684e+06	3.15944e+06	2.39504e+06	3.82196e+06	1.06709e+06	5.12741e+06	3.17283e+06	1.09221e+06	587138	4.08673e+06	1.30518e+06	1.59652e+06	1.85868e+06	4.34273e+06	598094	2.90553e+06	900016	542817	732821	3.77472e+06	1.37931e+06	1.10166e+06	1.28877e+06	1.55187e+06	683007	2.17132e+06	856172	1.01784e+06	3.37323e+06	1.76514e+06	1.06789e+06	714651	936839	2.0986e+06
Glutaric Acid (131.0 / 87.0)	Negative	225995	1.36179e+06	1.55985e+06	407282	931347	2.76868e+06	1.33661e+06	1.01553e+06	2.4448e+06	1.86607e+06	430510	554400	237799	1.3912e+06	1.83578e+06	2.07149e+06	1.78034e+06	2.18328e+06	1.08017e+06	2.11784e+06	698551	1.02865e+06	668024	1.00979e+06	253382	1.38951e+06	1.23787e+06	2.55704e+06	410381	1.97047e+06	1.14038e+06	417854	554105	1.57947e+06	1.38606e+06	785973	270853	1.34477e+06	501131	1.6913e+06	647696	744902	967551	737348	1.37313e+06	664867	1.34812e+06	938543
Oxalacetate (131.0 / 113.0)	Negative	2.99832e+06	9.60939e+06	1.11809e+07	3.98937e+06	7.2461e+06	1.08231e+07	1.08702e+07	8.00197e+06	1.11556e+07	9.21846e+06	8.12923e+06	6.93771e+06	3.23523e+06	9.93951e+06	9.04846e+06	6.07755e+06	4.62929e+06	9.53911e+06	8.78697e+06	9.70982e+06	86387	8.45107e+06	8.97011e+06	1.72239e+07	2.84096e+06	9.63844e+06	4.64882e+06	6.24368e+06	4.47796e+06	3.89799e+06	1.13763e+07	6.6243e+06	9.97001e+06	1.13103e+07	1.16016e+07	5.88553e+06	3.0061e+06	9.96172e+06	7.50596e+06	9.57177e+06	8.73911e+06	1.43706e+07	112486	1.12386e+07	1.05068e+07	5.03325e+06	9.80044e+06	1.14224e+07
N-Carbamoyl-B-Alanine (131.0 / 115.0)	Negative	N/A	N/A	N/A	N/A	N/A	N/A	N/A	N/A	N/A	N/A	N/A	N/A	N/A	N/A	N/A	N/A	N/A	N/A	N/A	N/A	N/A	N/A	N/A	N/A	N/A	N/A	N/A	N/A	N/A	N/A	N/A	N/A	N/A	N/A	N/A	N/A	N/A	N/A	N/A	N/A	N/A	N/A	N/A	N/A	N/A	N/A	N/A	N/A
Malate (133.0 / 115.0)	Negative	190276	6.01252e+07	6.9361e+07	5.26764e+06	2.15165e+07	1.23688e+08	4.18325e+07	2.68873e+07	1.61634e+08	8.02981e+07	7.07267e+06	5.17093e+06	295305	8.17032e+07	1.2854e+08	8.6517e+07	1.28766e+08	1.12245e+08	7.07933e+07	1.45757e+08	3.82737e+07	7.98215e+06	5.20868e+06	5.158e+07	1.8244e+06	8.55096e+07	9.48972e+07	1.82765e+08	1.84532e+07	1.10262e+08	1.8957e+07	1.62958e+07	7.51375e+06	6.70607e+07	9.81026e+07	3.16129e+07	208096	6.56173e+07	5.84758e+06	6.95967e+07	7.25053e+06	3.02892e+07	8.67886e+07	4.31747e+07	3.66618e+07	5.51993e+06	2.27965e+07	3.23666e+07
Adenine (134.0 / 107.0)	Negative	N/A	3.5812e+06	3.93921e+06	346995	1.67832e+06	3.56467e+06	1.94678e+06	1.54325e+06	5.08729e+06	1.57611e+06	958087	625372	N/A	3.53624e+06	3.29779e+06	3.15094e+06	1.66731e+06	3.56146e+06	2.74406e+06	4.80264e+06	840096	852104	916353	7.07462e+06	N/A	3.62321e+06	2.3736e+06	2.60477e+06	1.69156e+06	4.26892e+06	1.54693e+06	2.20672e+06	504613	2.58345e+06	2.47861e+06	3.18904e+06	N/A	3.4744e+06	1.21949e+06	2.16355e+06	475649	1.75514e+07	1.02542e+06	6.05595e+06	2.07664e+06	280110	1.80958e+06	2.89986e+07
Allopurinol (135.0 / 64.0)	Negative	N/A	N/A	N/A	N/A	N/A	N/A	N/A	N/A	N/A	N/A	N/A	N/A	N/A	N/A	N/A	N/A	N/A	N/A	N/A	N/A	N/A	N/A	N/A	N/A	N/A	N/A	N/A	N/A	N/A	N/A	N/A	N/A	N/A	N/A	N/A	N/A	N/A	N/A	N/A	N/A	N/A	N/A	N/A	N/A	N/A	N/A	N/A	N/A
Hypoxanthine (135.0 / 92.0)	Negative	8.69657e+06	7.14128e+07	8.5988e+07	4.47547e+06	4.56763e+07	1.14427e+08	4.0437e+07	4.28541e+07	1.48168e+08	9.07403e+07	5.96128e+06	1.16574e+07	8.42277e+06	6.77247e+07	1.02824e+08	9.20502e+07	6.66042e+07	1.10272e+08	3.97392e+07	1.38903e+08	4.14635e+07	1.25916e+07	1.58269e+07	1.16183e+08	8.50261e+06	6.8106e+07	5.80228e+07	1.60936e+08	1.9348e+07	1.36088e+08	2.4157e+07	8.42782e+06	1.44564e+07	6.43021e+07	6.96816e+07	2.35398e+07	8.40781e+06	6.60154e+07	9.52311e+06	3.68237e+07	1.44084e+07	4.28449e+07	8.15637e+07	4.76355e+07	4.82262e+07	5.64073e+06	3.41382e+07	3.10548e+07
Anthranilic Acid (136.0 / 118.0)	Negative	N/A	N/A	N/A	N/A	N/A	N/A	N/A	N/A	N/A	N/A	N/A	N/A	N/A	N/A	N/A	N/A	N/A	N/A	N/A	N/A	N/A	N/A	N/A	N/A	N/A	N/A	N/A	N/A	N/A	N/A	N/A	N/A	N/A	N/A	N/A	N/A	N/A	N/A	N/A	N/A	N/A	N/A	N/A	N/A	N/A	N/A	N/A	N/A
Adipic Acid (144.9 / 83.0)	Negative	N/A	N/A	N/A	N/A	N/A	N/A	N/A	N/A	N/A	N/A	N/A	N/A	N/A	N/A	N/A	N/A	N/A	N/A	N/A	N/A	N/A	N/A	N/A	N/A	N/A	N/A	N/A	N/A	N/A	N/A	N/A	N/A	N/A	N/A	N/A	N/A	N/A	N/A	N/A	N/A	N/A	N/A	N/A	N/A	N/A	N/A	N/A	N/A
Alpha-Ketoglutaric Acid (145.0 / 101.0)	Negative	N/A	N/A	N/A	N/A	N/A	N/A	N/A	N/A	N/A	N/A	N/A	N/A	N/A	N/A	N/A	N/A	N/A	N/A	N/A	N/A	N/A	N/A	N/A	N/A	N/A	N/A	N/A	N/A	N/A	N/A	N/A	N/A	N/A	N/A	N/A	N/A	N/A	N/A	N/A	N/A	N/A	N/A	N/A	N/A	N/A	N/A	N/A	N/A
Mevalonate (147.0 / 59.0)	Negative	N/A	N/A	N/A	N/A	N/A	N/A	N/A	N/A	N/A	N/A	N/A	N/A	N/A	N/A	N/A	N/A	N/A	N/A	N/A	N/A	N/A	N/A	N/A	N/A	N/A	N/A	N/A	N/A	N/A	N/A	N/A	N/A	N/A	N/A	N/A	N/A	N/A	N/A	N/A	N/A	N/A	N/A	N/A	N/A	N/A	N/A	N/A	N/A
2-Hydroxyglutarate (147.0 / 129.0)	Negative	1.03632e+06	7.57022e+06	8.71156e+06	1.07025e+06	6.19865e+06	1.04925e+07	4.67034e+06	3.61351e+06	9.28096e+06	1.61828e+07	1.3305e+06	3.00278e+06	1.22378e+06	7.43756e+06	4.06275e+06	8.05792e+06	9.18027e+06	7.02382e+06	3.39623e+06	8.81909e+06	5.00778e+06	2.78105e+06	1.94923e+06	9.05372e+06	1.55456e+06	7.79075e+06	7.08541e+06	1.06664e+07	3.61251e+06	5.83212e+06	3.21015e+06	2.96029e+06	3.15348e+06	1.01019e+07	9.45342e+06	5.66789e+06	989061	7.20726e+06	2.88162e+06	7.41826e+06	3.14424e+06	5.98337e+06	2.03065e+07	9.27591e+06	6.35758e+06	1.53858e+06	3.37261e+06	9.58441e+06
5C13-Alpha-Ketoglutaric Acid (150.0 / 105.0)	Negative	N/A	N/A	N/A	N/A	N/A	N/A	N/A	N/A	N/A	N/A	N/A	N/A	N/A	N/A	N/A	N/A	N/A	N/A	N/A	N/A	N/A	N/A	N/A	N/A	N/A	N/A	N/A	N/A	N/A	N/A	N/A	N/A	N/A	N/A	N/A	N/A	N/A	N/A	N/A	N/A	N/A	N/A	N/A	N/A	N/A	N/A	N/A	N/A
Oxypurinol (151.0 / 42.0)	Negative	349172	N/A	N/A	N/A	N/A	N/A	N/A	N/A	N/A	N/A	N/A	N/A	327957	N/A	N/A	N/A	N/A	N/A	N/A	N/A	N/A	N/A	N/A	N/A	357276	N/A	N/A	N/A	N/A	N/A	N/A	N/A	N/A	N/A	N/A	N/A	337796	N/A	N/A	N/A	N/A	N/A	N/A	N/A	N/A	N/A	N/A	N/A
Xanthine (151.0 / 108.0)	Negative	3.26246e+06	1.18104e+08	1.36504e+08	1.23695e+07	7.8504e+07	2.00219e+08	9.01925e+07	6.68375e+07	2.29658e+08	1.59515e+08	1.9581e+07	3.4636e+07	3.27446e+06	1.14014e+08	1.44204e+08	1.15662e+08	1.95284e+08	1.71201e+08	7.22692e+07	2.13167e+08	6.19618e+07	4.01196e+07	4.23829e+07	1.33985e+08	3.34496e+06	1.13135e+08	1.04789e+08	3.50424e+08	3.90163e+07	1.07236e+08	7.97055e+07	3.39696e+07	4.46794e+07	1.23583e+08	1.18976e+08	6.49385e+07	3.21333e+06	1.11228e+08	2.54005e+07	1.0099e+08	4.44512e+07	6.37289e+07	6.57885e+07	6.82183e+07	1.11693e+08	2.29667e+07	7.33395e+07	6.70536e+07
3-Hydroxyanthranilic Acid (152.0 / 108.0)	Negative	N/A	N/A	N/A	N/A	N/A	N/A	N/A	N/A	N/A	N/A	N/A	N/A	N/A	N/A	N/A	N/A	N/A	N/A	N/A	N/A	N/A	N/A	N/A	N/A	N/A	N/A	N/A	N/A	N/A	N/A	N/A	N/A	N/A	N/A	N/A	N/A	N/A	N/A	N/A	N/A	N/A	N/A	N/A	N/A	N/A	N/A	N/A	N/A
Dopamine (152.0 / 122.0)	Negative	N/A	N/A	N/A	N/A	N/A	N/A	N/A	N/A	N/A	N/A	N/A	N/A	N/A	N/A	N/A	N/A	N/A	N/A	N/A	N/A	N/A	N/A	N/A	N/A	N/A	N/A	N/A	N/A	N/A	N/A	N/A	N/A	N/A	N/A	N/A	N/A	N/A	N/A	N/A	N/A	N/A	N/A	N/A	N/A	N/A	N/A	N/A	N/A
2N15-Xanthine (153.0 / 109.0)	Negative	3.0038e+06	N/A	N/A	N/A	N/A	N/A	N/A	N/A	N/A	N/A	N/A	N/A	2.91693e+06	N/A	N/A	N/A	N/A	N/A	N/A	N/A	N/A	N/A	N/A	N/A	2.91184e+06	N/A	N/A	N/A	N/A	N/A	N/A	N/A	N/A	N/A	N/A	N/A	2.83241e+06	N/A	N/A	N/A	N/A	N/A	N/A	N/A	N/A	N/A	N/A	N/A
Orotate (155.0 / 111.0)	Negative	N/A	N/A	N/A	N/A	N/A	N/A	N/A	N/A	N/A	N/A	N/A	N/A	N/A	N/A	N/A	N/A	N/A	N/A	N/A	N/A	N/A	N/A	N/A	N/A	N/A	N/A	N/A	N/A	N/A	N/A	N/A	N/A	N/A	N/A	N/A	N/A	N/A	N/A	N/A	N/A	N/A	N/A	N/A	N/A	N/A	N/A	N/A	N/A
Allantoin (157.0 / 114.0)	Negative	283075	1.27101e+06	927047	129241	1.6732e+06	1.01984e+06	503937	359614	961787	1.36793e+06	63997.6	123998	265712	1.21916e+06	3.46468e+06	4.00967e+06	3.78935e+06	858456	317823	979169	2.05835e+06	77086.5	613129	506612	299782	1.23325e+06	2.3381e+06	5.39093e+06	61868.7	3.33395e+06	641600	82772.4	61301.8	1.42628e+06	1.44363e+06	230370	286993	1.20098e+06	51678.6	734108	251337	421851	3.7289e+06	201013	234969	34533.3	389190	821462
2-Aminoadipate (160.0 / 116.0)	Negative	107777	1.03243e+07	1.07737e+07	1.05579e+06	6.25315e+06	2.09647e+07	1.11913e+07	7.58614e+06	1.86996e+07	8.57474e+06	1.23068e+06	2.35289e+06	114248	9.9006e+06	7.76707e+06	1.24494e+07	1.31148e+07	1.48353e+07	7.50718e+06	1.63799e+07	823729	1.7013e+06	6.47266e+06	3.00632e+06	120023	9.98066e+06	4.85601e+06	2.21724e+07	1.34764e+06	7.65453e+06	7.84174e+06	2.50419e+06	1.90133e+06	1.46648e+07	1.17243e+07	4.54383e+06	89848.1	1.01479e+07	2.4754e+06	1.45979e+07	5.77146e+06	3.24871e+06	345970	4.98651e+06	7.23089e+06	1.07758e+06	1.00655e+07	3.83762e+06
PPA (163.0 / 91.0)	Negative	N/A	62121.3	N/A	73542	35032.1	N/A	N/A	30636.3	N/A	132989	81930.6	66723.5	N/A	65640.6	23207.4	57515	21902.1	34976.2	41583.2	N/A	194498	167576	27642.9	134059	N/A	53500.4	31528.9	N/A	340256	230769	42291.3	38240.1	194600	41190	N/A	55491.3	N/A	55879.4	62948	13970.1	45194.3	69410.4	292313	25187.4	33723.9	48607.5	28495.6	51249
PEP (167.0 / 79.0)	Negative	N/A	5.09489e+06	396330	43111.8	161930	424582	208625	353420	517192	203706	61260.2	610791	N/A	4.87329e+06	307001	267873	763001	401812	4.93197e+06	497572	154458	286589	149055	6.24412e+07	N/A	5.23699e+06	498709	701750	3.22147e+06	210525	366588	8.1819e+06	397132	724618	733969	5.45032e+06	N/A	5.48149e+06	252341	2.99864e+06	206688	2.99771e+07	291168	2.82598e+07	1.63386e+06	198938	518748	2.25556e+07
Homogentisate (167.0 / 123.0)	Negative	N/A	N/A	N/A	N/A	N/A	N/A	N/A	N/A	N/A	N/A	N/A	N/A	N/A	N/A	N/A	N/A	N/A	N/A	N/A	N/A	N/A	N/A	N/A	N/A	N/A	N/A	N/A	N/A	N/A	N/A	N/A	N/A	N/A	N/A	N/A	N/A	N/A	N/A	N/A	N/A	N/A	N/A	N/A	N/A	N/A	N/A	N/A	N/A
Urate (167.0 / 124.0)	Negative	4.01776e+07	4.54312e+07	6.31316e+07	9.52778e+06	2.07425e+07	5.8875e+07	4.42182e+07	1.27348e+07	7.55017e+07	8.55708e+06	1.63505e+07	2.4034e+07	3.81209e+07	4.5162e+07	3.20156e+07	8.27576e+06	8.84123e+07	5.80872e+07	2.47085e+07	7.42647e+07	3.18202e+07	2.27509e+07	1.6578e+07	5.20187e+07	4.2313e+07	4.7254e+07	3.06943e+07	1.23418e+08	1.79076e+07	4.5215e+07	4.05992e+07	2.53372e+07	2.45359e+07	4.25487e+07	3.90825e+07	3.57173e+07	3.87946e+07	4.50146e+07	1.61072e+07	4.90933e+07	7.93321e+06	5.88664e+07	1.88942e+07	3.20707e+07	5.94632e+07	1.58422e+07	3.29171e+07	6.59594e+07
DHAP (167.0 / 79.0 (2))	Negative	N/A	601952	89392.3	N/A	N/A	108155	57875.9	77591.7	99786.7	65373.4	N/A	101145	N/A	610175	76218.9	71977.2	114865	107095	655490	88902.4	74511.1	60938.6	37094.5	8.10866e+06	N/A	656206	131468	108245	407273	65501.2	81078.5	1.09208e+06	68321.2	125205	138504	765088	N/A	678294	54939.4	482721	51013.7	3.74735e+06	84242.2	4.14648e+06	257534	56203.5	121590	2.72901e+06
D-GA3P (167.0 / 97.0)	Negative	1.27704e+06	1.4848e+06	1.99435e+06	279076	711820	1.86305e+06	1.38363e+06	397967	2.42062e+06	283411	577379	699528	1.20545e+06	1.46764e+06	1.10129e+06	303914	2.89933e+06	1.88198e+06	784398	2.50816e+06	1.01215e+06	703798	531732	1.79308e+06	1.25156e+06	1.55304e+06	955842	4.25928e+06	565504	1.52193e+06	1.23581e+06	727787	798223	1.32609e+06	1.27837e+06	1.10248e+06	1.17251e+06	1.44682e+06	497807	1.58747e+06	250186	2.07883e+06	553603	966338	1.9141e+06	449771	1.0541e+06	2.30919e+06
2N15-Urate (169.0 / 125.0)	Negative	1.15015e+07	N/A	N/A	N/A	N/A	N/A	N/A	N/A	N/A	N/A	N/A	N/A	1.20949e+07	N/A	N/A	N/A	N/A	N/A	N/A	N/A	N/A	N/A	N/A	N/A	1.25234e+07	N/A	N/A	N/A	N/A	N/A	N/A	N/A	N/A	N/A	N/A	N/A	1.22675e+07	N/A	N/A	N/A	N/A	N/A	N/A	N/A	N/A	N/A	N/A	N/A
Glycerol-3-P (171.0 / 79.0)	Negative	N/A	469894	784304	182801	451616	1.45322e+06	556486	290395	1.09573e+06	560435	322734	463002	N/A	524396	790926	625377	977863	984885	298008	989738	424055	363200	350509	263842	N/A	514783	630573	1.35627e+06	348174	848100	603558	117317	360253	796169	535767	146981	N/A	503729	376629	482239	437119	89574.1	375233	102982	731322	265642	441741	77719.2
Aconitate (173.0 / 85.0)	Negative	191493	723111	955424	280664	580439	1.47112e+06	799407	493344	1.27708e+06	1.05024e+06	616067	457178	188234	773248	857392	777911	1.39932e+06	1.11706e+06	471264	1.18801e+06	387948	662190	578196	528613	176537	712629	596086	2.02602e+06	372430	482700	800093	273081	796681	1.07756e+06	878138	393147	198763	735521	649321	761546	705688	431148	264730	549891	790944	396024	719610	498405
Shikimic Acid (173.0 / 93.0)	Negative	N/A	N/A	N/A	N/A	N/A	N/A	N/A	N/A	N/A	N/A	N/A	N/A	N/A	N/A	N/A	N/A	N/A	N/A	N/A	N/A	N/A	N/A	N/A	N/A	N/A	N/A	N/A	N/A	N/A	N/A	N/A	N/A	N/A	N/A	N/A	N/A	N/A	N/A	N/A	N/A	N/A	N/A	N/A	N/A	N/A	N/A	N/A	N/A
Indole-3-Acetic Acid (174.0 / 130.0)	Negative	450571	N/A	N/A	N/A	N/A	N/A	N/A	N/A	N/A	N/A	N/A	N/A	475796	N/A	N/A	N/A	N/A	N/A	N/A	N/A	N/A	N/A	N/A	N/A	461319	N/A	N/A	N/A	N/A	N/A	N/A	N/A	N/A	N/A	N/A	N/A	446685	N/A	N/A	N/A	N/A	N/A	N/A	N/A	N/A	N/A	N/A	N/A
Citrulline (174.0 / 131.0)	Negative	8.37857e+06	150460	180695	95362.6	122874	154677	58407.2	75262.3	108669	59047.8	84457.7	112263	8.29018e+06	148370	54030.4	130663	68369.3	143116	65548.1	97006.6	136204	131470	75215.6	282641	8.10284e+06	141882	58722.5	66799.6	87212.4	113051	52759.2	145183	90578.2	207350	51303.7	61694	8.05665e+06	135965	143248	76570.5	161506	143923	173989	846542	78691	65681.9	122119	97276
Ascorbic Acid (Vit. C) (175.0 / 87.0)	Negative	N/A	N/A	N/A	N/A	N/A	N/A	N/A	N/A	N/A	N/A	N/A	N/A	N/A	N/A	N/A	N/A	N/A	N/A	N/A	N/A	N/A	N/A	N/A	N/A	N/A	N/A	N/A	N/A	N/A	N/A	N/A	N/A	N/A	N/A	N/A	N/A	N/A	N/A	N/A	N/A	N/A	N/A	N/A	N/A	N/A	N/A	N/A	N/A
1C13-Citrulline (175.0 / 131.0)	Negative	3.55075e+06	N/A	N/A	N/A	N/A	N/A	N/A	N/A	N/A	N/A	N/A	N/A	3.67803e+06	N/A	N/A	N/A	N/A	N/A	N/A	N/A	N/A	N/A	N/A	N/A	3.33744e+06	N/A	N/A	N/A	N/A	N/A	N/A	N/A	N/A	N/A	N/A	N/A	3.61956e+06	N/A	N/A	N/A	N/A	N/A	N/A	N/A	N/A	N/A	N/A	N/A
Hyppuric Acid (178.0 / 134.0)	Negative	1.42123e+06	N/A	N/A	N/A	N/A	N/A	N/A	N/A	N/A	N/A	N/A	N/A	1.44013e+06	N/A	N/A	N/A	N/A	N/A	N/A	N/A	N/A	N/A	N/A	N/A	1.40815e+06	N/A	N/A	N/A	N/A	N/A	N/A	N/A	N/A	N/A	N/A	N/A	1.37725e+06	N/A	N/A	N/A	N/A	N/A	N/A	N/A	N/A	N/A	N/A	N/A
Inositol (179.0 / 87.0)	Negative	1.18572e+06	478439	726024	61825.6	488917	842110	428652	308567	1.06669e+06	233695	64445.1	258176	1.1547e+06	444705	487975	705543	570675	774287	349294	1.08537e+06	364906	87475.8	206173	402039	1.07224e+06	482631	397817	811320	117981	921441	276528	269909	105598	589939	381847	347605	1.06881e+06	461686	104850	375195	141015	154092	327955	244613	498048	62243.9	343291	211231
Glucose (179.0 / 89.0)	Negative	2.44361e+07	4.18535e+07	6.00504e+07	8.5946e+06	4.3822e+07	7.2183e+07	4.14376e+07	3.59076e+07	8.65705e+07	7.18368e+07	1.04085e+07	1.54213e+07	2.56678e+07	4.38876e+07	8.22652e+07	7.46322e+07	6.2433e+07	7.01651e+07	3.45813e+07	8.00383e+07	4.30673e+07	1.46705e+07	1.82871e+07	3.85104e+07	2.4791e+07	4.02474e+07	5.59048e+07	9.86914e+07	6.90247e+06	6.31179e+07	2.5341e+07	8.59124e+06	1.34355e+07	5.14312e+07	5.57807e+07	1.80786e+07	2.39001e+07	3.7757e+07	8.49195e+06	3.46753e+07	1.96571e+07	2.06681e+07	5.3103e+07	2.20714e+07	3.35009e+07	7.17802e+06	3.31282e+07	3.36359e+07
Galactose (179.0 / 89.0 (2))	Negative	N/A	N/A	N/A	N/A	N/A	N/A	N/A	N/A	N/A	N/A	N/A	N/A	N/A	N/A	N/A	N/A	N/A	N/A	N/A	N/A	N/A	N/A	N/A	N/A	N/A	N/A	N/A	N/A	N/A	N/A	N/A	N/A	N/A	N/A	N/A	N/A	N/A	N/A	N/A	N/A	N/A	N/A	N/A	N/A	N/A	N/A	N/A	N/A
Fructose (179.0 / 89.0 (3))	Negative	N/A	N/A	N/A	N/A	N/A	N/A	N/A	N/A	N/A	N/A	N/A	N/A	N/A	N/A	N/A	N/A	N/A	N/A	N/A	N/A	N/A	N/A	N/A	N/A	N/A	N/A	N/A	N/A	N/A	N/A	N/A	N/A	N/A	N/A	N/A	N/A	N/A	N/A	N/A	N/A	N/A	N/A	N/A	N/A	N/A	N/A	N/A	N/A
OH-Phenylpyruvate (179.0 / 89.0 (4))	Negative	N/A	N/A	N/A	N/A	N/A	N/A	N/A	N/A	N/A	N/A	N/A	N/A	N/A	N/A	N/A	N/A	N/A	N/A	N/A	N/A	N/A	N/A	N/A	N/A	N/A	N/A	N/A	N/A	N/A	N/A	N/A	N/A	N/A	N/A	N/A	N/A	N/A	N/A	N/A	N/A	N/A	N/A	N/A	N/A	N/A	N/A	N/A	N/A
Sorbitol (181.0 / 89.0)	Negative	525879	376268	395735	54260.4	226824	643451	227477	249832	657687	259859	36903.8	122523	567553	353120	656609	471795	479045	485701	197804	597788	342189	97383.8	100001	330965	575968	371234	570808	954661	72043.2	548982	160504	104375	52299.8	370587	347204	306700	573931	352593	66503.8	303406	158109	181427	596655	307505	331292	110623	199245	595203
Homovanilate (181.0 / 137.0)	Negative	N/A	N/A	N/A	N/A	N/A	N/A	N/A	N/A	N/A	N/A	N/A	N/A	N/A	N/A	N/A	N/A	N/A	N/A	N/A	N/A	N/A	N/A	N/A	N/A	N/A	N/A	N/A	N/A	N/A	N/A	N/A	N/A	N/A	N/A	N/A	N/A	N/A	N/A	N/A	N/A	N/A	N/A	N/A	N/A	N/A	N/A	N/A	N/A
4-Pyridoxic acid (182.1 / 138.0)	Negative	474243	415399	776581	115386	306713	876899	374957	365212	1.32507e+06	339259	85900.5	199293	510871	387780	596261	567652	828483	822574	303240	1.33576e+06	183330	87781.6	310606	270325	533164	439813	428524	1.46111e+06	N/A	354560	334690	123948	63621.5	325105	465388	168838	495846	421949	N/A	426099	159039	171677	N/A	135590	288072	54965.9	411100	143135
13C-Glucose (185.0 / 92.0)	Negative	2.96682e+06	7.09706e+06	6.25235e+06	9.02561e+06	7.09399e+06	6.04075e+06	6.86091e+06	6.79254e+06	6.15879e+06	6.09978e+06	8.96252e+06	7.7203e+06	3.26229e+06	6.6194e+06	5.69599e+06	6.14002e+06	6.30229e+06	5.81094e+06	7.61346e+06	5.81482e+06	6.47463e+06	8.47888e+06	8.52987e+06	4.88006e+06	2.95484e+06	6.9463e+06	6.38362e+06	5.16076e+06	7.72234e+06	5.92227e+06	8.00214e+06	7.57616e+06	7.72553e+06	6.63241e+06	6.95661e+06	8.51908e+06	3.08876e+06	7.03721e+06	8.20986e+06	6.49717e+06	8.07721e+06	6.30896e+06	6.81748e+06	7.11306e+06	6.99087e+06	7.79786e+06	6.89883e+06	5.30251e+06
2/3-Phosphoglyceric Acid (185.0 / 97.0)	Negative	N/A	N/A	N/A	N/A	N/A	N/A	N/A	N/A	N/A	N/A	N/A	N/A	N/A	N/A	N/A	N/A	N/A	N/A	N/A	N/A	N/A	N/A	N/A	2.93531e+06	N/A	N/A	N/A	N/A	N/A	N/A	N/A	322357	N/A	N/A	N/A	216816	N/A	N/A	N/A	N/A	N/A	1.00756e+06	N/A	1.12272e+06	N/A	N/A	N/A	877355
Azelaic Acid (187.0 / 125.0)	Negative	403282	455832	658542	522896	277012	487429	325864	432377	381066	379894	360292	265562	420643	453677	360734	396440	284125	343061	404160	331195	342327	309180	389151	392299	428917	464913	392582	306423	306594	347355	335565	398340	339571	356279	304371	371842	393600	421122	228438	274947	358653	295348	318384	396269	297300	286757	265853	437780
Kynurenic Acid (188.0 / 144.0)	Negative	554662	1.1476e+06	884868	645167	633065	950346	573279	883807	971883	689862	340313	1.01394e+06	558908	1.14766e+06	692199	806671	1.81495e+06	870007	961350	901553	7.07397e+06	843658	319862	422574	530603	1.10191e+06	1.4351e+06	1.51196e+06	871233	887424	647688	752558	648928	890989	879033	874069	561757	1.14285e+06	576837	1.01673e+06	664541	399779	1.62221e+06	349423	937949	652810	882467	349353
5-Hydroxyl-Indole-3-Acetic Acid (190.0 / 144.0)	Negative	N/A	N/A	N/A	N/A	N/A	N/A	N/A	N/A	N/A	N/A	N/A	N/A	N/A	N/A	N/A	N/A	N/A	N/A	N/A	N/A	N/A	N/A	N/A	N/A	N/A	N/A	N/A	N/A	N/A	N/A	N/A	N/A	N/A	N/A	N/A	N/A	N/A	N/A	N/A	N/A	N/A	N/A	N/A	N/A	N/A	N/A	N/A	N/A
Citric Acid (191.0 / 111.0)	Negative	N/A	N/A	N/A	N/A	N/A	N/A	N/A	N/A	N/A	N/A	N/A	N/A	N/A	N/A	N/A	N/A	N/A	N/A	N/A	N/A	N/A	N/A	N/A	N/A	N/A	N/A	N/A	N/A	N/A	N/A	N/A	N/A	N/A	N/A	N/A	N/A	N/A	N/A	N/A	N/A	N/A	N/A	N/A	N/A	N/A	N/A	N/A	N/A
Glucoronate (193.0 / 73.0)	Negative	537265	1.58656e+06	7.81496e+06	980266	5.19081e+06	9.04033e+06	5.15266e+06	2.96866e+06	8.5819e+06	4.25358e+06	916862	1.48178e+06	698803	1.52216e+06	3.65774e+06	7.39465e+06	6.99248e+06	6.71765e+06	1.08484e+06	7.91394e+06	2.21761e+06	1.02825e+06	3.67938e+06	151587	441630	1.45182e+06	2.13053e+06	1.03782e+07	98547	4.81232e+06	3.9022e+06	149604	1.28513e+06	6.79822e+06	3.73244e+06	486046	554920	1.4842e+06	649286	2.49861e+06	1.45391e+06	60914.4	1.45844e+06	95104.3	2.24168e+06	562348	3.35838e+06	N/A
IndolePyruvate (202.1 / 156.0)	Negative	N/A	N/A	N/A	N/A	N/A	N/A	N/A	N/A	N/A	N/A	N/A	N/A	N/A	N/A	N/A	N/A	N/A	N/A	N/A	N/A	N/A	N/A	N/A	N/A	N/A	N/A	N/A	N/A	N/A	N/A	N/A	N/A	N/A	N/A	N/A	N/A	N/A	N/A	N/A	N/A	N/A	N/A	N/A	N/A	N/A	N/A	N/A	N/A
Indole-3-Lactate (204.1 / 158.0)	Negative	735527	N/A	N/A	N/A	N/A	N/A	N/A	N/A	N/A	N/A	N/A	N/A	746751	N/A	N/A	N/A	N/A	N/A	N/A	N/A	159136	N/A	N/A	96142.3	757592	N/A	N/A	N/A	N/A	90654.9	N/A	N/A	N/A	N/A	N/A	N/A	706559	N/A	N/A	N/A	N/A	N/A	254041	N/A	N/A	N/A	N/A	N/A
Xanthurenic Acid (204.1 / 160.0)	Negative	375501	1.1657e+06	1.56947e+06	263303	815133	2.28447e+06	1.1076e+06	737964	2.41481e+06	1.48259e+06	580208	386049	403047	1.20868e+06	1.40953e+06	1.22361e+06	2.22639e+06	1.78785e+06	862711	2.19524e+06	418122	606578	675526	1.87933e+06	389514	1.25698e+06	906714	3.72307e+06	335694	937613	967510	353776	773428	1.57556e+06	1.48566e+06	468816	393506	1.17904e+06	568325	1.33498e+06	740357	1.0225e+06	358494	682645	861107	354936	994429	1.13229e+06
3-Indoxyl Sulfate (212.1 / 80.0)	Negative	5.11862e+06	N/A	N/A	N/A	N/A	N/A	N/A	N/A	N/A	N/A	N/A	N/A	5.15573e+06	N/A	N/A	N/A	N/A	N/A	N/A	N/A	N/A	N/A	N/A	N/A	4.48165e+06	N/A	N/A	N/A	N/A	N/A	N/A	N/A	N/A	N/A	N/A	N/A	4.40914e+06	N/A	N/A	N/A	N/A	N/A	N/A	N/A	N/A	N/A	N/A	N/A
Pentothenate (218.1 / 88.0)	Negative	463489	7.12139e+06	6.39434e+06	425627	4.39961e+06	8.13698e+06	4.59848e+06	4.57896e+06	1.27667e+07	5.22736e+06	722121	1.76455e+06	477357	7.07091e+06	1.05607e+07	9.47253e+06	1.01311e+07	7.63612e+06	4.27332e+06	1.3012e+07	1.76205e+07	1.45203e+06	1.83245e+06	7.11777e+06	503352	7.57411e+06	7.75631e+06	1.75995e+07	1.10025e+06	1.24254e+07	2.96891e+06	1.25953e+06	1.1784e+06	6.56791e+06	6.27878e+06	3.34935e+06	478221	7.40645e+06	1.25361e+06	5.11332e+06	1.53886e+06	4.13319e+06	2.1109e+07	4.11388e+06	5.25363e+06	595555	4.22541e+06	5.76655e+06
Cystathionine (221.1 / 134.0)	Negative	N/A	3.94928e+06	3.27207e+06	386831	1.4803e+06	8.32654e+06	3.11332e+06	2.95866e+06	7.17552e+06	2.89023e+06	841869	1.73396e+06	N/A	4.24754e+06	2.5267e+06	4.53594e+06	8.12539e+06	4.96252e+06	3.18013e+06	5.76692e+06	1.37904e+06	1.58208e+06	1.96336e+06	2.82067e+06	N/A	3.89203e+06	1.70784e+06	1.27439e+07	1.49182e+06	1.61181e+06	3.10141e+06	1.09074e+06	1.10268e+06	4.41548e+06	3.42561e+06	2.82379e+06	N/A	3.76299e+06	1.79029e+06	4.01466e+06	3.69841e+06	1.74799e+06	770821	4.53297e+06	6.65445e+06	616352	5.26034e+06	2.56842e+06
4C13-Pentothenate (222.1 / 92.0)	Negative	5.53446e+06	N/A	N/A	N/A	N/A	N/A	N/A	N/A	N/A	N/A	N/A	N/A	5.77676e+06	N/A	N/A	N/A	N/A	N/A	N/A	N/A	N/A	N/A	N/A	N/A	5.85604e+06	N/A	N/A	N/A	N/A	N/A	N/A	N/A	N/A	N/A	N/A	N/A	5.57337e+06	N/A	N/A	N/A	N/A	N/A	N/A	N/A	N/A	N/A	N/A	N/A
3-Nitro-tyrosine (225.0 / 163.0)	Negative	N/A	N/A	N/A	N/A	N/A	N/A	N/A	N/A	N/A	N/A	N/A	N/A	N/A	N/A	N/A	N/A	N/A	N/A	N/A	N/A	N/A	N/A	N/A	N/A	N/A	N/A	N/A	N/A	N/A	N/A	N/A	N/A	N/A	N/A	N/A	N/A	N/A	N/A	N/A	N/A	N/A	N/A	N/A	N/A	N/A	N/A	N/A	N/A
Myristic Acid (227.1 / 209.0)	Negative	N/A	N/A	N/A	N/A	N/A	N/A	N/A	N/A	N/A	N/A	N/A	N/A	N/A	N/A	N/A	N/A	N/A	N/A	N/A	N/A	N/A	N/A	N/A	N/A	N/A	N/A	N/A	N/A	N/A	N/A	N/A	N/A	N/A	N/A	N/A	N/A	N/A	N/A	N/A	N/A	N/A	N/A	N/A	N/A	N/A	N/A	N/A	N/A
Ribose-5-P (229.0 / 79.0)	Negative	N/A	1.27756e+07	6.01906e+06	2.4603e+06	2.38951e+06	1.09126e+07	1.93086e+06	2.38169e+06	7.01762e+06	2.22057e+07	8.63852e+06	8.00646e+06	N/A	1.24784e+07	5.08557e+06	4.45996e+06	5.38327e+06	4.46556e+06	5.2645e+06	5.08734e+06	3.77516e+06	2.2343e+07	1.22858e+06	4.69944e+07	N/A	1.35892e+07	5.66836e+06	7.96303e+06	1.57866e+07	5.07364e+06	5.45817e+06	2.57034e+06	1.9778e+07	8.23207e+06	3.48841e+06	4.85415e+06	N/A	1.19785e+07	5.94955e+06	5.72136e+06	6.54044e+06	2.26205e+07	8.1104e+06	2.69669e+07	1.1828e+07	6.95344e+06	3.93211e+06	2.29139e+07
Melatonin (231.1 / 172.0)	Negative	31110	N/A	N/A	N/A	N/A	N/A	N/A	N/A	N/A	N/A	N/A	N/A	28295.9	N/A	N/A	N/A	N/A	N/A	N/A	N/A	N/A	N/A	N/A	N/A	28911.3	N/A	N/A	N/A	N/A	N/A	N/A	N/A	N/A	N/A	N/A	N/A	31778.8	N/A	N/A	N/A	N/A	N/A	N/A	N/A	N/A	N/A	N/A	N/A
Biotin (243.1 / 200.0)	Negative	N/A	N/A	N/A	N/A	N/A	N/A	N/A	N/A	N/A	N/A	N/A	N/A	N/A	N/A	N/A	N/A	N/A	N/A	N/A	N/A	N/A	N/A	N/A	N/A	N/A	N/A	N/A	N/A	N/A	N/A	N/A	N/A	N/A	N/A	N/A	N/A	N/A	N/A	N/A	N/A	N/A	N/A	N/A	N/A	N/A	N/A	N/A	N/A
Pyridoxal-5-P (246.0 / 96.9)	Negative	N/A	N/A	N/A	N/A	N/A	N/A	N/A	N/A	N/A	N/A	N/A	N/A	N/A	N/A	N/A	N/A	N/A	N/A	N/A	N/A	N/A	N/A	N/A	N/A	N/A	N/A	N/A	N/A	N/A	N/A	N/A	N/A	N/A	N/A	N/A	N/A	N/A	N/A	N/A	N/A	N/A	N/A	N/A	N/A	N/A	N/A	N/A	N/A
G1P/G6P/F6P/F1P (259.0 / 97.0)	Negative	N/A	1.43297e+08	5.7974e+07	3.7402e+06	3.37427e+07	1.15536e+08	4.11693e+07	2.72322e+07	1.32836e+08	3.87463e+07	4.95695e+06	1.44483e+07	N/A	1.3887e+08	7.40828e+07	6.22807e+07	1.2153e+08	8.22958e+07	6.28379e+07	1.27588e+08	3.24995e+07	9.25721e+06	1.50593e+07	7.95983e+08	N/A	1.50635e+08	6.38475e+07	2.08628e+08	1.82965e+07	5.94618e+07	2.76013e+07	4.09179e+07	8.60278e+06	7.93274e+07	8.04184e+07	5.11261e+07	N/A	1.40618e+08	8.7463e+06	9.08679e+07	1.48534e+07	7.24275e+08	3.76823e+07	1.41012e+08	7.57635e+07	5.6815e+06	4.38021e+07	5.63626e+08
Margaric Acid (269.1 / 251.3)	Negative	77822.7	522791	626515	320705	420439	770818	546076	388884	768241	657915	347714	439290	92155.5	505320	530323	552524	613558	618869	342473	745209	545673	430078	336016	845293	87661.1	515122	535744	732750	302408	548375	496788	336349	444954	589393	555182	458608	83289.6	498340	396879	513299	459686	503509	669076	670576	458661	329453	440164	702724
Linolenic Acid (277.1 / 259.0)	Negative	171592	967732	1.09805e+06	409696	865704	1.47555e+06	933100	793061	1.40081e+06	841518	775117	871358	176698	970447	986047	966833	1.14072e+06	1.17138e+06	802735	1.22212e+06	648827	960027	613783	1.2632e+06	162762	1.03309e+06	731220	1.34886e+06	1.00666e+06	996074	943032	817323	924651	1.15185e+06	767850	853230	180405	999446	989876	837056	800456	961440	530738	1.3723e+06	1.31126e+06	648872	841825	1.02898e+06
Linoleic Acid (279.1 / 261.0)	Negative	1.09393e+06	3.1368e+06	4.23526e+06	1.20832e+06	2.97725e+06	5.50462e+06	3.4688e+06	2.70866e+06	4.9654e+06	2.86792e+06	1.7878e+06	2.65629e+06	1.02561e+06	3.13282e+06	2.57032e+06	3.10052e+06	3.58869e+06	4.51926e+06	2.86089e+06	4.41833e+06	1.72661e+06	1.8286e+06	2.29455e+06	4.56619e+06	1.13148e+06	3.25301e+06	2.26245e+06	4.16618e+06	1.8561e+06	3.03594e+06	3.42414e+06	2.28284e+06	2.12473e+06	4.19562e+06	2.63844e+06	2.66046e+06	1.10358e+06	3.34818e+06	1.84371e+06	2.81272e+06	2.03957e+06	3.47419e+06	1.6382e+06	3.06368e+06	3.29341e+06	1.63851e+06	3.30803e+06	3.8133e+06
Xanthosine (283.1 / 151.0)	Negative	N/A	435755	439995	54164	321253	762112	208133	186174	806854	666365	N/A	174495	N/A	406817	334614	632901	562316	757587	161793	945284	1.06549e+06	140578	97566.5	211620	N/A	433043	355444	974835	147703	666870	255511	N/A	217824	427337	246002	133505	N/A	404613	97155.7	291816	277039	54782	2.35119e+06	125116	336697	107475	179250	87976.1
13-HODE (295.1 / 195.0)	Negative	415567	428353	432208	133772	309979	707198	508988	274997	594383	412389	108573	227796	412320	373558	504406	442073	634848	634425	349437	628710	333600	195048	194270	716787	422622	401167	365282	845047	217171	518410	299228	185904	184822	389378	348142	220689	449483	400547	168002	402616	170058	569934	428425	309774	286687	173780	330593	647073
Arachidonate (303.3 / 59.0)	Negative	467138	2.29034e+06	3.06577e+06	915737	1.94927e+06	3.01513e+06	2.88007e+06	2.02701e+06	3.19497e+06	2.61803e+06	1.15615e+06	1.55096e+06	412264	2.28283e+06	2.6488e+06	2.16295e+06	2.91225e+06	2.89115e+06	2.05101e+06	2.70103e+06	2.22653e+06	1.25496e+06	1.70216e+06	2.60913e+06	457100	2.35949e+06	2.34466e+06	3.82075e+06	1.13753e+06	3.22359e+06	2.40153e+06	1.44198e+06	1.71583e+06	2.24504e+06	2.65161e+06	1.56786e+06	425942	2.26446e+06	1.22357e+06	2.45045e+06	1.4737e+06	2.60296e+06	2.00179e+06	2.10022e+06	2.10247e+06	1.00286e+06	2.08067e+06	2.64583e+06
DCMP (306.0 / 110.0)	Negative	N/A	N/A	N/A	N/A	N/A	N/A	N/A	N/A	N/A	N/A	N/A	N/A	N/A	N/A	N/A	N/A	N/A	N/A	N/A	N/A	N/A	N/A	N/A	N/A	N/A	N/A	N/A	N/A	N/A	N/A	N/A	N/A	N/A	N/A	N/A	N/A	N/A	N/A	N/A	N/A	N/A	N/A	N/A	N/A	N/A	N/A	N/A	N/A
Reduced glutathione (306.3 / 143.1)	Negative	34992.6	318123	91202.4	748922	976088	93762.1	1.02033e+06	1.00556e+06	88918	227608	2.50318e+06	652814	39248.8	349760	857609	438703	341306	535941	476192	275479	271287	902403	127986	26141.2	33498.7	395904	546508	276527	586708	351322	244485	266677	3.32964e+06	118928	854621	671250	27174.6	313334	1.51399e+06	497006	1.05912e+06	52865.6	440825	35939.9	149306	1.87135e+06	428891	55984.8
DUMP (307.0 / 195.0)	Negative	N/A	N/A	N/A	N/A	N/A	N/A	N/A	N/A	N/A	N/A	N/A	N/A	N/A	N/A	N/A	N/A	N/A	N/A	N/A	N/A	N/A	N/A	N/A	N/A	N/A	N/A	N/A	N/A	N/A	N/A	N/A	N/A	N/A	N/A	N/A	N/A	N/A	N/A	N/A	N/A	N/A	N/A	N/A	N/A	N/A	N/A	N/A	N/A
N-Acetylneuraminate (308.1 / 87.0)	Negative	343687	N/A	N/A	N/A	N/A	N/A	N/A	N/A	N/A	N/A	N/A	N/A	393440	N/A	N/A	N/A	N/A	N/A	N/A	N/A	N/A	N/A	N/A	N/A	434747	N/A	N/A	N/A	N/A	N/A	N/A	N/A	N/A	N/A	N/A	N/A	351479	N/A	N/A	N/A	N/A	N/A	N/A	N/A	N/A	N/A	N/A	N/A
3C13-Reduced glutathione (309.3 / 146.1)	Negative	N/A	N/A	N/A	N/A	N/A	N/A	N/A	N/A	N/A	N/A	N/A	N/A	N/A	N/A	N/A	N/A	N/A	N/A	N/A	N/A	N/A	N/A	N/A	N/A	N/A	N/A	N/A	N/A	N/A	N/A	N/A	N/A	N/A	N/A	N/A	N/A	N/A	N/A	N/A	N/A	N/A	N/A	N/A	N/A	N/A	N/A	N/A	N/A
Geranyl Pyrophosphate (313.1 / 79.1)	Negative	N/A	N/A	N/A	N/A	N/A	N/A	N/A	N/A	N/A	N/A	N/A	N/A	N/A	N/A	N/A	N/A	N/A	N/A	N/A	N/A	N/A	N/A	N/A	N/A	N/A	N/A	N/A	N/A	N/A	N/A	N/A	N/A	N/A	N/A	N/A	N/A	N/A	N/A	N/A	N/A	N/A	N/A	N/A	N/A	N/A	N/A	N/A	N/A
12-HETE (319.2 / 179.0)	Negative	25155.1	31607.9	43284.2	51570.4	42416.2	33549.3	29710.3	51551.8	41860.3	37442.7	48846.1	60476.3	23739.3	28656.8	43824.8	52919.9	42927.3	34497.5	43559.9	30278	44140.5	35873.1	42190.5	57923.4	22374	23070	42456.9	44725.1	50103.7	41250.4	45852	26556.6	49684.2	46828.2	35993.1	40428.9	24084	21370.2	44774.7	23193.2	35876.5	40331	28025.5	34660.5	34296.6	41651.6	40272	46051.4
DTMP (321.1 / 79.0)	Negative	N/A	39604.3	33715.8	N/A	20336.7	28434.4	32544.7	35816.1	16461.5	34523.5	19878.7	N/A	N/A	37755	43117.5	31994.4	41989.9	23268.8	40850.4	17280	35258.5	36587.9	28642.3	N/A	N/A	35452.9	42469.2	51383.2	21362	N/A	N/A	N/A	37117.9	26468.8	45350.9	20372.1	N/A	35189.2	24064.8	29303.3	24787.6	N/A	25300	19907.7	24225.1	16703.2	30150.4	N/A
CMP (322.0 / 97.0)	Negative	N/A	89765.4	101881	18269.9	79275.8	107731	101293	85405	141199	30461.1	N/A	39592.3	N/A	89085.8	121332	58033.8	123252	97675.6	68833.6	135065	26309.1	32045.4	49529.5	160574	N/A	85067.7	128053	208110	35369.2	15385.5	45186.8	59787.2	38599.4	111610	113716	41446.5	N/A	92390	33014.5	63858.6	31932.1	121443	N/A	180638	38177.5	25488.2	54741.7	111909
F16BP/F26BP/G16BP (339.0 / 97.0)	Negative	N/A	N/A	N/A	N/A	N/A	N/A	N/A	N/A	N/A	N/A	N/A	N/A	N/A	N/A	N/A	N/A	N/A	N/A	N/A	N/A	N/A	N/A	N/A	N/A	N/A	N/A	N/A	N/A	N/A	N/A	N/A	N/A	N/A	N/A	N/A	N/A	N/A	N/A	N/A	N/A	N/A	N/A	N/A	N/A	N/A	N/A	N/A	N/A
Lactose (341.0 / 59.0)	Negative	N/A	3.43433e+06	3.31934e+06	794773	2.76041e+06	4.37659e+06	3.49347e+06	2.95529e+06	3.60044e+06	5.76534e+06	491186	637732	N/A	3.70664e+06	5.33975e+06	6.0253e+06	4.17048e+06	3.64622e+06	2.60012e+06	3.45666e+06	4.58239e+06	758586	1.99278e+06	3.03779e+06	N/A	3.34962e+06	4.20309e+06	6.3376e+06	497449	2.617e+06	1.69703e+06	860164	765252	3.47233e+06	5.54791e+06	1.00964e+06	N/A	3.43131e+06	438678	3.67833e+06	1.73623e+06	3.96282e+06	4.59708e+06	1.34096e+06	1.29073e+06	519632	2.00288e+06	6.3228e+06
Sucrose (341.0 / 59.0 (2))	Negative	226159	373066	165536	294149	434273	335401	131796	381631	130148	2.35163e+06	83836.3	178339	215059	392597	229901	172689	N/A	432699	447779	N/A	N/A	145891	193404	176152	152149	338761	191941	N/A	367821	480981	N/A	118090	73327	263571	480387	1.78304e+06	209082	340002	61231.3	397422	184436	N/A	143281	N/A	278336	62683.2	326559	304650
cGMP (344.0 / 150.0)	Negative	N/A	717641	114172	1.96396e+06	137449	617970	117015	44202.3	160222	574980	9.30494e+06	1.49034e+06	N/A	694981	74242.6	95141.5	149060	163114	30231.5	103589	162257	5.07169e+06	383072	27983.8	N/A	745472	160857	142617	1.93562e+06	85738.3	685652	16167.2	6.47502e+06	434166	61677.6	126582	N/A	688771	3.24566e+06	42932.5	1.61221e+06	33120.4	235564	11010.6	1.01765e+06	3.48439e+06	112722	70403
Gibberellin (345.2 / 144.2)	Negative	N/A	N/A	N/A	N/A	N/A	N/A	N/A	N/A	N/A	N/A	N/A	N/A	N/A	N/A	N/A	N/A	N/A	N/A	N/A	N/A	N/A	N/A	N/A	N/A	N/A	N/A	N/A	N/A	N/A	N/A	N/A	N/A	N/A	N/A	N/A	N/A	N/A	N/A	N/A	N/A	N/A	N/A	N/A	N/A	N/A	N/A	N/A	N/A
AMP (346.1 / 79.0)	Negative	225007	5.74948e+07	7.13063e+07	6.72104e+06	4.11035e+07	1.06682e+08	5.9174e+07	3.61312e+07	1.22639e+08	2.73134e+07	1.40769e+07	1.45042e+07	210891	5.49772e+07	9.2373e+07	6.3983e+07	1.29068e+08	7.98836e+07	4.73527e+07	9.62879e+07	2.2313e+07	1.91679e+07	2.21666e+07	3.80504e+07	232740	6.09105e+07	6.55645e+07	1.87084e+08	2.17801e+07	2.81754e+07	2.60577e+07	2.2154e+07	2.2243e+07	8.39643e+07	9.5675e+07	2.73765e+07	121471	5.58197e+07	1.56683e+07	8.24767e+07	1.72938e+07	3.34418e+07	1.78054e+07	3.03254e+07	3.9179e+07	1.13655e+07	5.7241e+07	3.65981e+07
IMP (347.1 / 79.0)	Negative	N/A	9.17526e+06	9.43868e+06	1.09972e+06	5.54616e+06	1.43824e+07	8.78405e+06	5.24036e+06	1.6598e+07	4.33372e+06	2.12286e+06	2.79029e+06	N/A	8.54851e+06	1.31032e+07	8.89676e+06	1.89029e+07	1.12567e+07	6.91293e+06	1.47148e+07	3.17469e+06	3.05031e+06	3.16786e+06	6.2049e+06	N/A	9.88386e+06	1.00286e+07	2.72398e+07	3.68818e+06	3.98052e+06	4.48776e+06	4.53651e+06	3.31948e+06	1.18422e+07	1.51889e+07	5.54831e+06	N/A	9.20379e+06	2.68267e+06	1.29828e+07	2.70754e+06	6.35172e+06	3.45977e+06	5.82789e+06	1.1033e+07	1.93743e+06	9.26269e+06	6.69471e+06
PGE (351.2 / 315.3)	Negative	N/A	N/A	N/A	N/A	N/A	N/A	N/A	N/A	N/A	N/A	N/A	N/A	N/A	N/A	N/A	N/A	N/A	N/A	N/A	N/A	N/A	N/A	N/A	N/A	N/A	N/A	N/A	N/A	N/A	N/A	N/A	N/A	N/A	N/A	N/A	N/A	N/A	N/A	N/A	N/A	N/A	N/A	N/A	N/A	N/A	N/A	N/A	N/A
OMP (367.0 / 323.1)	Negative	N/A	N/A	N/A	N/A	N/A	N/A	N/A	N/A	N/A	N/A	N/A	N/A	N/A	N/A	N/A	N/A	N/A	N/A	N/A	N/A	N/A	N/A	N/A	N/A	N/A	N/A	N/A	N/A	N/A	N/A	N/A	N/A	N/A	N/A	N/A	N/A	N/A	N/A	N/A	N/A	N/A	N/A	N/A	N/A	N/A	N/A	N/A	N/A
DCDP (386.0 / 159.0)	Negative	N/A	45397.6	32689.4	N/A	11426.5	31234	18511.9	15853.8	34301.1	16312.8	N/A	N/A	N/A	44378.6	36252.8	26698.7	32345.4	39221.1	23383.9	24823.9	21191.1	N/A	N/A	41138	N/A	35927.2	41825.5	59765.1	N/A	14723.2	N/A	13889.9	N/A	31098.8	30365.5	22331.4	N/A	35681.7	N/A	29149.7	N/A	41109.3	22059.4	44743.6	21288.7	N/A	14698.1	55567.9
PRPP (389.0 / 79.0)	Negative	N/A	226070	195759	N/A	80051.4	649708	188633	111692	337916	422904	70530.2	126363	N/A	188458	220129	129577	321339	218011	174353	231254	75442.7	108052	130399	122523	N/A	233198	166923	581680	81160.1	113962	266867	54692.9	99188.3	412803	297463	81447.8	N/A	228303	107622	312864	128359	107093	126437	84119.6	255155	81947.9	270436	157684
Chenodeoxycholate (391.0 / 74.0)	Negative	N/A	N/A	N/A	N/A	N/A	N/A	N/A	N/A	N/A	N/A	N/A	N/A	N/A	N/A	N/A	N/A	N/A	N/A	N/A	N/A	N/A	N/A	N/A	N/A	N/A	N/A	N/A	N/A	N/A	N/A	N/A	N/A	N/A	N/A	N/A	N/A	N/A	N/A	N/A	N/A	N/A	N/A	N/A	N/A	N/A	N/A	N/A	N/A
UDP (403.0 / 79.0)	Negative	N/A	N/A	N/A	N/A	N/A	N/A	N/A	N/A	N/A	N/A	N/A	N/A	N/A	N/A	N/A	N/A	N/A	N/A	N/A	N/A	N/A	N/A	N/A	N/A	N/A	N/A	N/A	N/A	N/A	N/A	N/A	N/A	N/A	N/A	N/A	N/A	N/A	N/A	N/A	N/A	N/A	N/A	N/A	N/A	N/A	N/A	N/A	N/A
ADP (426.0 / 134.0)	Negative	N/A	20020	26408.5	N/A	11407.4	47670.7	25310.9	15489.8	69023.8	N/A	N/A	N/A	N/A	26075.3	46761.6	22559.2	79268.4	31188.5	13935.2	70722.7	N/A	N/A	N/A	12291.2	N/A	26265.8	28381.5	143409	N/A	8202.33	N/A	N/A	N/A	33973.2	42494.7	N/A	N/A	21514.9	N/A	44133.2	N/A	N/A	7863.9	15902.1	10694.5	N/A	27236.7	7957.27
Folic Acid (440.1 / 311.0)	Negative	N/A	N/A	20006.1	N/A	N/A	20701.4	N/A	N/A	N/A	22202.4	N/A	N/A	N/A	N/A	25442.2	19167.3	N/A	N/A	N/A	N/A	16810.2	N/A	N/A	N/A	N/A	N/A	N/A	18194.6	N/A	N/A	N/A	N/A	N/A	19112.8	19634.1	N/A	N/A	N/A	N/A	N/A	N/A	N/A	51045.5	N/A	N/A	N/A	N/A	N/A
GDP (442.0 / 159.0)	Negative	N/A	N/A	N/A	N/A	N/A	N/A	N/A	N/A	N/A	N/A	N/A	N/A	N/A	N/A	N/A	N/A	N/A	N/A	N/A	N/A	N/A	N/A	N/A	N/A	N/A	N/A	N/A	N/A	N/A	N/A	N/A	N/A	N/A	N/A	N/A	N/A	N/A	N/A	N/A	N/A	N/A	N/A	N/A	N/A	N/A	N/A	N/A	N/A
Glycochenodeoxycholate (448.3 / 74.0)	Negative	498968	N/A	N/A	N/A	N/A	N/A	N/A	N/A	N/A	N/A	N/A	N/A	493733	N/A	N/A	N/A	N/A	N/A	N/A	N/A	N/A	N/A	N/A	N/A	549535	N/A	N/A	N/A	N/A	N/A	N/A	N/A	N/A	N/A	N/A	N/A	500507	N/A	N/A	N/A	N/A	N/A	N/A	N/A	N/A	N/A	N/A	N/A
Adenylosuccinate (462.1 / 79.0)	Negative	N/A	N/A	N/A	N/A	N/A	N/A	N/A	N/A	N/A	N/A	N/A	N/A	N/A	N/A	N/A	N/A	N/A	N/A	N/A	N/A	N/A	N/A	N/A	N/A	N/A	N/A	N/A	N/A	N/A	N/A	N/A	N/A	N/A	N/A	N/A	N/A	N/A	N/A	N/A	N/A	N/A	N/A	N/A	N/A	N/A	N/A	N/A	N/A
Glycocholate (464.3 / 74.0)	Negative	45210.6	N/A	N/A	N/A	N/A	N/A	N/A	N/A	N/A	N/A	N/A	N/A	37040.7	N/A	N/A	N/A	N/A	N/A	N/A	N/A	N/A	N/A	N/A	N/A	37072.7	N/A	N/A	N/A	N/A	N/A	N/A	N/A	N/A	N/A	N/A	N/A	38411	N/A	N/A	N/A	N/A	N/A	N/A	N/A	N/A	N/A	N/A	N/A
DUTP (467.0 / 159.0)	Negative	N/A	N/A	N/A	N/A	N/A	N/A	N/A	N/A	N/A	N/A	N/A	N/A	N/A	N/A	N/A	N/A	N/A	N/A	N/A	N/A	N/A	N/A	N/A	N/A	N/A	N/A	N/A	N/A	N/A	N/A	N/A	N/A	N/A	N/A	N/A	N/A	N/A	N/A	N/A	N/A	N/A	N/A	N/A	N/A	N/A	N/A	N/A	N/A
ATP (505.9 / 79.0)	Negative	N/A	N/A	N/A	N/A	N/A	N/A	N/A	N/A	N/A	N/A	N/A	N/A	N/A	N/A	N/A	N/A	N/A	N/A	N/A	N/A	N/A	N/A	N/A	N/A	N/A	N/A	N/A	N/A	N/A	N/A	N/A	N/A	N/A	N/A	N/A	N/A	N/A	N/A	N/A	N/A	N/A	N/A	N/A	N/A	N/A	N/A	N/A	N/A
Taurocholate (514.5 / 124.0)	Negative	N/A	N/A	N/A	N/A	N/A	N/A	N/A	N/A	N/A	N/A	N/A	N/A	N/A	N/A	N/A	N/A	N/A	N/A	N/A	N/A	N/A	N/A	N/A	N/A	N/A	N/A	N/A	N/A	N/A	N/A	N/A	N/A	N/A	N/A	N/A	N/A	N/A	N/A	N/A	N/A	N/A	N/A	N/A	N/A	N/A	N/A	N/A	N/A
GTP (522.0 / 159.0)	Negative	N/A	N/A	N/A	N/A	N/A	N/A	N/A	N/A	N/A	N/A	N/A	N/A	N/A	N/A	N/A	N/A	N/A	N/A	N/A	N/A	N/A	N/A	N/A	N/A	N/A	N/A	N/A	N/A	N/A	N/A	N/A	N/A	N/A	N/A	N/A	N/A	N/A	N/A	N/A	N/A	N/A	N/A	N/A	N/A	N/A	N/A	N/A	N/A
UDP-GlcNAc (606.0 / 385.0)	Negative	N/A	4.2529e+06	4.25263e+06	259855	1.94065e+06	4.24418e+06	2.08669e+06	2.10289e+06	4.13202e+06	2.21395e+06	335328	659071	N/A	5.07577e+06	4.85138e+06	4.09141e+06	4.43896e+06	4.2283e+06	3.98723e+06	4.48278e+06	2.36204e+06	586550	597591	7.38212e+06	N/A	6.11948e+06	5.67398e+06	7.95645e+06	1.10003e+06	2.1432e+06	1.02744e+06	2.09879e+06	534860	3.9314e+06	3.53398e+06	2.21738e+06	N/A	4.43472e+06	668173	3.63548e+06	712606	7.63347e+06	2.85403e+06	5.71813e+06	3.63617e+06	333256	1.93473e+06	1.01104e+07
Oxidized glutathione (611.2 / 306.0)	Negative	N/A	33933.5	46234.5	N/A	26086.4	40465.6	46751.9	41271.3	52377.6	55385.7	11400.2	19844.7	N/A	37814.9	37124	44492.3	64954.5	31135.9	41454.8	38176.8	23370.8	15977.9	44161.7	46277.2	N/A	43071.9	32734.9	69153.2	23590.6	22449.3	57742.7	70727.6	13486.2	67387.6	48758.9	43210.3	N/A	31920.6	N/A	39403.1	18050.2	43284.6	N/A	79745.7	26236.4	N/A	47125.2	109323
[truncated: 33 more columns]

## Sheet: QualityControls
Compound (Metabolite)	METABOLIC PATHWAY	QC(I)#1	QC(I)#2	QC(I)#3	QC(I)#4	QC(I)#5	QC(I)#6	QC(I)#7	QC(I)#8	CV, %	AVRG CV, %	Median CV %	QC(S)#1	QC(S)#2	QC(S)#3	QC(S)#4	QC(S)#5	QC(S)#6	QC(S)#7	QC(S)#8	CV, %	AVRG CV, %	Median CV %
Pyruvate (87.0 / 43.0)	Glycolysis/amino acids metabolism	252128	293592	283922	282035	315170	278807	290926	298878	6.33221	8.48365	6.30168	413763	404660	395016	377219	407199	396177	393061	372489	3.60903	6.55081	5.5529
lactate (89.0 / 43.0)	Glycolysis/TCA	4.0869e+07	4.07816e+07	3.96552e+07	3.99601e+07	3.93494e+07	4.03739e+07	3.99955e+07	3.98986e+07	1.32004			6.29179e+06	6.27545e+06	6.17744e+06	6.03726e+06	6.1531e+06	6.11939e+06	6.06952e+06	6.24934e+06	1.53527
Oxalacetate (131.0 / 113.0)	Glycolysis	2.99832e+06	3.23523e+06	2.84096e+06	3.0061e+06	2.68084e+06	3.0575e+06	3.13054e+06	3.00717e+06	5.68245			9.60939e+06	9.93951e+06	9.63844e+06	9.96172e+06	9.52177e+06	9.90262e+06	9.36202e+06	9.38603e+06	2.51556
PEP (167.0 / 79.0)	Glycolosis	N/A	N/A	N/A	N/A	N/A	N/A	N/A	N/A	#DIV/0!			5.09489e+06	4.87329e+06	5.23699e+06	5.48149e+06	5.12932e+06	5.45942e+06	5.6168e+06	5.36942e+06	4.62793
DHAP (167.0 / 79.0 (2))	Glycolysis/Glycogenesis	N/A	N/A	N/A	N/A	N/A	N/A	N/A	N/A	#DIV/0!			601952	610175	656206	678294	721920	762221	769762	809002	10.9358
D-GA3P (167.0 / 97.0)	Glycolysis/Glycogenesis	1.27704e+06	1.20545e+06	1.25156e+06	1.17251e+06	1.17584e+06	1.11066e+06	1.22552e+06	1.06825e+06	5.90749			1.4848e+06	1.46764e+06	1.55304e+06	1.44682e+06	1.45262e+06	1.43624e+06	1.29878e+06	1.32735e+06	5.78038
Glucose (179.0 / 89.0)	Glycolysis/sugar	2.44361e+07	2.56678e+07	2.4791e+07	2.39001e+07	2.66098e+07	2.52532e+07	2.62256e+07	2.4241e+07	3.8603			4.18535e+07	4.38876e+07	4.02474e+07	3.7757e+07	3.77917e+07	4.56434e+07	4.00929e+07	3.908e+07	6.94425
2/3-Phosphoglyceric Acid (185.0 / 97.0)	Glycolosis	N/A	N/A	N/A	N/A	N/A	N/A	N/A	N/A	#DIV/0!			N/A	N/A	N/A	N/A	N/A	N/A	N/A	N/A	#DIV/0!
G1P/G6P/F6P/F1P (259.0 / 97.0)	Glycolysis	N/A	N/A	N/A	N/A	N/A	N/A	N/A	N/A	#DIV/0!			1.43297e+08	1.3887e+08	1.50635e+08	1.40618e+08	1.40885e+08	1.38523e+08	1.4849e+08	1.37801e+08	3.35566
F16BP/F26BP/G16BP (339.0 / 97.0)	Glycolysis	N/A	N/A	N/A	N/A	N/A	N/A	N/A	N/A	#DIV/0!			N/A	N/A	N/A	N/A	N/A	N/A	N/A	N/A	#DIV/0!
Malonic Acid (103.0 / 41.0)	TCA Cycle	N/A	N/A	N/A	N/A	N/A	N/A	N/A	N/A	#DIV/0!			N/A	N/A	N/A	N/A	N/A	N/A	N/A	N/A	#DIV/0!
3HBA (103.0 / 59.0)	TCA Cycle	1.02251e+07	1.01705e+07	9.94409e+06	9.98198e+06	9.74703e+06	9.89909e+06	9.9181e+06	1.03129e+07	1.91166			1.91979e+06	1.8986e+06	1.81743e+06	1.75927e+06	1.80665e+06	1.67616e+06	1.68427e+06	1.6817e+06	5.44342
Fumaric Acid (115.0 / 71.0)	TCA Cycle	N/A	N/A	N/A	N/A	N/A	N/A	N/A	N/A	#DIV/0!			N/A	N/A	N/A	N/A	N/A	N/A	N/A	N/A	#DIV/0!
Maleic Acid (115.0 / 71.0 (2))	TCA Cycle	1.02024e+06	938091	972866	889928	959582	984945	917329	1.0151e+06	4.74991			1.42346e+06	1.41282e+06	1.37738e+06	1.41092e+06	1.39681e+06	1.47199e+06	1.33574e+06	1.47576e+06	3.27952
Succinate (117.0 / 73.0)	TCA Cycle	1.06635e+06	999626	1.03932e+06	1.03733e+06	929284	1.01772e+06	942149	936928	5.34734			2.46367e+06	2.32606e+06	2.18859e+06	2.29747e+06	2.2039e+06	2.16258e+06	2.16188e+06	2.0965e+06	5.26965
Malate (133.0 / 115.0)	TCA Cycle	190276	295305	1.8244e+06	208096	1.34461e+06	808590	1.43242e+06	670830	73.6388			6.01252e+07	8.17032e+07	8.55096e+07	6.56173e+07	8.46638e+07	8.61152e+07	8.66878e+07	8.6264e+07	13.237
Alpha-Ketoglutaric Acid (145.0 / 101.0)	TCA Cycle	N/A	N/A	N/A	N/A	N/A	N/A	N/A	N/A	#DIV/0!			N/A	N/A	N/A	N/A	N/A	N/A	N/A	N/A	#DIV/0!
Aconitate (173.0 / 85.0)	TCA Cycle	191493	188234	176537	198763	174786	193054	182291	204445	5.51735			723111	773248	712629	735521	724980	726755	729648	719056	2.53575
Citric Acid (191.0 / 111.0)	TCA Cycle	N/A	N/A	N/A	N/A	N/A	N/A	N/A	N/A	#DIV/0!			N/A	N/A	N/A	N/A	N/A	N/A	N/A	N/A	#DIV/0!
Glycine (76.0 / 30.1)	Amino Acid	91663.3	96055.6	94358	88656.6	84187.4	80666.7	76028.4	77955	8.83186			231254	212758	221526	218084	218783	215467	216007	203307	3.63719
Sarcosine (90.0 / 44.0)	Amino Acid	N/A	N/A	N/A	N/A	N/A	N/A	N/A	N/A	#DIV/0!			N/A	N/A	N/A	N/A	N/A	N/A	N/A	N/A	#DIV/0!
Alanine (90.0 / 44.0 (2))	Amino Acid	2.55353e+06	2.43302e+06	2.49755e+06	2.28091e+06	2.37749e+06	2.27622e+06	2.23743e+06	2.21055e+06	5.3784			1.18397e+07	1.1575e+07	1.14374e+07	1.13467e+07	1.09823e+07	1.09156e+07	1.0547e+07	1.04101e+07	4.51607
Cadaverine (103.0 / 86.0)	Amino Acid	N/A	N/A	N/A	N/A	N/A	N/A	N/A	N/A	#DIV/0!			416202	410397	408824	406968	373828	383187	370739	371391	5.01248
Serine (106.0 / 60.0 (2))	Amino Acid	2.78279e+06	2.80539e+06	2.6595e+06	2.54434e+06	2.66277e+06	2.55646e+06	2.48475e+06	2.54826e+06	4.46512			9.42441e+06	9.10614e+06	9.28369e+06	8.99233e+06	8.76448e+06	8.40338e+06	8.28258e+06	7.90474e+06	6.0569
Proline (116.0 / 70.0)	Amino Acid	5.76707e+06	4.50039e+06	4.36506e+06	6.03041e+06	3.98325e+06	3.80531e+06	3.51882e+06	3.49631e+06	21.9853			7.26388e+06	6.48745e+06	6.16178e+06	6.65609e+06	5.78689e+06	5.59789e+06	5.42791e+06	5.09189e+06	11.8726
5-Aminovaleric Acid (118.0 / 55.0)	Amino Acid	21338.9	22005.8	21617.4	23539.7	22094	22304.5	20054.3	24950	6.60241			39420.5	44078.2	33208.2	34846.9	35813.7	39738.6	30824.6	39632.8	11.5254
Valine (118.0 / 72.0)	Amino Acid	766780	736097	762451	865010	701194	707407	668164	672786	8.74357			5.54297e+06	6.04191e+06	6.14479e+06	5.18912e+06	5.75334e+06	5.6706e+06	6.1206e+06	5.87196e+06	5.62499
Threonine (120.0 / 74.0 (2))	Amino Acid	2.96239e+06	2.88876e+06	2.91353e+06	2.57875e+06	2.66182e+06	2.74187e+06	2.56699e+06	2.53236e+06	6.28484			1.40129e+07	1.38295e+07	1.36335e+07	1.29953e+07	1.2561e+07	1.27555e+07	1.22571e+07	1.20012e+07	5.75171
Cysteine (122.0 / 59.0)	Amino Acid	N/A	N/A	N/A	N/A	N/A	N/A	N/A	N/A	#DIV/0!			N/A	N/A	N/A	N/A	N/A	N/A	N/A	N/A	#DIV/0!
Pipecolate (130.0 / 84.0)	Amino Acid	253078	266166	244410	246322	214780	212689	204962	201380	10.7415			N/A	N/A	N/A	N/A	N/A	N/A	N/A	N/A	#DIV/0!
Leucine (132.0 / 86.0)	Amino Acid	8.11881e+06	8.07764e+06	7.97126e+06	7.51575e+06	7.63435e+06	7.40726e+06	7.26367e+06	7.33328e+06	4.49429			4.26369e+07	4.15593e+07	4.09892e+07	3.86561e+07	3.79594e+07	3.66484e+07	3.68461e+07	3.65499e+07	6.21646
iso-Leucine (132.0 / 86.0 (2))	Amino Acid	1.58393e+06	1.48889e+06	1.55171e+06	1.52469e+06	1.39344e+06	1.40353e+06	1.36719e+06	1.37e+06	5.96487			1.92894e+07	1.94875e+07	1.87991e+07	1.77903e+07	1.74687e+07	1.76065e+07	1.72845e+07	1.69735e+07	5.32738
Asparagine (133.0 / 74.0)	Amino Acid	570219	572641	568371	493641	542239	493165	528999	483266	7.0755			2.77082e+06	2.69411e+06	2.74457e+06	2.71642e+06	2.61734e+06	2.55149e+06	2.31564e+06	2.37027e+06	6.6478
Tyramine (138.0 / 121.0)	Amino Acid	3.48025e+06	3.04588e+06	2.9987e+06	3.92622e+06	2.67499e+06	2.88402e+06	2.68387e+06	2.64632e+06	14.8047			3.54117e+06	3.29549e+06	3.18134e+06	3.32108e+06	3.06871e+06	2.98585e+06	2.82868e+06	2.87605e+06	7.76091
Glutamine (147.0 / 84.0)	Amino Acid	1.86854e+07	1.90258e+07	1.91563e+07	1.68567e+07	1.86676e+07	1.6437e+07	1.63239e+07	1.58748e+07	7.81217			2.11393e+07	2.03977e+07	2.06238e+07	2.06626e+07	1.92155e+07	1.94416e+07	1.91366e+07	1.84501e+07	4.7525
Lysine (147.0 / 84.0 (2))	Amino Acid	1.35446e+07	1.37291e+07	1.34496e+07	1.21684e+07	1.29269e+07	1.28685e+07	1.2248e+07	1.23106e+07	4.82482			6.71683e+07	6.77449e+07	6.66417e+07	6.32091e+07	6.26337e+07	6.25492e+07	6.15635e+07	6.03659e+07	4.37202
Glutamic acid (148.0 / 84.0)	Amino Acid	1.18684e+07	1.18677e+07	1.23139e+07	1.10733e+07	1.1629e+07	1.09911e+07	1.06347e+07	1.05747e+07	5.62114			2.85888e+07	2.84704e+07	2.82939e+07	2.70008e+07	2.70486e+07	2.63116e+07	2.55435e+07	2.42545e+07	5.69336
Methionine (150.0 / 61.0)	Amino Acid	353056	362332	374524	342652	339157	312452	321724	320394	6.41089			4.46354e+06	4.31172e+06	4.32007e+06	4.27199e+06	4.06039e+06	4.10032e+06	3.88056e+06	3.81371e+06	5.49408
Histidine (156.0 / 110.0)	Amino Acid	1.35027e+07	1.60973e+07	1.82955e+07	1.25377e+07	1.76884e+07	1.48644e+07	1.54214e+07	1.56984e+07	12.4645			5.3434e+07	5.25643e+07	5.2255e+07	5.10646e+07	4.93259e+07	4.89953e+07	4.87029e+07	4.7889e+07	4.09376
Tryptamine (161.0 / 144.0)	Amino Acid	61272.8	58550.4	53497.6	49044.8	45870.3	59832.6	61008.2	48757.6	11.3659			39925.7	41031.3	23177.2	29377.6	35574.2	34005.3	31334.5	31396.6	17.4242
Phenylalanine (166.0 / 120.0)	Amino Acid	1.93333e+07	1.92921e+07	1.8863e+07	1.80152e+07	1.75761e+07	1.80924e+07	1.67497e+07	1.75382e+07	5.04505			8.93768e+07	8.94088e+07	8.66779e+07	8.42876e+07	8.25427e+07	8.00527e+07	7.90609e+07	7.96106e+07	5.07149
1/3-Methylhistidine (170.0 / 96.0)	Amino Acid (Histidine Metabolism)	1.17756e+06	1.37887e+06	1.89552e+06	1.18345e+06	1.8076e+06	1.32859e+06	1.49379e+06	1.49385e+06	18.0382			170795	179837	160326	171012	168631	153538	150649	154647	6.34678
Arginine (175.0 / 70.0)	Amino Acid	3.07309e+07	3.3218e+07	3.44896e+07	2.87565e+07	3.36649e+07	3.07278e+07	2.86159e+07	3.18338e+07	6.96656			1.44743e+08	1.39311e+08	1.35349e+08	1.27943e+08	1.29189e+08	1.28454e+08	1.25128e+08	1.20638e+08	6.01478
Cysteinyl-Glycine (Cys-Gly) (179.0 / 76.0)	Amino Acids Degradation	N/A	N/A	N/A	N/A	N/A	N/A	N/A	N/A	#DIV/0!			N/A	N/A	N/A	N/A	N/A	N/A	N/A	N/A	#DIV/0!
Tyrosine (182.1 / 136.0)	Amino Acid	2.57763e+06	2.18424e+06	2.15607e+06	2.60435e+06	2.04194e+06	2.0058e+06	1.90121e+06	1.99612e+06	12.2359			1.60839e+07	1.51554e+07	1.43803e+07	1.47954e+07	1.36664e+07	1.35899e+07	1.2038e+07	1.30709e+07	9.04072
Cystine (241.1 / 120.0)	Amino Acid	114760	130535	127259	109951	134388	111095	122829	137622	8.63016			127785	128077	131673	120518	128509	137497	121967	126923	4.15287
isoValeric Acid (101.0 / 83.0)	Amino Acid	N/A	N/A	N/A	N/A	N/A	N/A	N/A	N/A	#DIV/0!			N/A	N/A	N/A	N/A	N/A	N/A	N/A	N/A	#DIV/0!
2-Hydroxyisovaleric Acid (117.0 / 71.0)	Amino Acid	1.05693e+07	1.07085e+07	1.08795e+07	1.03952e+07	1.07926e+07	1.08358e+07	1.07434e+07	1.09707e+07	1.70144			404523	434268	426919	405713	421531	457564	456745	425526	4.68329
3-Methyl-2-Oxovaleric Acid (129.0 / 101.0)	Amino Acid	N/A	N/A	N/A	N/A	N/A	N/A	N/A	N/A	#DIV/0!			302448	301848	320659	289788	326696	283190	270894	278908	6.67321
Aminoisobutyrate (104.0 / 86.0)	Amino acids metabolism/Val, Leu, iso-Leu	N/A	N/A	N/A	N/A	N/A	N/A	N/A	N/A	#DIV/0!			61053.8	44202	45082.5	53326.8	44974.8	45724.7	43261.6	40321.9	14.1511
Creatinine (114.0 / 44.0)	Amino acids metabolism/Arg, Gly	5.82601e+06	5.66811e+06	5.5204e+06	5.30972e+06	5.17498e+06	5.07757e+06	4.9541e+06	5.2245e+06	5.63794			N/A	N/A	N/A	N/A	N/A	N/A	N/A	N/A	#DIV/0!
Betaine (118.0 / 58.0)	Amino acids metabolism/Gly,Ser, Thr metabolism	3.62733e+07	3.60497e+07	3.1753e+07	2.9941e+07	3.19382e+07	3.32217e+07	3.27875e+07	3.29733e+07	6.46019			5.10368e+07	5.37379e+07	5.08714e+07	4.7891e+07	4.763e+07	4.68462e+07	4.52206e+07	4.55745e+07	6.15251
Homoserine (120.0 / 74.0)	Amino acids metabolism/Thr, Met, Asp	2.01281e+06	1.98812e+06	2.0369e+06	1.83718e+06	1.88144e+06	1.81939e+06	1.72907e+06	1.7268e+06	6.53983			9.97463e+06	9.62828e+06	9.39115e+06	9.11174e+06	9.03461e+06	8.93427e+06	8.56469e+06	8.02947e+06	6.6979
Taurine (126.0 / 108.0)	Amino acids metabolism/Sulfur metabolism	1.05156e+06	1.0888e+06	1.07357e+06	951113	933650	900369	810470	880775	10.4637			N/A	N/A	N/A	N/A	N/A	N/A	N/A	N/A	#DIV/0!
1-Methylhistamine (126.0 / 96.0)	Amino acids metabolism/His	N/A	N/A	N/A	N/A	N/A	N/A	N/A	N/A	#DIV/0!			N/A	N/A	N/A	N/A	N/A	N/A	N/A	N/A	#DIV/0!
Pyroglutamic Acid (130.0 / 83.9)	Amino acids/Glu	754124	684460	607676	638082	566575	605542	452875	541346	15.0525			N/A	N/A	N/A	N/A	N/A	N/A	N/A	N/A	#DIV/0!
Creatine (132.0 / 90.0)	Amino acids metabolism/Arg, Gly	5.33038e+06	5.124e+06	5.19482e+06	4.90236e+06	4.99643e+06	4.58275e+06	4.29114e+06	4.3206e+06	8.23204			35305	44869.8	39672.3	39706.2	37084.1	39202.5	30797.7	31954.7	12.2867
Hydroxyproline/Aminolevulinate (132.0 / 86.2)	Amino acids metabolism/Pro	957372	1.00105e+06	960866	899024	893863	840897	816250	831222	7.56843			N/A	N/A	N/A	N/A	N/A	N/A	N/A	N/A	#DIV/0!
Aspartic Acid (134.0 / 74.0)	Amino Acid	519240	564666	556432	497953	530430	506194	510911	510207	4.62803			4.87191e+06	4.85485e+06	4.9141e+06	4.57195e+06	4.81678e+06	4.76635e+06	4.6548e+06	4.49636e+06	3.20972
Homocysteine (136.0 / 90.0)	Amino acids metabolism/Cys, Met	N/A	N/A	N/A	N/A	N/A	N/A	N/A	N/A	#DIV/0!			N/A	N/A	N/A	N/A	N/A	N/A	N/A	N/A	#DIV/0!
Cystamine (153.0 / 108.0)	Amino acids metabolism/Cys	N/A	N/A	N/A	N/A	N/A	N/A	N/A	N/A	#DIV/0!			N/A	N/A	N/A	N/A	N/A	N/A	N/A	N/A	#DIV/0!
Carnitine (162.0 / 85.0)	Amino acids metabolism/Lys	2.99273e+07	2.91536e+07	2.84488e+07	2.67117e+07	2.72366e+07	2.65026e+07	2.59827e+07	2.52691e+07	5.91897			9.611e+06	9.58994e+06	9.4252e+06	9.10585e+06	8.78519e+06	9.11171e+06	8.64318e+06	8.28461e+06	5.22561
Quinolinic Acid (168.0 / 150.0)	Amino Acid/ Tryptophan, bela alanine metabolism	250708	224168	194520	249195	187388	176913	178959	206449	14.27			237003	227789	208523	228781	188591	216602	186339	207471	8.73151
Epinephrine/Normetanephrine (184.1 / 166.1)	Amino Acid metabolism/Tyr,ligand	N/A	N/A	N/A	N/A	N/A	N/A	N/A	N/A	#DIV/0!			N/A	N/A	N/A	N/A	N/A	N/A	N/A	N/A	#DIV/0!
Salicylurate (196.1 / 152.0)	Amino Acid metabolism/Gly	N/A	N/A	N/A	N/A	N/A	N/A	N/A	N/A	#DIV/0!			N/A	N/A	N/A	N/A	N/A	N/A	N/A	N/A	#DIV/0!
Phosphotyrosine (262.0 / 81.0)	Amino acids metabolism	N/A	N/A	N/A	N/A	N/A	N/A	N/A	N/A	#DIV/0!			N/A	N/A	N/A	N/A	N/A	N/A	N/A	N/A	#DIV/0!
gama-Aminobutyrate (102.0 / 56.0)	Amino Acid metabolism/Ala, Glu, Asp	N/A	N/A	N/A	N/A	N/A	N/A	N/A	N/A	#DIV/0!			N/A	N/A	N/A	N/A	N/A	N/A	N/A	N/A	#DIV/0!
Glycerate (105.0 / 75.0)	Amino Acid metabolism/Gly, Ser	2.1475e+06	2.2913e+06	2.21581e+06	2.15366e+06	2.15202e+06	2.24586e+06	2.17658e+06	2.12552e+06	2.61563			908041	919537	882515	861538	892867	835861	863916	872207	3.07731
N-AcetylGlycine (116.0 / 74.0)	Amino Acid metabolism	389991	374070	392979	427512	366342	344320	356717	368018	6.83186			64206.8	67296.6	49391.6	64938.5	55756.4	53766	59981.5	58027.8	10.3616
Guanidinoacetate (116.0 / 74.0 (2))	Amino Acid metabolism/Gly, Ser,Thr	N/A	N/A	N/A	N/A	N/A	N/A	N/A	N/A	#DIV/0!			N/A	N/A	N/A	N/A	N/A	N/A	N/A	N/A	#DIV/0!
Erythrose (119.0 / 71.0)	Amino Acid (Phenylalanine Metabolism, others)	N/A	N/A	N/A	N/A	N/A	N/A	N/A	N/A	#DIV/0!			N/A	N/A	N/A	N/A	N/A	N/A	N/A	N/A	#DIV/0!
Citraconic Acid (129.0 / 85.0)	Amino Acid metabolism/Val, Leu, IL	948107	915629	930771	894565	920775	905917	884946	855246	3.1845			1.07411e+06	1.1095e+06	1.12313e+06	1.12777e+06	1.11713e+06	1.12531e+06	1.15503e+06	1.18377e+06	2.85132
MethylSuccinate (131.0 / 69.0)	Amino Acid metabolism/Isoleu	N/A	N/A	N/A	N/A	N/A	N/A	N/A	N/A	#DIV/0!			N/A	N/A	N/A	N/A	N/A	N/A	N/A	N/A	#DIV/0!
D-Leucic Acid (131.0 / 85.0)	Amino Acid metabolism/Leu	1.25549e+06	1.3283e+06	1.30518e+06	1.28877e+06	1.2894e+06	1.32232e+06	1.37669e+06	1.39171e+06	3.47499			1.5789e+06	1.60168e+06	1.59652e+06	1.55187e+06	1.63973e+06	1.56946e+06	1.67759e+06	1.63722e+06	2.61374
Glutaric Acid (131.0 / 87.0)	Amino Acids/lys, trp, fatty acids	225995	237799	253382	270853	257300	265542	255857	259955	5.7988			1.36179e+06	1.3912e+06	1.38951e+06	1.34477e+06	1.33661e+06	1.24405e+06	1.15698e+06	1.11171e+06	8.3781
Anthranilic Acid (136.0 / 118.0)	Amino Acid metabolism/Trp, Phe, Tyr	N/A	N/A	N/A	N/A	N/A	N/A	N/A	N/A	#DIV/0!			N/A	N/A	N/A	N/A	N/A	N/A	N/A	N/A	#DIV/0!
2-Hydroxyglutarate (147.0 / 129.0)	Amino-acid metabolism & Glycine/Serine/Threonine metabolism	1.03632e+06	1.22378e+06	1.55456e+06	989061	1.55725e+06	1.21008e+06	1.18257e+06	1.21551e+06	16.855			7.57022e+06	7.43756e+06	7.79075e+06	7.20726e+06	7.90081e+06	6.9536e+06	6.72806e+06	6.58602e+06	6.68234
2-Aminoadipate (160.0 / 116.0)	Amino acids metabolism/Lys	107777	114248	120023	89848.1	108223	92316.2	92432.5	102879	10.734			1.03243e+07	9.9006e+06	9.98066e+06	1.01479e+07	9.37815e+06	1.00395e+07	9.78292e+06	9.61504e+06	3.0425
PPA (163.0 / 91.0)	Amino acids metabolism/Phe	N/A	N/A	N/A	N/A	N/A	N/A	N/A	N/A	#DIV/0!			62121.3	65640.6	53500.4	55879.4	60922.8	56152.4	65699.2	57622.6	7.71792
Homogentisate (167.0 / 123.0)	Amino Acid metabolism/Tyr	N/A	N/A	N/A	N/A	N/A	N/A	N/A	N/A	#DIV/0!			N/A	N/A	N/A	N/A	N/A	N/A	N/A	N/A	#DIV/0!
OH-Phenylpyruvate (179.0 / 89.0 (4))	Amino acids metabolites/phe, tyr	N/A	N/A	N/A	N/A	N/A	N/A	N/A	N/A	#DIV/0!			N/A	N/A	N/A	N/A	N/A	N/A	N/A	N/A	#DIV/0!
Homovanilate (181.0 / 137.0)	Amino acids metabolism/Tyr,ligand	N/A	N/A	N/A	N/A	N/A	N/A	N/A	N/A	#DIV/0!			N/A	N/A	N/A	N/A	N/A	N/A	N/A	N/A	#DIV/0!
Pentothenate (218.1 / 88.0)	Amino acids metabolism/alanine, CoA	463489	477357	503352	478221	487353	497969	466615	513649	3.67121			7.12139e+06	7.07091e+06	7.57411e+06	7.40645e+06	7.48649e+06	7.37273e+06	7.40257e+06	7.48018e+06	2.41152
Cystathionine (221.1 / 134.0)	Amino acids metabolism/cys	N/A	N/A	N/A	N/A	N/A	N/A	N/A	N/A	#DIV/0!			3.94928e+06	4.24754e+06	3.89203e+06	3.76299e+06	3.84784e+06	3.98473e+06	4.1581e+06	3.81604e+06	4.26419
Indole (118.0 / 91.0)	Tryptophan Cycle	N/A	N/A	N/A	N/A	N/A	N/A	N/A	N/A	#DIV/0!			N/A	N/A	N/A	N/A	N/A	N/A	N/A	N/A	#DIV/0!
Serotonin (177.0 / 160.0)	Tryptophan Cycle	N/A	N/A	N/A	N/A	N/A	N/A	N/A	N/A	#DIV/0!			N/A	N/A	N/A	N/A	N/A	N/A	N/A	N/A	#DIV/0!
Tryptophan (205.1 / 146.0)	Tryptophan Cycle	3.67687e+06	3.52177e+06	3.61079e+06	3.32434e+06	3.49447e+06	3.26621e+06	3.07867e+06	3.16355e+06	6.37291			1.13375e+07	1.12016e+07	1.11378e+07	1.06593e+07	1.05768e+07	9.86629e+06	1.00836e+07	9.76909e+06	5.86082
L-Kynurenine (209.1 / 94.0)	Tryptophan Cycle	49337.9	55504.1	55739.1	51778.9	49758.4	43830.4	45368.4	43841.7	9.72135			57730.1	67857.1	67041.7	62342.9	63620.2	64995.3	61466.4	50008.5	9.33588
5-Hydroxytryptophan (221.1 / 204.1)	Tryptophan Cycle	N/A	N/A	N/A	N/A	N/A	N/A	N/A	N/A	#DIV/0!			N/A	N/A	N/A	N/A	N/A	N/A	N/A	N/A	#DIV/0!
3-Hydroxykynurenine (225.1 / 208.1)	Tryptophan Cycle	N/A	N/A	N/A	N/A	N/A	N/A	N/A	N/A	#DIV/0!			N/A	N/A	N/A	N/A	N/A	N/A	N/A	N/A	#DIV/0!
3-Hydroxyanthranilic Acid (152.0 / 108.0)	Tryptophan Cycle	N/A	N/A	N/A	N/A	N/A	N/A	N/A	N/A	#DIV/0!			N/A	N/A	N/A	N/A	N/A	N/A	N/A	N/A	#DIV/0!
Indole-3-Acetic Acid (174.0 / 130.0)	Tryptophan Cycle	450571	475796	461319	446685	424449	442771	440935	432482	3.60921			N/A	N/A	N/A	N/A	N/A	N/A	N/A	N/A	#DIV/0!
Kynurenic Acid (188.0 / 144.0)	Tryptophan Cycle/Amino Acid metabolism	554662	558908	530603	561757	549084	581605	597148	603739	4.40145			1.1476e+06	1.14766e+06	1.10191e+06	1.14285e+06	1.17981e+06	1.16346e+06	1.21301e+06	1.23972e+06	3.71442
5-Hydroxyl-Indole-3-Acetic Acid (190.0 / 144.0)	Tryptophan Cycle	N/A	N/A	N/A	N/A	N/A	N/A	N/A	N/A	#DIV/0!			N/A	N/A	N/A	N/A	N/A	N/A	N/A	N/A	#DIV/0!
IndolePyruvate (202.1 / 156.0)	Tryptophan Cycle	N/A	N/A	N/A	N/A	N/A	N/A	N/A	N/A	#DIV/0!			N/A	N/A	N/A	N/A	N/A	N/A	N/A	N/A	#DIV/0!
Indole-3-Lactate (204.1 / 158.0)	Tryptophan Cycle	735527	746751	757592	706559	741927	723052	732214	809709	4.11543			N/A	N/A	N/A	N/A	N/A	N/A	N/A	N/A	#DIV/0!
Xanthurenic Acid (204.1 / 160.0)	Tryptophan Cycle/Amino Acid metabolism	375501	403047	389514	393506	390577	437438	383585	420301	5.12368			1.1657e+06	1.20868e+06	1.25698e+06	1.17904e+06	1.18206e+06	1.22795e+06	1.21147e+06	1.19283e+06	2.46312
3-Indoxyl Sulfate (212.1 / 80.0)	Tryptophan Cycle	5.11862e+06	5.15573e+06	4.48165e+06	4.40914e+06	4.90091e+06	4.573e+06	4.68569e+06	4.70416e+06	5.89099			N/A	N/A	N/A	N/A	N/A	N/A	N/A	N/A	#DIV/0!
Melatonin (231.1 / 172.0)	Tryptophan Cycle/Neuroactive ligand	31110	28295.9	28911.3	31778.8	26371.5	26842.1	26286.6	30849.4	7.73188			N/A	N/A	N/A	N/A	N/A	N/A	N/A	N/A	#DIV/0!
Cytosine (112.0 / 95.0)	Nucleotide	N/A	N/A	N/A	N/A	N/A	N/A	N/A	N/A	#DIV/0!			N/A	N/A	N/A	N/A	N/A	N/A	N/A	N/A	#DIV/0!
Histamine (112.0 / 95.0 (2))	Nucleotide	N/A	N/A	N/A	N/A	N/A	N/A	N/A	N/A	#DIV/0!			N/A	N/A	N/A	N/A	N/A	N/A	N/A	N/A	#DIV/0!
2'-Deoxyuridine (229.2 / 113.1)	Nucleotide/Pyrimidine metabolism	N/A	N/A	N/A	N/A	N/A	N/A	N/A	N/A	#DIV/0!			N/A	N/A	N/A	N/A	N/A	N/A	N/A	N/A	#DIV/0!
Cytidine (244.2 / 112.1)	Nucleotide/Pyrimidine metabolism	N/A	N/A	N/A	N/A	N/A	N/A	N/A	N/A	#DIV/0!			228158	242709	211349	224836	223389	211108	202550	223967	5.62838
Uridine (245.2 / 113.1)	Nucleotide/Pyrimidine metabolism	335861	352212	342259	289174	309963	291541	250750	326371	10.8283			1.27384e+06	1.21076e+06	1.19462e+06	1.17341e+06	1.12928e+06	1.14966e+06	1.14957e+06	1.13864e+06	4.07136
5-Hydroxymethyl-2'-deoxyuridine (259.2 / 143.1)	Nucleotide/Purine metabolism	N/A	N/A	N/A	N/A	N/A	N/A	N/A	N/A	#DIV/0!			N/A	N/A	N/A	N/A	N/A	N/A	N/A	N/A	#DIV/0!
Adenosine (268.2 / 136.1)	Nucleotide/Purine metabolism	N/A	N/A	N/A	N/A	N/A	N/A	N/A	N/A	#DIV/0!			1.25462e+06	1.19048e+06	1.085e+06	1.04141e+06	1.08409e+06	1.02939e+06	1.03366e+06	1.07648e+06	7.36901
Inosine (269.2 / 137.1)	Nucleotide/Purine metabolism	N/A	N/A	N/A	N/A	N/A	N/A	N/A	N/A	#DIV/0!			1.25616e+07	1.14427e+07	1.20288e+07	1.12129e+07	1.05277e+07	1.16721e+07	1.13458e+07	1.17352e+07	5.17909
1-Methyladenosine (282.2 / 150.1)	Nucleotide/Purine metabolism	73645.8	92678.5	118307	33825.9	107491	86513.7	47391	67668.6	36.6801			321194	260084	271803	247990	287416	185932	224864	159769	21.6735
6-Methyladenosine (282.2 / 150.1 (2))	Nucleotide/Purine metabolism	N/A	N/A	N/A	N/A	N/A	N/A	N/A	N/A	#DIV/0!			N/A	N/A	N/A	N/A	N/A	N/A	N/A	N/A	#DIV/0!
Guanosine (284.2 / 152.1)	Nucleotide/Purine metabolism	N/A	N/A	N/A	N/A	N/A	N/A	N/A	N/A	#DIV/0!			6.58845e+06	6.29721e+06	6.19319e+06	6.05075e+06	5.8892e+06	5.92192e+06	5.93828e+06	5.61026e+06	4.90481
8-Oxo-2'-deoxyguanosine (284.2 / 168.1)	Nucleotide/Purine metabolism	N/A	N/A	N/A	N/A	N/A	N/A	N/A	N/A	#DIV/0!			108288	112405	101556	92198.8	95222.9	99751.9	91817.4	94145.3	7.67229
1-Methylguanosine (298.2 / 166.1)	Nucleotide/Purine metabolism	44944.1	50884.4	43392.2	40527.1	38992.3	45605.5	38546.4	42504.3	9.38385			354590	367360	344230	312265	325969	343120	317394	299220	6.94029
8-hydroxyguanosine (300.2 / 168.1)	Nucleotide/Purine metabolism	N/A	N/A	N/A	N/A	N/A	N/A	N/A	N/A	#DIV/0!			N/A	N/A	N/A	N/A	N/A	N/A	N/A	N/A	#DIV/0!
N2,N2-Dimethylguanosine (312.2 / 180.1)	Nucleotide/Purine metabolism	N/A	N/A	N/A	N/A	N/A	N/A	N/A	N/A	#DIV/0!			N/A	N/A	N/A	N/A	N/A	N/A	N/A	N/A	#DIV/0!
GMP (364.1 / 152.0)	Nucleotide/Purine metabolism	95092.4	323819	302603	144856	310381	316874	430353	389829	39.4553			3.62492e+07	3.77603e+07	3.91656e+07	3.65382e+07	3.73011e+07	3.67328e+07	3.70087e+07	3.69496e+07	2.45575
Uracil (111.0 / 42.0)	Nucleotide/Pyrimidine metabolism	74273.6	69765.4	79223.6	70281.8	80070.7	90072.4	76881.5	86074.5	9.1345			2.83366e+07	2.77118e+07	2.75498e+07	2.67019e+07	2.747e+07	2.72269e+07	2.83041e+07	2.91815e+07	2.77309
Adenine (134.0 / 107.0)	Nucleotide/Purine metabolism	N/A	N/A	N/A	N/A	N/A	N/A	N/A	N/A	#DIV/0!			3.5812e+06	3.53624e+06	3.62321e+06	3.4744e+06	3.57599e+06	3.52677e+06	3.62751e+06	3.74909e+06	2.315
Allopurinol (135.0 / 64.0)	Nucleotide metabolism (Drug)	N/A	N/A	N/A	N/A	N/A	N/A	N/A	N/A	#DIV/0!			N/A	N/A	N/A	N/A	N/A	N/A	N/A	N/A	#DIV/0!
Hypoxanthine (135.0 / 92.0)	Nucleotide	8.69657e+06	8.42277e+06	8.50261e+06	8.40781e+06	8.24613e+06	8.49759e+06	8.91296e+06	9.01223e+06	3.0793			7.14128e+07	6.77247e+07	6.8106e+07	6.60154e+07	6.82009e+07	6.90509e+07	6.99693e+07	7.4326e+07	3.70109
Oxypurinol (151.0 / 42.0)	Nucleotide metabolism	349172	327957	357276	337796	360051	331698	333006	371073	4.54291			N/A	N/A	N/A	N/A	N/A	N/A	N/A	N/A	#DIV/0!
Xanthine (151.0 / 108.0)	Nucleotide	3.26246e+06	3.27446e+06	3.34496e+06	3.21333e+06	3.27088e+06	3.25899e+06	3.37665e+06	3.44289e+06	2.29162			1.18104e+08	1.14014e+08	1.13135e+08	1.11228e+08	1.13502e+08	1.12036e+08	1.17939e+08	1.19593e+08	2.73239
Orotate (155.0 / 111.0)	Nucleotide/Pyrimidine metabolism	N/A	N/A	N/A	N/A	N/A	N/A	N/A	N/A	#DIV/0!			N/A	N/A	N/A	N/A	N/A	N/A	N/A	N/A	#DIV/0!
Allantoin (157.0 / 114.0)	Nucleotide Degredation	283075	265712	299782	286993	304534	287701	308030	311630	5.24453			1.27101e+06	1.21916e+06	1.23325e+06	1.20098e+06	1.24019e+06	1.25761e+06	1.32673e+06	1.4098e+06	5.36629
Urate (167.0 / 124.0)	Nucleotide/Purine metabolism	4.01776e+07	3.81209e+07	4.2313e+07	3.87946e+07	3.95312e+07	3.87424e+07	4.0531e+07	3.7037e+07	4.11488			4.54312e+07	4.5162e+07	4.7254e+07	4.50146e+07	4.72236e+07	4.42099e+07	4.28664e+07	4.16581e+07	4.33047
Xanthosine (283.1 / 151.0)	Nucleotide/Purine metabolism	N/A	N/A	N/A	N/A	N/A	N/A	N/A	N/A	#DIV/0!			435755	406817	433043	404613	402492	395286	352186	321369	9.89757
DCMP (306.0 / 110.0)	Nucleotide/pyrimidine	N/A	N/A	N/A	N/A	N/A	N/A	N/A	N/A	#DIV/0!			N/A	N/A	N/A	N/A	N/A	N/A	N/A	N/A	#DIV/0!
DUMP (307.0 / 195.0)	Nucleotide/pyrimidine	N/A	N/A	N/A	N/A	N/A	N/A	N/A	N/A	#DIV/0!			N/A	N/A	N/A	N/A	N/A	N/A	N/A	N/A	#DIV/0!
DTMP (321.1 / 79.0)	Nucleotide/pyrimidine	N/A	N/A	N/A	N/A	N/A	N/A	N/A	N/A	#DIV/0!			39604.3	37755	35452.9	35189.2	34980.8	31058.9	36947.8	28484.8	10.3079
CMP (322.0 / 97.0)	Nucleotide/Pyrimidine metabolism	N/A	N/A	N/A	N/A	N/A	N/A	N/A	N/A	#DIV/0!			89765.4	89085.8	85067.7	92390	92482.2	91080.9	102944	97652.3	5.94563
cGMP (344.0 / 150.0)	Nucleotide/Purine metabolism	N/A	N/A	N/A	N/A	N/A	N/A	N/A	N/A	#DIV/0!			717641	694981	745472	688771	690865	676194	751988	725273	3.93392
AMP (346.1 / 79.0)	Nucleotide	225007	210891	232740	121471	201886	174026	206942	166666	19.0051			5.74948e+07	5.49772e+07	6.09105e+07	5.58197e+07	5.71878e+07	5.84842e+07	5.68498e+07	5.47737e+07	3.5179
IMP (347.1 / 79.0)	Nucleotide/Purine metabolism	N/A	N/A	N/A	N/A	N/A	N/A	N/A	N/A	#DIV/0!			9.17526e+06	8.54851e+06	9.88386e+06	9.20379e+06	8.83869e+06	9.32992e+06	8.86935e+06	8.11483e+06	5.9311
OMP (367.0 / 323.1)	Nucleotide/Pyrimidine metabolism	N/A	N/A	N/A	N/A	N/A	N/A	N/A	N/A	#DIV/0!			N/A	N/A	N/A	N/A	N/A	N/A	N/A	N/A	#DIV/0!
DCDP (386.0 / 159.0)	Nucleotide/Pyrimidine metabolism	N/A	N/A	N/A	N/A	N/A	N/A	N/A	N/A	#DIV/0!			45397.6	44378.6	35927.2	35681.7	45206.5	33774.7	26712.9	31868.3	18.5589
PRPP (389.0 / 79.0)	Nucleotide/Purine metabolism	N/A	N/A	N/A	N/A	N/A	N/A	N/A	N/A	#DIV/0!			226070	188458	233198	228303	223668	220815	209403	185511	8.53098
UDP (403.0 / 79.0)	Nucleotide/Pyrimidine metabolism	N/A	N/A	N/A	N/A	N/A	N/A	N/A	N/A	#DIV/0!			N/A	N/A	N/A	N/A	N/A	N/A	N/A	N/A	#DIV/0!
ADP (426.0 / 134.0)	Nucleotide/Purine metabolism	N/A	N/A	N/A	N/A	N/A	N/A	N/A	N/A	#DIV/0!			20020	26075.3	26265.8	21514.9	25558.4	23603.8	21390.4	25040.5	10.2354
GDP (442.0 / 159.0)	Nucleotide/Purine metabolism	N/A	N/A	N/A	N/A	N/A	N/A	N/A	N/A	#DIV/0!			N/A	N/A	N/A	N/A	N/A	N/A	N/A	N/A	#DIV/0!
Adenylosuccinate (462.1 / 79.0)	Nucleotide/Purine metabolism	N/A	N/A	N/A	N/A	N/A	N/A	N/A	N/A	#DIV/0!			N/A	N/A	N/A	N/A	N/A	N/A	N/A	N/A	#DIV/0!
DUTP (467.0 / 159.0)	Nucleotide/pyrimidine	N/A	N/A	N/A	N/A	N/A	N/A	N/A	N/A	#DIV/0!			N/A	N/A	N/A	N/A	N/A	N/A	N/A	N/A	#DIV/0!
ATP (505.9 / 79.0)	Nucleotide	N/A	N/A	N/A	N/A	N/A	N/A	N/A	N/A	#DIV/0!			N/A	N/A	N/A	N/A	N/A	N/A	N/A	N/A	#DIV/0!
GTP (522.0 / 159.0)	Nucleotide/Purine metabolism	N/A	N/A	N/A	N/A	N/A	N/A	N/A	N/A	#DIV/0!			N/A	N/A	N/A	N/A	N/A	N/A	N/A	N/A	#DIV/0!
Choline (104.0 / 60.0)	Vitamins	2.2397e+07	2.21686e+07	2.13079e+07	2.02714e+07	2.0073e+07	2.0061e+07	1.97615e+07	1.98084e+07	5.17575			1.0338e+08	9.84353e+07	9.76996e+07	9.46533e+07	9.00734e+07	8.92623e+07	8.46687e+07	8.28719e+07	7.69373
Dimethylglycine (104.0 / 58.0)	Vitamins	N/A	N/A	N/A	N/A	N/A	N/A	N/A	N/A	#DIV/0!			N/A	N/A	N/A	N/A	N/A	N/A	N/A	N/A	#DIV/0!
Niacinamide (123.0 / 80.0)	Vitamins	39988.1	33586.4	37654.1	39498.8	37696.7	33997.8	28479.3	39040.7	10.8844			N/A	N/A	N/A	N/A	N/A	N/A	N/A	N/A	#DIV/0!
Methylmalonate (117.0 / 73.0 (2))	Vitamins	N/A	N/A	N/A	N/A	N/A	N/A	N/A	N/A	#DIV/0!			N/A	N/A	N/A	N/A	N/A	N/A	N/A	N/A	#DIV/0!
Ascorbic Acid (Vit. C) (175.0 / 87.0)	Vitamins	N/A	N/A	N/A	N/A	N/A	N/A	N/A	N/A	#DIV/0!			N/A	N/A	N/A	N/A	N/A	N/A	N/A	N/A	#DIV/0!
4-Pyridoxic acid (182.1 / 138.0)	Vitamins/B6	474243	510871	533164	495846	515028	522519	512630	547909	4.3579			415399	387780	439813	421949	429724	407844	447659	436413	4.59107
Biotin (243.1 / 200.0)	Vitamins	N/A	N/A	N/A	N/A	N/A	N/A	N/A	N/A	#DIV/0!			N/A	N/A	N/A	N/A	N/A	N/A	N/A	N/A	#DIV/0!
Pyridoxal-5-P (246.0 / 96.9)	Vitamins/B6	N/A	N/A	N/A	N/A	N/A	N/A	N/A	N/A	#DIV/0!			N/A	N/A	N/A	N/A	N/A	N/A	N/A	N/A	#DIV/0!
Trimethylamine (TMA) (60.0 / 44.0)	Gut flora metabolism / Redox	N/A	N/A	N/A	N/A	N/A	N/A	N/A	N/A	#DIV/0!			N/A	N/A	N/A	N/A	N/A	N/A	N/A	N/A	#DIV/0!
Trimethylamine-N-oxide (TMAO) (76.1 / 58.0)	Gut flora metabolism / Redox	263547	226088	228926	290774	213223	223750	198399	227115	12.5504			N/A	N/A	N/A	N/A	N/A	N/A	N/A	N/A	#DIV/0!
Shikimic Acid (173.0 / 93.0)	Amino Acid metabolism/Phe, Tyr,Trp	N/A	N/A	N/A	N/A	N/A	N/A	N/A	N/A	#DIV/0!			N/A	N/A	N/A	N/A	N/A	N/A	N/A	N/A	#DIV/0!
Hyppuric Acid (178.0 / 134.0)	Gut flora metabolism	1.42123e+06	1.44013e+06	1.40815e+06	1.37725e+06	1.36367e+06	1.39171e+06	1.3983e+06	1.41614e+06	1.76			N/A	N/A	N/A	N/A	N/A	N/A	N/A	N/A	#DIV/0!
4-Hydroxybutyrate (105.0 / 77.0)	Lipids/phospholipids, ligand	6.60111e+06	7.03496e+06	6.65058e+06	6.24336e+06	6.47899e+06	6.09772e+06	6.25978e+06	6.11837e+06	4.97437			6.27819e+06	6.40295e+06	5.94242e+06	6.0221e+06	5.79027e+06	5.39559e+06	5.18958e+06	5.54391e+06	7.28973
Acetylcholine (146.0 / 87.0)	Lipids/phospholipids, ligand	N/A	N/A	N/A	N/A	N/A	N/A	N/A	N/A	#DIV/0!			N/A	N/A	N/A	N/A	N/A	N/A	N/A	N/A	#DIV/0!
Deoxycarnitine (147.0 / 87.0)	Lipids/phospholipids, ligand	198701	195874	195142	175389	186087	189413	165138	168329	7.07579			34317.9	37165.6	36808.7	41731.9	31788.9	34623.7	28517.1	27331.1	13.941
Glycerol-3-P (171.0 / 79.0)	Lipids/Glycerollipid	N/A	N/A	N/A	N/A	N/A	N/A	N/A	N/A	#DIV/0!			469894	524396	514783	503729	453831	492029	495655	453125	5.51239
13-HODE (295.1 / 195.0)	Lipids/phospholipids, ligand	415567	412320	422622	449483	399068	429008	443484	479232	5.88044			428353	373558	401167	400547	384699	397057	393223	396911	3.95823
Arachidonate (303.3 / 59.0)	Lipids/phospholipids, ligand	467138	412264	457100	425942	441953	434586	475359	453588	4.77655			2.29034e+06	2.28283e+06	2.35949e+06	2.26446e+06	2.37174e+06	2.34172e+06	2.38291e+06	2.3884e+06	2.09998
12-HETE (319.2 / 179.0)	Lipids/phospholipids, ligand	25155.1	23739.3	22374	24084	19663.9	26891.2	19956.9	18112.2	13.4569			31607.9	28656.8	23070	21370.2	23122.6	32957.7	24170.2	20175.9	18.7299
PGE (351.2 / 315.3)	Lipids/Arachidonic acid metabolism	N/A	N/A	N/A	N/A	N/A	N/A	N/A	N/A	#DIV/0!			N/A	N/A	N/A	N/A	N/A	N/A	N/A	N/A	#DIV/0!
Chenodeoxycholate (391.0 / 74.0)	Bile acid metabolism	N/A	N/A	N/A	N/A	N/A	N/A	N/A	N/A	#DIV/0!			N/A	N/A	N/A	N/A	N/A	N/A	N/A	N/A	#DIV/0!
Glycochenodeoxycholate (448.3 / 74.0)	Bile acid metabolism	498968	493733	549535	500507	522094	506024	506511	526217	3.61517			N/A	N/A	N/A	N/A	N/A	N/A	N/A	N/A	#DIV/0!
Glycocholate (464.3 / 74.0)	Bile acid metabolism	45210.6	37040.7	37072.7	38411	41399.2	44669.1	40038.5	38676	7.93993			N/A	N/A	N/A	N/A	N/A	N/A	N/A	N/A	#DIV/0!
Taurocholate (514.5 / 124.0)	Bile acid metabolism	N/A	N/A	N/A	N/A	N/A	N/A	N/A	N/A	#DIV/0!			N/A	N/A	N/A	N/A	N/A	N/A	N/A	N/A	#DIV/0!
Glycerol (93.0 / 75.0)	Fatty acid metabolism	N/A	N/A	N/A	N/A	N/A	N/A	N/A	N/A	#DIV/0!			N/A	N/A	N/A	N/A	N/A	N/A	N/A	N/A	#DIV/0!
Acetylcarnitine (204.1 / 85.0)	Fatty acid metabolism	4.81169e+06	5.97256e+06	6.98555e+06	3.33564e+06	6.22793e+06	6.85266e+06	5.85308e+06	6.8172e+06	21.1953			3.10145e+06	3.04072e+06	3.20501e+06	3.01366e+06	3.19785e+06	2.84965e+06	2.76597e+06	2.83685e+06	5.59341
isoButyric Acid (87.0 / 42.0)	Fatty acid metabolism	N/A	N/A	N/A	N/A	N/A	N/A	N/A	N/A	#DIV/0!			N/A	N/A	N/A	N/A	N/A	N/A	N/A	N/A	#DIV/0!
Azelaic Acid (187.0 / 125.0)	Fatty acid metabolism	403282	420643	428917	393600	414679	387555	474710	436702	6.61868			455832	453677	464913	421122	426287	469730	456525	473351	4.2458
Myristic Acid (227.1 / 209.0)	Fatty acid metabolism	N/A	N/A	N/A	N/A	N/A	N/A	N/A	N/A	#DIV/0!			N/A	N/A	N/A	N/A	N/A	N/A	N/A	N/A	#DIV/0!
Margaric Acid (269.1 / 251.3)	Fatty acid metabolism	77822.7	92155.5	87661.1	83289.6	78999.7	69036.5	93955.9	81381.9	9.82641			522791	505320	515122	498340	541038	537046	528914	537089	3.01216
Linolenic Acid (277.1 / 259.0)	Fatty acid metabolism	171592	176698	162762	180405	169954	176809	179643	179478	3.50885			967732	970447	1.03309e+06	999446	1.01346e+06	968418	1.00635e+06	998223	2.40415
Linoleic Acid (279.1 / 261.0)	Fatty acid metabolism	1.09393e+06	1.02561e+06	1.13148e+06	1.10358e+06	1.08603e+06	1.07576e+06	1.04309e+06	1.14988e+06	3.81231			3.1368e+06	3.13282e+06	3.25301e+06	3.34818e+06	3.09903e+06	3.1539e+06	3.20921e+06	3.26723e+06	2.64637
Glucosamine (180.1 / 162.0)	Amino sugar and nucleotide sugar metabolism	N/A	N/A	N/A	N/A	N/A	N/A	N/A	N/A	#DIV/0!			N/A	N/A	N/A	N/A	N/A	N/A	N/A	N/A	#DIV/0!
Mannose (181.0 / 99.0)	Sugar/Galactose Metabolism	N/A	N/A	N/A	N/A	N/A	N/A	N/A	N/A	#DIV/0!			N/A	N/A	N/A	N/A	N/A	N/A	N/A	N/A	#DIV/0!
Glyceraldehyde (89.0 / 59.0)	Sugar	660068	772817	702232	683225	742148	690439	755413	601077	7.98004			1.34688e+06	1.09575e+06	1.15102e+06	1.10531e+06	1.02142e+06	975355	1.08384e+06	929894	11.6954
Inositol (179.0 / 87.0)	Glucose/inositol metabolism	1.18572e+06	1.1547e+06	1.07224e+06	1.06881e+06	989065	1.13181e+06	1.0853e+06	1.06934e+06	5.60252			478439	444705	482631	461686	448770	457432	443715	462528	3.17516
Galactose (179.0 / 89.0 (2))	Sugars	N/A	N/A	N/A	N/A	N/A	N/A	N/A	N/A	#DIV/0!			N/A	N/A	N/A	N/A	N/A	N/A	N/A	N/A	#DIV/0!
Fructose (179.0 / 89.0 (3))	Sugars	N/A	N/A	N/A	N/A	N/A	N/A	N/A	N/A	#DIV/0!			N/A	N/A	N/A	N/A	N/A	N/A	N/A	N/A	#DIV/0!
Sorbitol (181.0 / 89.0)	Sugar	525879	567553	575968	573931	602832	592435	581317	589395	4.03601			376268	353120	371234	352593	320048	352292	379750	387193	5.96741
Glucoronate (193.0 / 73.0)	Amino sugar and nucleotide sugar metabolism	537265	698803	441630	554920	380964	615917	589101	571799	18.0888			1.58656e+06	1.52216e+06	1.45182e+06	1.4842e+06	1.38055e+06	1.46685e+06	1.37465e+06	1.37718e+06	5.24999
N-Acetylneuraminate (308.1 / 87.0)	Sugars	343687	393440	434747	351479	447375	415280	450718	423919	10.1324			N/A	N/A	N/A	N/A	N/A	N/A	N/A	N/A	#DIV/0!
Lactose (341.0 / 59.0)	Sugar/Galactose	N/A	N/A	N/A	N/A	N/A	N/A	N/A	N/A	#DIV/0!			3.43433e+06	3.70664e+06	3.34962e+06	3.43131e+06	3.493e+06	3.45564e+06	3.29326e+06	3.45322e+06	3.51315
Sucrose (341.0 / 59.0 (2))	Sugar	226159	215059	152149	209082	161975	227299	217225	233906	15.0555			373066	392597	338761	340002	306142	356658	327392	357777	7.73682
UDP-GlcNAc (606.0 / 385.0)	Amino sugar and nucleotide sugar metabolism	N/A	N/A	N/A	N/A	N/A	N/A	N/A	N/A	#DIV/0!			4.2529e+06	5.07577e+06	6.11948e+06	4.43472e+06	6.49365e+06	5.34576e+06	5.54056e+06	5.8513e+06	14.5293
Ornithine (133.0 / 70.0)	Urea cycle	2.6452e+06	2.72937e+06	2.62014e+06	2.43876e+06	2.56006e+06	2.35765e+06	2.35254e+06	2.3549e+06	5.99424			1.94836e+06	1.94598e+06	1.8928e+06	1.82061e+06	1.77159e+06	1.74241e+06	1.71091e+06	1.65057e+06	6.11821
N-Carbamoyl-B-Alanine (131.0 / 115.0)	Urea cycle	N/A	N/A	N/A	N/A	N/A	N/A	N/A	N/A	#DIV/0!			N/A	N/A	N/A	N/A	N/A	N/A	N/A	N/A	#DIV/0!
Citrulline (174.0 / 131.0)	Urea Cycle	8.37857e+06	8.29018e+06	8.10284e+06	8.05665e+06	7.39242e+06	8.10201e+06	8.92115e+06	8.732e+06	5.64524			150460	148370	141882	135965	130371	131993	133476	149517	5.95781
Propionate (73.0 / 55.0)	Nicotinate and nicotinamide metabolism	29652.5	32934.5	22881	24490.7	24485.9	32511	21241.1	28458.5	16.3621			14114.2	N/A	N/A	17709.6	14954	16892.6	N/A	16017.1	9.06581
Benzoic acid (121.0 / 77.0)	Nicotinate and nicotinamide metabolism	7.99785e+06	8.08047e+06	7.8832e+06	7.82676e+06	7.95924e+06	7.52707e+06	7.73035e+06	7.38721e+06	3.06713			7.27453e+06	7.13376e+06	7.27353e+06	6.75088e+06	6.75152e+06	6.75045e+06	6.41536e+06	6.37647e+06	5.18901
Nicotinic Acid (122.0 / 76.0)	Nicotinate and nicotinamide metabolism	N/A	N/A	N/A	N/A	N/A	N/A	N/A	N/A	#DIV/0!			N/A	N/A	N/A	N/A	N/A	N/A	N/A	N/A	#DIV/0!
Malondialdehyde (71.0 / 41.0)	Oxidative Damage	N/A	N/A	N/A	N/A	N/A	N/A	N/A	N/A	#DIV/0!			N/A	N/A	N/A	N/A	N/A	N/A	N/A	N/A	#DIV/0!
3-Nitro-tyrosine (225.0 / 163.0)	Oxidative Damage	N/A	N/A	N/A	N/A	N/A	N/A	N/A	N/A	#DIV/0!			N/A	N/A	N/A	N/A	N/A	N/A	N/A	N/A	#DIV/0!
Reduced glutathione (306.3 / 143.1)	Oxidative Damage	34992.6	39248.8	33498.7	27174.6	40318.2	25981.6	24271.3	25605.8	20.5091			318123	349760	395904	313334	331085	337912	340129	328582	7.57131
Oxidized glutathione (611.2 / 306.0)	Oxidative Damage	N/A	N/A	N/A	N/A	N/A	N/A	N/A	N/A	#DIV/0!			33933.5	37814.9	43071.9	31920.6	38481.4	46327.2	49289.2	43733.4	14.9127
Oxalic Acid (89.0 / 61.0)	Glyoxylate and dicarboxylate metabolism	327974	316558	338707	311426	324003	322942	320489	324875	2.49765			44375.9	43774.7	47345.3	42270.7	52578.4	50261.2	51528.8	42108.4	9.05415
Acetoacetate (101.0 / 57.0)	Ketone	115450	116648	130099	141561	128145	145307	151922	151928	10.8761			296517	280198	295614	305274	315976	309340	356172	319149	7.27021
Putrescine (89.0 / 72.0)	Polyamine Metabolism	N/A	N/A	N/A	N/A	N/A	N/A	N/A	N/A	#DIV/0!			1.2024e+06	1.19633e+06	1.17672e+06	1.17096e+06	1.0649e+06	1.14535e+06	1.16206e+06	1.03081e+06	5.46463
Agmanite (131.0 / 72.0)	Polyamine Metabolism	26498.6	29824.8	29429	19882.7	23949.8	29294.7	27173.9	29528.8	12.9887			92621.1	90295.7	89216.1	88819.2	80604.8	87371.1	89967	91363.9	4.13074
N-Acetylputrescine (131.0 / 114.0)	Polyamine Metabolism	N/A	N/A	N/A	N/A	N/A	N/A	N/A	N/A	#DIV/0!			201675	217850	195327	200837	206854	197277	190941	188050	4.72069
Spermidine (146.0 / 72.0)	Polyamine Metabolism	N/A	N/A	N/A	N/A	N/A	N/A	N/A	N/A	#DIV/0!			5.91348e+06	5.16437e+06	4.72623e+06	4.45546e+06	3.84085e+06	3.70758e+06	3.47554e+06	3.3954e+06	20.6451
Spermine (203.1 / 129.0)	Polyamine Metabolism	N/A	N/A	N/A	N/A	N/A	N/A	N/A	N/A	#DIV/0!			N/A	N/A	N/A	N/A	N/A	N/A	N/A	N/A	#DIV/0!
Adipic Acid (144.9 / 83.0)	Caprolactam degradation	N/A	N/A	N/A	N/A	N/A	N/A	N/A	N/A	#DIV/0!			N/A	N/A	N/A	N/A	N/A	N/A	N/A	N/A	#DIV/0!
Mevalonate (147.0 / 59.0)	Terpenoid backbone biosynthesis	N/A	N/A	N/A	N/A	N/A	N/A	N/A	N/A	#DIV/0!			N/A	N/A	N/A	N/A	N/A	N/A	N/A	N/A	#DIV/0!
Ribose-5-P (229.0 / 79.0)	Pentose phosphate pathway	N/A	N/A	N/A	N/A	N/A	N/A	N/A	N/A	#DIV/0!			1.27756e+07	1.24784e+07	1.35892e+07	1.19785e+07	1.28928e+07	1.38713e+07	1.27277e+07	1.26317e+07	4.69437
Dopamine (152.0 / 122.0)	Adrenaline Metabolism	N/A	N/A	N/A	N/A	N/A	N/A	N/A	N/A	#DIV/0!			N/A	N/A	N/A	N/A	N/A	N/A	N/A	N/A	#DIV/0!
Geranyl Pyrophosphate (313.1 / 79.1)	Ubiquinone and other terpenoid-quinone biosynthesis	N/A	N/A	N/A	N/A	N/A	N/A	N/A	N/A	#DIV/0!			N/A	N/A	N/A	N/A	N/A	N/A	N/A	N/A	#DIV/0!
Gibberellin (345.2 / 144.2)	Diterpenoid biosynthesis	N/A	N/A	N/A	N/A	N/A	N/A	N/A	N/A	#DIV/0!			N/A	N/A	N/A	N/A	N/A	N/A	N/A	N/A	#DIV/0!
Folic Acid (440.1 / 311.0)	One carbon pool by folate	N/A	N/A	N/A	N/A	N/A	N/A	N/A	N/A	#DIV/0!			N/A	N/A	N/A	N/A	N/A	N/A	N/A	N/A	#DIV/0!
Methyl-OH-isobutyrate (117.0 / 85.0)	Carboxylic acid derivatives	N/A	N/A	N/A	N/A	N/A	N/A	N/A	N/A	#DIV/0!			N/A	N/A	N/A	N/A	N/A	N/A	N/A	N/A	#DIV/0!
Cotinine (177.0 / 80.0)	Nicotine Metabolism	462637	485080	480734	442059	431881	416118	413607	427196	6.30696			N/A	N/A	N/A	N/A	N/A	N/A	N/A	N/A	#DIV/0!
3C13-Glycine (79.0 / 32.1)	N/A (Stable-Isotope Labeled Internal Standard)	71604.9	58386.7	60817.1	52215.1	52872.9	57154.2	48912.6	53107.9	12.4341			N/A	N/A	N/A	N/A	N/A	N/A	N/A	N/A	#DIV/0!
4C13-Alanine (94.0 / 47.0)	N/A (Stable-Isotope Labeled Internal Standard)	770037	787072	777304	704363	730606	713962	719669	653567	6.09294			N/A	N/A	N/A	N/A	N/A	N/A	N/A	N/A	#DIV/0!
2C13-Choline (106.0 / 60.0)	N/A (Stable-Isotope Labeled Internal Standard)	1.90313e+07	1.92388e+07	1.95905e+07	1.74135e+07	1.73966e+07	1.69066e+07	1.72195e+07	1.68437e+07	6.30168			N/A	N/A	N/A	N/A	N/A	N/A	N/A	N/A	#DIV/0!
4C13-Serine (110.0 / 63.0)	N/A (Stable-Isotope Labeled Internal Standard)	940176	969309	917888	902673	919800	881400	864628	846508	4.45202			N/A	N/A	N/A	N/A	N/A	N/A	N/A	N/A	#DIV/0!
d3-Creatinine (117.0 / 47.0)	N/A (Stable-Isotope Labeled Internal Standard)	8.53175e+06	8.39814e+06	8.12263e+06	7.88677e+06	7.71529e+06	7.50455e+06	7.34202e+06	7.7109e+06	5.31495			N/A	N/A	N/A	N/A	N/A	N/A	N/A	N/A	#DIV/0!
6C13-Proline (122.0 / 75.0)	N/A (Stable-Isotope Labeled Internal Standard)	3.10265e+06	2.47206e+06	2.36249e+06	3.21896e+06	2.1511e+06	2.11248e+06	1.97177e+06	1.97684e+06	20.202			N/A	N/A	N/A	N/A	N/A	N/A	N/A	N/A	#DIV/0!
6C13-Valine (124.0 / 77.0)	N/A (Stable-Isotope Labeled Internal Standard)	196208	186075	190292	202684	167027	184101	171484	183461	6.37762			N/A	N/A	N/A	N/A	N/A	N/A	N/A	N/A	#DIV/0!
5C13-Threonine (125.0 / 78.0)	N/A (Stable-Isotope Labeled Internal Standard)	1.16269e+06	1.13191e+06	1.14857e+06	1.00143e+06	1.02958e+06	998240	1.00216e+06	979733	7.28043			N/A	N/A	N/A	N/A	N/A	N/A	N/A	N/A	#DIV/0!
5C13-Aspartic Acid (139.0 / 77.0)	N/A (Stable-Isotope Labeled Internal Standard)	1.15945e+06	1.3068e+06	1.28742e+06	1.05823e+06	1.27244e+06	1.20567e+06	1.14018e+06	1.16407e+06	7.11273			N/A	N/A	N/A	N/A	N/A	N/A	N/A	N/A	#DIV/0!
6C13-Asparagine (139.0 / 77.0 (2))	N/A (Stable-Isotope Labeled Internal Standard)	1.24396e+06	1.32466e+06	1.30859e+06	1.21108e+06	1.24701e+06	1.19209e+06	1.14085e+06	1.2004e+06	4.95371			N/A	N/A	N/A	N/A	N/A	N/A	N/A	N/A	#DIV/0!
7C13-Leucine (139.0 / 92.0)	N/A (Stable-Isotope Labeled Internal Standard)	7.02573e+06	6.73573e+06	6.89803e+06	6.45346e+06	6.42406e+06	6.30651e+06	6.12913e+06	6.20796e+06	5.03344			N/A	N/A	N/A	N/A	N/A	N/A	N/A	N/A	#DIV/0!
7C13-iso-Leucine (139.0 / 92.0 (2))	N/A (Stable-Isotope Labeled Internal Standard)	711809	670078	634391	658676	593301	584605	553937	563043	9.06547			N/A	N/A	N/A	N/A	N/A	N/A	N/A	N/A	#DIV/0!
2C13-Glutamic acid (150.0 / 85.0)	N/A (Stable-Isotope Labeled Internal Standard)	6.70432e+06	6.89123e+06	6.92924e+06	6.18059e+06	6.49338e+06	6.3497e+06	6.12195e+06	6.20513e+06	4.98576			1.54385e+07	1.51347e+07	1.55469e+07	1.48462e+07	1.41897e+07	1.42847e+07	1.38167e+07	1.34895e+07	5.21893
7C13-Glutamine (154.0 / 89.0)	N/A (Stable-Isotope Labeled Internal Standard)	4.35035e+06	4.38676e+06	4.30259e+06	3.98976e+06	4.189e+06	3.89862e+06	3.91511e+06	3.77126e+06	5.74777			N/A	N/A	N/A	N/A	N/A	N/A	N/A	N/A	#DIV/0!
6C13-Glutamic acid (154.0 / 89.0 (2))	N/A (Stable-Isotope Labeled Internal Standard)	5.12185e+06	5.17113e+06	5.30474e+06	4.69372e+06	5.01034e+06	4.75889e+06	4.50654e+06	4.4957e+06	6.36947			N/A	N/A	N/A	N/A	N/A	N/A	N/A	N/A	#DIV/0!
8C13-Lysine (155.0 / 90.0)	N/A (Stable-Isotope Labeled Internal Standard)	9.77364e+06	9.88014e+06	9.41169e+06	8.86209e+06	9.30767e+06	9.23769e+06	8.97685e+06	8.9121e+06	4.11431			N/A	N/A	N/A	N/A	N/A	N/A	N/A	N/A	#DIV/0!
6C13-Methionine (156.0 / 63.0)	N/A (Stable-Isotope Labeled Internal Standard)	383067	369839	367452	327643	325469	327455	315994	315766	7.95094			N/A	N/A	N/A	N/A	N/A	N/A	N/A	N/A	#DIV/0!
9C13-Histidine (165.0 / 118.0)	N/A (Stable-Isotope Labeled Internal Standard)	1.23385e+06	1.39359e+06	1.61771e+06	1.09427e+06	1.58464e+06	1.30518e+06	1.37681e+06	1.44347e+06	12.5758			N/A	N/A	N/A	N/A	N/A	N/A	N/A	N/A	#DIV/0!
10C13-Phenylalanine (176.0 / 129.0)	N/A (Stable-Isotope Labeled Internal Standard)	3.32277e+06	3.20221e+06	3.18204e+06	3.03059e+06	2.95683e+06	3.00166e+06	2.88405e+06	2.84523e+06	5.47764			N/A	N/A	N/A	N/A	N/A	N/A	N/A	N/A	#DIV/0!
213C-Tyrosine (184.1 / 138.0)	N/A (Stable-Isotope Labeled Internal Standard)	1.00307e+07	8.86448e+06	8.22779e+06	1.05472e+07	7.43511e+06	7.82193e+06	7.3088e+06	7.3212e+06	14.9245			1.02185e+07	9.68491e+06	8.9687e+06	9.53442e+06	8.60418e+06	8.76586e+06	7.80602e+06	8.13021e+06	9.06645
10C13-Arginine (185.1 / 75.0)	N/A (Stable-Isotope Labeled Internal Standard)	1.68188e+07	1.83951e+07	1.98945e+07	1.58868e+07	1.92267e+07	1.80253e+07	1.7514e+07	1.81223e+07	7.08333			N/A	N/A	N/A	N/A	N/A	N/A	N/A	N/A	#DIV/0!
1013C-Tyrosine (192.1 / 145.0)0	N/A (Stable-Isotope Labeled Internal Standard)	302283	251458	259145	299239	223997	245065	214487	232565	12.8329			N/A	N/A	N/A	N/A	N/A	N/A	N/A	N/A	#DIV/0!
13C13-Tryptophan (218.1 / 156.0)	N/A (Stable-Isotope Labeled Internal Standard)	1.96872e+06	1.93133e+06	1.95297e+06	1.76475e+06	1.88515e+06	1.80616e+06	1.83722e+06	1.83926e+06	3.91839			N/A	N/A	N/A	N/A	N/A	N/A	N/A	N/A	#DIV/0!
8C13-Cystine (249.1 / 124.0)	N/A (Stable-Isotope Labeled Internal Standard)	172023	213430	186101	140529	172709	159396	173999	176883	11.9651			N/A	N/A	N/A	N/A	N/A	N/A	N/A	N/A	#DIV/0!
11C13-Uridine (256.2 / 119.1)	N/A (Stable-Isotope Labeled Internal Standard)	138939	145970	138793	122348	129067	131448	137271	130234	5.4994			N/A	N/A	N/A	N/A	N/A	N/A	N/A	N/A	#DIV/0!
3C13-Lactate (92.0 / 45.0)	N/A (Stable-Isotope Labeled Internal Standard)	1.169e+07	1.17613e+07	1.16497e+07	1.2423e+07	1.18585e+07	1.18961e+07	1.17251e+07	1.16594e+07	2.15136			1.89914e+07	1.91013e+07	1.88438e+07	1.89526e+07	1.88141e+07	1.87217e+07	1.89166e+07	1.86885e+07	0.736498
4C13-3HBA (107.0 / 61.0)	N/A (Stable-Isotope Labeled Internal Standard)	1.59874e+07	1.56406e+07	1.54118e+07	1.55698e+07	1.52812e+07	1.51237e+07	1.55007e+07	1.59688e+07	1.95826			N/A	N/A	N/A	N/A	N/A	N/A	N/A	N/A	#DIV/0!
5C13-Alpha-Ketoglutaric Acid (150.0 / 105.0)	N/A (Stable-Isotope Labeled Internal Standard)	N/A	N/A	N/A	N/A	N/A	N/A	N/A	N/A	#DIV/0!			N/A	N/A	N/A	N/A	N/A	N/A	N/A	N/A	#DIV/0!
2N15-Xanthine (153.0 / 109.0)	N/A (Stable-Isotope Labeled Internal Standard)	3.0038e+06	2.91693e+06	2.91184e+06	2.83241e+06	2.91909e+06	2.85116e+06	2.94939e+06	2.96477e+06	1.93664			N/A	N/A	N/A	N/A	N/A	N/A	N/A	N/A	#DIV/0!
2N15-Urate (169.0 / 125.0)	N/A (Stable-Isotope Labeled Internal Standard)	1.15015e+07	1.20949e+07	1.25234e+07	1.22675e+07	1.23672e+07	1.11098e+07	1.19884e+07	1.06552e+07	5.59738			N/A	N/A	N/A	N/A	N/A	N/A	N/A	N/A	#DIV/0!
1C13-Citrulline (175.0 / 131.0)	N/A (Stable-Isotope Labeled Internal Standard)	3.55075e+06	3.67803e+06	3.33744e+06	3.61956e+06	3.14665e+06	3.35616e+06	3.80084e+06	3.7022e+06	6.32115			N/A	N/A	N/A	N/A	N/A	N/A	N/A	N/A	#DIV/0!
13C-Glucose (185.0 / 92.0)	N/A (Stable-Isotope Labeled Internal Standard)	2.96682e+06	3.26229e+06	2.95484e+06	3.08876e+06	3.17547e+06	3.33489e+06	3.36625e+06	3.198e+06	4.90678			7.09706e+06	6.6194e+06	6.9463e+06	7.03721e+06	6.13418e+06	7.00188e+06	6.70818e+06	5.90048e+06	6.66091
4C13-Pentothenate (222.1 / 92.0)	N/A (Stable-Isotope Labeled Internal Standard)	5.53446e+06	5.77676e+06	5.85604e+06	5.57337e+06	5.904e+06	5.85916e+06	5.82496e+06	5.81e+06	2.38156			N/A	N/A	N/A	N/A	N/A	N/A	N/A	N/A	#DIV/0!
3C13-Reduced glutathione (309.3 / 146.1)	N/A (Stable-Isotope Labeled Internal Standard)	N/A	N/A	N/A	N/A	N/A	N/A	N/A	N/A	#DIV/0!			N/A	N/A	N/A	N/A	N/A	N/A	N/A	N/A	#DIV/0!
	# Metabolites Detected	103	103	103	103	103	103	103	103				116	115	115	116	116	116	115	116
	# Isotope Labeled Internal Standards	32	32	32	32	32	32	32	32				4	4	4	4	4	4	4	4

## Sheet: Codes
Compound (Metabolite)	METABOLIC PATHWAY	NW-MRC Pathway Code
Trimethylamine (TMA) (60.0 / 44.0)	Gut flora metabolism / Redox	6
Glycine (76.0 / 30.1)	Amino Acid	3
Trimethylamine-N-oxide (TMAO) (76.1 / 58.0)	Gut flora metabolism / Redox	6
3C13-Glycine (79.0 / 32.1)	N/A (Stable-Isotope Labeled Internal Standard)	99
Putrescine (89.0 / 72.0)	Polyamine Metabolism	16
Sarcosine (90.0 / 44.0)	Amino Acid	3
Alanine (90.0 / 44.0 (2))	Amino Acid	3
Glycerol (93.0 / 75.0)	Fatty acid metabolism	9
4C13-Alanine (94.0 / 47.0)	N/A (Stable-Isotope Labeled Internal Standard)	99
Cadaverine (103.0 / 86.0)	Amino Acid	3
Aminoisobutyrate (104.0 / 86.0)	Amino acids metabolism/Val, Leu, iso-Leu	3.5
Choline (104.0 / 60.0)	Vitamins	5
Dimethylglycine (104.0 / 58.0)	Vitamins	5
4-Hydroxybutyrate (105.0 / 77.0)	Lipids/phospholipids, ligand	7
2C13-Choline (106.0 / 60.0)	N/A (Stable-Isotope Labeled Internal Standard)	99
Serine (106.0 / 60.0 (2))	Amino Acid	3
4C13-Serine (110.0 / 63.0)	N/A (Stable-Isotope Labeled Internal Standard)	99
Cytosine (112.0 / 95.0)	Nucleotide	4
Histamine (112.0 / 95.0 (2))	Nucleotide	4
Creatinine (114.0 / 44.0)	Amino acids metabolism/Arg, Gly	3.5
Proline (116.0 / 70.0)	Amino Acid	3
5-Aminovaleric Acid (118.0 / 55.0)	Amino Acid	3
d3-Creatinine (117.0 / 47.0)	N/A (Stable-Isotope Labeled Internal Standard)	99
Betaine (118.0 / 58.0)	Amino acids metabolism/Gly,Ser, Thr metabolism	3.5
Valine (118.0 / 72.0)	Amino Acid	3
Indole (118.0 / 91.0)	Tryptophan Cycle	3.8
Homoserine (120.0 / 74.0)	Amino acids metabolism/Thr, Met, Asp	3.5
Threonine (120.0 / 74.0 (2))	Amino Acid	3
Cysteine (122.0 / 59.0)	Amino Acid	3
6C13-Proline (122.0 / 75.0)	N/A (Stable-Isotope Labeled Internal Standard)	99
Niacinamide (123.0 / 80.0)	Vitamins	5
6C13-Valine (124.0 / 77.0)	N/A (Stable-Isotope Labeled Internal Standard)	99
5C13-Threonine (125.0 / 78.0)	N/A (Stable-Isotope Labeled Internal Standard)	99
Taurine (126.0 / 108.0)	Amino acids metabolism/Sulfur metabolism	3.5
1-Methylhistamine (126.0 / 96.0)	Amino acids metabolism/His	3.5
Pyroglutamic Acid (130.0 / 83.9)	Amino acids/Glu	3.5
Pipecolate (130.0 / 84.0)	Amino Acid	3
Agmanite (131.0 / 72.0)	Polyamine Metabolism	16
N-Acetylputrescine (131.0 / 114.0)	Polyamine Metabolism	16
Creatine (132.0 / 90.0)	Amino acids metabolism/Arg, Gly	3.5
Hydroxyproline/Aminolevulinate (132.0 / 86.2)	Amino acids metabolism/Pro	3.5
Leucine (132.0 / 86.0)	Amino Acid	3
iso-Leucine (132.0 / 86.0 (2))	Amino Acid	3
Ornithine (133.0 / 70.0)	Urea cycle	11
Asparagine (133.0 / 74.0)	Amino Acid	3
Aspartic Acid (134.0 / 74.0)	Amino Acid	3.5
Homocysteine (136.0 / 90.0)	Amino acids metabolism/Cys, Met	3.5
Tyramine (138.0 / 121.0)	Amino Acid	3
5C13-Aspartic Acid (139.0 / 77.0)	N/A (Stable-Isotope Labeled Internal Standard)	99
6C13-Asparagine (139.0 / 77.0 (2))	N/A (Stable-Isotope Labeled Internal Standard)	99
7C13-Leucine (139.0 / 92.0)	N/A (Stable-Isotope Labeled Internal Standard)	99
7C13-iso-Leucine (139.0 / 92.0 (2))	N/A (Stable-Isotope Labeled Internal Standard)	99
Spermidine (146.0 / 72.0)	Polyamine Metabolism	16
Acetylcholine (146.0 / 87.0)	Lipids/phospholipids, ligand	7
Glutamine (147.0 / 84.0)	Amino Acid	3
Lysine (147.0 / 84.0 (2))	Amino Acid	3
Deoxycarnitine (147.0 / 87.0)	Lipids/phospholipids, ligand	7
Glutamic acid (148.0 / 84.0)	Amino Acid	3
Methionine (150.0 / 61.0)	Amino Acid	3
2C13-Glutamic acid (150.0 / 85.0)	N/A (Stable-Isotope Labeled Internal Standard)	99
Cystamine (153.0 / 108.0)	Amino acids metabolism/Cys	3.5
7C13-Glutamine (154.0 / 89.0)	N/A (Stable-Isotope Labeled Internal Standard)	99
6C13-Glutamic acid (154.0 / 89.0 (2))	N/A (Stable-Isotope Labeled Internal Standard)	99
8C13-Lysine (155.0 / 90.0)	N/A (Stable-Isotope Labeled Internal Standard)	99
6C13-Methionine (156.0 / 63.0)	N/A (Stable-Isotope Labeled Internal Standard)	99
Histidine (156.0 / 110.0)	Amino Acid	3
Tryptamine (161.0 / 144.0)	Amino Acid	3
Carnitine (162.0 / 85.0)	Amino acids metabolism/Lys	3.5
9C13-Histidine (165.0 / 118.0)	N/A (Stable-Isotope Labeled Internal Standard)	99
Phenylalanine (166.0 / 120.0)	Amino Acid	3
Quinolinic Acid (168.0 / 150.0)	Amino Acid/ Tryptophan, bela alanine metabolism	3.5
1/3-Methylhistidine (170.0 / 96.0)	Amino Acid (Histidine Metabolism)	3
Arginine (175.0 / 70.0)	Amino Acid	3
10C13-Phenylalanine (176.0 / 129.0)	N/A (Stable-Isotope Labeled Internal Standard)	99
Cotinine (177.0 / 80.0)	Nicotine Metabolism	98
Serotonin (177.0 / 160.0)	Tryptophan Cycle	3.8
Cysteinyl-Glycine (Cys-Gly) (179.0 / 76.0)	Amino Acids Degradation	3
Glucosamine (180.1 / 162.0)	Amino sugar and nucleotide sugar metabolism	10
Mannose (181.0 / 99.0)	Sugar/Galactose Metabolism	10
Tyrosine (182.1 / 136.0)	Amino Acid	3
Epinephrine/Normetanephrine (184.1 / 166.1)	Amino Acid metabolism/Tyr,ligand	3.5
213C-Tyrosine (184.1 / 138.0)	N/A (Stable-Isotope Labeled Internal Standard)	99
10C13-Arginine (185.1 / 75.0)	N/A (Stable-Isotope Labeled Internal Standard)	99
1013C-Tyrosine (192.1 / 145.0)	N/A (Stable-Isotope Labeled Internal Standard)	99
Salicylurate (196.1 / 152.0)	Amino Acid metabolism/Gly	3.5
Spermine (203.1 / 129.0)	Polyamine Metabolism	16
Acetylcarnitine (204.1 / 85.0)	Fatty acid metabolism	9
Tryptophan (205.1 / 146.0)	Tryptophan Cycle	3.8
L-Kynurenine (209.1 / 94.0)	Tryptophan Cycle	3.8
13C13-Tryptophan (218.1 / 156.0)	N/A (Stable-Isotope Labeled Internal Standard)	99
5-Hydroxytryptophan (221.1 / 204.1)	Tryptophan Cycle	3.8
3-Hydroxykynurenine (225.1 / 208.1)	Tryptophan Cycle	3.8
2'-Deoxyuridine (229.2 / 113.1)	Nucleotide/Pyrimidine metabolism	4
Cystine (241.1 / 120.0)	Amino Acid	3
Cytidine (244.2 / 112.1)	Nucleotide/Pyrimidine metabolism	4
Uridine (245.2 / 113.1)	Nucleotide/Pyrimidine metabolism	4
8C13-Cystine (249.1 / 124.0)	N/A (Stable-Isotope Labeled Internal Standard)	99
11C13-Uridine (256.2 / 119.1)	N/A (Stable-Isotope Labeled Internal Standard)	99
5-Hydroxymethyl-2'-deoxyuridine (259.2 / 143.1)	Nucleotide/Purine metabolism	4
Phosphotyrosine (262.0 / 81.0)	Amino acids metabolism	3.5
Adenosine (268.2 / 136.1)	Nucleotide/Purine metabolism	4
Inosine (269.2 / 137.1)	Nucleotide/Purine metabolism	4
1-Methyladenosine (282.2 / 150.1)	Nucleotide/Purine metabolism	4
6-Methyladenosine (282.2 / 150.1 (2))	Nucleotide/Purine metabolism	4
Guanosine (284.2 / 152.1)	Nucleotide/Purine metabolism	4
8-Oxo-2'-deoxyguanosine (284.2 / 168.1)	Nucleotide/Purine metabolism	4
1-Methylguanosine (298.2 / 166.1)	Nucleotide/Purine metabolism	4
8-hydroxyguanosine (300.2 / 168.1)	Nucleotide/Purine metabolism	4
N2,N2-Dimethylguanosine (312.2 / 180.1)	Nucleotide/Purine metabolism	4
GMP (364.1 / 152.0)	Nucleotide/Purine metabolism	4
Malondialdehyde (71.0 / 41.0)	Oxidative Damage	13
Propionate (73.0 / 55.0)	Nicotinate and nicotinamide metabolism	12
isoButyric Acid (87.0 / 42.0)	Fatty acid metabolism	9
Pyruvate (87.0 / 43.0)	Glycolysis/amino acids metabolism	1
lactate (89.0 / 43.0)	Glycolysis/TCA	1
Oxalic Acid (89.0 / 61.0)	Glyoxylate and dicarboxylate metabolism	14
Glyceraldehyde (89.0 / 59.0)	Sugar	10
3C13-Lactate (92.0 / 45.0)	N/A (Stable-Isotope Labeled Internal Standard)	99
Acetoacetate (101.0 / 57.0)	Ketone	15
isoValeric Acid (101.0 / 83.0)	Amino Acid	3
gama-Aminobutyrate (102.0 / 56.0)	Amino Acid metabolism/Ala, Glu, Asp	3.5
Malonic Acid (103.0 / 41.0)	TCA Cycle	2
3HBA (103.0 / 59.0)	TCA Cycle	2
Glycerate (105.0 / 75.0)	Amino Acid metabolism/Gly, Ser	3.5
4C13-3HBA (107.0 / 61.0)	N/A (Stable-Isotope Labeled Internal Standard)	99
Uracil (111.0 / 42.0)	Nucleotide/Pyrimidine metabolism	4
Fumaric Acid (115.0 / 71.0)	TCA Cycle	2
Maleic Acid (115.0 / 71.0 (2))	TCA Cycle	2
N-AcetylGlycine (116.0 / 74.0)	Amino Acid metabolism	3.5
Guanidinoacetate (116.0 / 74.0 (2))	Amino Acid metabolism/Gly, Ser,Thr	3.5
2-Hydroxyisovaleric Acid (117.0 / 71.0)	Amino Acid	3
Succinate (117.0 / 73.0)	TCA Cycle	2
Methylmalonate (117.0 / 73.0 (2))	Vitamins	5
Methyl-OH-isobutyrate (117.0 / 85.0)	Carboxylic acid derivatives	23
Erythrose (119.0 / 71.0)	Amino Acid (Phenylalanine Metabolism, others)	3.5
Benzoic acid (121.0 / 77.0)	Nicotinate and nicotinamide metabolism	12
Nicotinic Acid (122.0 / 76.0)	Nicotinate and nicotinamide metabolism	12
Citraconic Acid (129.0 / 85.0)	Amino Acid metabolism/Val, Leu, IL	3.5
3-Methyl-2-Oxovaleric Acid (129.0 / 101.0)	Amino Acid	3
MethylSuccinate (131.0 / 69.0)	Amino Acid metabolism/Isoleu	3.5
D-Leucic Acid (131.0 / 85.0)	Amino Acid metabolism/Leu	3.5
Glutaric Acid (131.0 / 87.0)	Amino Acids/lys, trp, fatty acids	3.5
Oxalacetate (131.0 / 113.0)	Glycolysis	1
N-Carbamoyl-B-Alanine (131.0 / 115.0)	Urea cycle	11
Malate (133.0 / 115.0)	TCA Cycle	2
Adenine (134.0 / 107.0)	Nucleotide/Purine metabolism	4
Allopurinol (135.0 / 64.0)	Nucleotide metabolism (Drug)	4
Hypoxanthine (135.0 / 92.0)	Nucleotide	4
Anthranilic Acid (136.0 / 118.0)	Amino Acid metabolism/Trp, Phe, Tyr	3.5
Adipic Acid (144.9 / 83.0)	Caprolactam degradation	16
Alpha-Ketoglutaric Acid (145.0 / 101.0)	TCA Cycle	2
Mevalonate (147.0 / 59.0)	Terpenoid backbone biosynthesis	17
2-Hydroxyglutarate (147.0 / 129.0)	Amino-acid metabolism & Glycine/Serine/Threonine metabolism	3.5
5C13-Alpha-Ketoglutaric Acid (150.0 / 105.0)	N/A (Stable-Isotope Labeled Internal Standard)	99
Oxypurinol (151.0 / 42.0)	Nucleotide metabolism	4
Xanthine (151.0 / 108.0)	Nucleotide	4
3-Hydroxyanthranilic Acid (152.0 / 108.0)	Tryptophan Cycle	3.8
Dopamine (152.0 / 122.0)	Adrenaline Metabolism	19
2N15-Xanthine (153.0 / 109.0)	N/A (Stable-Isotope Labeled Internal Standard)	99
Orotate (155.0 / 111.0)	Nucleotide/Pyrimidine metabolism	4
Allantoin (157.0 / 114.0)	Nucleotide Degredation	4
2-Aminoadipate (160.0 / 116.0)	Amino acids metabolism/Lys	3.5
PPA (163.0 / 91.0)	Amino acids metabolism/Phe	3.5
PEP (167.0 / 79.0)	Glycolosis	1
Homogentisate (167.0 / 123.0)	Amino Acid metabolism/Tyr	3.5
Urate (167.0 / 124.0)	Nucleotide/Purine metabolism	4
DHAP (167.0 / 79.0 (2))	Glycolysis/Glycogenesis	1
D-GA3P (167.0 / 97.0)	Glycolysis/Glycogenesis	1
2N15-Urate (169.0 / 125.0)	N/A (Stable-Isotope Labeled Internal Standard)	99
Glycerol-3-P (171.0 / 79.0)	Lipids/Glycerollipid	7
Aconitate (173.0 / 85.0)	TCA Cycle	2
Shikimic Acid (173.0 / 93.0)	Amino Acid metabolism/Phe, Tyr,Trp	6
Indole-3-Acetic Acid (174.0 / 130.0)	Tryptophan Cycle	3.8
Citrulline (174.0 / 131.0)	Urea Cycle	11
Ascorbic Acid (Vit. C) (175.0 / 87.0)	Vitamins	5
1C13-Citrulline (175.0 / 131.0)	N/A (Stable-Isotope Labeled Internal Standard)	99
Hyppuric Acid (178.0 / 134.0)	Gut flora metabolism	6
Inositol (179.0 / 87.0)	Glucose/inositol metabolism	10
Glucose (179.0 / 89.0)	Glycolysis/sugar	1
Galactose (179.0 / 89.0 (2))	Sugars	10
Fructose (179.0 / 89.0 (3))	Sugars	10
OH-Phenylpyruvate (179.0 / 89.0 (4))	Amino acids metabolites/phe, tyr	3.5
Sorbitol (181.0 / 89.0)	Sugar	10
Homovanilate (181.0 / 137.0)	Amino acids metabolism/Tyr,ligand	3.5
4-Pyridoxic acid (182.1 / 138.0)	Vitamins/B6	5
13C-Glucose (185.0 / 92.0)	N/A (Stable-Isotope Labeled Internal Standard)	99
2/3-Phosphoglyceric Acid (185.0 / 97.0)	Glycolosis	1
Azelaic Acid (187.0 / 125.0)	Fatty acid metabolism	9
Kynurenic Acid (188.0 / 144.0)	Tryptophan Cycle/Amino Acid metabolism	3.8
5-Hydroxyl-Indole-3-Acetic Acid (190.0 / 144.0)	Tryptophan Cycle	3.8
Citric Acid (191.0 / 111.0)	TCA Cycle	2
Glucoronate (193.0 / 73.0)	Amino sugar and nucleotide sugar metabolism	10
IndolePyruvate (202.1 / 156.0)	Tryptophan Cycle	3.8
Indole-3-Lactate (204.1 / 158.0)	Tryptophan Cycle	3.8
Xanthurenic Acid (204.1 / 160.0)	Tryptophan Cycle/Amino Acid metabolism	3.8
3-Indoxyl Sulfate (212.1 / 80.0)	Tryptophan Cycle	3.8
Pentothenate (218.1 / 88.0)	Amino acids metabolism/alanine, CoA	3.5
Cystathionine (221.1 / 134.0)	Amino acids metabolism/cys	3.5
4C13-Pentothenate (222.1 / 92.0)	N/A (Stable-Isotope Labeled Internal Standard)	99
3-Nitro-tyrosine (225.0 / 163.0)	Oxidative Damage	13
Myristic Acid (227.1 / 209.0)	Fatty acid metabolism	9
Ribose-5-P (229.0 / 79.0)	Pentose phosphate pathway	18
Melatonin (231.1 / 172.0)	Tryptophan Cycle/Neuroactive ligand	3.8
Biotin (243.1 / 200.0)	Vitamins	5
Pyridoxal-5-P (246.0 / 96.9)	Vitamins/B6	5
G1P/G6P/F6P/F1P (259.0 / 97.0)	Glycolysis	1
Margaric Acid (269.1 / 251.3)	Fatty acid metabolism	9
Linoleic Acid (277.1 / 259.0)	Fatty acid metabolism	9
Linolenic Acid (279.1 / 261.0)	Fatty acid metabolism	9
Xanthosine (283.1 / 151.0)	Nucleotide/Purine metabolism	4
13-HODE (295.1 / 195.0)	Lipids/phospholipids, ligand	7
Arachidonate (303.3 / 59.0)	Lipids/phospholipids, ligand	7
DCMP (306.0 / 110.0)	Nucleotide/pyrimidine	4
Reduced glutathione (306.3 / 143.1)	Oxidative Damage	13
DUMP (307.0 / 195.0)	Nucleotide/pyrimidine	4
N-Acetylneuraminate (308.1 / 87.0)	Sugars	10
3C13-Reduced glutathione (309.3 / 146.1)	N/A (Stable-Isotope Labeled Internal Standard)	99
Geranyl Pyrophosphate (313.1 / 79.1)	Ubiquinone and other terpenoid-quinone biosynthesis	20
12-HETE (319.2 / 179.0)	Lipids/phospholipids, ligand	7
DTMP (321.1 / 79.0)	Nucleotide/pyrimidine	4
CMP (322.0 / 97.0)	Nucleotide/Pyrimidine metabolism	4
F16BP/F26BP/G16BP (339.0 / 97.0)	Glycolysis	1
Lactose (341.0 / 59.0)	Sugar/Galactose	10
Sucrose (341.0 / 59.0 (2))	Sugar	10
cGMP (344.0 / 150.0)	Nucleotide/Purine metabolism	4
Gibberellin (345.2 / 144.2)	Diterpenoid biosynthesis	21
AMP (346.1 / 79.0)	Nucleotide	4
IMP (347.1 / 79.0)	Nucleotide/Purine metabolism	4
PGE (351.2 / 315.3)	Lipids/Arachidonic acid metabolism	7
OMP (367.0 / 323.1)	Nucleotide/Pyrimidine metabolism	4
DCDP (386.0 / 159.0)	Nucleotide/Pyrimidine metabolism	4
PRPP (389.0 / 79.0)	Nucleotide/Purine metabolism	4
Chenodeoxycholate (391.0 / 74.0)	Bile acid metabolism	8
UDP (403.0 / 79.0)	Nucleotide/Pyrimidine metabolism	4
ADP (426.0 / 134.0)	Nucleotide/Purine metabolism	4
Folic Acid (440.1 / 311.0)	One carbon pool by folate	22
GDP (442.0 / 159.0)	Nucleotide/Purine metabolism	4
Glycochenodeoxycholate (448.3 / 74.0)	Bile acid metabolism	8
Adenylosuccinate (462.1 / 79.0)	Nucleotide/Purine metabolism	4
Glycocholate (464.3 / 74.0)	Bile acid metabolism	8
DUTP (467.0 / 159.0)	Nucleotide/pyrimidine	4
ATP (505.9 / 79.0)	Nucleotide	4
Taurocholate (514.5 / 124.0)	Bile acid metabolism	8
GTP (522.0 / 159.0)	Nucleotide/Purine metabolism	4
UDP-GlcNAc (606.0 / 385.0)	Amino sugar and nucleotide sugar metabolism	10
Oxidized glutathione (611.2 / 306.0)	Oxidative Damage	13

## Sheet: MedianCV
CV, %			CV, %
1.32004	6.30168		0.736498	5.5529
1.70144			1.53527
1.76			2.09998
1.91166			2.315
1.93664			2.40415
1.95826			2.41152
2.15136			2.45575
2.29162			2.46312
2.38156			2.51556
2.49765			2.53575
2.61563			2.61374
3.06713			2.64637
3.0793			2.73239
3.1845			2.77309
3.47499			2.85132
3.50885			3.01216
3.60921			3.0425
3.61517			3.07731
3.67121			3.17516
3.81231			3.20972
3.8603			3.27952
3.91839			3.35566
4.03601			3.51315
4.11431			3.5179
4.11488			3.60903
4.11543			3.63719
4.3579			3.70109
4.40145			3.71442
4.45202			3.93392
4.46512			3.95823
4.49429			4.07136
4.54291			4.09376
4.62803			4.13074
4.74991			4.15287
4.77655			4.2458
4.82482			4.26419
4.90678			4.33047
4.95371			4.37202
4.97437			4.51607
4.98576			4.59107
5.03344			4.62793
5.04505			4.68329
5.12368			4.69437
5.17575			4.72069
5.24453			4.7525
5.31495			4.90481
5.34734			5.01248
5.3784			5.07149
5.47764			5.17909
5.4994			5.18901
5.51735			5.21893
5.59738			5.22561
5.60252			5.24999
5.62114			5.26965
5.63794			5.32738
5.64524			5.36629
5.68245			5.44342
5.74777			5.46463
5.7988			5.49408
5.88044			5.51239
5.89099			5.59341
5.90749			5.62499
5.91897			5.62838
5.96487			5.69336
5.99424			5.75171
6.09294			5.78038
6.28484			5.86082
6.30168			5.9311
6.30696			5.94563
6.32115			5.95781
6.33221			5.96741
6.36947			6.01478
6.37291			6.0569
6.37762			6.11821
6.41089			6.15251
6.46019			6.21646
6.53983			6.34678
6.60241			6.6478
6.61868			6.66091
6.83186			6.67321
6.96656			6.68234
7.0755			6.6979
7.07579			6.94029
7.08333			6.94425
7.11273			7.27021
7.28043			7.28973
7.56843			7.36901
7.73188			7.57131
7.81217			7.67229
7.93993			7.69373
7.95094			7.71792
7.98004			7.73682
8.23204			7.76091
8.63016			8.3781
8.74357			8.53098
8.83186			8.73151
9.06547			9.04072
9.1345			9.05415
9.38385			9.06581
9.72135			9.06645
9.82641			9.33588
10.1324			9.89757
10.4637			10.2354
10.734			10.3079
10.7415			10.3616
10.8283			10.9358
10.8761			11.5254
10.8844			11.6954
11.3659			11.8726
11.9651			12.2867
12.2359			13.237
12.4341			13.941
12.4645			14.1511
12.5504			14.5293
12.5758			14.9127
12.8329			17.4242
12.9887			18.5589
13.4569			18.7299
14.27			20.6451
14.8047			21.6735
14.9245			#DIV/0!
15.0525			#DIV/0!
15.0555			#DIV/0!
16.3621			#DIV/0!
16.855			#DIV/0!
18.0382			#DIV/0!
18.0888			#DIV/0!
19.0051			#DIV/0!
20.202			#DIV/0!
20.5091			#DIV/0!
21.1953			#DIV/0!
21.9853			#DIV/0!
36.6801			#DIV/0!
39.4553			#DIV/0!
73.6388			#DIV/0!
#DIV/0!			#DIV/0!
#DIV/0!			#DIV/0!
#DIV/0!			#DIV/0!
#DIV/0!			#DIV/0!
#DIV/0!			#DIV/0!
#DIV/0!			#DIV/0!
#DIV/0!			#DIV/0!
#DIV/0!			#DIV/0!
#DIV/0!			#DIV/0!
#DIV/0!			#DIV/0!
#DIV/0!			#DIV/0!
#DIV/0!			#DIV/0!
#DIV/0!			#DIV/0!
#DIV/0!			#DIV/0!
#DIV/0!			#DIV/0!
#DIV/0!			#DIV/0!
#DIV/0!			#DIV/0!
#DIV/0!			#DIV/0!
#DIV/0!			#DIV/0!
#DIV/0!			#DIV/0!
#DIV/0!			#DIV/0!
#DIV/0!			#DIV/0!
#DIV/0!			#DIV/0!
#DIV/0!			#DIV/0!
#DIV/0!			#DIV/0!
#DIV/0!			#DIV/0!
#DIV/0!			#DIV/0!
#DIV/0!			#DIV/0!
#DIV/0!			#DIV/0!
#DIV/0!			#DIV/0!
#DIV/0!			#DIV/0!
#DIV/0!			#DIV/0!
#DIV/0!			#DIV/0!
#DIV/0!			#DIV/0!
#DIV/0!			#DIV/0!
#DIV/0!			#DIV/0!
#DIV/0!			#DIV/0!
#DIV/0!			#DIV/0!
#DIV/0!			#DIV/0!
#DIV/0!			#DIV/0!
#DIV/0!			#DIV/0!
#DIV/0!			#DIV/0!
#DIV/0!			#DIV/0!
#DIV/0!			#DIV/0!
#DIV/0!			#DIV/0!
#DIV/0!			#DIV/0!
#DIV/0!			#DIV/0!
#DIV/0!			#DIV/0!
#DIV/0!			#DIV/0!
#DIV/0!			#DIV/0!
#DIV/0!			#DIV/0!
#DIV/0!			#DIV/0!
#DIV/0!			#DIV/0!
#DIV/0!			#DIV/0!
#DIV/0!			#DIV/0!
#DIV/0!			#DIV/0!
#DIV/0!			#DIV/0!
#DIV/0!			#DIV/0!
#DIV/0!			#DIV/0!
#DIV/0!			#DIV/0!
#DIV/0!			#DIV/0!
#DIV/0!			#DIV/0!
#DIV/0!			#DIV/0!
#DIV/0!			#DIV/0!
#DIV/0!			#DIV/0!
#DIV/0!			#DIV/0!
#DIV/0!			#DIV/0!
#DIV/0!			#DIV/0!
#DIV/0!			#DIV/0!
#DIV/0!			#DIV/0!
#DIV/0!			#DIV/0!
#DIV/0!			#DIV/0!
#DIV/0!			#DIV/0!
#DIV/0!			#DIV/0!
#DIV/0!			#DIV/0!
#DIV/0!			#DIV/0!
#DIV/0!			#DIV/0!
#DIV/0!			#DIV/0!
#DIV/0!			#DIV/0!
#DIV/0!			#DIV/0!
#DIV/0!			#DIV/0!
#DIV/0!			#DIV/0!
#DIV/0!			#DIV/0!
#DIV/0!			#DIV/0!
#DIV/0!			#DIV/0!
#DIV/0!			#DIV/0!
#DIV/0!			#DIV/0!
#DIV/0!			#DIV/0!
#DIV/0!			#DIV/0!
#DIV/0!			#DIV/0!
#DIV/0!			#DIV/0!
#DIV/0!			#DIV/0!
#DIV/0!			#DIV/0!
#DIV/0!			#DIV/0!
#DIV/0!			#DIV/0!
#DIV/0!			#DIV/0!
#DIV/0!			#DIV/0!
#DIV/0!			#DIV/0!
#DIV/0!			#DIV/0!
#DIV/0!			#DIV/0!
#DIV/0!			#DIV/0!
#DIV/0!			#DIV/0!
#DIV/0!			#DIV/0!
#DIV/0!			#DIV/0!
#DIV/0!			#DIV/0!
#DIV/0!			#DIV/0!
#DIV/0!			#DIV/0!
#DIV/0!			#DIV/0!
#DIV/0!			#DIV/0!
#DIV/0!			#DIV/0!
#DIV/0!			#DIV/0!

## Sheet: RelativeQuant
Compound (Metabolite)	METABOLIC PATHWAY	OEA140	OEA078	OEA088	OEA068	OEA113	OEA038	OEA129	OEA087	OEA116	OEA044	OEA110	OEA091	OEA128	OEA072	OEA051	OEA133	OEA142	OEA061	OEA080	OEA105	OEA094	OEA132	OEA040	OEA074	OEA122	OEA107	OEA135	OEA070	OEA085	OEA065	OEA136	OEA082	OEA079	OEA104	OEA144	OEA098	OEA054	OEA092	OEA046	OEA100	OEA123	OEA141	OEA075	OEA084	OEA117	OEA055	OEA127	OEA039
Pyruvate (87.0 / 43.0)	Glycolysis/amino acids metabolism	N/A	177674	43841.2	N/A	48635.6	N/A	N/A	3.41528e+06	110547	39751.3	85692.6	56726.5	59926.7	49014.6	170757	42873.7	947943	655351	N/A	203304	49669.1	69051.4	967282	322472	53374	75099.4	874171	N/A	54780.2	339937	157710	56896.1	58129.6	177838	2.75815e+06	118957	99092.9	208148	66982.3	346107	78662.7	43592.6	1.11391e+06	90699	47163.7	78076	31453.5	57464.5
lactate (89.0 / 43.0)	Glycolysis/TCA	8.23997e+06	1.38969e+06	3.60608e+06	9.31261e+06	5.17006e+06	3.00377e+06	1.0313e+07	1.38264e+07	1.52444e+06	2.65055e+06	4.24455e+06	6.75263e+06	6.80311e+06	8.44271e+06	3.61771e+06	8.20581e+06	1.52279e+07	2.07523e+06	2.01796e+06	1.0146e+07	5.29735e+06	1.04805e+07	3.13241e+06	8.85501e+06	4.55457e+06	1.7448e+06	2.53327e+06	8.27686e+06	5.25677e+06	4.16639e+06	2.71897e+06	5.45826e+06	3.04415e+06	5.14076e+06	1.5848e+07	5.55533e+06	4.80196e+06	1.03738e+06	3.38011e+06	8.49173e+06	7.6589e+06	4.46589e+06	4.66018e+06	6.18314e+06	2.19875e+06	3.52254e+06	7.15229e+06	3.60649e+06
Oxalacetate (131.0 / 113.0)	Glycolysis	1.11809e+07	3.98937e+06	7.2461e+06	1.08231e+07	1.08702e+07	8.00197e+06	1.11556e+07	9.21846e+06	8.12923e+06	6.93771e+06	9.04846e+06	6.07755e+06	4.62929e+06	9.53911e+06	8.78697e+06	9.70982e+06	86387	8.45107e+06	8.97011e+06	1.72239e+07	4.64882e+06	6.24368e+06	4.47796e+06	3.89799e+06	1.13763e+07	6.6243e+06	9.97001e+06	1.13103e+07	1.16016e+07	5.88553e+06	7.50596e+06	9.57177e+06	8.73911e+06	1.43706e+07	112486	1.12386e+07	1.05068e+07	5.03325e+06	9.80044e+06	1.14224e+07	1.51174e+07	4.47088e+06	3.78085e+06	1.39634e+07	9.76475e+06	7.95229e+06	9.3571e+06	1.07782e+07
PEP (167.0 / 79.0)	Glycolosis	396330	43111.8	161930	424582	208625	353420	517192	203706	61260.2	610791	307001	267873	763001	401812	4.93197e+06	497572	154458	286589	149055	6.24412e+07	498709	701750	3.22147e+06	210525	366588	8.1819e+06	397132	724618	733969	5.45032e+06	252341	2.99864e+06	206688	2.99771e+07	291168	2.82598e+07	1.63386e+06	198938	518748	2.25556e+07	368346	292157	138677	589580	133095	411169	734378	2.27109e+06
DHAP (167.0 / 79.0 (2))	Glycolysis/Glycogenesis	89392.3	N/A	N/A	108155	57875.9	77591.7	99786.7	65373.4	N/A	101145	76218.9	71977.2	114865	107095	655490	88902.4	74511.1	60938.6	37094.5	8.10866e+06	131468	108245	407273	65501.2	81078.5	1.09208e+06	68321.2	125205	138504	765088	54939.4	482721	51013.7	3.74735e+06	84242.2	4.14648e+06	257534	56203.5	121590	2.72901e+06	90284.5	79457.6	69013.7	105291	N/A	100249	139652	357609
D-GA3P (167.0 / 97.0)	Glycolysis/Glycogenesis	1.99435e+06	279076	711820	1.86305e+06	1.38363e+06	397967	2.42062e+06	283411	577379	699528	1.10129e+06	303914	2.89933e+06	1.88198e+06	784398	2.50816e+06	1.01215e+06	703798	531732	1.79308e+06	955842	4.25928e+06	565504	1.52193e+06	1.23581e+06	727787	798223	1.32609e+06	1.27837e+06	1.10248e+06	497807	1.58747e+06	250186	2.07883e+06	553603	966338	1.9141e+06	449771	1.0541e+06	2.30919e+06	941478	1.83334e+06	635639	1.18476e+06	454887	648372	2.31476e+06	1.4783e+06
Glucose (179.0 / 89.0)	Glycolysis/sugar	6.00504e+07	8.5946e+06	4.3822e+07	7.2183e+07	4.14376e+07	3.59076e+07	8.65705e+07	7.18368e+07	1.04085e+07	1.54213e+07	8.22652e+07	7.46322e+07	6.2433e+07	7.01651e+07	3.45813e+07	8.00383e+07	4.30673e+07	1.46705e+07	1.82871e+07	3.85104e+07	5.59048e+07	9.86914e+07	6.90247e+06	6.31179e+07	2.5341e+07	8.59124e+06	1.34355e+07	5.14312e+07	5.57807e+07	1.80786e+07	8.49195e+06	3.46753e+07	1.96571e+07	2.06681e+07	5.3103e+07	2.20714e+07	3.35009e+07	7.17802e+06	3.31282e+07	3.36359e+07	4.01069e+07	3.95751e+07	3.60222e+07	6.28736e+07	1.19008e+07	2.67904e+07	4.32984e+07	3.85393e+07
2/3-Phosphoglyceric Acid (185.0 / 97.0)	Glycolosis	N/A	N/A	N/A	N/A	N/A	N/A	N/A	N/A	N/A	N/A	N/A	N/A	N/A	N/A	N/A	N/A	N/A	N/A	N/A	2.93531e+06	N/A	N/A	N/A	N/A	N/A	322357	N/A	N/A	N/A	216816	N/A	N/A	N/A	1.00756e+06	N/A	1.12272e+06	N/A	N/A	N/A	877355	N/A	N/A	N/A	N/A	N/A	N/A	N/A	N/A
G1P/G6P/F6P/F1P (259.0 / 97.0)	Glycolysis	5.7974e+07	3.7402e+06	3.37427e+07	1.15536e+08	4.11693e+07	2.72322e+07	1.32836e+08	3.87463e+07	4.95695e+06	1.44483e+07	7.40828e+07	6.22807e+07	1.2153e+08	8.22958e+07	6.28379e+07	1.27588e+08	3.24995e+07	9.25721e+06	1.50593e+07	7.95983e+08	6.38475e+07	2.08628e+08	1.82965e+07	5.94618e+07	2.76013e+07	4.09179e+07	8.60278e+06	7.93274e+07	8.04184e+07	5.11261e+07	8.7463e+06	9.08679e+07	1.48534e+07	7.24275e+08	3.76823e+07	1.41012e+08	7.57635e+07	5.6815e+06	4.38021e+07	5.63626e+08	4.97894e+07	6.52587e+07	3.25991e+07	1.04729e+08	8.4824e+06	4.31537e+07	9.84703e+07	6.57112e+07
F16BP/F26BP/G16BP (339.0 / 97.0)	Glycolysis	N/A	N/A	N/A	N/A	N/A	N/A	N/A	N/A	N/A	N/A	N/A	N/A	N/A	N/A	N/A	N/A	N/A	N/A	N/A	N/A	N/A	N/A	N/A	N/A	N/A	N/A	N/A	N/A	N/A	N/A	N/A	N/A	N/A	N/A	N/A	N/A	N/A	N/A	N/A	N/A	N/A	N/A	N/A	N/A	N/A	N/A	N/A	N/A
Malonic Acid (103.0 / 41.0)	TCA Cycle	N/A	N/A	N/A	N/A	N/A	N/A	N/A	N/A	N/A	N/A	N/A	N/A	N/A	N/A	N/A	N/A	N/A	N/A	N/A	N/A	N/A	N/A	N/A	N/A	N/A	N/A	N/A	N/A	N/A	N/A	N/A	N/A	N/A	N/A	N/A	N/A	N/A	N/A	N/A	N/A	N/A	N/A	N/A	N/A	N/A	N/A	N/A	N/A
3HBA (103.0 / 59.0)	TCA Cycle	2.40158e+06	489958	1.10988e+06	2.50493e+06	895687	719016	2.77387e+06	1.05861e+06	314811	524376	1.13127e+06	2.01219e+06	4.54696e+06	2.66934e+06	655649	2.52543e+06	1.621e+07	350653	494454	1.37327e+06	4.25604e+06	6.69824e+06	333936	3.27452e+06	610574	265668	944248	1.93625e+06	990492	564796	945996	973601	615355	575142	7.98654e+06	703975	508657	538577	658347	844006	1.18218e+06	1.39096e+06	1.48434e+06	1.29082e+06	333544	719885	1.80653e+06	641434
Fumaric Acid (115.0 / 71.0)	TCA Cycle	N/A	N/A	N/A	N/A	N/A	N/A	N/A	N/A	N/A	N/A	N/A	N/A	N/A	N/A	N/A	N/A	N/A	N/A	N/A	N/A	N/A	N/A	N/A	N/A	N/A	N/A	N/A	N/A	N/A	N/A	N/A	N/A	N/A	N/A	N/A	N/A	N/A	N/A	N/A	N/A	N/A	N/A	N/A	N/A	N/A	N/A	N/A	N/A
Maleic Acid (115.0 / 71.0 (2))	TCA Cycle	2.13048e+06	2.94931e+06	2.49232e+06	3.95528e+06	2.43054e+06	2.86828e+06	3.45821e+06	2.39501e+06	2.32365e+06	2.366e+06	2.96233e+06	3.49584e+06	3.72884e+06	3.23482e+06	2.2804e+06	2.39458e+06	2.9104e+06	3.6845e+06	1.92481e+06	2.6678e+06	3.05647e+06	1.98527e+06	1.96889e+06	2.28482e+06	2.34859e+06	1.78334e+06	2.10192e+06	3.19563e+06	2.1544e+06	1.88813e+06	1.72925e+06	2.95674e+06	2.13424e+06	1.99114e+06	2.69565e+06	2.33026e+06	1.6512e+06	3.57707e+06	1.93329e+06	3.18116e+06	2.32134e+06	1.91296e+06	1.99917e+06	1.8512e+06	1.88035e+06	1.56443e+06	2.56595e+06	2.11652e+06
Succinate (117.0 / 73.0)	TCA Cycle	2.1603e+06	2.01912e+06	1.85676e+06	3.86465e+06	1.91909e+06	1.54322e+06	2.84687e+06	1.2587e+07	2.04304e+06	1.67432e+06	3.06215e+06	2.46804e+06	2.81843e+06	2.71334e+06	1.31169e+06	2.87613e+06	5.53839e+06	3.0491e+06	1.448e+06	1.09381e+06	1.90784e+06	3.59453e+06	1.03166e+06	2.68993e+06	2.8312e+06	874009	2.97421e+06	2.02837e+06	2.54067e+06	1.75692e+06	1.58397e+06	2.34198e+06	2.10878e+06	992355	1.17635e+07	834768	2.90367e+06	2.5589e+06	1.3453e+06	1.09343e+06	2.53456e+06	1.28349e+06	3.05835e+06	2.849e+06	1.60517e+06	1.23111e+06	1.90199e+06	1.57789e+06
Malate (133.0 / 115.0)	TCA Cycle	6.9361e+07	5.26764e+06	2.15165e+07	1.23688e+08	4.18325e+07	2.68873e+07	1.61634e+08	8.02981e+07	7.07267e+06	5.17093e+06	1.2854e+08	8.6517e+07	1.28766e+08	1.12245e+08	7.07933e+07	1.45757e+08	3.82737e+07	7.98215e+06	5.20868e+06	5.158e+07	9.48972e+07	1.82765e+08	1.84532e+07	1.10262e+08	1.8957e+07	1.62958e+07	7.51375e+06	6.70607e+07	9.81026e+07	3.16129e+07	5.84758e+06	6.95967e+07	7.25053e+06	3.02892e+07	8.67886e+07	4.31747e+07	3.66618e+07	5.51993e+06	2.27965e+07	3.23666e+07	4.16974e+07	7.41344e+07	4.53941e+07	1.14725e+08	8.21377e+06	2.11659e+07	1.19108e+08	5.75918e+07
Alpha-Ketoglutaric Acid (145.0 / 101.0)	TCA Cycle	N/A	N/A	N/A	N/A	N/A	N/A	N/A	N/A	N/A	N/A	N/A	N/A	N/A	N/A	N/A	N/A	N/A	N/A	N/A	N/A	N/A	N/A	N/A	N/A	N/A	N/A	N/A	N/A	N/A	N/A	N/A	N/A	N/A	N/A	N/A	N/A	N/A	N/A	N/A	N/A	N/A	N/A	N/A	N/A	N/A	N/A	N/A	N/A
Aconitate (173.0 / 85.0)	TCA Cycle	955424	280664	580439	1.47112e+06	799407	493344	1.27708e+06	1.05024e+06	616067	457178	857392	777911	1.39932e+06	1.11706e+06	471264	1.18801e+06	387948	662190	578196	528613	596086	2.02602e+06	372430	482700	800093	273081	796681	1.07756e+06	878138	393147	649321	761546	705688	431148	264730	549891	790944	396024	719610	498405	1.23454e+06	361470	311577	1.00075e+06	771072	578008	856333	744071
Citric Acid (191.0 / 111.0)	TCA Cycle	N/A	N/A	N/A	N/A	N/A	N/A	N/A	N/A	N/A	N/A	N/A	N/A	N/A	N/A	N/A	N/A	N/A	N/A	N/A	N/A	N/A	N/A	N/A	N/A	N/A	N/A	N/A	N/A	N/A	N/A	N/A	N/A	N/A	N/A	N/A	N/A	N/A	N/A	N/A	N/A	N/A	N/A	N/A	N/A	N/A	N/A	N/A	N/A
Glycine (76.0 / 30.1)	Amino Acid	309478	57979.3	185367	430991	205705	158043	446156	284279	106695	93358.1	263671	242570	393149	357896	169071	413600	150184	113085	107786	295152	197305	597332	76228.3	264220	171720	75361.2	142572	316301	233962	103593	106668	215419	132783	143496	115953	149015	179524	64340.2	176162	161532	264058	159785	98058.7	272590	116200	142545	243900	162762
Sarcosine (90.0 / 44.0)	Amino Acid	N/A	N/A	N/A	N/A	N/A	N/A	N/A	N/A	N/A	N/A	N/A	N/A	N/A	N/A	N/A	N/A	N/A	N/A	N/A	N/A	N/A	N/A	N/A	N/A	N/A	N/A	N/A	N/A	N/A	N/A	N/A	N/A	N/A	N/A	N/A	N/A	N/A	N/A	N/A	N/A	N/A	N/A	N/A	N/A	N/A	N/A	N/A	N/A
Alanine (90.0 / 44.0 (2))	Amino Acid	1.36788e+07	2.51691e+06	8.22737e+06	1.82706e+07	1.15764e+07	7.92766e+06	1.91812e+07	1.46245e+07	4.22107e+06	4.85319e+06	1.36774e+07	1.21362e+07	1.65613e+07	1.4775e+07	8.67869e+06	1.72961e+07	8.25528e+06	5.5898e+06	5.57753e+06	1.42532e+07	1.03707e+07	2.30245e+07	4.02636e+06	1.39037e+07	8.56476e+06	3.69369e+06	5.94285e+06	1.32632e+07	1.13011e+07	6.03876e+06	5.17074e+06	1.07302e+07	6.64091e+06	1.0293e+07	8.13232e+06	9.35773e+06	9.45003e+06	2.91911e+06	8.46172e+06	1.0728e+07	1.24126e+07	7.80824e+06	5.8863e+06	1.32284e+07	5.14322e+06	7.773e+06	1.27318e+07	9.05609e+06
Cadaverine (103.0 / 86.0)	Amino Acid	602094	75718.8	102891	134838	191169	603764	719651	1.83189e+06	56965.4	36185.6	953053	360906	226131	325724	178969	763700	2.24563e+06	231106	45062.2	60006.6	563817	338210	458356	2.77946e+06	95981.4	58803.3	276556	63178.9	104158	297062	160505	65404.4	49723.1	25568.2	2.84862e+06	25965.7	101651	100458	78399.2	35848.7	76561	800825	1.2862e+06	124728	50057.7	149329	240619	67731.3
Serine (106.0 / 60.0 (2))	Amino Acid	1.10134e+07	3.09924e+06	6.67727e+06	1.72835e+07	9.03384e+06	6.27931e+06	1.53927e+07	1.14682e+07	5.38122e+06	5.33337e+06	1.05034e+07	8.08144e+06	1.46463e+07	1.15724e+07	6.96122e+06	1.33698e+07	5.79112e+06	6.09766e+06	5.4513e+06	1.03462e+07	7.7592e+06	2.04834e+07	3.82517e+06	7.39315e+06	8.48914e+06	4.13465e+06	6.77871e+06	1.16972e+07	9.36755e+06	4.84695e+06	5.51973e+06	8.53764e+06	6.65257e+06	7.30796e+06	4.63645e+06	7.21292e+06	8.18532e+06	3.54643e+06	7.22425e+06	7.01678e+06	1.26982e+07	5.26066e+06	4.00864e+06	1.03634e+07	6.08963e+06	6.09767e+06	9.28746e+06	7.58009e+06
Proline (116.0 / 70.0)	Amino Acid	1.18315e+07	6.81081e+06	6.57328e+06	2.46507e+07	1.02804e+07	4.71415e+06	1.48291e+07	1.54887e+07	1.65336e+07	9.23651e+06	7.91941e+06	6.32138e+06	1.48109e+07	1.15843e+07	3.77187e+06	1.23647e+07	6.05367e+06	1.47308e+07	7.97057e+06	2.27336e+06	5.87989e+06	2.3051e+07	4.6638e+06	5.84004e+06	1.49233e+07	2.58185e+06	1.89959e+07	1.40361e+07	8.60501e+06	4.28195e+06	1.30514e+07	7.44707e+06	1.4795e+07	1.50882e+06	5.76493e+06	2.82701e+06	1.23195e+07	9.06949e+06	7.77562e+06	1.83038e+06	2.36767e+07	3.63263e+06	3.05662e+06	8.80342e+06	1.58127e+07	5.26244e+06	8.5205e+06	7.65687e+06
5-Aminovaleric Acid (118.0 / 55.0)	Amino Acid	46955.9	N/A	N/A	62691.2	N/A	32021.2	65140.9	N/A	49274.8	N/A	N/A	N/A	63359	53939.5	26801.3	61597.6	N/A	32699.8	N/A	43579.8	N/A	N/A	N/A	37389.9	N/A	N/A	59629.3	N/A	N/A	N/A	37808.3	N/A	43953.4	51837.5	N/A	49018	37635.1	N/A	N/A	64893.7	N/A	N/A	N/A	N/A	62005.8	N/A	N/A	N/A
Valine (118.0 / 72.0)	Amino Acid	1.89104e+07	3.0955e+06	1.12716e+07	2.6141e+07	1.86063e+07	1.05233e+07	2.81669e+07	2.31325e+07	6.98136e+06	3.9278e+06	2.27489e+07	1.4951e+07	3.28374e+07	2.30539e+07	7.63458e+06	2.6164e+07	7.548e+06	7.08274e+06	1.09587e+07	1.9478e+06	1.31171e+07	5.64721e+07	2.41989e+06	8.80904e+06	1.38555e+07	2.20884e+06	9.23122e+06	2.03605e+07	2.02633e+07	3.61841e+06	7.19376e+06	1.21763e+07	9.15615e+06	1.30605e+06	3.76923e+06	1.37619e+06	9.08631e+06	4.18784e+06	1.22646e+07	1.11608e+06	1.97122e+07	4.42327e+06	4.80966e+06	2.25395e+07	9.14318e+06	9.82579e+06	1.47026e+07	9.67982e+06
Threonine (120.0 / 74.0 (2))	Amino Acid	1.72544e+07	3.33741e+06	9.71434e+06	2.68462e+07	1.37354e+07	9.79313e+06	2.60713e+07	1.66215e+07	6.2444e+06	5.92297e+06	1.59145e+07	1.26803e+07	2.60252e+07	1.99378e+07	1.05032e+07	2.27357e+07	6.66484e+06	6.71506e+06	7.49126e+06	1.58448e+07	1.06272e+07	3.7414e+07	4.22077e+06	8.2684e+06	1.1384e+07	4.98544e+06	8.34225e+06	1.86529e+07	1.55311e+07	6.19414e+06	6.21259e+06	1.41329e+07	8.54988e+06	1.0456e+07	4.17795e+06	9.57634e+06	1.02663e+07	3.94477e+06	1.0714e+07	1.01183e+07	1.71659e+07	5.07614e+06	4.17247e+06	1.83235e+07	7.3054e+06	8.5684e+06	1.35699e+07	1.11485e+07
Cysteine (122.0 / 59.0)	Amino Acid	N/A	N/A	N/A	N/A	N/A	N/A	N/A	N/A	52719.9	N/A	N/A	N/A	N/A	N/A	N/A	N/A	N/A	20533	N/A	N/A	12748.8	N/A	N/A	N/A	N/A	N/A	38966.4	N/A	N/A	12808.2	27897.9	N/A	N/A	N/A	N/A	N/A	N/A	16265.5	N/A	N/A	N/A	N/A	N/A	15443.5	N/A	N/A	N/A	N/A
Pipecolate (130.0 / 84.0)	Amino Acid	N/A	N/A	N/A	N/A	N/A	N/A	N/A	N/A	N/A	N/A	N/A	N/A	N/A	N/A	N/A	N/A	N/A	N/A	N/A	N/A	N/A	N/A	N/A	N/A	N/A	N/A	N/A	N/A	N/A	N/A	N/A	N/A	N/A	N/A	N/A	N/A	N/A	N/A	N/A	N/A	N/A	N/A	N/A	N/A	N/A	N/A	N/A	N/A
Leucine (132.0 / 86.0)	Amino Acid	4.85737e+07	1.52931e+07	3.05517e+07	6.25986e+07	4.22167e+07	3.02459e+07	6.20828e+07	4.98929e+07	2.97593e+07	2.1802e+07	4.79205e+07	3.79244e+07	6.30404e+07	5.23463e+07	3.37323e+07	5.68456e+07	1.93961e+07	2.99236e+07	2.73552e+07	4.50817e+07	3.55424e+07	7.96785e+07	1.77305e+07	2.53189e+07	3.80928e+07	1.78554e+07	3.52785e+07	4.85796e+07	4.42975e+07	2.0688e+07	2.83969e+07	4.08825e+07	3.16772e+07	3.75771e+07	1.32104e+07	3.17192e+07	3.18551e+07	1.93787e+07	3.21757e+07	3.98898e+07	4.68087e+07	1.47129e+07	1.41888e+07	4.73679e+07	3.20454e+07	2.70076e+07	3.73262e+07	3.29795e+07
iso-Leucine (132.0 / 86.0 (2))	Amino Acid	3.16009e+07	6.09675e+06	1.87631e+07	3.85439e+07	2.61446e+07	1.91393e+07	3.96568e+07	3.15289e+07	1.12458e+07	8.27796e+06	2.90791e+07	2.37822e+07	4.14159e+07	3.63768e+07	1.63856e+07	3.68729e+07	9.44612e+06	1.18482e+07	1.56649e+07	1.27646e+07	1.98146e+07	5.47846e+07	5.19315e+06	1.26611e+07	2.10506e+07	7.55505e+06	1.37439e+07	2.99023e+07	2.93466e+07	9.2317e+06	1.0748e+07	2.5884e+07	1.43145e+07	8.47314e+06	4.2543e+06	5.86596e+06	1.47255e+07	7.40508e+06	2.01081e+07	7.70512e+06	2.72136e+07	6.72846e+06	6.95175e+06	3.3334e+07	1.30132e+07	1.70176e+07	2.06461e+07	1.78067e+07
Asparagine (133.0 / 74.0)	Amino Acid	3.23413e+06	1.0374e+06	2.09911e+06	3.2268e+06	2.96984e+06	2.17218e+06	3.37963e+06	2.62776e+06	2.34805e+06	1.8535e+06	2.6141e+06	1.72261e+06	1.38371e+06	2.87232e+06	2.33125e+06	3.04072e+06	N/A	2.29708e+06	2.14621e+06	5.23736e+06	1.33209e+06	2.06579e+06	1.2264e+06	1.10944e+06	3.045e+06	1.39596e+06	2.73066e+06	2.99508e+06	3.00132e+06	1.42111e+06	2.04189e+06	2.47942e+06	2.35472e+06	3.76546e+06	33703.3	3.22018e+06	2.90292e+06	1.35149e+06	2.40985e+06	3.18621e+06	3.91767e+06	1.08734e+06	876922	3.58852e+06	2.42954e+06	1.82737e+06	2.42416e+06	2.61606e+06
Tyramine (138.0 / 121.0)	Amino Acid	4.53984e+06	5.49796e+06	4.98913e+06	3.92974e+06	4.75895e+06	4.76835e+06	3.85075e+06	4.18041e+06	5.04883e+06	4.7386e+06	4.43202e+06	4.30092e+06	4.14726e+06	4.21183e+06	4.1597e+06	4.04192e+06	4.91501e+06	4.87647e+06	5.11361e+06	1.57003e+06	4.40836e+06	3.6627e+06	4.27156e+06	4.53849e+06	4.65857e+06	3.75319e+06	4.76856e+06	4.19366e+06	4.03762e+06	4.24914e+06	4.77649e+06	3.84996e+06	4.56414e+06	1.56999e+06	4.56583e+06	2.08245e+06	4.24945e+06	4.84812e+06	4.35277e+06	1.34163e+06	3.80109e+06	4.46185e+06	4.58233e+06	3.81683e+06	4.54516e+06	4.30561e+06	4.01555e+06	3.88251e+06
Glutamine (147.0 / 84.0)	Amino Acid	2.50416e+07	6.73252e+06	1.53263e+07	4.285e+07	2.48502e+07	1.53219e+07	3.95095e+07	1.70653e+07	1.25979e+07	1.09372e+07	2.80842e+07	1.99456e+07	1.55711e+07	3.01212e+07	1.6229e+07	3.33692e+07	154769	1.16735e+07	1.52017e+07	8.26586e+06	1.23007e+07	2.91501e+07	7.02269e+06	1.1784e+07	2.14797e+07	9.48484e+06	1.22809e+07	3.0653e+07	2.9798e+07	1.0315e+07	1.27617e+07	2.62376e+07	1.60213e+07	1.21557e+07	400134	7.11729e+06	2.11652e+07	7.91106e+06	1.89469e+07	1.16637e+07	2.88554e+07	1.10795e+07	5.71861e+06	3.03595e+07	1.43619e+07	1.49696e+07	2.31037e+07	1.97287e+07
Lysine (147.0 / 84.0 (2))	Amino Acid	8.10583e+07	2.1937e+07	4.65e+07	1.22106e+08	6.99905e+07	4.40593e+07	1.11723e+08	8.3753e+07	4.76526e+07	3.63762e+07	7.29264e+07	6.34305e+07	1.10125e+08	8.87564e+07	4.59958e+07	9.92802e+07	2.80901e+07	4.86976e+07	4.27585e+07	6.65667e+07	5.07305e+07	1.50839e+08	2.74333e+07	4.06159e+07	6.75828e+07	2.32542e+07	5.78994e+07	8.90652e+07	7.56939e+07	3.50092e+07	4.434e+07	6.79031e+07	5.5523e+07	4.63198e+07	1.71641e+07	5.06616e+07	6.17101e+07	2.95557e+07	5.53188e+07	5.41518e+07	9.18081e+07	2.66434e+07	1.88173e+07	8.29937e+07	5.17864e+07	4.52306e+07	7.04508e+07	5.83967e+07
Glutamic acid (148.0 / 84.0)	Amino Acid	2.49758e+07	6.75919e+06	1.54938e+07	3.97478e+07	1.824e+07	1.18817e+07	3.78632e+07	3.35956e+07	1.26497e+07	1.05053e+07	3.01799e+07	2.35917e+07	5.75575e+07	2.81328e+07	1.4325e+07	3.49268e+07	1.50409e+07	1.35078e+07	1.17284e+07	4.9424e+07	2.74235e+07	7.57515e+07	7.90816e+06	1.83688e+07	1.83541e+07	1.32768e+07	1.94746e+07	2.78136e+07	2.50394e+07	1.53054e+07	8.95523e+06	2.37077e+07	1.30948e+07	3.58752e+07	1.25609e+07	3.33848e+07	1.86935e+07	7.35959e+06	1.42709e+07	3.95465e+07	2.74579e+07	1.71475e+07	1.18655e+07	2.24017e+07	1.06892e+07	1.11851e+07	2.56706e+07	1.75045e+07
Methionine (150.0 / 61.0)	Amino Acid	4.69715e+06	1.3895e+06	2.51972e+06	8.61051e+06	4.24367e+06	2.5838e+06	7.18283e+06	6.06044e+06	3.04761e+06	2.03081e+06	4.67463e+06	3.75014e+06	8.11013e+06	5.78373e+06	3.05205e+06	6.65301e+06	1.40755e+06	3.30298e+06	2.58422e+06	4.86586e+06	2.98716e+06	1.20401e+07	1.71982e+06	2.05302e+06	4.19939e+06	1.74409e+06	4.03762e+06	5.56931e+06	4.86991e+06	1.88234e+06	3.10231e+06	4.83431e+06	3.42801e+06	4.05265e+06	703920	3.19682e+06	3.64231e+06	1.88141e+06	3.11481e+06	4.58944e+06	6.13806e+06	973437	1.01766e+06	5.35252e+06	3.50399e+06	2.50807e+06	3.69842e+06	3.50988e+06
Histidine (156.0 / 110.0)	Amino Acid	6.68074e+07	1.23334e+07	3.30413e+07	1.20704e+08	5.60824e+07	3.6211e+07	1.18604e+08	7.87386e+07	3.00323e+07	2.30647e+07	7.08693e+07	5.14171e+07	1.10604e+08	8.25095e+07	4.04298e+07	9.78856e+07	2.69688e+07	3.19407e+07	2.89011e+07	4.49529e+07	4.6061e+07	1.80321e+08	1.9043e+07	3.98243e+07	5.01063e+07	1.07234e+07	3.85087e+07	7.19318e+07	6.3329e+07	1.47511e+07	2.75691e+07	4.54162e+07	3.3134e+07	3.36687e+07	1.8964e+07	2.84339e+07	3.94615e+07	1.81591e+07	4.21425e+07	3.72085e+07	7.56743e+07	2.30338e+07	1.6159e+07	7.87546e+07	3.45144e+07	3.28123e+07	5.42306e+07	3.95801e+07
Tryptamine (161.0 / 144.0)	Amino Acid	45200.2	16430	31160.5	61533.5	40952	37936.6	72243.6	77559.3	12634	N/A	105169	50759.6	114421	51920.6	22389.7	60412.2	113858	17747	19990.8	16547	76322.8	160610	20700.3	81287.3	24878.5	N/A	N/A	35319.4	32374.1	N/A	23684.4	19816.3	21253.7	N/A	105412	N/A	18276.8	16935.6	23714	17415.5	38025.9	46479.1	68060.9	50442.3	15141.7	26710	41147.8	25701.3
Phenylalanine (166.0 / 120.0)	Amino Acid	1.00714e+08	3.26816e+07	5.89628e+07	1.47772e+08	8.53488e+07	5.37024e+07	1.32506e+08	1.12253e+08	7.24918e+07	4.51056e+07	8.53203e+07	7.54705e+07	1.41727e+08	1.10884e+08	6.13143e+07	1.23472e+08	3.04741e+07	7.15587e+07	5.64655e+07	9.32587e+07	5.95837e+07	1.86791e+08	3.82067e+07	4.65996e+07	8.89861e+07	3.55278e+07	8.81857e+07	1.07024e+08	9.37709e+07	4.30487e+07	6.46679e+07	9.1867e+07	7.32905e+07	8.08455e+07	1.8409e+07	6.83264e+07	7.69127e+07	4.22747e+07	6.92901e+07	8.92277e+07	1.13116e+08	3.04218e+07	2.1539e+07	1.02147e+08	7.61819e+07	5.27627e+07	7.93904e+07	7.33711e+07
1/3-Methylhistidine (170.0 / 96.0)	Amino Acid (Histidine Metabolism)	163327	30198	100556	235328	97930	104756	266121	137457	56637.1	60936.9	354513	169403	160430	172706	67135.9	212590	676147	50208.3	42537.7	97188.3	208481	289289	33473.8	458282	87591.8	39513.2	76250.9	143145	134164	51116.2	65994.9	94965	79613.3	71083.2	750320	88893.5	111461	34323	85111.3	81935.5	113718	370347	385710	165076	52414.4	74223.6	236196	78359.9
Arginine (175.0 / 70.0)	Amino Acid	1.60965e+08	5.69459e+07	1.03303e+08	2.20681e+08	1.38022e+08	9.97256e+07	2.05991e+08	1.65681e+08	1.04218e+08	9.04478e+07	1.38468e+08	1.36382e+08	2.10994e+08	1.74382e+08	1.01802e+08	1.91448e+08	7.35684e+07	1.12955e+08	9.80715e+07	1.23243e+08	1.1127e+08	2.49469e+08	7.2417e+07	9.19914e+07	1.39605e+08	6.1381e+07	1.19237e+08	1.67621e+08	1.51398e+08	8.41275e+07	1.04788e+08	1.44198e+08	1.18407e+08	9.80502e+07	5.05191e+07	1.03635e+08	1.33279e+08	7.35958e+07	1.15946e+08	1.15227e+08	1.7605e+08	7.14095e+07	5.49451e+07	1.56555e+08	1.12755e+08	1.00369e+08	1.36543e+08	1.23396e+08
Cysteinyl-Glycine (Cys-Gly) (179.0 / 76.0)	Amino Acids Degradation	N/A	N/A	N/A	N/A	N/A	N/A	N/A	N/A	N/A	N/A	N/A	N/A	N/A	N/A	N/A	N/A	N/A	N/A	N/A	N/A	N/A	N/A	N/A	N/A	N/A	N/A	N/A	N/A	N/A	N/A	N/A	N/A	N/A	N/A	N/A	N/A	N/A	N/A	N/A	N/A	N/A	N/A	N/A	N/A	N/A	N/A	N/A	N/A
Tyrosine (182.1 / 136.0)	Amino Acid	2.31154e+07	6.17668e+06	1.37224e+07	3.28963e+07	2.0786e+07	1.45573e+07	3.11765e+07	2.43784e+07	1.28222e+07	8.58529e+06	2.21777e+07	1.7627e+07	3.25798e+07	2.519e+07	1.46778e+07	2.91863e+07	6.69662e+06	1.25404e+07	1.26312e+07	7.98061e+06	1.4399e+07	4.98311e+07	6.15744e+06	1.15666e+07	1.84803e+07	5.73057e+06	1.54168e+07	2.38897e+07	2.18725e+07	7.88205e+06	1.23123e+07	1.97716e+07	1.39615e+07	6.98999e+06	4.49937e+06	5.98653e+06	1.49321e+07	7.9404e+06	1.67898e+07	6.37375e+06	2.39683e+07	7.86428e+06	6.19972e+06	2.75098e+07	1.41365e+07	1.34577e+07	1.86131e+07	1.68929e+07
Cystine (241.1 / 120.0)	Amino Acid	128686	45655.5	103493	228144	142106	83765.3	143885	71374.3	103287	91645.5	186847	110644	228429	115701	76255.1	137244	59656	50738.4	81268	131499	133747	328240	22381.9	29983.2	133759	23200.8	79725.9	236099	305102	35658.7	75783.4	259468	154743	185955	24443.1	62037	89816.2	51921.8	139215	118576	288102	55843.8	43152	310849	157865	146073	145102	134640
isoValeric Acid (101.0 / 83.0)	Amino Acid	N/A	N/A	N/A	N/A	N/A	N/A	N/A	N/A	N/A	N/A	N/A	N/A	N/A	N/A	N/A	N/A	N/A	N/A	N/A	N/A	N/A	N/A	N/A	N/A	N/A	N/A	N/A	N/A	N/A	N/A	N/A	N/A	N/A	N/A	N/A	N/A	N/A	N/A	N/A	N/A	N/A	N/A	N/A	N/A	N/A	N/A	N/A	N/A
2-Hydroxyisovaleric Acid (117.0 / 71.0)	Amino Acid	558133	233522	468127	849181	467093	524297	927261	757785	203792	334920	1.00816e+06	650011	837586	840408	433456	953634	836975	335858	279858	315718	658733	1.27508e+06	184266	509333	347894	203772	274771	684981	486684	189077	165596	495607	234728	241270	736931	239624	227398	259522	433321	402724	400072	434020	428108	836013	185533	458933	770841	378229
3-Methyl-2-Oxovaleric Acid (129.0 / 101.0)	Amino Acid	344277	N/A	251923	389102	186243	169308	379068	626409	N/A	141066	181515	353123	371711	273743	150832	337602	220299	122973	88427.8	369667	313043	407173	162992	228505	143856	129269	134520	416190	388387	251779	111110	319129	139064	254545	797550	404286	258934	N/A	157212	406268	227719	222226	196822	299344	102050	146924	322727	185949
Aminoisobutyrate (104.0 / 86.0)	Amino acids metabolism/Val, Leu, iso-Leu	65665.5	9157.9	17173.7	92565.8	28452.5	23097.8	73823.9	182167	12979	20180.6	77794.4	51187.2	68836.1	40871.5	30249.2	60572.9	80387.3	27743.6	10857.9	106645	42618.1	109247	17698.9	98499.4	36648.5	13426.7	44731.6	33898	30895.8	29458.4	12286.4	26782.9	16496.7	47006.5	102552	47131.4	39249.4	8536.29	19167.1	54979.7	46469	41320	47331.3	33423.6	9640.89	20205.8	33120.2	23110.3
Creatinine (114.0 / 44.0)	Amino acids metabolism/Arg, Gly	N/A	N/A	N/A	N/A	N/A	N/A	N/A	N/A	N/A	N/A	N/A	N/A	N/A	N/A	N/A	N/A	N/A	N/A	N/A	N/A	N/A	N/A	N/A	N/A	N/A	N/A	N/A	N/A	N/A	N/A	N/A	N/A	N/A	N/A	N/A	N/A	N/A	N/A	N/A	N/A	N/A	N/A	N/A	N/A	N/A	N/A	N/A	N/A
Betaine (118.0 / 58.0)	Amino acids metabolism/Gly,Ser, Thr metabolism	5.1743e+07	2.0569e+07	4.69703e+07	5.10295e+07	4.9804e+07	4.36189e+07	6.02927e+07	5.19466e+07	2.55923e+07	1.9871e+07	6.57898e+07	5.32064e+07	5.90196e+07	5.14778e+07	4.11899e+07	6.07709e+07	5.49207e+07	2.51102e+07	3.43578e+07	4.01736e+07	5.61504e+07	7.63472e+07	1.97347e+07	6.42037e+07	3.38564e+07	2.81875e+07	3.02549e+07	4.66327e+07	5.2862e+07	2.58384e+07	2.48324e+07	4.63102e+07	2.3878e+07	3.54889e+07	5.81211e+07	2.6281e+07	3.31668e+07	1.90425e+07	3.81631e+07	3.16073e+07	3.41459e+07	5.69918e+07	4.4615e+07	5.45234e+07	2.16357e+07	4.11183e+07	5.07463e+07	3.43861e+07
Homoserine (120.0 / 74.0)	Amino acids metabolism/Thr, Met, Asp	1.19271e+07	2.32516e+06	6.59686e+06	1.90018e+07	9.45713e+06	6.66011e+06	1.82923e+07	1.1546e+07	4.27937e+06	3.88368e+06	1.10215e+07	8.82411e+06	1.92052e+07	1.37104e+07	7.11468e+06	1.6282e+07	4.6251e+06	4.74184e+06	5.1636e+06	1.09065e+07	7.34127e+06	2.82308e+07	2.90292e+06	5.64725e+06	8.26193e+06	3.34327e+06	5.95403e+06	1.32273e+07	1.10928e+07	4.34627e+06	4.3174e+06	9.70194e+06	5.80796e+06	7.3391e+06	2.95255e+06	6.8084e+06	7.1503e+06	2.74154e+06	7.42862e+06	6.93468e+06	1.23122e+07	3.51206e+06	2.77669e+06	1.32881e+07	4.95603e+06	5.89588e+06	9.40634e+06	7.51202e+06
Taurine (126.0 / 108.0)	Amino acids metabolism/Sulfur metabolism	N/A	N/A	N/A	N/A	N/A	N/A	N/A	N/A	N/A	N/A	N/A	N/A	N/A	N/A	N/A	N/A	N/A	N/A	N/A	N/A	N/A	21800.8	N/A	N/A	N/A	N/A	N/A	N/A	N/A	N/A	N/A	N/A	N/A	N/A	N/A	N/A	N/A	N/A	N/A	N/A	N/A	N/A	N/A	N/A	N/A	N/A	N/A	N/A
1-Methylhistamine (126.0 / 96.0)	Amino acids metabolism/His	16361.5	N/A	N/A	N/A	N/A	N/A	21647.7	N/A	N/A	N/A	N/A	13403.1	18150.6	N/A	N/A	N/A	N/A	N/A	N/A	N/A	N/A	27597.1	N/A	N/A	N/A	N/A	N/A	N/A	N/A	N/A	N/A	N/A	N/A	N/A	N/A	N/A	N/A	N/A	N/A	N/A	N/A	N/A	N/A	N/A	N/A	N/A	N/A	N/A
Pyroglutamic Acid (130.0 / 83.9)	Amino acids/Glu	224043	N/A	N/A	375709	N/A	N/A	403979	N/A	N/A	N/A	230214	N/A	N/A	222648	N/A	283450	N/A	N/A	N/A	N/A	N/A	355451	N/A	N/A	N/A	N/A	N/A	237709	N/A	N/A	N/A	N/A	N/A	N/A	N/A	N/A	N/A	N/A	N/A	231551	300629	N/A	N/A	N/A	N/A	N/A	257090	N/A
Creatine (132.0 / 90.0)	Amino acids metabolism/Arg, Gly	34636.3	20508.5	48284.6	39067.7	26479.9	29071.1	55712.6	29969.3	41849.7	17278.5	47901.6	29736.6	43687.5	42357.9	28262.7	29927.3	45308.3	25715.8	16224.1	28854.4	31534	63460.6	31265.7	24375.7	24473.5	29147.6	29677.6	22880.9	42523.4	115253	21865.8	40694.3	22746.2	26879	85413.6	20408.3	38029.5	37363.9	25976	39821.7	27981.9	36176	58471.4	32430.8	13376.3	22874.5	43213.8	18060
Hydroxyproline/Aminolevulinate (132.0 / 86.2)	Amino acids metabolism/Pro	N/A	N/A	N/A	N/A	N/A	N/A	N/A	N/A	N/A	N/A	N/A	N/A	N/A	N/A	N/A	N/A	N/A	N/A	N/A	N/A	N/A	N/A	N/A	N/A	N/A	N/A	N/A	N/A	N/A	N/A	N/A	N/A	N/A	N/A	N/A	N/A	N/A	N/A	N/A	N/A	N/A	N/A	N/A	N/A	N/A	N/A	N/A	N/A
Aspartic Acid (134.0 / 74.0)	Amino Acid	6.5705e+06	1.38019e+06	3.25742e+06	1.48334e+07	4.93927e+06	2.63191e+06	1.18068e+07	3.64023e+06	2.16998e+06	2.1675e+06	6.06412e+06	5.28406e+06	1.30433e+07	8.91066e+06	2.73277e+06	1.02703e+07	1.65405e+06	1.75754e+06	2.49277e+06	1.99722e+06	4.31775e+06	2.0291e+07	1.16463e+06	2.40346e+06	4.24047e+06	1.89203e+06	2.97446e+06	8.47116e+06	6.3898e+06	2.37577e+06	1.4157e+06	5.89311e+06	2.92842e+06	1.14728e+06	691644	1.59124e+06	3.57137e+06	1.33368e+06	3.60316e+06	1.53334e+06	7.6334e+06	2.44551e+06	776641	6.19144e+06	1.93103e+06	2.54998e+06	6.19386e+06	4.05702e+06
Homocysteine (136.0 / 90.0)	Amino acids metabolism/Cys, Met	N/A	N/A	N/A	N/A	N/A	N/A	N/A	N/A	N/A	N/A	N/A	N/A	N/A	N/A	N/A	N/A	N/A	N/A	N/A	N/A	N/A	N/A	N/A	N/A	N/A	N/A	N/A	N/A	N/A	N/A	N/A	N/A	N/A	N/A	N/A	N/A	N/A	N/A	N/A	N/A	N/A	N/A	N/A	N/A	N/A	N/A	N/A	N/A
Cystamine (153.0 / 108.0)	Amino acids metabolism/Cys	N/A	N/A	N/A	N/A	N/A	N/A	N/A	N/A	N/A	N/A	N/A	N/A	N/A	N/A	N/A	N/A	N/A	N/A	N/A	N/A	N/A	N/A	N/A	N/A	N/A	N/A	N/A	N/A	N/A	N/A	N/A	N/A	N/A	N/A	N/A	N/A	N/A	N/A	N/A	N/A	N/A	N/A	N/A	N/A	N/A	N/A	N/A	N/A
Carnitine (162.0 / 85.0)	Amino acids metabolism/Lys	1.16208e+07	591854	6.98211e+06	1.22946e+07	7.52439e+06	5.58524e+06	1.95718e+07	8.04698e+06	1.01898e+06	1.38929e+06	1.53978e+07	1.16038e+07	1.13645e+07	1.16329e+07	5.48026e+06	2.04966e+07	1.28908e+07	1.37561e+06	2.13011e+06	1.07516e+07	1.06693e+07	2.2521e+07	884813	1.77203e+07	3.86473e+06	1.77797e+06	1.67217e+06	9.17928e+06	8.9325e+06	2.84547e+06	1.49412e+06	6.22077e+06	1.73349e+06	5.90496e+06	1.54113e+07	4.28755e+06	4.36318e+06	811463	4.31952e+06	5.7522e+06	6.07716e+06	1.68525e+07	8.57907e+06	1.0489e+07	1.30369e+06	4.74148e+06	1.57679e+07	4.42062e+06
Quinolinic Acid (168.0 / 150.0)	Amino Acid/ Tryptophan, bela alanine metabolism	287891	409983	313306	293738	320146	318885	263481	294766	378388	339076	311974	298640	280039	282947	281136	268081	322505	335952	321737	121548	292577	260048	301781	305669	318723	256014	313729	271958	276867	287195	334246	277155	319809	107985	323762	142566	267002	332017	312627	94390.2	278893	295521	306230	247694	320164	271872	269576	267999
Epinephrine/Normetanephrine (184.1 / 166.1)	Amino Acid metabolism/Tyr,ligand	N/A	N/A	N/A	N/A	N/A	N/A	N/A	N/A	N/A	N/A	N/A	N/A	N/A	N/A	N/A	N/A	N/A	N/A	N/A	N/A	N/A	N/A	N/A	N/A	N/A	N/A	N/A	N/A	N/A	N/A	N/A	N/A	N/A	N/A	N/A	N/A	N/A	N/A	N/A	N/A	N/A	N/A	N/A	N/A	N/A	N/A	N/A	N/A
Salicylurate (196.1 / 152.0)	Amino Acid metabolism/Gly	N/A	N/A	N/A	N/A	N/A	N/A	N/A	N/A	N/A	N/A	N/A	N/A	N/A	N/A	N/A	N/A	N/A	N/A	N/A	N/A	N/A	N/A	N/A	N/A	N/A	N/A	N/A	N/A	N/A	N/A	N/A	N/A	N/A	N/A	N/A	N/A	N/A	N/A	N/A	N/A	N/A	N/A	N/A	N/A	N/A	N/A	N/A	N/A
Phosphotyrosine (262.0 / 81.0)	Amino acids metabolism	N/A	N/A	N/A	N/A	N/A	N/A	N/A	N/A	N/A	N/A	N/A	N/A	N/A	N/A	N/A	N/A	N/A	N/A	N/A	N/A	N/A	N/A	N/A	N/A	N/A	N/A	N/A	N/A	N/A	N/A	N/A	N/A	N/A	N/A	N/A	N/A	N/A	N/A	N/A	N/A	N/A	N/A	N/A	N/A	N/A	N/A	N/A	N/A
gama-Aminobutyrate (102.0 / 56.0)	Amino Acid metabolism/Ala, Glu, Asp	N/A	N/A	N/A	N/A	N/A	N/A	N/A	N/A	N/A	N/A	N/A	N/A	N/A	N/A	N/A	N/A	N/A	N/A	N/A	N/A	N/A	N/A	N/A	N/A	N/A	N/A	N/A	N/A	N/A	N/A	N/A	N/A	N/A	N/A	N/A	N/A	N/A	N/A	N/A	N/A	N/A	N/A	N/A	N/A	N/A	N/A	N/A	N/A
Glycerate (105.0 / 75.0)	Amino Acid metabolism/Gly, Ser	1.19585e+06	155883	825190	1.46469e+06	562026	683774	1.72997e+06	1.16505e+06	72314.1	272530	1.27859e+06	1.27274e+06	496097	1.40343e+06	712822	1.6669e+06	971371	177181	287421	3.93139e+06	783493	943618	213279	1.26716e+06	494708	301634	252315	1.17373e+06	804519	427447	273757	590025	261117	567328	1.23654e+06	1.55154e+06	528942	147465	410111	577537	663333	769091	700801	650273	162310	413722	1.18818e+06	564077
N-AcetylGlycine (116.0 / 74.0)	Amino Acid metabolism	101993	94325.4	95160.4	142251	77688.9	68355.4	102439	114111	122373	79094.2	60159.6	114650	58189.5	100044	37983.6	87543.9	69124.4	119671	88767.7	39611.3	60918.6	64109.8	44199.3	116978	95565.6	53166	105410	102720	68195.1	70736.8	84946.4	77763.6	101280	30001.9	129946	34368.7	77823.3	102368	73751.2	20573.5	115539	73618.7	86537.4	70848.8	95640.7	67705.8	78203.6	64561.8
Guanidinoacetate (116.0 / 74.0 (2))	Amino Acid metabolism/Gly, Ser,Thr	N/A	N/A	N/A	N/A	N/A	N/A	N/A	N/A	N/A	N/A	N/A	N/A	N/A	N/A	N/A	N/A	N/A	N/A	N/A	N/A	N/A	N/A	N/A	N/A	N/A	N/A	N/A	N/A	N/A	N/A	N/A	N/A	N/A	N/A	N/A	N/A	N/A	N/A	N/A	N/A	N/A	N/A	N/A	N/A	N/A	N/A	N/A	N/A
Erythrose (119.0 / 71.0)	Amino Acid (Phenylalanine Metabolism, others)	N/A	N/A	N/A	N/A	N/A	N/A	N/A	N/A	N/A	N/A	N/A	N/A	N/A	N/A	N/A	N/A	N/A	N/A	N/A	N/A	N/A	N/A	N/A	N/A	N/A	N/A	N/A	N/A	N/A	N/A	N/A	N/A	N/A	N/A	N/A	N/A	N/A	N/A	N/A	N/A	N/A	N/A	N/A	N/A	N/A	N/A	N/A	N/A
Citraconic Acid (129.0 / 85.0)	Amino Acid metabolism/Val, Leu, IL	1.82874e+06	2.28397e+06	2.12149e+06	2.72101e+06	1.8055e+06	2.22757e+06	2.58798e+06	1.90416e+06	1.69198e+06	1.95004e+06	2.34456e+06	2.60346e+06	2.54673e+06	2.40072e+06	1.98675e+06	1.96905e+06	2.32281e+06	2.25205e+06	1.4475e+06	2.10703e+06	2.29792e+06	1.87727e+06	1.48791e+06	2.14535e+06	1.94996e+06	1.4613e+06	1.6437e+06	2.43897e+06	1.70142e+06	1.54412e+06	1.39713e+06	1.90679e+06	1.56706e+06	1.64607e+06	2.20233e+06	1.95669e+06	1.53489e+06	2.11021e+06	1.64904e+06	2.47567e+06	2.1427e+06	1.71005e+06	1.70528e+06	1.4879e+06	1.40487e+06	1.40181e+06	2.09832e+06	1.64561e+06
MethylSuccinate (131.0 / 69.0)	Amino Acid metabolism/Isoleu	N/A	N/A	N/A	N/A	N/A	N/A	N/A	N/A	N/A	N/A	N/A	N/A	N/A	N/A	N/A	N/A	N/A	N/A	N/A	N/A	N/A	N/A	N/A	N/A	N/A	N/A	N/A	N/A	N/A	N/A	N/A	N/A	N/A	N/A	N/A	N/A	N/A	N/A	N/A	N/A	N/A	N/A	N/A	N/A	N/A	N/A	N/A	N/A
D-Leucic Acid (131.0 / 85.0)	Amino Acid metabolism/Leu	3.09973e+06	717214	1.34486e+06	4.49822e+06	1.13574e+06	1.01629e+06	6.43354e+06	3.93792e+06	695456	1.00786e+06	1.81684e+06	3.15944e+06	2.39504e+06	3.82196e+06	1.06709e+06	5.12741e+06	3.17283e+06	1.09221e+06	587138	4.08673e+06	1.85868e+06	4.34273e+06	598094	2.90553e+06	900016	542817	732821	3.77472e+06	1.37931e+06	1.10166e+06	683007	2.17132e+06	856172	1.01784e+06	3.37323e+06	1.76514e+06	1.06789e+06	714651	936839	2.0986e+06	2.57243e+06	1.07647e+06	1.16983e+06	1.49993e+06	793781	850250	2.58483e+06	1.19473e+06
Glutaric Acid (131.0 / 87.0)	Amino Acids/lys, trp, fatty acids	1.55985e+06	407282	931347	2.76868e+06	1.33661e+06	1.01553e+06	2.4448e+06	1.86607e+06	430510	554400	1.83578e+06	2.07149e+06	1.78034e+06	2.18328e+06	1.08017e+06	2.11784e+06	698551	1.02865e+06	668024	1.00979e+06	1.23787e+06	2.55704e+06	410381	1.97047e+06	1.14038e+06	417854	554105	1.57947e+06	1.38606e+06	785973	501131	1.6913e+06	647696	744902	967551	737348	1.37313e+06	664867	1.34812e+06	938543	883139	952553	694822	2.11049e+06	459768	1.38036e+06	1.52116e+06	1.38761e+06
Anthranilic Acid (136.0 / 118.0)	Amino Acid metabolism/Trp, Phe, Tyr	N/A	N/A	N/A	N/A	N/A	N/A	N/A	N/A	N/A	N/A	N/A	N/A	N/A	N/A	N/A	N/A	N/A	N/A	N/A	N/A	N/A	N/A	N/A	N/A	N/A	N/A	N/A	N/A	N/A	N/A	N/A	N/A	N/A	N/A	N/A	N/A	N/A	N/A	N/A	N/A	N/A	N/A	N/A	N/A	N/A	N/A	N/A	N/A
2-Hydroxyglutarate (147.0 / 129.0)	Amino-acid metabolism & Glycine/Serine/Threonine metabolism	8.71156e+06	1.07025e+06	6.19865e+06	1.04925e+07	4.67034e+06	3.61351e+06	9.28096e+06	1.61828e+07	1.3305e+06	3.00278e+06	4.06275e+06	8.05792e+06	9.18027e+06	7.02382e+06	3.39623e+06	8.81909e+06	5.00778e+06	2.78105e+06	1.94923e+06	9.05372e+06	7.08541e+06	1.06664e+07	3.61251e+06	5.83212e+06	3.21015e+06	2.96029e+06	3.15348e+06	1.01019e+07	9.45342e+06	5.66789e+06	2.88162e+06	7.41826e+06	3.14424e+06	5.98337e+06	2.03065e+07	9.27591e+06	6.35758e+06	1.53858e+06	3.37261e+06	9.58441e+06	5.75856e+06	5.15512e+06	4.38539e+06	7.43424e+06	2.6413e+06	3.20506e+06	7.79641e+06	4.36774e+06
2-Aminoadipate (160.0 / 116.0)	Amino acids metabolism/Lys	1.07737e+07	1.05579e+06	6.25315e+06	2.09647e+07	1.11913e+07	7.58614e+06	1.86996e+07	8.57474e+06	1.23068e+06	2.35289e+06	7.76707e+06	1.24494e+07	1.31148e+07	1.48353e+07	7.50718e+06	1.63799e+07	823729	1.7013e+06	6.47266e+06	3.00632e+06	4.85601e+06	2.21724e+07	1.34764e+06	7.65453e+06	7.84174e+06	2.50419e+06	1.90133e+06	1.46648e+07	1.17243e+07	4.54383e+06	2.4754e+06	1.45979e+07	5.77146e+06	3.24871e+06	345970	4.98651e+06	7.23089e+06	1.07758e+06	1.00655e+07	3.83762e+06	1.16242e+07	5.06936e+06	1.44022e+06	1.61534e+07	2.46334e+06	1.05443e+07	1.30052e+07	1.19146e+07
PPA (163.0 / 91.0)	Amino acids metabolism/Phe	N/A	73542	35032.1	N/A	N/A	30636.3	N/A	132989	81930.6	66723.5	23207.4	57515	21902.1	34976.2	41583.2	N/A	194498	167576	27642.9	134059	31528.9	N/A	340256	230769	42291.3	38240.1	194600	41190	N/A	55491.3	62948	13970.1	45194.3	69410.4	292313	25187.4	33723.9	48607.5	28495.6	51249	63252.4	27269.7	156667	16926.6	N/A	32026.2	25117.8	37960.7
Homogentisate (167.0 / 123.0)	Amino Acid metabolism/Tyr	N/A	N/A	N/A	N/A	N/A	N/A	N/A	N/A	N/A	N/A	N/A	N/A	N/A	N/A	N/A	N/A	N/A	N/A	N/A	N/A	N/A	N/A	N/A	N/A	N/A	N/A	N/A	N/A	N/A	N/A	N/A	N/A	N/A	N/A	N/A	N/A	N/A	N/A	N/A	N/A	N/A	N/A	N/A	N/A	N/A	N/A	N/A	N/A
OH-Phenylpyruvate (179.0 / 89.0 (4))	Amino acids metabolites/phe, tyr	N/A	N/A	N/A	N/A	N/A	N/A	N/A	N/A	N/A	N/A	N/A	N/A	N/A	N/A	N/A	N/A	N/A	N/A	N/A	N/A	N/A	N/A	N/A	N/A	N/A	N/A	N/A	N/A	N/A	N/A	N/A	N/A	N/A	N/A	N/A	N/A	N/A	N/A	N/A	N/A	N/A	N/A	N/A	N/A	N/A	N/A	N/A	N/A
Homovanilate (181.0 / 137.0)	Amino acids metabolism/Tyr,ligand	N/A	N/A	N/A	N/A	N/A	N/A	N/A	N/A	N/A	N/A	N/A	N/A	N/A	N/A	N/A	N/A	N/A	N/A	N/A	N/A	N/A	N/A	N/A	N/A	N/A	N/A	N/A	N/A	N/A	N/A	N/A	N/A	N/A	N/A	N/A	N/A	N/A	N/A	N/A	N/A	N/A	N/A	N/A	N/A	N/A	N/A	N/A	N/A
Pentothenate (218.1 / 88.0)	Amino acids metabolism/alanine, CoA	6.39434e+06	425627	4.39961e+06	8.13698e+06	4.59848e+06	4.57896e+06	1.27667e+07	5.22736e+06	722121	1.76455e+06	1.05607e+07	9.47253e+06	1.01311e+07	7.63612e+06	4.27332e+06	1.3012e+07	1.76205e+07	1.45203e+06	1.83245e+06	7.11777e+06	7.75631e+06	1.75995e+07	1.10025e+06	1.24254e+07	2.96891e+06	1.25953e+06	1.1784e+06	6.56791e+06	6.27878e+06	3.34935e+06	1.25361e+06	5.11332e+06	1.53886e+06	4.13319e+06	2.1109e+07	4.11388e+06	5.25363e+06	595555	4.22541e+06	5.76655e+06	4.86369e+06	1.1412e+07	8.08139e+06	1.10706e+07	1.17696e+06	4.10411e+06	8.23649e+06	4.66202e+06
Cystathionine (221.1 / 134.0)	Amino acids metabolism/cys	3.27207e+06	386831	1.4803e+06	8.32654e+06	3.11332e+06	2.95866e+06	7.17552e+06	2.89023e+06	841869	1.73396e+06	2.5267e+06	4.53594e+06	8.12539e+06	4.96252e+06	3.18013e+06	5.76692e+06	1.37904e+06	1.58208e+06	1.96336e+06	2.82067e+06	1.70784e+06	1.27439e+07	1.49182e+06	1.61181e+06	3.10141e+06	1.09074e+06	1.10268e+06	4.41548e+06	3.42561e+06	2.82379e+06	1.79029e+06	4.01466e+06	3.69841e+06	1.74799e+06	770821	4.53297e+06	6.65445e+06	616352	5.26034e+06	2.56842e+06	6.59202e+06	1.1014e+06	665886	8.50111e+06	1.90831e+06	4.10423e+06	3.63388e+06	8.63491e+06
Indole (118.0 / 91.0)	Tryptophan Cycle	N/A	N/A	N/A	N/A	N/A	N/A	N/A	N/A	N/A	N/A	N/A	N/A	N/A	N/A	N/A	N/A	N/A	N/A	N/A	N/A	N/A	N/A	N/A	N/A	N/A	N/A	N/A	N/A	N/A	N/A	N/A	N/A	N/A	N/A	N/A	N/A	N/A	N/A	N/A	N/A	N/A	N/A	N/A	N/A	N/A	N/A	N/A	N/A
Serotonin (177.0 / 160.0)	Tryptophan Cycle	N/A	N/A	N/A	N/A	N/A	N/A	N/A	N/A	N/A	N/A	N/A	N/A	N/A	N/A	N/A	N/A	N/A	N/A	N/A	N/A	N/A	N/A	N/A	N/A	N/A	N/A	N/A	N/A	N/A	N/A	N/A	N/A	N/A	N/A	N/A	N/A	N/A	N/A	N/A	N/A	N/A	N/A	N/A	N/A	N/A	N/A	N/A	N/A
Tryptophan (205.1 / 146.0)	Tryptophan Cycle	1.62899e+07	2.34201e+06	8.64933e+06	2.23619e+07	1.08774e+07	7.4724e+06	2.4171e+07	1.34509e+07	5.54897e+06	3.82015e+06	1.35874e+07	1.21606e+07	2.09952e+07	1.83021e+07	8.18926e+06	2.25622e+07	3.82788e+06	5.48327e+06	5.98637e+06	1.35269e+07	8.52201e+06	3.48639e+07	2.79433e+06	9.77995e+06	9.52473e+06	3.2093e+06	7.07774e+06	1.47699e+07	1.28941e+07	4.18619e+06	5.07927e+06	1.17255e+07	6.03018e+06	9.72901e+06	2.92289e+06	6.53312e+06	8.13353e+06	3.18401e+06	8.85102e+06	1.11074e+07	1.33788e+07	5.87714e+06	3.65745e+06	1.57238e+07	5.92449e+06	6.74067e+06	1.13583e+07	9.31022e+06
L-Kynurenine (209.1 / 94.0)	Tryptophan Cycle	40645.3	N/A	20265.5	114828	53974.7	22475.9	75124.4	33859.9	10564.8	21870.6	23335	22124.5	190285	56838.1	52874.7	68489.3	91882.1	19176.8	41048.1	44943.8	28644.7	321570	17152.9	11453.6	63921.5	57947.5	20266	60144.7	98206.1	62118.8	19008.8	153441	32382.1	66090.2	60411.1	37009.3	77809.3	N/A	72024.5	63236.4	78437.1	N/A	N/A	103778	20038.4	66974.7	40533.3	115552
5-Hydroxytryptophan (221.1 / 204.1)	Tryptophan Cycle	N/A	N/A	N/A	N/A	N/A	N/A	N/A	N/A	N/A	N/A	N/A	N/A	N/A	N/A	N/A	N/A	N/A	N/A	N/A	N/A	N/A	N/A	N/A	N/A	N/A	N/A	N/A	N/A	N/A	N/A	N/A	N/A	N/A	N/A	N/A	N/A	N/A	N/A	N/A	N/A	N/A	N/A	N/A	N/A	N/A	N/A	N/A	N/A
3-Hydroxykynurenine (225.1 / 208.1)	Tryptophan Cycle	N/A	N/A	N/A	N/A	N/A	N/A	N/A	N/A	N/A	N/A	N/A	N/A	N/A	N/A	N/A	N/A	N/A	N/A	N/A	N/A	N/A	N/A	N/A	N/A	N/A	N/A	N/A	N/A	N/A	N/A	N/A	N/A	N/A	N/A	N/A	N/A	N/A	N/A	N/A	N/A	N/A	N/A	N/A	N/A	N/A	N/A	N/A	N/A
3-Hydroxyanthranilic Acid (152.0 / 108.0)	Tryptophan Cycle	N/A	N/A	N/A	N/A	N/A	N/A	N/A	N/A	N/A	N/A	N/A	N/A	N/A	N/A	N/A	N/A	N/A	N/A	N/A	N/A	N/A	N/A	N/A	N/A	N/A	N/A	N/A	N/A	N/A	N/A	N/A	N/A	N/A	N/A	N/A	N/A	N/A	N/A	N/A	N/A	N/A	N/A	N/A	N/A	N/A	N/A	N/A	N/A
Indole-3-Acetic Acid (174.0 / 130.0)	Tryptophan Cycle	N/A	N/A	N/A	N/A	N/A	N/A	N/A	N/A	N/A	N/A	N/A	N/A	N/A	N/A	N/A	N/A	N/A	N/A	N/A	N/A	N/A	N/A	N/A	N/A	N/A	N/A	N/A	N/A	N/A	N/A	N/A	N/A	N/A	N/A	N/A	N/A	N/A	N/A	N/A	N/A	N/A	N/A	N/A	N/A	N/A	N/A	N/A	N/A
Kynurenic Acid (188.0 / 144.0)	Tryptophan Cycle/Amino Acid metabolism	884868	645167	633065	950346	573279	883807	971883	689862	340313	1.01394e+06	692199	806671	1.81495e+06	870007	961350	901553	7.07397e+06	843658	319862	422574	1.4351e+06	1.51196e+06	871233	887424	647688	752558	648928	890989	879033	874069	576837	1.01673e+06	664541	399779	1.62221e+06	349423	937949	652810	882467	349353	465800	921379	819967	899278	242105	889743	983145	1.02767e+06
5-Hydroxyl-Indole-3-Acetic Acid (190.0 / 144.0)	Tryptophan Cycle	N/A	N/A	N/A	N/A	N/A	N/A	N/A	N/A	N/A	N/A	N/A	N/A	N/A	N/A	N/A	N/A	N/A	N/A	N/A	N/A	N/A	N/A	N/A	N/A	N/A	N/A	N/A	N/A	N/A	N/A	N/A	N/A	N/A	N/A	N/A	N/A	N/A	N/A	N/A	N/A	N/A	N/A	N/A	N/A	N/A	N/A	N/A	N/A
IndolePyruvate (202.1 / 156.0)	Tryptophan Cycle	N/A	N/A	N/A	N/A	N/A	N/A	N/A	N/A	N/A	N/A	N/A	N/A	N/A	N/A	N/A	N/A	N/A	N/A	N/A	N/A	N/A	N/A	N/A	N/A	N/A	N/A	N/A	N/A	N/A	N/A	N/A	N/A	N/A	N/A	N/A	N/A	N/A	N/A	N/A	N/A	N/A	N/A	N/A	N/A	N/A	N/A	N/A	N/A
Indole-3-Lactate (204.1 / 158.0)	Tryptophan Cycle	N/A	N/A	N/A	N/A	N/A	N/A	N/A	N/A	N/A	N/A	N/A	N/A	N/A	N/A	N/A	N/A	159136	N/A	N/A	96142.3	N/A	N/A	N/A	90654.9	N/A	N/A	N/A	N/A	N/A	N/A	N/A	N/A	N/A	N/A	254041	N/A	N/A	N/A	N/A	N/A	N/A	N/A	65857.8	N/A	N/A	N/A	N/A	N/A
Xanthurenic Acid (204.1 / 160.0)	Tryptophan Cycle/Amino Acid metabolism	1.56947e+06	263303	815133	2.28447e+06	1.1076e+06	737964	2.41481e+06	1.48259e+06	580208	386049	1.40953e+06	1.22361e+06	2.22639e+06	1.78785e+06	862711	2.19524e+06	418122	606578	675526	1.87933e+06	906714	3.72307e+06	335694	937613	967510	353776	773428	1.57556e+06	1.48566e+06	468816	568325	1.33498e+06	740357	1.0225e+06	358494	682645	861107	354936	994429	1.13229e+06	1.53136e+06	648988	404489	1.82302e+06	690688	787526	1.20743e+06	1.06483e+06
3-Indoxyl Sulfate (212.1 / 80.0)	Tryptophan Cycle	N/A	N/A	N/A	N/A	N/A	N/A	N/A	N/A	N/A	N/A	N/A	N/A	N/A	N/A	N/A	N/A	N/A	N/A	N/A	N/A	N/A	N/A	N/A	N/A	N/A	N/A	N/A	N/A	N/A	N/A	N/A	N/A	N/A	N/A	N/A	N/A	N/A	N/A	N/A	N/A	N/A	N/A	N/A	N/A	N/A	N/A	N/A	N/A
Melatonin (231.1 / 172.0)	Tryptophan Cycle/Neuroactive ligand	N/A	N/A	N/A	N/A	N/A	N/A	N/A	N/A	N/A	N/A	N/A	N/A	N/A	N/A	N/A	N/A	N/A	N/A	N/A	N/A	N/A	N/A	N/A	N/A	N/A	N/A	N/A	N/A	N/A	N/A	N/A	N/A	N/A	N/A	N/A	N/A	N/A	N/A	N/A	N/A	N/A	N/A	N/A	N/A	N/A	N/A	N/A	N/A
Cytosine (112.0 / 95.0)	Nucleotide	N/A	N/A	N/A	N/A	N/A	N/A	N/A	71545	N/A	N/A	N/A	N/A	66595.1	N/A	N/A	N/A	55720.9	N/A	N/A	N/A	30547.7	105182	N/A	N/A	N/A	N/A	N/A	N/A	N/A	42214.1	N/A	N/A	N/A	N/A	66623.6	N/A	N/A	N/A	N/A	N/A	N/A	N/A	N/A	N/A	N/A	N/A	N/A	N/A
Histamine (112.0 / 95.0 (2))	Nucleotide	N/A	N/A	N/A	N/A	N/A	N/A	N/A	N/A	N/A	N/A	N/A	N/A	N/A	N/A	N/A	N/A	N/A	N/A	N/A	N/A	N/A	N/A	N/A	N/A	N/A	N/A	N/A	N/A	N/A	N/A	N/A	N/A	N/A	N/A	N/A	N/A	N/A	N/A	N/A	N/A	N/A	N/A	N/A	N/A	N/A	N/A	N/A	N/A
2'-Deoxyuridine (229.2 / 113.1)	Nucleotide/Pyrimidine metabolism	N/A	N/A	N/A	N/A	N/A	N/A	N/A	N/A	N/A	N/A	N/A	N/A	N/A	N/A	N/A	N/A	N/A	N/A	N/A	N/A	N/A	N/A	N/A	N/A	N/A	N/A	N/A	N/A	N/A	N/A	N/A	N/A	N/A	N/A	N/A	N/A	N/A	N/A	N/A	N/A	N/A	N/A	N/A	N/A	N/A	N/A	N/A	N/A
Cytidine (244.2 / 112.1)	Nucleotide/Pyrimidine metabolism	209853	128475	242725	329273	87445.8	68529.7	236284	120041	4.02278e+06	103992	114141	261313	95178.2	240581	64765.5	210749	81048.2	285080	52872.5	66097	131935	94607.5	77331.9	129973	120096	42519.1	651505	328519	80148.3	27533.5	358169	65871.7	264097	78649.1	44686.7	108188	109070	217773	92539.8	40316.2	307589	137066	115681	70720.3	967598	75115.3	185560	87873.4
Uridine (245.2 / 113.1)	Nucleotide/Pyrimidine metabolism	1.11869e+06	1.37963e+06	983955	1.52507e+06	634620	457524	1.23732e+06	983871	8.62496e+06	812831	711981	925939	939367	958878	155153	1.06655e+06	490655	6.76802e+06	452125	646703	596170	1.15115e+06	287738	996256	876206	122455	8.70177e+06	1.20021e+06	506693	119545	2.07463e+06	417348	1.93041e+06	748634	289080	227696	467405	2.57231e+06	519094	766839	1.6455e+06	868810	784569	636701	3.39144e+06	461761	902696	387723
5-Hydroxymethyl-2'-deoxyuridine (259.2 / 143.1)	Nucleotide/Purine metabolism	N/A	N/A	N/A	N/A	N/A	N/A	N/A	N/A	N/A	N/A	N/A	N/A	N/A	N/A	N/A	N/A	N/A	N/A	N/A	N/A	N/A	N/A	N/A	N/A	N/A	N/A	N/A	N/A	N/A	N/A	N/A	N/A	N/A	N/A	N/A	N/A	N/A	N/A	N/A	N/A	N/A	N/A	N/A	N/A	N/A	N/A	N/A	N/A
Adenosine (268.2 / 136.1)	Nucleotide/Purine metabolism	895603	308643	556146	889831	558842	508963	1.67403e+06	1.27753e+06	2.04793e+07	236725	1.25325e+06	1.18064e+06	1.05287e+06	1.23486e+06	490888	1.74976e+06	1.45226e+06	1.13606e+06	432714	370526	909459	1.85767e+06	979444	2.26848e+06	739472	174233	1.38629e+06	821227	532049	750324	960261	411410	552354	175855	1.04843e+06	1.00146e+06	308361	371195	260889	336459	909553	853857	1.54583e+06	598401	1.59366e+06	385842	787447	353480
Inosine (269.2 / 137.1)	Nucleotide/Purine metabolism	8.60692e+06	4.88028e+06	6.28763e+06	1.2906e+07	6.41438e+06	6.30983e+06	1.26973e+07	1.63086e+07	3.00794e+07	5.87482e+06	1.02031e+07	8.6182e+06	9.59681e+06	1.01408e+07	5.15095e+06	1.06725e+07	8.20191e+06	2.39165e+07	3.67599e+06	4.49272e+07	8.04615e+06	1.48738e+07	3.93303e+06	1.111e+07	8.38732e+06	1.15571e+06	3.01003e+07	9.35717e+06	5.46925e+06	2.07041e+06	1.26096e+07	4.28575e+06	1.14635e+07	5.19463e+07	5.48324e+06	3.63122e+07	7.65464e+06	1.03457e+07	5.22364e+06	1.14943e+08	1.60314e+07	7.20602e+06	9.59791e+06	6.92102e+06	1.84222e+07	4.87342e+06	7.05469e+06	3.85334e+06
1-Methyladenosine (282.2 / 150.1)	Nucleotide/Purine metabolism	1.02739e+06	639864	699839	1.78525e+06	398139	151321	1.21225e+06	562746	3.34779e+06	727256	656349	995248	1.04113e+06	1.2313e+06	111960	1.3022e+06	771864	2.27379e+06	201634	12562.7	533936	1.61189e+06	242809	1.1493e+06	661981	20001.3	2.69505e+06	723956	256382	63958	912130	118269	1.02125e+06	6087.38	735492	14765.9	846570	895457	146624	5838.12	1.03393e+06	458287	618438	176372	1.39775e+06	145407	540220	164003
6-Methyladenosine (282.2 / 150.1 (2))	Nucleotide/Purine metabolism	N/A	N/A	N/A	N/A	N/A	N/A	N/A	N/A	N/A	N/A	N/A	N/A	N/A	N/A	N/A	N/A	N/A	N/A	N/A	N/A	N/A	N/A	N/A	N/A	N/A	N/A	N/A	N/A	N/A	N/A	N/A	N/A	N/A	N/A	N/A	N/A	N/A	N/A	N/A	N/A	N/A	N/A	N/A	N/A	N/A	N/A	N/A	N/A
Guanosine (284.2 / 152.1)	Nucleotide/Purine metabolism	5.12783e+06	5.34121e+06	4.62636e+06	8.26208e+06	4.52352e+06	3.99473e+06	6.72823e+06	5.69629e+06	3.22568e+07	4.32473e+06	5.14463e+06	3.86584e+06	9.52721e+06	5.7168e+06	2.84417e+06	5.709e+06	2.79321e+06	2.21229e+07	3.35165e+06	3.70159e+06	5.07792e+06	1.31049e+07	1.92044e+06	2.86363e+06	7.34677e+06	561380	2.79816e+07	6.85044e+06	4.01152e+06	679170	1.043e+07	3.06281e+06	6.26144e+06	5.48125e+06	1.06247e+06	3.66869e+06	4.3083e+06	9.78683e+06	4.20726e+06	9.75031e+06	7.99988e+06	1.90778e+06	2.75049e+06	4.84829e+06	1.41683e+07	2.82154e+06	3.80452e+06	2.64358e+06
8-Oxo-2'-deoxyguanosine (284.2 / 168.1)	Nucleotide/Purine metabolism	90529.5	N/A	73488.2	117304	73248.6	42971.8	123627	71164.3	20050.3	45603.5	98264	91740.8	129452	92017	40227.5	113352	89424.2	34072.5	39219.9	172001	103487	208028	N/A	88040.4	58386.2	26291	38898.2	115868	115282	50506.2	38008.9	100839	47374.1	91344.2	71029.5	66650.6	109291	N/A	70964.7	110657	83712	120625	56958.6	108877	29202.4	63723.4	154422	73556.5
1-Methylguanosine (298.2 / 166.1)	Nucleotide/Purine metabolism	438357	384083	258315	716950	122261	69830.3	380064	359931	1.48889e+06	494251	185272	254048	184414	401464	54385	294498	379020	1.65351e+06	86733.8	N/A	198281	301809	305954	525428	375362	N/A	1.93312e+06	320740	61463.7	43596.4	794845	48414.4	792087	N/A	392045	N/A	471665	728861	75561.7	N/A	575271	156861	534386	49714	1.07053e+06	40528.1	135468	100596
8-hydroxyguanosine (300.2 / 168.1)	Nucleotide/Purine metabolism	N/A	N/A	N/A	N/A	N/A	N/A	N/A	N/A	N/A	N/A	N/A	N/A	N/A	N/A	N/A	N/A	N/A	N/A	N/A	N/A	N/A	N/A	N/A	N/A	N/A	N/A	N/A	N/A	N/A	N/A	N/A	N/A	N/A	N/A	N/A	N/A	N/A	N/A	N/A	N/A	N/A	N/A	N/A	N/A	N/A	N/A	N/A	N/A
N2,N2-Dimethylguanosine (312.2 / 180.1)	Nucleotide/Purine metabolism	N/A	N/A	N/A	N/A	N/A	N/A	N/A	N/A	N/A	N/A	N/A	N/A	N/A	N/A	N/A	N/A	N/A	N/A	N/A	N/A	N/A	N/A	N/A	N/A	N/A	N/A	N/A	N/A	N/A	N/A	N/A	N/A	N/A	N/A	N/A	N/A	N/A	N/A	N/A	N/A	N/A	N/A	N/A	N/A	N/A	N/A	N/A	N/A
GMP (364.1 / 152.0)	Nucleotide/Purine metabolism	1.41435e+07	6.99061e+06	1.09219e+07	2.23001e+07	4.19534e+07	1.84091e+07	1.96536e+07	1.56471e+07	1.66616e+07	1.51084e+07	4.12058e+07	9.47109e+06	9.38137e+07	1.71164e+07	3.12395e+07	1.64383e+07	5.32473e+06	2.22729e+07	2.51228e+07	3.2128e+07	3.39619e+07	1.335e+08	2.84901e+07	2.26426e+06	2.10928e+07	2.71731e+07	2.35702e+07	2.44811e+07	7.43817e+07	2.16236e+07	1.46345e+07	7.66519e+07	1.28865e+07	9.60723e+07	2.57849e+06	3.29161e+07	2.43949e+07	1.12152e+07	3.09576e+07	9.63719e+07	1.56704e+07	3.28338e+06	2.46618e+06	5.93421e+07	1.58893e+07	2.25506e+07	1.83051e+07	3.74554e+07
Uracil (111.0 / 42.0)	Nucleotide/Pyrimidine metabolism	2.98274e+07	3.40436e+06	1.87621e+07	4.74968e+07	1.00142e+07	8.59866e+06	5.13354e+07	2.83106e+07	1.30783e+07	8.89566e+06	2.22429e+07	3.20996e+07	2.92142e+07	3.62973e+07	9.92461e+06	5.02194e+07	2.87012e+07	2.33756e+07	4.21815e+06	4.31688e+07	1.65892e+07	5.29258e+07	1.43155e+07	4.27479e+07	9.66139e+06	7.3775e+06	2.41202e+07	2.45927e+07	1.64851e+07	1.23297e+07	9.54152e+06	1.75321e+07	1.22205e+07	2.62812e+07	3.82233e+07	3.56457e+07	2.37533e+07	7.67481e+06	1.3795e+07	2.82501e+07	2.32028e+07	3.19551e+07	2.74611e+07	2.47989e+07	1.17424e+07	1.24505e+07	2.95294e+07	1.70096e+07
Adenine (134.0 / 107.0)	Nucleotide/Purine metabolism	3.93921e+06	346995	1.67832e+06	3.56467e+06	1.94678e+06	1.54325e+06	5.08729e+06	1.57611e+06	958087	625372	3.29779e+06	3.15094e+06	1.66731e+06	3.56146e+06	2.74406e+06	4.80264e+06	840096	852104	916353	7.07462e+06	2.3736e+06	2.60477e+06	1.69156e+06	4.26892e+06	1.54693e+06	2.20672e+06	504613	2.58345e+06	2.47861e+06	3.18904e+06	1.21949e+06	2.16355e+06	475649	1.75514e+07	1.02542e+06	6.05595e+06	2.07664e+06	280110	1.80958e+06	2.89986e+07	1.18745e+06	3.45336e+06	2.30854e+06	2.54559e+06	852088	1.82084e+06	3.20727e+06	2.14024e+06
Allopurinol (135.0 / 64.0)	Nucleotide metabolism (Drug)	N/A	N/A	N/A	N/A	N/A	N/A	N/A	N/A	N/A	N/A	N/A	N/A	N/A	N/A	N/A	N/A	N/A	N/A	N/A	N/A	N/A	N/A	N/A	N/A	N/A	N/A	N/A	N/A	N/A	N/A	N/A	N/A	N/A	N/A	N/A	N/A	N/A	N/A	N/A	N/A	N/A	N/A	N/A	N/A	N/A	N/A	N/A	N/A
Hypoxanthine (135.0 / 92.0)	Nucleotide	8.5988e+07	4.47547e+06	4.56763e+07	1.14427e+08	4.0437e+07	4.28541e+07	1.48168e+08	9.07403e+07	5.96128e+06	1.16574e+07	1.02824e+08	9.20502e+07	6.66042e+07	1.10272e+08	3.97392e+07	1.38903e+08	4.14635e+07	1.25916e+07	1.58269e+07	1.16183e+08	5.80228e+07	1.60936e+08	1.9348e+07	1.36088e+08	2.4157e+07	8.42782e+06	1.44564e+07	6.43021e+07	6.96816e+07	2.35398e+07	9.52311e+06	3.68237e+07	1.44084e+07	4.28449e+07	8.15637e+07	4.76355e+07	4.82262e+07	5.64073e+06	3.41382e+07	3.10548e+07	5.07403e+07	8.16941e+07	7.04245e+07	9.98869e+07	8.23132e+06	3.78076e+07	8.99422e+07	4.06633e+07
Oxypurinol (151.0 / 42.0)	Nucleotide metabolism	N/A	N/A	N/A	N/A	N/A	N/A	N/A	N/A	N/A	N/A	N/A	N/A	N/A	N/A	N/A	N/A	N/A	N/A	N/A	N/A	N/A	N/A	N/A	N/A	N/A	N/A	N/A	N/A	N/A	N/A	N/A	N/A	N/A	N/A	N/A	N/A	N/A	N/A	N/A	N/A	N/A	N/A	N/A	N/A	N/A	N/A	N/A	N/A
Xanthine (151.0 / 108.0)	Nucleotide	1.36504e+08	1.23695e+07	7.8504e+07	2.00219e+08	9.01925e+07	6.68375e+07	2.29658e+08	1.59515e+08	1.9581e+07	3.4636e+07	1.44204e+08	1.15662e+08	1.95284e+08	1.71201e+08	7.22692e+07	2.13167e+08	6.19618e+07	4.01196e+07	4.23829e+07	1.33985e+08	1.04789e+08	3.50424e+08	3.90163e+07	1.07236e+08	7.97055e+07	3.39696e+07	4.46794e+07	1.23583e+08	1.18976e+08	6.49385e+07	2.54005e+07	1.0099e+08	4.44512e+07	6.37289e+07	6.57885e+07	6.82183e+07	1.11693e+08	2.29667e+07	7.33395e+07	6.70536e+07	1.12542e+08	8.35432e+07	7.84842e+07	1.42068e+08	2.63619e+07	6.67947e+07	1.52084e+08	9.41443e+07
Orotate (155.0 / 111.0)	Nucleotide/Pyrimidine metabolism	N/A	N/A	N/A	N/A	N/A	N/A	N/A	N/A	N/A	N/A	N/A	N/A	N/A	N/A	N/A	N/A	N/A	N/A	N/A	N/A	N/A	N/A	N/A	N/A	N/A	N/A	N/A	N/A	N/A	N/A	N/A	N/A	N/A	N/A	N/A	N/A	N/A	N/A	N/A	N/A	N/A	N/A	N/A	N/A	N/A	N/A	N/A	N/A
Allantoin (157.0 / 114.0)	Nucleotide Degredation	927047	129241	1.6732e+06	1.01984e+06	503937	359614	961787	1.36793e+06	63997.6	123998	3.46468e+06	4.00967e+06	3.78935e+06	858456	317823	979169	2.05835e+06	77086.5	613129	506612	2.3381e+06	5.39093e+06	61868.7	3.33395e+06	641600	82772.4	61301.8	1.42628e+06	1.44363e+06	230370	51678.6	734108	251337	421851	3.7289e+06	201013	234969	34533.3	389190	821462	745316	2.96418e+06	2.74956e+06	892257	64679.4	392711	935328	356872
Urate (167.0 / 124.0)	Nucleotide/Purine metabolism	6.31316e+07	9.52778e+06	2.07425e+07	5.8875e+07	4.42182e+07	1.27348e+07	7.55017e+07	8.55708e+06	1.63505e+07	2.4034e+07	3.20156e+07	8.27576e+06	8.84123e+07	5.80872e+07	2.47085e+07	7.42647e+07	3.18202e+07	2.27509e+07	1.6578e+07	5.20187e+07	3.06943e+07	1.23418e+08	1.79076e+07	4.5215e+07	4.05992e+07	2.53372e+07	2.45359e+07	4.25487e+07	3.90825e+07	3.57173e+07	1.61072e+07	4.90933e+07	7.93321e+06	5.88664e+07	1.88942e+07	3.20707e+07	5.94632e+07	1.58422e+07	3.29171e+07	6.59594e+07	3.00231e+07	5.90445e+07	2.00923e+07	3.79436e+07	1.46607e+07	2.27705e+07	7.64339e+07	4.74775e+07
Xanthosine (283.1 / 151.0)	Nucleotide/Purine metabolism	439995	54164	321253	762112	208133	186174	806854	666365	N/A	174495	334614	632901	562316	757587	161793	945284	1.06549e+06	140578	97566.5	211620	355444	974835	147703	666870	255511	N/A	217824	427337	246002	133505	97155.7	291816	277039	54782	2.35119e+06	125116	336697	107475	179250	87976.1	593005	332972	667003	307821	101294	148305	407909	228123
DCMP (306.0 / 110.0)	Nucleotide/pyrimidine	N/A	N/A	N/A	N/A	N/A	N/A	N/A	N/A	N/A	N/A	N/A	N/A	N/A	N/A	N/A	N/A	N/A	N/A	N/A	N/A	N/A	N/A	N/A	N/A	N/A	N/A	N/A	N/A	N/A	N/A	N/A	N/A	N/A	N/A	N/A	N/A	N/A	N/A	N/A	N/A	N/A	N/A	N/A	N/A	N/A	N/A	N/A	N/A
DUMP (307.0 / 195.0)	Nucleotide/pyrimidine	N/A	N/A	N/A	N/A	N/A	N/A	N/A	N/A	N/A	N/A	N/A	N/A	N/A	N/A	N/A	N/A	N/A	N/A	N/A	N/A	N/A	N/A	N/A	N/A	N/A	N/A	N/A	N/A	N/A	N/A	N/A	N/A	N/A	N/A	N/A	N/A	N/A	N/A	N/A	N/A	N/A	N/A	N/A	N/A	N/A	N/A	N/A	N/A
DTMP (321.1 / 79.0)	Nucleotide/pyrimidine	33715.8	N/A	20336.7	28434.4	32544.7	35816.1	16461.5	34523.5	19878.7	N/A	43117.5	31994.4	41989.9	23268.8	40850.4	17280	35258.5	36587.9	28642.3	N/A	42469.2	51383.2	21362	N/A	N/A	N/A	37117.9	26468.8	45350.9	20372.1	24064.8	29303.3	24787.6	N/A	25300	19907.7	24225.1	16703.2	30150.4	N/A	22334.4	17331.5	19548.3	67009.8	30044.3	23685.6	18651.5	37098.6
CMP (322.0 / 97.0)	Nucleotide/Pyrimidine metabolism	101881	18269.9	79275.8	107731	101293	85405	141199	30461.1	N/A	39592.3	121332	58033.8	123252	97675.6	68833.6	135065	26309.1	32045.4	49529.5	160574	128053	208110	35369.2	15385.5	45186.8	59787.2	38599.4	111610	113716	41446.5	33014.5	63858.6	31932.1	121443	N/A	180638	38177.5	25488.2	54741.7	111909	80160.5	31510.9	18456.9	164668	41577.2	56338.7	95167.3	75292.5
cGMP (344.0 / 150.0)	Nucleotide/Purine metabolism	114172	1.96396e+06	137449	617970	117015	44202.3	160222	574980	9.30494e+06	1.49034e+06	74242.6	95141.5	149060	163114	30231.5	103589	162257	5.07169e+06	383072	27983.8	160857	142617	1.93562e+06	85738.3	685652	16167.2	6.47502e+06	434166	61677.6	126582	3.24566e+06	42932.5	1.61221e+06	33120.4	235564	11010.6	1.01765e+06	3.48439e+06	112722	70403	1.06958e+06	40421.7	226276	33506.2	3.65533e+06	61997.6	100356	171012
AMP (346.1 / 79.0)	Nucleotide	7.13063e+07	6.72104e+06	4.11035e+07	1.06682e+08	5.9174e+07	3.61312e+07	1.22639e+08	2.73134e+07	1.40769e+07	1.45042e+07	9.2373e+07	6.3983e+07	1.29068e+08	7.98836e+07	4.73527e+07	9.62879e+07	2.2313e+07	1.91679e+07	2.21666e+07	3.80504e+07	6.55645e+07	1.87084e+08	2.17801e+07	2.81754e+07	2.60577e+07	2.2154e+07	2.2243e+07	8.39643e+07	9.5675e+07	2.73765e+07	1.56683e+07	8.24767e+07	1.72938e+07	3.34418e+07	1.78054e+07	3.03254e+07	3.9179e+07	1.13655e+07	5.7241e+07	3.65981e+07	4.48898e+07	3.91709e+07	1.53037e+07	1.12178e+08	1.47899e+07	3.92143e+07	8.70481e+07	5.61296e+07
IMP (347.1 / 79.0)	Nucleotide/Purine metabolism	9.43868e+06	1.09972e+06	5.54616e+06	1.43824e+07	8.78405e+06	5.24036e+06	1.6598e+07	4.33372e+06	2.12286e+06	2.79029e+06	1.31032e+07	8.89676e+06	1.89029e+07	1.12567e+07	6.91293e+06	1.47148e+07	3.17469e+06	3.05031e+06	3.16786e+06	6.2049e+06	1.00286e+07	2.72398e+07	3.68818e+06	3.98052e+06	4.48776e+06	4.53651e+06	3.31948e+06	1.18422e+07	1.51889e+07	5.54831e+06	2.68267e+06	1.29828e+07	2.70754e+06	6.35172e+06	3.45977e+06	5.82789e+06	1.1033e+07	1.93743e+06	9.26269e+06	6.69471e+06	6.54759e+06	5.88464e+06	2.46763e+06	1.67716e+07	2.3336e+06	6.21062e+06	1.26857e+07	1.00543e+07
OMP (367.0 / 323.1)	Nucleotide/Pyrimidine metabolism	N/A	N/A	N/A	N/A	N/A	N/A	N/A	N/A	N/A	N/A	N/A	N/A	N/A	N/A	N/A	N/A	N/A	N/A	N/A	N/A	N/A	N/A	N/A	N/A	N/A	N/A	N/A	N/A	N/A	N/A	N/A	N/A	N/A	N/A	N/A	N/A	N/A	N/A	N/A	N/A	N/A	N/A	N/A	N/A	N/A	N/A	N/A	N/A
DCDP (386.0 / 159.0)	Nucleotide/Pyrimidine metabolism	32689.4	N/A	11426.5	31234	18511.9	15853.8	34301.1	16312.8	N/A	N/A	36252.8	26698.7	32345.4	39221.1	23383.9	24823.9	21191.1	N/A	N/A	41138	41825.5	59765.1	N/A	14723.2	N/A	13889.9	N/A	31098.8	30365.5	22331.4	N/A	29149.7	N/A	41109.3	22059.4	44743.6	21288.7	N/A	14698.1	55567.9	18310.1	20696	9538.92	58950.6	N/A	10559.5	25362.9	22059.9
PRPP (389.0 / 79.0)	Nucleotide/Purine metabolism	195759	N/A	80051.4	649708	188633	111692	337916	422904	70530.2	126363	220129	129577	321339	218011	174353	231254	75442.7	108052	130399	122523	166923	581680	81160.1	113962	266867	54692.9	99188.3	412803	297463	81447.8	107622	312864	128359	107093	126437	84119.6	255155	81947.9	270436	157684	484634	109939	76361.4	394648	89258.5	176482	229725	255322
UDP (403.0 / 79.0)	Nucleotide/Pyrimidine metabolism	N/A	N/A	N/A	N/A	N/A	N/A	N/A	N/A	N/A	N/A	N/A	N/A	N/A	N/A	N/A	N/A	N/A	N/A	N/A	N/A	N/A	N/A	N/A	N/A	N/A	N/A	N/A	N/A	N/A	N/A	N/A	N/A	N/A	N/A	N/A	N/A	N/A	N/A	N/A	N/A	N/A	N/A	N/A	N/A	N/A	N/A	N/A	N/A
ADP (426.0 / 134.0)	Nucleotide/Purine metabolism	26408.5	N/A	11407.4	47670.7	25310.9	15489.8	69023.8	N/A	N/A	N/A	46761.6	22559.2	79268.4	31188.5	13935.2	70722.7	N/A	N/A	N/A	12291.2	28381.5	143409	N/A	8202.33	N/A	N/A	N/A	33973.2	42494.7	N/A	N/A	44133.2	N/A	N/A	7863.9	15902.1	10694.5	N/A	27236.7	7957.27	13097.7	14213.4	N/A	62026.9	N/A	14413.8	66748.9	26850.9
GDP (442.0 / 159.0)	Nucleotide/Purine metabolism	N/A	N/A	N/A	N/A	N/A	N/A	N/A	N/A	N/A	N/A	N/A	N/A	N/A	N/A	N/A	N/A	N/A	N/A	N/A	N/A	N/A	N/A	N/A	N/A	N/A	N/A	N/A	N/A	N/A	N/A	N/A	N/A	N/A	N/A	N/A	N/A	N/A	N/A	N/A	N/A	N/A	N/A	N/A	N/A	N/A	N/A	N/A	N/A
Adenylosuccinate (462.1 / 79.0)	Nucleotide/Purine metabolism	N/A	N/A	N/A	N/A	N/A	N/A	N/A	N/A	N/A	N/A	N/A	N/A	N/A	N/A	N/A	N/A	N/A	N/A	N/A	N/A	N/A	N/A	N/A	N/A	N/A	N/A	N/A	N/A	N/A	N/A	N/A	N/A	N/A	N/A	N/A	N/A	N/A	N/A	N/A	N/A	N/A	N/A	N/A	N/A	N/A	N/A	N/A	N/A
DUTP (467.0 / 159.0)	Nucleotide/pyrimidine	N/A	N/A	N/A	N/A	N/A	N/A	N/A	N/A	N/A	N/A	N/A	N/A	N/A	N/A	N/A	N/A	N/A	N/A	N/A	N/A	N/A	N/A	N/A	N/A	N/A	N/A	N/A	N/A	N/A	N/A	N/A	N/A	N/A	N/A	N/A	N/A	N/A	N/A	N/A	N/A	N/A	N/A	N/A	N/A	N/A	N/A	N/A	N/A
ATP (505.9 / 79.0)	Nucleotide	N/A	N/A	N/A	N/A	N/A	N/A	N/A	N/A	N/A	N/A	N/A	N/A	N/A	N/A	N/A	N/A	N/A	N/A	N/A	N/A	N/A	N/A	N/A	N/A	N/A	N/A	N/A	N/A	N/A	N/A	N/A	N/A	N/A	N/A	N/A	N/A	N/A	N/A	N/A	N/A	N/A	N/A	N/A	N/A	N/A	N/A	N/A	N/A
GTP (522.0 / 159.0)	Nucleotide/Purine metabolism	N/A	N/A	N/A	N/A	N/A	N/A	N/A	N/A	N/A	N/A	N/A	N/A	N/A	N/A	N/A	N/A	N/A	N/A	N/A	N/A	N/A	N/A	N/A	N/A	N/A	N/A	N/A	N/A	N/A	N/A	N/A	N/A	N/A	N/A	N/A	N/A	N/A	N/A	N/A	N/A	N/A	N/A	N/A	N/A	N/A	N/A	N/A	N/A
Choline (104.0 / 60.0)	Vitamins	8.7652e+07	1.34229e+07	5.8613e+07	9.51153e+07	6.51452e+07	4.65906e+07	1.1258e+08	8.09794e+07	1.71859e+07	2.11022e+07	1.15116e+08	8.55173e+07	9.74565e+07	8.91459e+07	6.73897e+07	1.07183e+08	9.57969e+07	2.26004e+07	3.71449e+07	1.19863e+08	9.06242e+07	1.38364e+08	2.5539e+07	1.21096e+08	4.67119e+07	3.45346e+07	2.48701e+07	6.3758e+07	7.34173e+07	4.0568e+07	2.21158e+07	6.44662e+07	2.72659e+07	9.90839e+07	1.07093e+08	8.02059e+07	5.16322e+07	1.4879e+07	4.85777e+07	9.82204e+07	5.37102e+07	9.01305e+07	8.14381e+07	7.01932e+07	2.03453e+07	4.98614e+07	8.12363e+07	4.81352e+07
Dimethylglycine (104.0 / 58.0)	Vitamins	N/A	N/A	N/A	N/A	N/A	N/A	N/A	N/A	N/A	N/A	N/A	N/A	N/A	N/A	N/A	N/A	N/A	N/A	N/A	N/A	N/A	N/A	N/A	N/A	N/A	N/A	N/A	N/A	N/A	N/A	N/A	N/A	N/A	N/A	N/A	N/A	N/A	N/A	N/A	N/A	N/A	N/A	N/A	N/A	N/A	N/A	N/A	N/A
Niacinamide (123.0 / 80.0)	Vitamins	N/A	N/A	N/A	N/A	N/A	N/A	N/A	N/A	N/A	N/A	N/A	N/A	N/A	N/A	N/A	N/A	N/A	N/A	N/A	N/A	N/A	N/A	N/A	N/A	N/A	N/A	N/A	N/A	N/A	N/A	N/A	N/A	N/A	N/A	N/A	N/A	N/A	N/A	N/A	N/A	N/A	N/A	N/A	N/A	N/A	N/A	N/A	N/A
Methylmalonate (117.0 / 73.0 (2))	Vitamins	N/A	N/A	N/A	N/A	N/A	N/A	N/A	N/A	N/A	N/A	N/A	N/A	N/A	N/A	N/A	N/A	N/A	N/A	N/A	N/A	N/A	N/A	N/A	N/A	N/A	N/A	N/A	N/A	N/A	N/A	N/A	N/A	N/A	N/A	N/A	N/A	N/A	N/A	N/A	N/A	N/A	N/A	N/A	N/A	N/A	N/A	N/A	N/A
Ascorbic Acid (Vit. C) (175.0 / 87.0)	Vitamins	N/A	N/A	N/A	N/A	N/A	N/A	N/A	N/A	N/A	N/A	N/A	N/A	N/A	N/A	N/A	N/A	N/A	N/A	N/A	N/A	N/A	N/A	N/A	N/A	N/A	N/A	N/A	N/A	N/A	N/A	N/A	N/A	N/A	N/A	N/A	N/A	N/A	N/A	N/A	N/A	N/A	N/A	N/A	N/A	N/A	N/A	N/A	N/A
4-Pyridoxic acid (182.1 / 138.0)	Vitamins/B6	776581	115386	306713	876899	374957	365212	1.32507e+06	339259	85900.5	199293	596261	567652	828483	822574	303240	1.33576e+06	183330	87781.6	310606	270325	428524	1.46111e+06	N/A	354560	334690	123948	63621.5	325105	465388	168838	N/A	426099	159039	171677	N/A	135590	288072	54965.9	411100	143135	388806	319894	94747.5	588261	94095.4	263210	534609	581049
Biotin (243.1 / 200.0)	Vitamins	N/A	N/A	N/A	N/A	N/A	N/A	N/A	N/A	N/A	N/A	N/A	N/A	N/A	N/A	N/A	N/A	N/A	N/A	N/A	N/A	N/A	N/A	N/A	N/A	N/A	N/A	N/A	N/A	N/A	N/A	N/A	N/A	N/A	N/A	N/A	N/A	N/A	N/A	N/A	N/A	N/A	N/A	N/A	N/A	N/A	N/A	N/A	N/A
Pyridoxal-5-P (246.0 / 96.9)	Vitamins/B6	N/A	N/A	N/A	N/A	N/A	N/A	N/A	N/A	N/A	N/A	N/A	N/A	N/A	N/A	N/A	N/A	N/A	N/A	N/A	N/A	N/A	N/A	N/A	N/A	N/A	N/A	N/A	N/A	N/A	N/A	N/A	N/A	N/A	N/A	N/A	N/A	N/A	N/A	N/A	N/A	N/A	N/A	N/A	N/A	N/A	N/A	N/A	N/A
Trimethylamine (TMA) (60.0 / 44.0)	Gut flora metabolism / Redox	N/A	N/A	N/A	N/A	N/A	N/A	N/A	N/A	N/A	N/A	N/A	N/A	N/A	N/A	N/A	N/A	N/A	N/A	N/A	N/A	N/A	N/A	N/A	N/A	N/A	N/A	N/A	N/A	N/A	N/A	N/A	N/A	N/A	N/A	N/A	N/A	N/A	N/A	N/A	N/A	N/A	N/A	N/A	N/A	N/A	N/A	N/A	N/A
Trimethylamine-N-oxide (TMAO) (76.1 / 58.0)	Gut flora metabolism / Redox	N/A	N/A	N/A	N/A	N/A	N/A	N/A	N/A	N/A	N/A	N/A	N/A	N/A	N/A	N/A	N/A	N/A	N/A	N/A	N/A	N/A	N/A	N/A	N/A	N/A	N/A	N/A	N/A	N/A	N/A	N/A	N/A	N/A	N/A	N/A	N/A	N/A	N/A	N/A	N/A	N/A	N/A	N/A	N/A	N/A	N/A	N/A	N/A
Shikimic Acid (173.0 / 93.0)	Amino Acid metabolism/Phe, Tyr,Trp	N/A	N/A	N/A	N/A	N/A	N/A	N/A	N/A	N/A	N/A	N/A	N/A	N/A	N/A	N/A	N/A	N/A	N/A	N/A	N/A	N/A	N/A	N/A	N/A	N/A	N/A	N/A	N/A	N/A	N/A	N/A	N/A	N/A	N/A	N/A	N/A	N/A	N/A	N/A	N/A	N/A	N/A	N/A	N/A	N/A	N/A	N/A	N/A
Hyppuric Acid (178.0 / 134.0)	Gut flora metabolism	N/A	N/A	N/A	N/A	N/A	N/A	N/A	N/A	N/A	N/A	N/A	N/A	N/A	N/A	N/A	N/A	N/A	N/A	N/A	N/A	N/A	N/A	N/A	N/A	N/A	N/A	N/A	N/A	N/A	N/A	N/A	N/A	N/A	N/A	N/A	N/A	N/A	N/A	N/A	N/A	N/A	N/A	N/A	N/A	N/A	N/A	N/A	N/A
4-Hydroxybutyrate (105.0 / 77.0)	Lipids/phospholipids, ligand	1.778e+07	1.57121e+07	1.78376e+07	6.32769e+06	5.64717e+06	1.89404e+07	6.40247e+06	5.38904e+06	1.54133e+07	1.9264e+07	1.99905e+07	1.91642e+07	1.56027e+07	1.56226e+07	1.55804e+07	5.87262e+06	1.92133e+07	4.27859e+06	1.43387e+07	1.65898e+07	1.60198e+07	1.47085e+07	1.55348e+07	1.5578e+07	1.95162e+07	3.45051e+06	1.36886e+07	1.49129e+07	4.92459e+06	4.16577e+06	1.29081e+07	4.62337e+06	4.56859e+06	1.30764e+07	6.56932e+06	4.13163e+06	1.22332e+07	1.25498e+07	1.3875e+07	1.30818e+07	6.07173e+06	5.28542e+06	5.50349e+06	1.33524e+07	3.76245e+06	1.23389e+07	1.2794e+07	1.39841e+07
Acetylcholine (146.0 / 87.0)	Lipids/phospholipids, ligand	N/A	N/A	N/A	N/A	N/A	N/A	N/A	N/A	N/A	N/A	N/A	N/A	N/A	N/A	N/A	N/A	N/A	N/A	N/A	N/A	N/A	N/A	N/A	N/A	N/A	N/A	N/A	N/A	N/A	N/A	N/A	N/A	N/A	N/A	66426.4	N/A	N/A	N/A	N/A	N/A	N/A	N/A	N/A	N/A	N/A	N/A	N/A	N/A
Deoxycarnitine (147.0 / 87.0)	Lipids/phospholipids, ligand	49926.2	N/A	26943.4	55312.5	30105.4	15871	91742.7	27091.5	N/A	20078.9	26838.6	42243.9	48800.6	50588.3	15551.4	91699.7	22811.7	N/A	N/A	55587.4	20290	73919	N/A	48386	13546.8	N/A	16254.2	35348.8	25754.5	31590.9	N/A	25592.5	14689.9	28850.3	21828.7	44386.5	50910.7	N/A	21348.3	22328.7	41990.5	56445.8	11119.4	36571.7	N/A	19601.1	58157.4	25257.4
Glycerol-3-P (171.0 / 79.0)	Lipids/Glycerollipid	784304	182801	451616	1.45322e+06	556486	290395	1.09573e+06	560435	322734	463002	790926	625377	977863	984885	298008	989738	424055	363200	350509	263842	630573	1.35627e+06	348174	848100	603558	117317	360253	796169	535767	146981	376629	482239	437119	89574.1	375233	102982	731322	265642	441741	77719.2	919671	401356	465430	484514	326778	315744	637612	477713
13-HODE (295.1 / 195.0)	Lipids/phospholipids, ligand	432208	133772	309979	707198	508988	274997	594383	412389	108573	227796	504406	442073	634848	634425	349437	628710	333600	195048	194270	716787	365282	845047	217171	518410	299228	185904	184822	389378	348142	220689	168002	402616	170058	569934	428425	309774	286687	173780	330593	647073	377410	338093	268873	412235	109377	364864	443944	437102
Arachidonate (303.3 / 59.0)	Lipids/phospholipids, ligand	3.06577e+06	915737	1.94927e+06	3.01513e+06	2.88007e+06	2.02701e+06	3.19497e+06	2.61803e+06	1.15615e+06	1.55096e+06	2.6488e+06	2.16295e+06	2.91225e+06	2.89115e+06	2.05101e+06	2.70103e+06	2.22653e+06	1.25496e+06	1.70216e+06	2.60913e+06	2.34466e+06	3.82075e+06	1.13753e+06	3.22359e+06	2.40153e+06	1.44198e+06	1.71583e+06	2.24504e+06	2.65161e+06	1.56786e+06	1.22357e+06	2.45045e+06	1.4737e+06	2.60296e+06	2.00179e+06	2.10022e+06	2.10247e+06	1.00286e+06	2.08067e+06	2.64583e+06	2.11562e+06	2.73626e+06	2.3781e+06	2.65962e+06	1.21405e+06	2.13947e+06	2.97449e+06	2.10055e+06
12-HETE (319.2 / 179.0)	Lipids/phospholipids, ligand	43284.2	51570.4	42416.2	33549.3	29710.3	51551.8	41860.3	37442.7	48846.1	60476.3	43824.8	52919.9	42927.3	34497.5	43559.9	30278	44140.5	35873.1	42190.5	57923.4	42456.9	44725.1	50103.7	41250.4	45852	26556.6	49684.2	46828.2	35993.1	40428.9	44774.7	23193.2	35876.5	40331	28025.5	34660.5	34296.6	41651.6	40272	46051.4	43580.3	37276.8	32802	30352.8	26862.8	30455.7	53837.5	48090.1
PGE (351.2 / 315.3)	Lipids/Arachidonic acid metabolism	N/A	N/A	N/A	N/A	N/A	N/A	N/A	N/A	N/A	N/A	N/A	N/A	N/A	N/A	N/A	N/A	N/A	N/A	N/A	N/A	N/A	N/A	N/A	N/A	N/A	N/A	N/A	N/A	N/A	N/A	N/A	N/A	N/A	N/A	N/A	N/A	N/A	N/A	N/A	N/A	N/A	N/A	N/A	N/A	N/A	N/A	N/A	N/A
Chenodeoxycholate (391.0 / 74.0)	Bile acid metabolism	N/A	N/A	N/A	N/A	N/A	N/A	N/A	N/A	N/A	N/A	N/A	N/A	N/A	N/A	N/A	N/A	N/A	N/A	N/A	N/A	N/A	N/A	N/A	N/A	N/A	N/A	N/A	N/A	N/A	N/A	N/A	N/A	N/A	N/A	N/A	N/A	N/A	N/A	N/A	N/A	N/A	N/A	N/A	N/A	N/A	N/A	N/A	N/A
Glycochenodeoxycholate (448.3 / 74.0)	Bile acid metabolism	N/A	N/A	N/A	N/A	N/A	N/A	N/A	N/A	N/A	N/A	N/A	N/A	N/A	N/A	N/A	N/A	N/A	N/A	N/A	N/A	N/A	N/A	N/A	N/A	N/A	N/A	N/A	N/A	N/A	N/A	N/A	N/A	N/A	N/A	N/A	N/A	N/A	N/A	N/A	N/A	N/A	N/A	N/A	N/A	N/A	N/A	N/A	N/A
Glycocholate (464.3 / 74.0)	Bile acid metabolism	N/A	N/A	N/A	N/A	N/A	N/A	N/A	N/A	N/A	N/A	N/A	N/A	N/A	N/A	N/A	N/A	N/A	N/A	N/A	N/A	N/A	N/A	N/A	N/A	N/A	N/A	N/A	N/A	N/A	N/A	N/A	N/A	N/A	N/A	N/A	N/A	N/A	N/A	N/A	N/A	N/A	N/A	N/A	N/A	N/A	N/A	N/A	N/A
Taurocholate (514.5 / 124.0)	Bile acid metabolism	N/A	N/A	N/A	N/A	N/A	N/A	N/A	N/A	N/A	N/A	N/A	N/A	N/A	N/A	N/A	N/A	N/A	N/A	N/A	N/A	N/A	N/A	N/A	N/A	N/A	N/A	N/A	N/A	N/A	N/A	N/A	N/A	N/A	N/A	N/A	N/A	N/A	N/A	N/A	N/A	N/A	N/A	N/A	N/A	N/A	N/A	N/A	N/A
Glycerol (93.0 / 75.0)	Fatty acid metabolism	N/A	N/A	N/A	N/A	N/A	N/A	N/A	N/A	N/A	N/A	N/A	N/A	N/A	N/A	N/A	N/A	N/A	N/A	N/A	N/A	N/A	N/A	N/A	N/A	N/A	N/A	N/A	N/A	N/A	N/A	N/A	N/A	N/A	N/A	N/A	N/A	N/A	N/A	N/A	N/A	N/A	N/A	N/A	N/A	N/A	N/A	N/A	N/A
Acetylcarnitine (204.1 / 85.0)	Fatty acid metabolism	1.20364e+07	260904	5.01961e+06	4.89492e+06	4.0965e+06	2.87244e+06	1.10631e+07	2.34572e+06	879709	443014	7.01838e+06	6.48115e+06	4.86303e+06	7.55033e+06	2.30622e+06	1.08142e+07	6.7078e+06	954373	1.09187e+06	3.42182e+06	7.14871e+06	7.06138e+06	459481	1.14783e+07	1.58359e+06	508244	1.02585e+06	5.21526e+06	2.80628e+06	578225	1.32319e+06	1.49619e+06	1.10121e+06	1.06713e+06	4.87375e+06	1.0293e+06	765971	468570	1.05008e+06	1.2349e+06	3.82946e+06	1.07107e+07	3.60768e+06	1.80853e+06	1.17548e+06	1.36393e+06	8.27558e+06	1.0437e+06
isoButyric Acid (87.0 / 42.0)	Fatty acid metabolism	N/A	N/A	N/A	N/A	N/A	N/A	N/A	N/A	N/A	N/A	N/A	N/A	N/A	N/A	N/A	N/A	N/A	N/A	N/A	N/A	N/A	N/A	N/A	N/A	N/A	N/A	N/A	N/A	N/A	N/A	N/A	N/A	N/A	N/A	N/A	N/A	N/A	N/A	N/A	N/A	N/A	N/A	N/A	N/A	N/A	N/A	N/A	N/A
Azelaic Acid (187.0 / 125.0)	Fatty acid metabolism	658542	522896	277012	487429	325864	432377	381066	379894	360292	265562	360734	396440	284125	343061	404160	331195	342327	309180	389151	392299	392582	306423	306594	347355	335565	398340	339571	356279	304371	371842	228438	274947	358653	295348	318384	396269	297300	286757	265853	437780	539573	814317	456156	385673	416032	333473	389583	437623
Myristic Acid (227.1 / 209.0)	Fatty acid metabolism	N/A	N/A	N/A	N/A	N/A	N/A	N/A	N/A	N/A	N/A	N/A	N/A	N/A	N/A	N/A	N/A	N/A	N/A	N/A	N/A	N/A	N/A	N/A	N/A	N/A	N/A	N/A	N/A	N/A	N/A	N/A	N/A	N/A	N/A	N/A	N/A	N/A	N/A	N/A	N/A	N/A	N/A	N/A	N/A	N/A	N/A	N/A	N/A
Margaric Acid (269.1 / 251.3)	Fatty acid metabolism	626515	320705	420439	770818	546076	388884	768241	657915	347714	439290	530323	552524	613558	618869	342473	745209	545673	430078	336016	845293	535744	732750	302408	548375	496788	336349	444954	589393	555182	458608	396879	513299	459686	503509	669076	670576	458661	329453	440164	702724	691263	611003	585394	384727	457760	392383	541620	487061
Linolenic Acid (277.1 / 259.0)	Fatty acid metabolism	1.09805e+06	409696	865704	1.47555e+06	933100	793061	1.40081e+06	841518	775117	871358	986047	966833	1.14072e+06	1.17138e+06	802735	1.22212e+06	648827	960027	613783	1.2632e+06	731220	1.34886e+06	1.00666e+06	996074	943032	817323	924651	1.15185e+06	767850	853230	989876	837056	800456	961440	530738	1.3723e+06	1.31126e+06	648872	841825	1.02898e+06	1.23196e+06	780553	612018	889429	977381	793833	927610	979831
Linoleic Acid (279.1 / 261.0)	Fatty acid metabolism	4.23526e+06	1.20832e+06	2.97725e+06	5.50462e+06	3.4688e+06	2.70866e+06	4.9654e+06	2.86792e+06	1.7878e+06	2.65629e+06	2.57032e+06	3.10052e+06	3.58869e+06	4.51926e+06	2.86089e+06	4.41833e+06	1.72661e+06	1.8286e+06	2.29455e+06	4.56619e+06	2.26245e+06	4.16618e+06	1.8561e+06	3.03594e+06	3.42414e+06	2.28284e+06	2.12473e+06	4.19562e+06	2.63844e+06	2.66046e+06	1.84371e+06	2.81272e+06	2.03957e+06	3.47419e+06	1.6382e+06	3.06368e+06	3.29341e+06	1.63851e+06	3.30803e+06	3.8133e+06	4.29667e+06	2.41158e+06	1.5605e+06	3.17652e+06	2.1628e+06	2.95847e+06	3.93184e+06	3.58089e+06
Glucosamine (180.1 / 162.0)	Amino sugar and nucleotide sugar metabolism	N/A	N/A	N/A	N/A	N/A	N/A	N/A	N/A	N/A	N/A	N/A	N/A	N/A	N/A	N/A	N/A	N/A	N/A	N/A	N/A	N/A	N/A	N/A	N/A	N/A	N/A	N/A	N/A	N/A	N/A	N/A	N/A	N/A	N/A	N/A	N/A	N/A	N/A	N/A	N/A	N/A	N/A	N/A	N/A	N/A	N/A	N/A	N/A
Mannose (181.0 / 99.0)	Sugar/Galactose Metabolism	N/A	N/A	N/A	N/A	N/A	N/A	N/A	N/A	N/A	N/A	N/A	N/A	N/A	N/A	N/A	N/A	N/A	N/A	N/A	N/A	N/A	N/A	N/A	N/A	N/A	N/A	N/A	N/A	N/A	N/A	N/A	N/A	N/A	N/A	N/A	N/A	N/A	N/A	N/A	N/A	N/A	N/A	N/A	N/A	N/A	N/A	N/A	N/A
Glyceraldehyde (89.0 / 59.0)	Sugar	1.51645e+06	253965	1.3493e+06	1.79184e+06	990095	973537	1.9798e+06	1.45954e+06	280642	444206	2.26617e+06	1.91229e+06	1.4559e+06	1.75623e+06	721543	1.96677e+06	1.13114e+06	470193	507729	1.0127e+06	1.26088e+06	2.16936e+06	188261	1.57047e+06	716725	257984	380722	1.20943e+06	1.3649e+06	496284	238825	845357	509695	724670	1.2658e+06	452434	928011	182002	997422	958676	1.08707e+06	1.0202e+06	879499	1.68281e+06	303353	727052	1.21346e+06	1.00745e+06
Inositol (179.0 / 87.0)	Glucose/inositol metabolism	726024	61825.6	488917	842110	428652	308567	1.06669e+06	233695	64445.1	258176	487975	705543	570675	774287	349294	1.08537e+06	364906	87475.8	206173	402039	397817	811320	117981	921441	276528	269909	105598	589939	381847	347605	104850	375195	141015	154092	327955	244613	498048	62243.9	343291	211231	451546	790398	289013	564930	96841.5	364841	706051	515596
Galactose (179.0 / 89.0 (2))	Sugars	N/A	N/A	N/A	N/A	N/A	N/A	N/A	N/A	N/A	N/A	N/A	N/A	N/A	N/A	N/A	N/A	N/A	N/A	N/A	N/A	N/A	N/A	N/A	N/A	N/A	N/A	N/A	N/A	N/A	N/A	N/A	N/A	N/A	N/A	N/A	N/A	N/A	N/A	N/A	N/A	N/A	N/A	N/A	N/A	N/A	N/A	N/A	N/A
Fructose (179.0 / 89.0 (3))	Sugars	N/A	N/A	N/A	N/A	N/A	N/A	N/A	N/A	N/A	N/A	N/A	N/A	N/A	N/A	N/A	N/A	N/A	N/A	N/A	N/A	N/A	N/A	N/A	N/A	N/A	N/A	N/A	N/A	N/A	N/A	N/A	N/A	N/A	N/A	N/A	N/A	N/A	N/A	N/A	N/A	N/A	N/A	N/A	N/A	N/A	N/A	N/A	N/A
Sorbitol (181.0 / 89.0)	Sugar	395735	54260.4	226824	643451	227477	249832	657687	259859	36903.8	122523	656609	471795	479045	485701	197804	597788	342189	97383.8	100001	330965	570808	954661	72043.2	548982	160504	104375	52299.8	370587	347204	306700	66503.8	303406	158109	181427	596655	307505	331292	110623	199245	595203	409584	282584	303756	422924	83979.9	282059	446692	278056
Glucoronate (193.0 / 73.0)	Amino sugar and nucleotide sugar metabolism	7.81496e+06	980266	5.19081e+06	9.04033e+06	5.15266e+06	2.96866e+06	8.5819e+06	4.25358e+06	916862	1.48178e+06	3.65774e+06	7.39465e+06	6.99248e+06	6.71765e+06	1.08484e+06	7.91394e+06	2.21761e+06	1.02825e+06	3.67938e+06	151587	2.13053e+06	1.03782e+07	98547	4.81232e+06	3.9022e+06	149604	1.28513e+06	6.79822e+06	3.73244e+06	486046	649286	2.49861e+06	1.45391e+06	60914.4	1.45844e+06	95104.3	2.24168e+06	562348	3.35838e+06	N/A	6.16102e+06	4.13233e+06	2.50055e+06	5.10864e+06	1.20108e+06	2.3088e+06	5.58357e+06	2.98251e+06
N-Acetylneuraminate (308.1 / 87.0)	Sugars	N/A	N/A	N/A	N/A	N/A	N/A	N/A	N/A	N/A	N/A	N/A	N/A	N/A	N/A	N/A	N/A	N/A	N/A	N/A	N/A	N/A	N/A	N/A	N/A	N/A	N/A	N/A	N/A	N/A	N/A	N/A	N/A	N/A	N/A	N/A	N/A	N/A	N/A	N/A	N/A	N/A	N/A	N/A	N/A	N/A	N/A	N/A	N/A
Lactose (341.0 / 59.0)	Sugar/Galactose	3.31934e+06	794773	2.76041e+06	4.37659e+06	3.49347e+06	2.95529e+06	3.60044e+06	5.76534e+06	491186	637732	5.33975e+06	6.0253e+06	4.17048e+06	3.64622e+06	2.60012e+06	3.45666e+06	4.58239e+06	758586	1.99278e+06	3.03779e+06	4.20309e+06	6.3376e+06	497449	2.617e+06	1.69703e+06	860164	765252	3.47233e+06	5.54791e+06	1.00964e+06	438678	3.67833e+06	1.73623e+06	3.96282e+06	4.59708e+06	1.34096e+06	1.29073e+06	519632	2.00288e+06	6.3228e+06	1.85035e+06	1.69407e+06	3.75913e+06	4.66473e+06	551042	2.45093e+06	3.95154e+06	2.75529e+06
Sucrose (341.0 / 59.0 (2))	Sugar	165536	294149	434273	335401	131796	381631	130148	2.35163e+06	83836.3	178339	229901	172689	N/A	432699	447779	N/A	N/A	145891	193404	176152	191941	N/A	367821	480981	N/A	118090	73327	263571	480387	1.78304e+06	61231.3	397422	184436	N/A	143281	N/A	278336	62683.2	326559	304650	N/A	305436	246013	332197	100028	409083	N/A	208788
UDP-GlcNAc (606.0 / 385.0)	Amino sugar and nucleotide sugar metabolism	4.25263e+06	259855	1.94065e+06	4.24418e+06	2.08669e+06	2.10289e+06	4.13202e+06	2.21395e+06	335328	659071	4.85138e+06	4.09141e+06	4.43896e+06	4.2283e+06	3.98723e+06	4.48278e+06	2.36204e+06	586550	597591	7.38212e+06	5.67398e+06	7.95645e+06	1.10003e+06	2.1432e+06	1.02744e+06	2.09879e+06	534860	3.9314e+06	3.53398e+06	2.21738e+06	668173	3.63548e+06	712606	7.63347e+06	2.85403e+06	5.71813e+06	3.63617e+06	333256	1.93473e+06	1.01104e+07	1.76761e+06	2.73695e+06	1.6668e+06	8.28552e+06	687945	1.95883e+06	3.59123e+06	3.08717e+06
Ornithine (133.0 / 70.0)	Urea cycle	3.21269e+06	262077	1.37745e+06	3.43416e+06	2.76873e+06	2.11458e+06	5.20118e+06	1.39206e+06	450431	467466	2.58043e+06	2.16755e+06	3.53807e+06	3.50458e+06	1.78541e+06	4.56722e+06	797264	512286	867263	2.58624e+06	1.55493e+06	5.51554e+06	343441	1.50335e+06	963678	398850	530389	2.84159e+06	2.49197e+06	450267	517113	2.32933e+06	683625	1.23738e+06	456640	1.39695e+06	738851	301802	1.61003e+06	1.49169e+06	1.49561e+06	1.07458e+06	447326	3.42418e+06	535888	1.48751e+06	2.71113e+06	1.63174e+06
N-Carbamoyl-B-Alanine (131.0 / 115.0)	Urea cycle	N/A	N/A	N/A	N/A	N/A	N/A	N/A	N/A	N/A	N/A	N/A	N/A	N/A	N/A	N/A	N/A	N/A	N/A	N/A	N/A	N/A	N/A	N/A	N/A	N/A	N/A	N/A	N/A	N/A	N/A	N/A	N/A	N/A	N/A	N/A	N/A	N/A	N/A	N/A	N/A	N/A	N/A	N/A	N/A	N/A	N/A	N/A	N/A
Citrulline (174.0 / 131.0)	Urea Cycle	180695	95362.6	122874	154677	58407.2	75262.3	108669	59047.8	84457.7	112263	54030.4	130663	68369.3	143116	65548.1	97006.6	136204	131470	75215.6	282641	58722.5	66799.6	87212.4	113051	52759.2	145183	90578.2	207350	51303.7	61694	143248	76570.5	161506	143923	173989	846542	78691	65681.9	122119	97276	574666	78221.6	162750	72422.5	180978	61216	94243.1	65686.9
Propionate (73.0 / 55.0)	Nicotinate and nicotinamide metabolism	17161.4	N/A	N/A	29113.2	12535.1	N/A	28865.7	N/A	N/A	N/A	N/A	16643.6	22610.6	15782.5	N/A	23189.4	N/A	N/A	N/A	23441.7	N/A	30226.3	N/A	17156.3	N/A	N/A	N/A	17400.7	N/A	N/A	N/A	N/A	14713.9	23693.8	N/A	32441.1	17968.1	N/A	N/A	19063.3	18821.8	10037.3	N/A	13376.5	N/A	N/A	17682.9	N/A
Benzoic acid (121.0 / 77.0)	Nicotinate and nicotinamide metabolism	6.24443e+06	8.166e+06	6.89463e+06	6.01386e+06	7.38749e+06	7.34829e+06	5.53109e+06	6.29779e+06	8.34469e+06	6.90887e+06	6.34892e+06	6.22877e+06	6.191e+06	6.02019e+06	7.46056e+06	5.84782e+06	6.36143e+06	7.68742e+06	8.21938e+06	6.11823e+06	6.8268e+06	5.5171e+06	7.68601e+06	5.35232e+06	7.0218e+06	8.09586e+06	7.49153e+06	6.17957e+06	7.13864e+06	7.43679e+06	7.32215e+06	6.95274e+06	7.12681e+06	6.91193e+06	6.14027e+06	6.453e+06	7.03637e+06	8.13662e+06	6.99796e+06	6.46896e+06	5.37596e+06	6.05971e+06	5.92744e+06	6.40871e+06	7.82335e+06	7.20596e+06	5.98286e+06	6.90138e+06
Nicotinic Acid (122.0 / 76.0)	Nicotinate and nicotinamide metabolism	N/A	N/A	N/A	N/A	N/A	N/A	N/A	N/A	N/A	N/A	N/A	N/A	N/A	N/A	N/A	N/A	N/A	N/A	N/A	N/A	N/A	N/A	N/A	N/A	N/A	N/A	N/A	N/A	N/A	N/A	N/A	N/A	N/A	N/A	N/A	N/A	N/A	N/A	N/A	N/A	N/A	N/A	N/A	N/A	N/A	N/A	N/A	N/A
Malondialdehyde (71.0 / 41.0)	Oxidative Damage	N/A	N/A	N/A	N/A	N/A	N/A	N/A	N/A	N/A	N/A	N/A	N/A	N/A	N/A	N/A	N/A	N/A	N/A	N/A	N/A	N/A	N/A	N/A	N/A	N/A	N/A	N/A	N/A	N/A	N/A	N/A	N/A	N/A	N/A	N/A	N/A	N/A	N/A	N/A	N/A	N/A	N/A	N/A	N/A	N/A	N/A	N/A	N/A
3-Nitro-tyrosine (225.0 / 163.0)	Oxidative Damage	N/A	N/A	N/A	N/A	N/A	N/A	N/A	N/A	N/A	N/A	N/A	N/A	N/A	N/A	N/A	N/A	N/A	N/A	N/A	N/A	N/A	N/A	N/A	N/A	N/A	N/A	N/A	N/A	N/A	N/A	N/A	N/A	N/A	N/A	N/A	N/A	N/A	N/A	N/A	N/A	N/A	N/A	N/A	N/A	N/A	N/A	N/A	N/A
Reduced glutathione (306.3 / 143.1)	Oxidative Damage	91202.4	748922	976088	93762.1	1.02033e+06	1.00556e+06	88918	227608	2.50318e+06	652814	857609	438703	341306	535941	476192	275479	271287	902403	127986	26141.2	546508	276527	586708	351322	244485	266677	3.32964e+06	118928	854621	671250	1.51399e+06	497006	1.05912e+06	52865.6	440825	35939.9	149306	1.87135e+06	428891	55984.8	1.13642e+06	237363	414791	588880	176712	615506	91822.3	840842
Oxidized glutathione (611.2 / 306.0)	Oxidative Damage	46234.5	N/A	26086.4	40465.6	46751.9	41271.3	52377.6	55385.7	11400.2	19844.7	37124	44492.3	64954.5	31135.9	41454.8	38176.8	23370.8	15977.9	44161.7	46277.2	32734.9	69153.2	23590.6	22449.3	57742.7	70727.6	13486.2	67387.6	48758.9	43210.3	N/A	39403.1	18050.2	43284.6	N/A	79745.7	26236.4	N/A	47125.2	109323	35212	32415.4	18819.6	44791.5	22230.1	29790.9	59794.9	74391.3
Oxalic Acid (89.0 / 61.0)	Glyoxylate and dicarboxylate metabolism	54386.8	N/A	N/A	64401.4	39723.5	20486.7	79801.8	97005.5	N/A	N/A	32956.5	46255.9	59748.1	69723.3	N/A	60257.1	117157	N/A	N/A	67032.9	43085.3	79687	N/A	60356.9	28791.9	N/A	N/A	66767.1	36743.9	33130.7	N/A	41993.5	N/A	52123.7	125802	40606.5	33101.4	N/A	25235.1	64754.6	56084.8	30994.7	38741.9	51031.7	N/A	23186.3	51634.5	27970.5
Acetoacetate (101.0 / 57.0)	Ketone	262962	238407	260674	314388	165275	274590	258188	2.37679e+06	182448	246954	443709	367618	278634	249922	218018	256138	642549	353372	146916	853363	330380	292548	412669	366547	254715	144465	393784	349947	189789	234120	162037	193392	157143	658553	1.22592e+06	1.20544e+06	273713	210991	178190	649857	211227	217976	518493	188198	143322	149921	169080	179996
Putrescine (89.0 / 72.0)	Polyamine Metabolism	1.79609e+06	201089	903863	2.23192e+06	1.22841e+06	597112	2.68635e+06	1.78415e+06	543755	417942	2.24689e+06	1.5942e+06	2.00481e+06	1.65868e+06	237055	2.2664e+06	3.08201e+06	779063	533554	978069	1.81514e+06	3.80599e+06	411709	2.42984e+06	975490	359730	682383	1.39007e+06	1.04498e+06	499937	707308	433466	853392	653566	3.25701e+06	881791	856626	314772	652966	852732	1.69043e+06	1.19351e+06	1.30187e+06	847596	763259	537052	1.31594e+06	541186
Agmanite (131.0 / 72.0)	Polyamine Metabolism	116362	43381.5	84237.4	146555	121065	74165.1	166258	134235	85685.4	59287.9	117949	120114	141042	139093	69631.2	146197	93446.5	76416.8	72960.8	78404.3	86908.1	172694	55621.1	96093.1	105647	44135.2	96842.3	114301	92744.4	53127.9	77772.4	81647.7	84555.6	63793.4	52900.6	81923.9	86700.5	59938.4	90116.5	78787.1	118558	66402.6	58464.1	109415	84376	67189.6	94533.3	82238.5
N-Acetylputrescine (131.0 / 114.0)	Polyamine Metabolism	251281	41417.7	220533	106350	142305	283789	208435	264429	53574.8	55393.6	378423	240280	295781	197655	99210.5	212584	1.93709e+06	114380	63538.3	29416.8	438933	358696	54892.8	1.11901e+06	123726	27142	82807.3	92766.3	126463	60658.1	47719	54957.3	94016.8	40477.3	1.68574e+06	N/A	158253	54500.3	127279	21232.6	97208.7	504877	783851	211396	32920	154646	179711	89667.5
Spermidine (146.0 / 72.0)	Polyamine Metabolism	1.49611e+07	507119	8.63072e+06	3.61179e+06	5.60078e+06	1.17377e+06	1.20926e+07	9.21435e+06	1.87227e+07	499057	1.20205e+07	5.91696e+06	2.932e+06	6.65776e+06	364260	1.34457e+07	1.56547e+07	4.92451e+06	946519	7.33545e+07	4.5179e+06	1.22687e+07	7.09713e+06	2.73074e+07	2.0545e+06	8.4807e+06	7.63081e+06	1.70041e+06	1.63696e+06	8.56507e+06	675531	179359	135873	4.56528e+07	1.16579e+07	1.56784e+07	832552	1.36951e+06	507465	5.19438e+07	1.5072e+06	2.09073e+07	1.32441e+07	3.14875e+06	1.34234e+06	528922	7.91164e+06	508851
Spermine (203.1 / 129.0)	Polyamine Metabolism	N/A	N/A	N/A	N/A	N/A	N/A	N/A	N/A	N/A	N/A	N/A	N/A	N/A	N/A	N/A	N/A	N/A	N/A	N/A	N/A	N/A	N/A	N/A	N/A	N/A	N/A	N/A	N/A	N/A	N/A	N/A	N/A	N/A	N/A	N/A	N/A	N/A	N/A	N/A	N/A	N/A	N/A	N/A	N/A	N/A	N/A	N/A	N/A
Adipic Acid (144.9 / 83.0)	Caprolactam degradation	N/A	N/A	N/A	N/A	N/A	N/A	N/A	N/A	N/A	N/A	N/A	N/A	N/A	N/A	N/A	N/A	N/A	N/A	N/A	N/A	N/A	N/A	N/A	N/A	N/A	N/A	N/A	N/A	N/A	N/A	N/A	N/A	N/A	N/A	N/A	N/A	N/A	N/A	N/A	N/A	N/A	N/A	N/A	N/A	N/A	N/A	N/A	N/A
Mevalonate (147.0 / 59.0)	Terpenoid backbone biosynthesis	N/A	N/A	N/A	N/A	N/A	N/A	N/A	N/A	N/A	N/A	N/A	N/A	N/A	N/A	N/A	N/A	N/A	N/A	N/A	N/A	N/A	N/A	N/A	N/A	N/A	N/A	N/A	N/A	N/A	N/A	N/A	N/A	N/A	N/A	N/A	N/A	N/A	N/A	N/A	N/A	N/A	N/A	N/A	N/A	N/A	N/A	N/A	N/A
Ribose-5-P (229.0 / 79.0)	Pentose phosphate pathway	6.01906e+06	2.4603e+06	2.38951e+06	1.09126e+07	1.93086e+06	2.38169e+06	7.01762e+06	2.22057e+07	8.63852e+06	8.00646e+06	5.08557e+06	4.45996e+06	5.38327e+06	4.46556e+06	5.2645e+06	5.08734e+06	3.77516e+06	2.2343e+07	1.22858e+06	4.69944e+07	5.66836e+06	7.96303e+06	1.57866e+07	5.07364e+06	5.45817e+06	2.57034e+06	1.9778e+07	8.23207e+06	3.48841e+06	4.85415e+06	5.94955e+06	5.72136e+06	6.54044e+06	2.26205e+07	8.1104e+06	2.69669e+07	1.1828e+07	6.95344e+06	3.93211e+06	2.29139e+07	9.45294e+06	4.4216e+06	8.01884e+06	4.32559e+06	6.37748e+06	3.91253e+06	4.66874e+06	4.76982e+06
Dopamine (152.0 / 122.0)	Adrenaline Metabolism	N/A	N/A	N/A	N/A	N/A	N/A	N/A	N/A	N/A	N/A	N/A	N/A	N/A	N/A	N/A	N/A	N/A	N/A	N/A	N/A	N/A	N/A	N/A	N/A	N/A	N/A	N/A	N/A	N/A	N/A	N/A	N/A	N/A	N/A	N/A	N/A	N/A	N/A	N/A	N/A	N/A	N/A	N/A	N/A	N/A	N/A	N/A	N/A
Geranyl Pyrophosphate (313.1 / 79.1)	Ubiquinone and other terpenoid-quinone biosynthesis	N/A	N/A	N/A	N/A	N/A	N/A	N/A	N/A	N/A	N/A	N/A	N/A	N/A	N/A	N/A	N/A	N/A	N/A	N/A	N/A	N/A	N/A	N/A	N/A	N/A	N/A	N/A	N/A	N/A	N/A	N/A	N/A	N/A	N/A	N/A	N/A	N/A	N/A	N/A	N/A	N/A	N/A	N/A	N/A	N/A	N/A	N/A	N/A
Gibberellin (345.2 / 144.2)	Diterpenoid biosynthesis	N/A	N/A	N/A	N/A	N/A	N/A	N/A	N/A	N/A	N/A	N/A	N/A	N/A	N/A	N/A	N/A	N/A	N/A	N/A	N/A	N/A	N/A	N/A	N/A	N/A	N/A	N/A	N/A	N/A	N/A	N/A	N/A	N/A	N/A	N/A	N/A	N/A	N/A	N/A	N/A	N/A	N/A	N/A	N/A	N/A	N/A	N/A	N/A
Folic Acid (440.1 / 311.0)	One carbon pool by folate	20006.1	N/A	N/A	20701.4	N/A	N/A	N/A	22202.4	N/A	N/A	25442.2	19167.3	N/A	N/A	N/A	N/A	16810.2	N/A	N/A	N/A	N/A	18194.6	N/A	N/A	N/A	N/A	N/A	19112.8	19634.1	N/A	N/A	N/A	N/A	N/A	51045.5	N/A	N/A	N/A	N/A	N/A	N/A	N/A	23655.3	20603.3	N/A	N/A	N/A	N/A
Methyl-OH-isobutyrate (117.0 / 85.0)	Carboxylic acid derivatives	N/A	N/A	N/A	N/A	N/A	N/A	N/A	N/A	N/A	N/A	N/A	N/A	N/A	N/A	N/A	N/A	N/A	N/A	N/A	N/A	N/A	N/A	N/A	N/A	N/A	N/A	N/A	N/A	N/A	N/A	N/A	N/A	N/A	N/A	N/A	N/A	N/A	N/A	N/A	N/A	N/A	N/A	N/A	N/A	N/A	N/A	N/A	N/A
Cotinine (177.0 / 80.0)	Nicotine Metabolism	N/A	N/A	N/A	N/A	N/A	N/A	N/A	N/A	N/A	N/A	N/A	N/A	N/A	N/A	N/A	N/A	N/A	N/A	N/A	N/A	N/A	N/A	N/A	N/A	N/A	N/A	N/A	N/A	N/A	N/A	N/A	N/A	N/A	N/A	N/A	N/A	N/A	N/A	N/A	N/A	N/A	N/A	N/A	N/A	N/A	N/A	N/A	N/A
3C13-Glycine (79.0 / 32.1)	N/A (Stable-Isotope Labeled Internal Standard)	N/A	N/A	N/A	N/A	N/A	N/A	N/A	N/A	N/A	N/A	N/A	N/A	N/A	N/A	N/A	N/A	N/A	N/A	N/A	N/A	N/A	N/A	N/A	N/A	N/A	N/A	N/A	N/A	N/A	N/A	N/A	N/A	N/A	N/A	N/A	N/A	N/A	N/A	N/A	N/A	N/A	N/A	N/A	N/A	N/A	N/A	N/A	N/A
4C13-Alanine (94.0 / 47.0)	N/A (Stable-Isotope Labeled Internal Standard)	N/A	N/A	N/A	N/A	N/A	N/A	N/A	N/A	N/A	N/A	N/A	N/A	N/A	N/A	N/A	N/A	N/A	N/A	N/A	N/A	N/A	N/A	N/A	N/A	N/A	N/A	N/A	N/A	N/A	N/A	N/A	N/A	N/A	N/A	N/A	N/A	N/A	N/A	N/A	N/A	N/A	N/A	N/A	N/A	N/A	N/A	N/A	N/A
2C13-Choline (106.0 / 60.0)	N/A (Stable-Isotope Labeled Internal Standard)	N/A	N/A	N/A	N/A	N/A	N/A	N/A	N/A	N/A	N/A	N/A	N/A	N/A	N/A	N/A	N/A	N/A	N/A	N/A	N/A	N/A	N/A	N/A	N/A	N/A	N/A	N/A	N/A	N/A	N/A	N/A	N/A	N/A	N/A	N/A	N/A	N/A	N/A	N/A	N/A	N/A	N/A	N/A	N/A	N/A	N/A	N/A	N/A
4C13-Serine (110.0 / 63.0)	N/A (Stable-Isotope Labeled Internal Standard)	N/A	N/A	N/A	N/A	N/A	N/A	N/A	N/A	N/A	N/A	N/A	N/A	N/A	N/A	N/A	N/A	N/A	N/A	N/A	N/A	N/A	N/A	N/A	N/A	N/A	N/A	N/A	N/A	N/A	N/A	N/A	N/A	N/A	N/A	N/A	N/A	N/A	N/A	N/A	N/A	N/A	N/A	N/A	N/A	N/A	N/A	N/A	N/A
d3-Creatinine (117.0 / 47.0)	N/A (Stable-Isotope Labeled Internal Standard)	N/A	N/A	N/A	N/A	N/A	N/A	N/A	N/A	N/A	N/A	N/A	N/A	N/A	N/A	N/A	N/A	N/A	N/A	N/A	N/A	N/A	N/A	N/A	N/A	N/A	N/A	N/A	N/A	N/A	N/A	N/A	N/A	N/A	N/A	N/A	N/A	N/A	N/A	N/A	N/A	N/A	N/A	N/A	N/A	N/A	N/A	N/A	N/A
6C13-Proline (122.0 / 75.0)	N/A (Stable-Isotope Labeled Internal Standard)	N/A	N/A	N/A	N/A	N/A	N/A	N/A	N/A	N/A	N/A	N/A	N/A	N/A	N/A	N/A	N/A	N/A	N/A	N/A	N/A	N/A	N/A	N/A	N/A	N/A	N/A	N/A	N/A	N/A	N/A	N/A	N/A	N/A	N/A	N/A	N/A	N/A	N/A	N/A	N/A	N/A	N/A	N/A	N/A	N/A	N/A	N/A	N/A
6C13-Valine (124.0 / 77.0)	N/A (Stable-Isotope Labeled Internal Standard)	N/A	N/A	N/A	N/A	N/A	N/A	N/A	N/A	N/A	N/A	N/A	N/A	N/A	N/A	N/A	N/A	N/A	N/A	N/A	N/A	N/A	N/A	N/A	N/A	N/A	N/A	N/A	N/A	N/A	N/A	N/A	N/A	N/A	N/A	N/A	N/A	N/A	N/A	N/A	N/A	N/A	N/A	N/A	N/A	N/A	N/A	N/A	N/A
5C13-Threonine (125.0 / 78.0)	N/A (Stable-Isotope Labeled Internal Standard)	N/A	N/A	N/A	N/A	N/A	N/A	N/A	N/A	N/A	N/A	N/A	N/A	N/A	N/A	N/A	N/A	N/A	N/A	N/A	N/A	N/A	N/A	N/A	N/A	N/A	N/A	N/A	N/A	N/A	N/A	N/A	N/A	N/A	N/A	N/A	N/A	N/A	N/A	N/A	N/A	N/A	N/A	N/A	N/A	N/A	N/A	N/A	N/A
5C13-Aspartic Acid (139.0 / 77.0)	N/A (Stable-Isotope Labeled Internal Standard)	N/A	N/A	N/A	N/A	N/A	N/A	N/A	N/A	N/A	N/A	N/A	N/A	N/A	N/A	N/A	N/A	N/A	N/A	N/A	N/A	N/A	N/A	N/A	N/A	N/A	N/A	N/A	N/A	N/A	N/A	N/A	N/A	N/A	N/A	N/A	N/A	N/A	N/A	N/A	N/A	N/A	N/A	N/A	N/A	N/A	N/A	N/A	N/A
6C13-Asparagine (139.0 / 77.0 (2))	N/A (Stable-Isotope Labeled Internal Standard)	N/A	N/A	N/A	N/A	N/A	N/A	N/A	N/A	N/A	N/A	N/A	N/A	N/A	N/A	N/A	N/A	N/A	N/A	N/A	N/A	N/A	N/A	N/A	N/A	N/A	N/A	N/A	N/A	N/A	N/A	N/A	N/A	N/A	N/A	N/A	N/A	N/A	N/A	N/A	N/A	N/A	N/A	N/A	N/A	N/A	N/A	N/A	N/A
7C13-Leucine (139.0 / 92.0)	N/A (Stable-Isotope Labeled Internal Standard)	N/A	N/A	N/A	N/A	N/A	N/A	N/A	N/A	N/A	N/A	N/A	N/A	N/A	N/A	N/A	N/A	N/A	N/A	N/A	N/A	N/A	N/A	N/A	N/A	N/A	N/A	N/A	N/A	N/A	N/A	N/A	N/A	N/A	N/A	N/A	N/A	N/A	N/A	N/A	N/A	N/A	N/A	N/A	N/A	N/A	N/A	N/A	N/A
7C13-iso-Leucine (139.0 / 92.0 (2))	N/A (Stable-Isotope Labeled Internal Standard)	N/A	N/A	N/A	N/A	N/A	N/A	N/A	N/A	N/A	N/A	N/A	N/A	N/A	N/A	N/A	N/A	N/A	N/A	N/A	N/A	N/A	N/A	N/A	N/A	N/A	N/A	N/A	N/A	N/A	N/A	N/A	N/A	N/A	N/A	N/A	N/A	N/A	N/A	N/A	N/A	N/A	N/A	N/A	N/A	N/A	N/A	N/A	N/A
2C13-Glutamic acid (150.0 / 85.0)	N/A (Stable-Isotope Labeled Internal Standard)	1.36246e+07	1.53057e+07	1.43189e+07	1.20309e+07	1.35512e+07	1.47908e+07	1.25775e+07	1.21821e+07	1.39883e+07	1.59039e+07	1.23795e+07	1.30383e+07	1.09036e+07	1.26539e+07	1.65171e+07	1.19339e+07	1.3287e+07	1.32266e+07	1.40068e+07	2.4248e+07	1.2598e+07	8.73029e+06	1.73911e+07	1.23213e+07	1.35906e+07	1.90091e+07	1.25298e+07	1.20923e+07	1.26319e+07	1.624e+07	1.30351e+07	1.27849e+07	1.2912e+07	2.85136e+07	1.38134e+07	2.23496e+07	1.32322e+07	1.32452e+07	1.31221e+07	2.58864e+07	1.15936e+07	1.20456e+07	1.29889e+07	1.21289e+07	1.21313e+07	1.26444e+07	1.18635e+07	1.24256e+07
7C13-Glutamine (154.0 / 89.0)	N/A (Stable-Isotope Labeled Internal Standard)	N/A	N/A	N/A	N/A	N/A	N/A	N/A	N/A	N/A	N/A	N/A	N/A	N/A	N/A	N/A	N/A	N/A	N/A	N/A	N/A	N/A	N/A	N/A	N/A	N/A	N/A	N/A	N/A	N/A	N/A	N/A	N/A	N/A	N/A	N/A	N/A	N/A	N/A	N/A	N/A	N/A	N/A	N/A	N/A	N/A	N/A	N/A	N/A
6C13-Glutamic acid (154.0 / 89.0 (2))	N/A (Stable-Isotope Labeled Internal Standard)	N/A	N/A	N/A	N/A	N/A	N/A	N/A	N/A	N/A	N/A	N/A	N/A	N/A	N/A	N/A	N/A	N/A	N/A	N/A	N/A	N/A	N/A	N/A	N/A	N/A	N/A	N/A	N/A	N/A	N/A	N/A	N/A	N/A	N/A	N/A	N/A	N/A	N/A	N/A	N/A	N/A	N/A	N/A	N/A	N/A	N/A	N/A	N/A
8C13-Lysine (155.0 / 90.0)	N/A (Stable-Isotope Labeled Internal Standard)	N/A	N/A	N/A	N/A	N/A	N/A	N/A	N/A	N/A	N/A	N/A	N/A	N/A	N/A	N/A	N/A	N/A	N/A	N/A	N/A	N/A	N/A	N/A	N/A	N/A	N/A	N/A	N/A	N/A	N/A	N/A	N/A	N/A	N/A	N/A	N/A	N/A	N/A	N/A	N/A	N/A	N/A	N/A	N/A	N/A	N/A	N/A	N/A
6C13-Methionine (156.0 / 63.0)	N/A (Stable-Isotope Labeled Internal Standard)	N/A	N/A	N/A	N/A	N/A	N/A	N/A	N/A	N/A	N/A	N/A	N/A	N/A	N/A	N/A	N/A	N/A	N/A	N/A	N/A	N/A	N/A	N/A	N/A	N/A	N/A	N/A	N/A	N/A	N/A	N/A	N/A	N/A	N/A	N/A	N/A	N/A	N/A	N/A	N/A	N/A	N/A	N/A	N/A	N/A	N/A	N/A	N/A
9C13-Histidine (165.0 / 118.0)	N/A (Stable-Isotope Labeled Internal Standard)	N/A	N/A	N/A	N/A	N/A	N/A	N/A	N/A	N/A	N/A	N/A	N/A	N/A	N/A	N/A	N/A	N/A	N/A	N/A	N/A	N/A	N/A	N/A	N/A	N/A	N/A	N/A	N/A	N/A	N/A	N/A	N/A	N/A	N/A	N/A	N/A	N/A	N/A	N/A	N/A	N/A	N/A	N/A	N/A	N/A	N/A	N/A	N/A
10C13-Phenylalanine (176.0 / 129.0)	N/A (Stable-Isotope Labeled Internal Standard)	N/A	N/A	N/A	N/A	N/A	N/A	N/A	N/A	N/A	N/A	N/A	N/A	N/A	N/A	N/A	N/A	N/A	N/A	N/A	N/A	N/A	N/A	N/A	N/A	N/A	N/A	N/A	N/A	N/A	N/A	N/A	N/A	N/A	N/A	N/A	N/A	N/A	N/A	N/A	N/A	N/A	N/A	N/A	N/A	N/A	N/A	N/A	N/A
213C-Tyrosine (184.1 / 138.0)	N/A (Stable-Isotope Labeled Internal Standard)	1.25738e+07	1.49857e+07	1.41357e+07	1.09028e+07	1.33262e+07	1.34096e+07	1.10007e+07	1.19152e+07	1.46834e+07	1.35675e+07	1.21721e+07	1.25404e+07	1.18547e+07	1.17331e+07	1.16991e+07	1.12813e+07	1.35309e+07	1.35e+07	1.45402e+07	4.59082e+06	1.24614e+07	1.09233e+07	1.21418e+07	1.24888e+07	1.30184e+07	1.00003e+07	1.31659e+07	1.15673e+07	1.17646e+07	1.14398e+07	1.31979e+07	1.09669e+07	1.28076e+07	4.57571e+06	1.24587e+07	5.7928e+06	1.17489e+07	1.36432e+07	1.2507e+07	3.74702e+06	1.12033e+07	1.1965e+07	1.32174e+07	1.09914e+07	1.33076e+07	1.19149e+07	1.14092e+07	1.1064e+07
10C13-Arginine (185.1 / 75.0)	N/A (Stable-Isotope Labeled Internal Standard)	N/A	N/A	N/A	N/A	N/A	N/A	N/A	N/A	N/A	N/A	N/A	N/A	N/A	N/A	N/A	N/A	N/A	N/A	N/A	N/A	N/A	N/A	N/A	N/A	N/A	N/A	N/A	N/A	N/A	N/A	N/A	N/A	N/A	N/A	N/A	N/A	N/A	N/A	N/A	N/A	N/A	N/A	N/A	N/A	N/A	N/A	N/A	N/A
1013C-Tyrosine (192.1 / 145.0)0	N/A (Stable-Isotope Labeled Internal Standard)	N/A	N/A	N/A	N/A	N/A	N/A	N/A	N/A	N/A	N/A	N/A	N/A	N/A	N/A	N/A	N/A	N/A	N/A	N/A	N/A	N/A	N/A	N/A	N/A	N/A	N/A	N/A	N/A	N/A	N/A	N/A	N/A	N/A	N/A	N/A	N/A	N/A	N/A	N/A	N/A	N/A	N/A	N/A	N/A	N/A	N/A	N/A	N/A
13C13-Tryptophan (218.1 / 156.0)	N/A (Stable-Isotope Labeled Internal Standard)	N/A	N/A	N/A	N/A	N/A	N/A	N/A	N/A	N/A	N/A	N/A	N/A	N/A	N/A	N/A	N/A	N/A	N/A	N/A	N/A	N/A	N/A	N/A	N/A	N/A	N/A	N/A	N/A	N/A	N/A	N/A	N/A	N/A	N/A	N/A	N/A	N/A	N/A	N/A	N/A	N/A	N/A	N/A	N/A	N/A	N/A	N/A	N/A
8C13-Cystine (249.1 / 124.0)	N/A (Stable-Isotope Labeled Internal Standard)	N/A	N/A	N/A	N/A	N/A	N/A	N/A	N/A	N/A	N/A	N/A	N/A	N/A	N/A	N/A	N/A	N/A	N/A	N/A	N/A	N/A	N/A	N/A	N/A	N/A	N/A	N/A	N/A	N/A	N/A	N/A	N/A	N/A	N/A	N/A	N/A	N/A	N/A	N/A	N/A	N/A	N/A	N/A	N/A	N/A	N/A	N/A	N/A
11C13-Uridine (256.2 / 119.1)	N/A (Stable-Isotope Labeled Internal Standard)	N/A	N/A	N/A	N/A	N/A	N/A	N/A	N/A	N/A	N/A	N/A	N/A	N/A	N/A	N/A	N/A	N/A	N/A	N/A	N/A	N/A	N/A	N/A	N/A	N/A	N/A	N/A	N/A	N/A	N/A	N/A	N/A	N/A	N/A	N/A	N/A	N/A	N/A	N/A	N/A	N/A	N/A	N/A	N/A	N/A	N/A	N/A	N/A
3C13-Lactate (92.0 / 45.0)	N/A (Stable-Isotope Labeled Internal Standard)	1.92478e+07	2.36921e+07	2.19533e+07	1.82288e+07	1.97654e+07	2.10944e+07	1.74894e+07	1.65857e+07	2.2025e+07	2.33525e+07	2.08288e+07	1.94916e+07	1.9646e+07	1.90288e+07	2.10753e+07	1.8318e+07	1.75196e+07	2.05535e+07	2.22373e+07	1.49896e+07	1.96578e+07	1.7747e+07	2.02518e+07	1.90023e+07	1.98829e+07	2.0793e+07	2.08183e+07	1.95284e+07	1.93093e+07	1.9922e+07	2.14824e+07	1.90867e+07	1.9431e+07	1.69189e+07	1.6257e+07	1.65892e+07	2.00987e+07	2.12954e+07	2.15664e+07	1.50529e+07	1.80945e+07	2.05763e+07	2.09068e+07	1.96497e+07	2.00327e+07	2.09499e+07	1.8652e+07	2.03765e+07
4C13-3HBA (107.0 / 61.0)	N/A (Stable-Isotope Labeled Internal Standard)	N/A	N/A	N/A	N/A	N/A	N/A	N/A	N/A	N/A	N/A	N/A	N/A	N/A	N/A	N/A	N/A	N/A	N/A	N/A	N/A	N/A	N/A	N/A	N/A	N/A	N/A	N/A	N/A	N/A	N/A	N/A	N/A	N/A	N/A	N/A	N/A	N/A	N/A	N/A	N/A	N/A	N/A	N/A	N/A	N/A	N/A	N/A	N/A
5C13-Alpha-Ketoglutaric Acid (150.0 / 105.0)	N/A (Stable-Isotope Labeled Internal Standard)	N/A	N/A	N/A	N/A	N/A	N/A	N/A	N/A	N/A	N/A	N/A	N/A	N/A	N/A	N/A	N/A	N/A	N/A	N/A	N/A	N/A	N/A	N/A	N/A	N/A	N/A	N/A	N/A	N/A	N/A	N/A	N/A	N/A	N/A	N/A	N/A	N/A	N/A	N/A	N/A	N/A	N/A	N/A	N/A	N/A	N/A	N/A	N/A
2N15-Xanthine (153.0 / 109.0)	N/A (Stable-Isotope Labeled Internal Standard)	N/A	N/A	N/A	N/A	N/A	N/A	N/A	N/A	N/A	N/A	N/A	N/A	N/A	N/A	N/A	N/A	N/A	N/A	N/A	N/A	N/A	N/A	N/A	N/A	N/A	N/A	N/A	N/A	N/A	N/A	N/A	N/A	N/A	N/A	N/A	N/A	N/A	N/A	N/A	N/A	N/A	N/A	N/A	N/A	N/A	N/A	N/A	N/A
2N15-Urate (169.0 / 125.0)	N/A (Stable-Isotope Labeled Internal Standard)	N/A	N/A	N/A	N/A	N/A	N/A	N/A	N/A	N/A	N/A	N/A	N/A	N/A	N/A	N/A	N/A	N/A	N/A	N/A	N/A	N/A	N/A	N/A	N/A	N/A	N/A	N/A	N/A	N/A	N/A	N/A	N/A	N/A	N/A	N/A	N/A	N/A	N/A	N/A	N/A	N/A	N/A	N/A	N/A	N/A	N/A	N/A	N/A
1C13-Citrulline (175.0 / 131.0)	N/A (Stable-Isotope Labeled Internal Standard)	N/A	N/A	N/A	N/A	N/A	N/A	N/A	N/A	N/A	N/A	N/A	N/A	N/A	N/A	N/A	N/A	N/A	N/A	N/A	N/A	N/A	N/A	N/A	N/A	N/A	N/A	N/A	N/A	N/A	N/A	N/A	N/A	N/A	N/A	N/A	N/A	N/A	N/A	N/A	N/A	N/A	N/A	N/A	N/A	N/A	N/A	N/A	N/A
13C-Glucose (185.0 / 92.0)	N/A (Stable-Isotope Labeled Internal Standard)	6.25235e+06	9.02561e+06	7.09399e+06	6.04075e+06	6.86091e+06	6.79254e+06	6.15879e+06	6.09978e+06	8.96252e+06	7.7203e+06	5.69599e+06	6.14002e+06	6.30229e+06	5.81094e+06	7.61346e+06	5.81482e+06	6.47463e+06	8.47888e+06	8.52987e+06	4.88006e+06	6.38362e+06	5.16076e+06	7.72234e+06	5.92227e+06	8.00214e+06	7.57616e+06	7.72553e+06	6.63241e+06	6.95661e+06	8.51908e+06	8.20986e+06	6.49717e+06	8.07721e+06	6.30896e+06	6.81748e+06	7.11306e+06	6.99087e+06	7.79786e+06	6.89883e+06	5.30251e+06	6.76588e+06	6.45015e+06	6.89687e+06	6.32559e+06	7.74746e+06	7.08636e+06	7.27533e+06	6.24882e+06
4C13-Pentothenate (222.1 / 92.0)	N/A (Stable-Isotope Labeled Internal Standard)	N/A	N/A	N/A	N/A	N/A	N/A	N/A	N/A	N/A	N/A	N/A	N/A	N/A	N/A	N/A	N/A	N/A	N/A	N/A	N/A	N/A	N/A	N/A	N/A	N/A	N/A	N/A	N/A	N/A	N/A	N/A	N/A	N/A	N/A	N/A	N/A	N/A	N/A	N/A	N/A	N/A	N/A	N/A	N/A	N/A	N/A	N/A	N/A
3C13-Reduced glutathione (309.3 / 146.1)	N/A (Stable-Isotope Labeled Internal Standard)	N/A	N/A	N/A	N/A	N/A	N/A	N/A	N/A	N/A	N/A	N/A	N/A	N/A	N/A	N/A	N/A	N/A	N/A	N/A	N/A	N/A	N/A	N/A	N/A	N/A	N/A	N/A	N/A	N/A	N/A	N/A	N/A	N/A	N/A	N/A	N/A	N/A	N/A	N/A	N/A	N/A	N/A	N/A	N/A	N/A	N/A	N/A	N/A
	# Metabolites Detected	117	103	112	116	114	114	116	115	108	109	116	117	117	117	114	115	114	112	109	116	116	118	108	116	110	108	112	116	114	115	110	114	113	112	115	113	116	107	114	115	115	114	114	117	109	114	115	114
	# Isotope Labeled Internal Standards	4	4	4	4	4	4	4	4	4	4	4	4	4	4	4	4	4	4	4	4	4	4	4	4	4	4	4	4	4	4	4	4	4	4	4	4	4	4	4	4	4	4	4	4	4	4	4	4
[truncated: 17 more columns]

## Sheet: Protein
NWMRC ID	1	2	3	4	5	6	7	8	9	10	11	12	13	14	15	16	17	18	19	20	21	22	23	24	25	26	27	28	29	30	31	32	33	34	35	36	37	38	39	40	41	42	43	44	45	46	47	48	49
Study ID	OEA140	OEA078	OEA088	OEA068	OEA113	OEA038	OEA129	OEA087	OEA116	OEA044	OEA110	OEA091	OEA128	OEA072	OEA051	OEA133	OEA142	OEA061	OEA080	OEA105	OEA094	OEA132	OEA040	OEA074	OEA122	OEA107	OEA135	OEA070	OEA085	OEA065	OEA136	OEA082	OEA079	OEA104	OEA144	OEA098	OEA054	OEA092	OEA046	OEA100	OEA123	OEA141	OEA075	OEA084	OEA117	OEA055	OEA127	OEA039	OEA090
Protien (µg)	1208.18	42	792.545	1029.27	790.364	642	1584.55	803.455	25.6364	187.091	1401.27	1199.45	1176.55	1165.64	549.273	1533.27	1118.73	88.9091	272.182	798	1034.73	1814.73	51.8182	1636.91	348.545	135.818	97.6364	841.636	779.455	147.818	103.091	590.727	153.273	522	1088.18	462	348.545	33.2727	441.273	539.455	562.364	1218	957.273	800.182	81.2727	464.182	1027.09	469.636	811.091
[truncated: 16 more columns]
