# Supplementary material for: Multi-Omics and Genome-Scale Modeling Reveal a Metabolic Shift During C. elegans Aging
Source: Front Mol Biosci. 2019 Feb 6;6:2. doi: 10.3389/fmolb.2019.00002 (PMC6372924; doi:10.3389/fmolb.2019.00002)
Supplement: Supplementary file 2 [file Data_Sheet_2.ZIP › Scripts, model and data files/FBAPipeline.py]

import cobra
import cobra.io
from cobra.core import Reaction
import cobra.flux_analysis.reaction
import os
import pandas
import re
import csv
import warnings
import sys
import itertools
import re
from ast import parse as ast_parse
from ast import (
    And, BitAnd, BitOr, BoolOp, Expr, Name, NodeTransformer, Or)
from cobra.flux_analysis import sample
import matplotlib.pyplot as plt
plt.ion()
import numpy
from mpl_toolkits.axes_grid1.inset_locator import zoomed_inset_axes
from scipy import stats
from matplotlib.ticker import ScalarFormatter


# ---- METHODS ------------

def readModel():  
    model_file = "wormjam-20180125.sbml" 
    input_bounds_file = "input-reaction-bounds.csv"
    model = cobra.io.read_sbml_model(model_file)
    model.solver='cplex'
    # use the input constraints file to modify the model input bounds
    with open(input_bounds_file, 'r') as csvfile:
        filereader = csv.reader(csvfile, delimiter=',')
        for row in filereader:
            model.reactions.get_by_id(row[0]).upper_bound = float(row[3])
            model.reactions.get_by_id(row[0]).lower_bound = float(row[4])
    model.repair()
    model.objective = "BIO0100"
    return model

def findEssentialGenesForModel(model):
    deletion_results = cobra.flux_analysis.single_gene_deletion(model)
    gene_names = list(itertools.chain.from_iterable( deletion_results.loc[deletion_results["growth"]==0].index))
    return gene_names

#Read transcriptomics data
def readTranscriptomicsData(gene_means_filename="GroupMeans.csv",gene_info_filename="GeneInfoForModelGenes.csv", genes_notindata_filename="genes-notfound.csv", sep_char=',',index_col_val=0):
    gene_info = pandas.DataFrame.from_csv(gene_info_filename,sep=",",index_col=0)
    genes_notindata = pandas.DataFrame.from_csv(genes_notindata_filename,sep=",",index_col=1).index.values
    gene_means = pandas.DataFrame.from_csv(gene_means_filename, sep=sep_char,index_col=index_col_val)
    return ( (gene_info, gene_means, genes_notindata) )

def readMetabolomicsData(metabo_filename="metabo-diffs.csv",mapping_filename="metabo-model-mapping.csv"):
    metabo_diffs = pandas.DataFrame.from_csv(metabo_filename,sep=",",index_col=0)
    metabo_mapping = pandas.DataFrame.from_csv(mapping_filename,sep=",",index_col=0)
   
    return ( (metabo_mapping, metabo_diffs) )
    
    
def getMetabolomicsColumnNameForGroup(group_name):
    # e.g. group name: 117.fem.ctl
    time = group_name[0:group_name.find(".")]
    strain = group_name[group_name.find(".")+1:group_name.find(".")+4]
    metabo_colnames = metabo_diffs.columns.values
    met_cols = [mc for mc in metabo_colnames if mc[0:3]==strain and mc[mc.find("-")+1:mc.find(")")]==time]
    if (len(met_cols)==1): 
        return (met_cols[0])
    else: 
        met_cols = [mc for mc in metabo_colnames if mc==time]
        if (len(met_cols)==1):
            return (met_cols[0])
        return (None)
    
def createMetabolomicsObjective(model,group_name):
    threshold = 2
    metabo_colname = getMetabolomicsColumnNameForGroup(group_name)
    if not metabo_colname:
        print("No metabolomics data found for group ",group_name)
    else:
        up_mets_codes = []
        down_mets_codes = []
        # get all the metabo_diffs for this time point and strain
        metabo_diff_vals = metabo_diffs[metabo_colname]
        #print(metabo_diff_vals)
        up_mets = metabo_diff_vals[metabo_diff_vals=="UP"].index.values
        #print(up_mets)
        if (len(up_mets) > 0):
            up_mets_codes = metabo_mapping.loc[up_mets,"MODEL"].values
            up_mets_codes = up_mets_codes[~pandas.isnull(up_mets_codes)]
            #print(up_mets_codes)
            if (len(up_mets_codes)>0):
                up_mets_react = addMetabolomicsReaction(model,up_mets_codes, " 1 ","up_metabolites")
                model.add_boundary(model.metabolites.up_metabolites_c, type='demand',ub=threshold)
        down_mets = metabo_diff_vals[metabo_diff_vals=="DOWN"].index.values
        #print(down_mets)
        if (len(down_mets) > 0):
            down_mets_codes = metabo_mapping.loc[down_mets,"MODEL"].values
            down_mets_codes = down_mets_codes[~pandas.isnull(down_mets_codes)]
            #print(down_mets_codes)
            if (len(down_mets_codes)>0):
                down_mets_react = addMetabolomicsReaction(model,down_mets_codes, " 1 ","down_metabolites")
                model.add_boundary(model.metabolites.down_metabolites_c, type='exchange',ub=threshold)
        if (len(up_mets_codes)>0 and len(down_mets_codes)>0):
            model.objective = model.reactions.BIO0100.flux_expression + model.reactions.up_metabolites.flux_expression - model.reactions.down_metabolites.flux_expression
        elif (len(up_mets_codes)>0):
            model.objective = model.reactions.BIO0100.flux_expression + model.reactions.up_metabolites.flux_expression
        elif (len(down_mets_codes)>0):
            model.objective = model.reactions.BIO0100.flux_expression - model.reactions.down_metabolites.flux_expression


def addMetabolomicsReaction(model, metabolites, coefficient_str, react_name):
    remove_list = ["citr_L_c"] # Citrulline is blocked. 
    metabolites = set(metabolites)-set(remove_list)
    print(react_name,":",metabolites)
    reaction_str = coefficient_str + (" + "+coefficient_str).join(metabolites) + " <==> " + react_name+"_c"
    reaction = Reaction(react_name)
    reaction.name = react_name
    reaction.subsystem = 'Metabolomics integration'  
    model.add_reactions([reaction])
    reaction.build_reaction_from_string(reaction_str)
    #print(reaction,":::::",reaction_str)
    return reaction


def getUsedGeneName(gene_id, gene_name):
    if (gene_id in gene_info['wbid'].values): 
        return gene_info.loc[gene_info["wbid"]==gene_id].index[0]
    elif (gene_name in gene_info['name'].values):
        return gene_info.loc[gene_info["name"]==gene_name].index[0]
    else:
        return None

def getGeneExpression(gene_id, gene_name,group_name):
    if (group_name not in gene_means):
        print("ERROR! Invalid group name",group_name)
    try: 
        gene_mean = gene_means.loc[gene_name,group_name]
    except IndexError:
        print("Not found: ",gene_name,group_name)
    return gene_mean


def getLowlyExpressedGenes(group,gene_thresh):
    #Find genes lowly expressed below the threshold
    genes_not_expressed = []
    for g in {g.id for g in model.genes}:
        if (g in genes_notindata) or (g in essential_genes):
            continue
        gene = model.genes.get_by_id(g)
        gene_name = getUsedGeneName(g,gene.name)
        if gene_name is None:
            print("ERROR! No gene name found for",g)
            continue
        gene_mean = getGeneExpression(g,gene_name,group)
        if gene_mean is None:
            print("ERROR! No gene mean found for",g,"(",gene_name,")")
            continue
        if gene_mean < gene_thresh:
            genes_not_expressed.append(g)
    print(len(genes_not_expressed),"genes knocked out for group",group,"and threshold",gene_thresh)
    return(genes_not_expressed)
       
def getGeneExpressionForReactionAndGroup(reaction,group,exclude_genes):
    gene_reaction_rule = reaction.gene_reaction_rule
    tree = ast_parse(gene_reaction_rule).body[0]
    expression = eval_gpr(tree,group,exclude_genes)
    return expression

def eval_gpr(expr, group,exclude_genes):
    if isinstance(expr, Expr):
        return eval_gpr(expr.value, group,exclude_genes)
    elif isinstance(expr, Name):
        gene_id = expr.id
        gene = model.genes.get_by_id(gene_id)
        gene_name=getUsedGeneName(gene_id,gene.name)
        #print("Found gene id",gene_id,", and name", gene_name)
        if gene_name is not None and (exclude_genes is None or gene_id not in exclude_genes):
            return getGeneExpression(gene_id,gene_name,group)
        else: 
            return 0
    elif isinstance(expr, BoolOp):
        op = expr.op
        if isinstance(op, Or):
            return sum(eval_gpr(i, group,exclude_genes) for i in expr.values)
        elif isinstance(op, And):
            return min(eval_gpr(i, group,exclude_genes) for i in expr.values)
        else:
            raise TypeError("unsupported operation " + op.__class__.__name__)
    elif expr is None:
        return 0
    else:
        raise TypeError("unsupported operation  " + repr(expr))

def setReactionBoundsEflux(reaction,group,exclude_genes):
    # get the associated genes
    associated_genes = {g.id for g in reaction.genes}
    num_genes = len(associated_genes)
    if (num_genes==0):
        #no bounds to set
        return(False)         
    else:
        expression = getGeneExpressionForReactionAndGroup(reaction,group,exclude_genes)
        #print ("Got expression for reaction",reaction,"--->",expression)
    if (expression <= 0): # We are not knocking out here even if no expression found
        return(False)
    else:
        #Apply the expression to the bounds
        if (expression < 0.5):
            expression = 0.5 # Set a threshold for the lowest level of expression we will set a bound for
        if reaction.reversibility==True:
            reaction.bounds=(-expression,expression)
        else:
            if reaction.lower_bound < 0:
                reaction.lower_bound = -expression
            if reaction.upper_bound > 0:
                reaction.upper_bound = expression
        return (True)


def constrainModel(model,KNOCK_OUT_LOWLY,CONSTRAIN_EFLUX,METABOLOMICS,group,exclude_genes=None):
    if (METABOLOMICS):
        createMetabolomicsObjective(model,group)
    if (CONSTRAIN_EFLUX):
        count_done = 0
        for r in model.reactions:
            done = setReactionBoundsEflux(r,group,exclude_genes)
            if (done) :
                count_done = count_done+1
        print("Reactions constrained by transcriptomics: ",count_done)
    if (KNOCK_OUT_LOWLY):        
        genes_not_expressed = getLowlyExpressedGenes(group,1)
        genes_to_knockout = []
        for g in genes_not_expressed:
            if g in essential_genes:
                print("Gene",g,"not knocked out as it is known to be essential")
                continue
            if (exclude_genes is not None and g in exclude_genes):
                print("Not knocking out ",g, "as it is on the exclusion list.")
                continue
            gene = model.genes.get_by_id(g)
            #print(gene.id,gene.name,"being knocked out")
            genes_to_knockout.append(gene)
        cobra.manipulation.delete_model_genes(model,genes_to_knockout)
    return (model)

def calculateFluxValuesOneGroup(KNOCK_OUT_LOWLY,CONSTRAIN_EFLUX, METABOLOMICS, group, exclude_genes=None,ko_genes=None):
    model = readModel()
    model = constrainModel(model,KNOCK_OUT_LOWLY,CONSTRAIN_EFLUX, METABOLOMICS, group,exclude_genes)
    if (ko_genes is not None):
        for gene_id in ko_genes:
            print("Knocking out: ",gene_id)
            model.genes.get_by_id(gene_id).knock_out() 
    try:
        solution = cobra.flux_analysis.pfba(model)
    except (Exception): 
        print (Exception)
        solution = model.optimize()
    print("Group",group,"solution = ",solution.fluxes['BIO0010'],"status=",solution.status)
    fva_res = cobra.flux_analysis.flux_variability_analysis(model)
    #fva_range = [f.maximum - f.minimum for f in fva_res.itertuples()]
    #solution.fluxes.to_csv(group+"-sols.csv")
    return ( (solution.fluxes ,solution.fluxes['BIO0010'], fva_res) )
    

def calculateFluxValuesAllGroups(KNOCK_OUT_LOWLY,CONSTRAIN_EFLUX,METABOLOMICS,ko_genes=None):
    flux_values = pandas.DataFrame()
    variability_values = {}
    group_solutions = pandas.Series()
    
    for group in gene_means.columns.values: # For each group
        (flux_vals,sol,var_vals) = calculateFluxValuesOneGroup(KNOCK_OUT_LOWLY,CONSTRAIN_EFLUX, METABOLOMICS, group,ko_genes=ko_genes)
        group_solutions[group] = sol
        flux_values[group] = flux_vals
        variability_values[group]=var_vals
    return( (flux_values,group_solutions,variability_values) )


# ----- EXECUTION ------------

# Change to appropriate working directory
os.chdir('/Users/hastingj/Work/Projects/104 MetabolomicsFBA Frontiers submission/REVISION/Scripts, model and data files')

model = readModel()

essential_genes = findEssentialGenesForModel(model)

(gene_info, gene_means, genes_notindata) = readTranscriptomicsData()

(metabo_mapping, metabo_diffs) = readMetabolomicsData()

(flux_values,group_solutions,var_values) = calculateFluxValuesAllGroups(True,True,True)
