# Supplementary material for: Multi-Omics and Genome-Scale Modeling Reveal a Metabolic Shift During C. elegans Aging
Source: Front Mol Biosci. 2019 Feb 6;6:2. doi: 10.3389/fmolb.2019.00002 (PMC6372924; doi:10.3389/fmolb.2019.00002)
Supplement: Supplementary file 2 [file Data_Sheet_2.ZIP › Scripts, model and data files/GroupMeans.csv]

	41.fem.ctl	41.gem.ctl	49.fem.ctl	49.gem.ctl	65.fem.ctl	65.gem.ctl	73.fem.ctl	73.gem.ctl	89.fem.ctl	89.gem.ctl	97.fem.ctl	97.gem.ctl	117.fem.ctl	117.gem.ctl	137.fem.ctl	137.gem.ctl	257.fem.ctl	257.gem.ctl
pgs-1	5.39	5.01333333333333	5.74666666666667	4.95	5.716	5.16333333333333	5.72	5.43	5.82666666666667	6.42	5.90333333333333	6.26	5.78666666666667	6.73666666666667	5.63333333333333	7.10333333333333	5.8	7.26
duox-2	1.25	0.45	1.14666666666667	1.465	0.736	0.886666666666667	0	0.226666666666667	0.63	1.85333333333333	1.39	0.945	0.733333333333333	1.88	0.86	2.38	1.7	2.93
bli-3	6.72666666666667	6.76666666666667	6.35666666666667	6.65	6.55	6.45333333333333	6.41333333333333	6.50333333333333	6.25333333333333	6.40666666666667	6.18333333333333	6.41	6.37333333333333	6.19333333333333	6.20666666666667	6.23666666666667	5.69	5.845
C53D5.5	7.11666666666667	7.22	7.03666666666667	6.915	6.844	7.16	7.10666666666667	7.27333333333333	7.07	7.49666666666667	7.14	7.45	7.10333333333333	7.54666666666667	7.04	7.66666666666667	6.97	7.845
R119.5	5.02	5.23333333333333	5.07333333333333	5.06	5.064	5	5.09333333333333	5.12666666666667	5.03	5.63666666666667	5.11	5.61	5.02333333333333	5.87	5.08666666666667	6.13	5.495	6.165
acs-13	7.8	7.41333333333333	7.91333333333333	7.575	7.938	8.08666666666667	7.99666666666667	8.37333333333333	8.08	9.19333333333333	8.15	9.04	8.19	9.35333333333333	8.12	9.63666666666667	8.29	9.96
Y65B4A.8	6.50333333333333	6.18666666666667	6.61666666666667	5.765	6.754	5.62333333333333	6.58333333333333	5.83333333333333	6.52333333333333	6.43666666666667	6.59666666666667	6.38	6.68333333333333	6.66333333333333	6.44	6.97666666666667	6.15	6.905
pde-6	6.68	6.19333333333333	6.47666666666667	6.205	6.322	6.03666666666667	6.11	5.98	6.02	5.89333333333333	5.91666666666667	5.82	5.99666666666667	5.65666666666667	6.04333333333333	5.71	6.295	5.725
Y48G8AL.15	4.55333333333333	4.35	4.85333333333333	3.93	4.738	4.16333333333333	5.07333333333333	4.12	5.01333333333333	5.21333333333333	5.03333333333333	5.055	5.11666666666667	5.56	4.83333333333333	5.81666666666667	5.095	6.375
Y92H12BL.5	5.37333333333333	5.21666666666667	5.77333333333333	5.24	5.89	5.58666666666667	5.58333333333333	5.78666666666667	5.86333333333333	6.10333333333333	5.75333333333333	6.12	5.82666666666667	6.29666666666667	5.68666666666667	6.54333333333333	5.98	6.575
gst-25	1.95333333333333	3.11	0.913333333333333	3.415	0.72	2.33666666666667	0.356666666666667	2.68333333333333	0.5	3.00666666666667	0.393333333333333	2.775	0.62	2.50666666666667	1.07	2.46	0	2.54
acs-16	5.35	5.83	4.55	5.79	5.174	5.20666666666667	4.98666666666667	5.17333333333333	5.11	5.29666666666667	5.23666666666667	5.325	5.19333333333333	5.58333333333333	5.33	5.88333333333333	5.83	6.105
bre-4	6.15333333333333	5.44666666666667	6.44	5.035	6.474	5.27333333333333	6.46	5.64666666666667	6.55666666666667	6.42333333333333	6.63	6.43	6.69	6.61	6.52666666666667	6.9	6.44	6.775
Y71G12B.10	7.02	6.66666666666667	7.17	6.46	7.114	6.38333333333333	6.88	6.45	6.79333333333333	6.93333333333333	6.78666666666667	6.91	6.74666666666667	7.15666666666667	6.59666666666667	7.43	6.52	7.52
tag-96	5.71666666666667	5.76	5.13666666666667	5.775	5.162	5.69333333333333	4.74666666666667	5.70333333333333	4.84	5.79666666666667	4.79333333333333	5.755	4.82333333333333	5.89333333333333	4.77	6.18666666666667	4.52	6.065
hex-4	5.81333333333333	5.45	6.29666666666667	5.19	6.706	5.67333333333333	6.66	5.98	6.66333333333333	6.84666666666667	6.70666666666667	6.745	6.70333333333333	7.10666666666667	6.57	7.43	6.565	7.655
Y37E3.11	6.96666666666667	6.62	7.49333333333333	6.865	7.456	7.17666666666667	7.39333333333333	7.23	7.35666666666667	7.36666666666667	7.35333333333333	7.22	7.34333333333333	7.34	7.21666666666667	7.45666666666667	7.125	7.52
gcy-17	1.76666666666667	2.24333333333333	0.443333333333333	1.94	1.038	2.16333333333333	0.636666666666667	1.16666666666667	0.286666666666667	1.09666666666667	1.59666666666667	1.135	1.20666666666667	1.66333333333333	0.646666666666667	1.34333333333333	1.625	1.61
abt-2	6.01	5.98666666666667	6.67666666666667	6.06	7.042	6.01	6.84	5.97	6.96666666666667	6.00666666666667	6.90333333333333	6.125	7.10333333333333	6.1	6.96666666666667	6.14333333333333	7.005	6.37
ugt-31	4.78	4.86	4.26333333333333	5.715	5.176	5.34	4.92333333333333	5.41333333333333	4.96	5.47666666666667	5.04333333333333	5.555	4.95666666666667	5.51333333333333	5.10666666666667	5.75333333333333	4.965	5.37
dot-1.1	7.19333333333333	6.77	7.20666666666667	6.565	7.034	6.86	7.20333333333333	7.15333333333333	7.25666666666667	8.02666666666667	7.25666666666667	7.895	7.17	8.25	7.19333333333333	8.56333333333333	7.415	8.725
F23C8.5	8.77333333333333	8.86333333333333	8.98	8.51	8.504	8.34333333333333	8.4	8.19	8.20333333333333	8.23	8.11	8.045	8.17666666666667	8.06666666666667	7.96666666666667	8.29333333333333	7.75	8.425
fbp-1	8.01	8.46	8.71333333333333	8.34	8.702	8.96666666666667	8.73333333333333	8.95666666666667	8.44	8.72333333333333	8.52333333333333	8.725	8.44	8.50333333333333	8.1	8.43666666666667	7.245	8.19
cars-1	7.56666666666667	7.24333333333333	7.65666666666667	6.91	7.796	6.83666666666667	7.59333333333333	7.1	7.59666666666667	7.83666666666667	7.66333333333333	7.745	7.69	8.07	7.53666666666667	8.43333333333333	7.66	8.515
Y71F9B.9	5.45	5.88	5.39333333333333	5.535	5.772	5.86666666666667	5.66666666666667	5.97333333333333	5.42666666666667	5.63333333333333	5.52	5.58	5.58666666666667	5.50666666666667	5.24666666666667	5.38666666666667	4.705	5.16
W03D8.8	5.1	6.46666666666667	5.75	5.75	4.58	5.23333333333333	3.52666666666667	4.86333333333333	3.13	4.03	3.57666666666667	4.13	3.48333333333333	3.46333333333333	2.55	3.21	2.72	2.34
gst-43	5.13333333333333	5.23666666666667	5.25	5.125	5.324	4.96	5.18333333333333	4.99	5.18666666666667	5.04	5.07666666666667	5.175	5.18333333333333	5.28	5.08333333333333	5.46666666666667	4.865	5.62
parp-1	6.39666666666667	4.80333333333333	7.00666666666667	4.865	7.47	5.82333333333333	7.29333333333333	6.43333333333333	7.37	7.56333333333333	7.43333333333333	7.445	7.49333333333333	7.8	7.28666666666667	8.18666666666667	7.31	8.36
nduf-5	7.94	8.04	8.18333333333333	7.87	7.918	7.89666666666667	7.94333333333333	7.87	7.68	7.84666666666667	7.62333333333333	7.735	7.65666666666667	7.75	7.32333333333333	7.86	7.105	7.85
rpb-7	6.69	6.04666666666667	6.56666666666667	5.84	6.374	5.97666666666667	6.52666666666667	6.44333333333333	6.62666666666667	7.20333333333333	6.56	7.09	6.64	7.42333333333333	6.57	7.73	6.555	7.94
pign-1	6.05333333333333	5.30333333333333	6.22666666666667	5.3	6.256	5.15333333333333	6.03333333333333	5.26333333333333	6.04333333333333	6.14333333333333	6.09	6.025	6.11	6.21333333333333	6.06	6.53	5.63	6.48
tyr-5	2.95666666666667	1.78	2.97333333333333	2.16	3.596	3.28333333333333	3.52	4.01333333333333	3.76666666666667	4.61333333333333	3.89333333333333	4.705	3.73666666666667	4.80333333333333	3.49666666666667	5.05	5.445	5.22
ace-2	5.48	5.59	5.45666666666667	5.595	5.336	5.34666666666667	5.20333333333333	5.42333333333333	4.88	5.26666666666667	4.89666666666667	5.3	4.62666666666667	5.13666666666667	4.71	5.06333333333333	4.75	4.82
pcaf-1	5.7	5.24	5.91	4.925	5.94	5.18	5.78333333333333	5.75	5.99666666666667	6.84333333333333	5.98666666666667	6.675	5.95	7.08333333333333	5.87666666666667	7.43666666666667	5.885	7.29
Y47G6A.22	7.04333333333333	7.09333333333333	7.55666666666667	6.955	7.618	7.17	7.4	7.06333333333333	7.2	7.02333333333333	7.21	6.98	7.15333333333333	6.97333333333333	6.88	7.14	6.465	7.055
cah-6	4.96333333333333	5.18666666666667	4.63666666666667	5.07	4.31	4.91666666666667	4.15666666666667	4.73666666666667	4.50666666666667	4.64666666666667	4.31333333333333	4.695	4.47666666666667	4.66	4.41666666666667	4.68	4.78	4.825
ftn-2	9.15666666666667	9.37	9.08666666666667	9.125	9.076	9.19	9.19666666666667	9.21	8.96	9.00666666666667	9.08333333333333	8.93	9.15333333333333	8.89	9.01	8.87666666666667	8.305	8.615
lin-59	6.94666666666667	6.92333333333333	6.69666666666667	6.86	6.868	7.05333333333333	6.89	7.33666666666667	6.98666666666667	7.95	6.97	7.835	6.92	8.12333333333333	7.03	8.32666666666667	7.34	8.26
F53F10.2	8.26666666666667	8.28666666666667	7.97	8.28	8.258	8.11333333333333	8.04	8.17333333333333	8.06	8.4	8.17333333333333	8.39	8.17333333333333	8.57	8.23333333333333	8.63333333333333	8.11	8.425
tfbm-1	5.25333333333333	5.27	5.34333333333333	5.065	5.274	4.79	5.38	5.10666666666667	5.43666666666667	6.11	5.47	6.09	5.36	6.51	5.14666666666667	6.89	5.605	7.135
guk-1	6.67	6.07	6.97333333333333	5.905	7.066	5.81	6.98	6.09333333333333	7.02	6.55333333333333	7.04	6.565	7.14666666666667	6.87333333333333	6.95	7.13333333333333	6.805	7.1
pgk-1	8.2	8.49333333333333	8.59666666666667	8.235	8.436	8.56	8.23666666666667	8.45333333333333	8.05	8.37333333333333	8.05666666666667	8.305	8.03666666666667	8.29	7.72666666666667	8.42	7.295	8.3
aars-2	8.02	8.15666666666667	7.86666666666667	7.73	7.776	7.41	7.62333333333333	7.7	7.72	8.29	7.72333333333333	8.23	7.72666666666667	8.53	7.65333333333333	8.86333333333333	8.33	8.955
E01A2.1	6.27333333333333	6.34666666666667	6.31	6.405	6.184	6.06	6.11333333333333	6.17666666666667	6.09666666666667	6.68333333333333	6.18333333333333	6.63	6.15333333333333	6.87	6.04666666666667	7.17	5.79	7.185
R12E2.11	7.29	7.67333333333333	7.28	7.17	7.34	7.34333333333333	7.47333333333333	7.56333333333333	7.36666666666667	7.65	7.56333333333333	7.58	7.38666666666667	7.74666666666667	7.08666666666667	7.87	6.92	7.805
met-1	7.16333333333333	6.39333333333333	7.31666666666667	6.23	7.238	6.59666666666667	7.35333333333333	6.96	7.44	8.03666666666667	7.54666666666667	7.915	7.53666666666667	8.28	7.39666666666667	8.58	7.535	8.795
Y47D9A.1	7.81333333333333	7.59666666666667	7.64666666666667	6.885	7.682	6.51	7.46	6.71	7.54333333333333	7.35	7.60666666666667	7.365	7.66666666666667	7.69333333333333	7.55	8.00333333333333	7.46	8.245
lpd-5	8.18666666666667	8.12	8.45	7.935	8.068	7.85333333333333	8.05333333333333	7.78333333333333	7.77666666666667	7.79666666666667	7.70333333333333	7.695	7.72666666666667	7.75666666666667	7.41333333333333	7.96	7.355	8.065
ZK973.11	5.66666666666667	5.58	5.89666666666667	5.505	6.142	5.56666666666667	6.02333333333333	5.73333333333333	6.06	6.54333333333333	6.1	6.425	5.92333333333333	6.81	5.99666666666667	7.15666666666667	6.06	7.075
gcy-28	7.88666666666667	7.17666666666667	8.22666666666667	7.895	8.234	8.06333333333333	8.39666666666667	8.25	8.46666666666667	8.40666666666667	8.44	8.43	8.41333333333333	8.46	8.49	8.60666666666667	8.465	8.705
got-2.1	6.83666666666667	4.20333333333333	7.31333333333333	4.56	7.568	5.13666666666667	7.12	5.61666666666667	7.09	6.71333333333333	7.2	6.73	7.21	7.13666666666667	6.97333333333333	7.47	6.79	7.305
ptps-1	5.78666666666667	5.17	5.78	5.76	5.524	5.86666666666667	5.67	6.01	5.44666666666667	5.68666666666667	5.55333333333333	5.75	5.48	5.40333333333333	5.28	5.43	4.735	5.33
ugt-26	6.39666666666667	6.62333333333333	6.26333333333333	7.025	6.404	6.27333333333333	5.68	5.99	5.48	5.84333333333333	5.62333333333333	5.84	5.49	5.56	5.45333333333333	5.41	5.355	5
ugt-27	2.28666666666667	2.19666666666667	2.84	1.94	3.844	3.21666666666667	3.63	3.66666666666667	4.19	4.36	4.16333333333333	4.775	4.62666666666667	5.20666666666667	4.40666666666667	4.91666666666667	2.475	4.655
ugt-25	6.68	6.69333333333333	6.22333333333333	6.845	6.922	6.40333333333333	7	6.34333333333333	7.33333333333333	6.56666666666667	7.54333333333333	6.85	7.78666666666667	7.34666666666667	8.02333333333333	7.43666666666667	6.59	7.875
F54D7.2	7.51	7.38	7.95333333333333	7.665	7.908	7.92666666666667	7.96333333333333	7.96666666666667	8.03	7.98333333333333	8.03666666666667	7.925	7.91333333333333	7.94666666666667	7.94666666666667	7.96666666666667	7.275	7.905
pdxk-1	5.80333333333333	6.29	6.40666666666667	6.315	6.516	6.19	6.25	6.22	6.30666666666667	6.33666666666667	6.32333333333333	6.375	6.42666666666667	6.50666666666667	6.2	6.79	6.405	6.875
icmt-1	5.95666666666667	1.25666666666667	6.8	2.28	7.324	3.74	7.09	3.97	7.28333333333333	4.05333333333333	7.20666666666667	3.84	7.27	4.42666666666667	7.18	4.98666666666667	7.07	6.25
acl-11	4.87333333333333	4.77666666666667	5.03	4.405	5.148	4.60333333333333	4.99333333333333	4.9	5.01666666666667	5.54666666666667	5.02666666666667	5.4	5.04666666666667	5.76666666666667	4.93	6.16333333333333	4.9	6.12
paf-1	3.91666666666667	0.91	5.56666666666667	1.125	6.272	1.29	5.59666666666667	1.70666666666667	5.71333333333333	1.15666666666667	5.79333333333333	0.67	5.88333333333333	1.12	5.62333333333333	1.44333333333333	4.955	1.155
F54C1.1	5.16666666666667	4.05333333333333	4.07	4.58	3.728	3.42666666666667	3.37666666666667	3.03666666666667	3.18666666666667	2.78	2.72666666666667	2.765	3.05666666666667	2.57666666666667	2.23333333333333	2.39666666666667	3.015	1.625
lfe-2	7.07333333333333	6.76	6.98333333333333	6.97	6.998	7.18333333333333	7.04666666666667	7.19666666666667	7.08	7.16333333333333	7.03	7.24	7.03666666666667	7.1	7.05666666666667	6.99	7.235	7.015
vha-16	9.1	9.15666666666667	9.16333333333333	9.1	8.832	9.19333333333333	8.88333333333333	9.07666666666667	8.73333333333333	8.88333333333333	8.75	8.82	8.74666666666667	8.76666666666667	8.65333333333333	8.83	8.52	8.825
spe-5	5.80666666666667	2.97666666666667	6.63333333333333	3.46	6.914	3.97	6.61333333333333	4.54333333333333	6.61333333333333	5.56	6.75666666666667	5.395	6.80333333333333	5.85333333333333	6.55333333333333	6.26	6.215	6.225
aap-1	6.05333333333333	5.58	6.36666666666667	5.46	6.466	5.74333333333333	6.54666666666667	6.20333333333333	6.64333333333333	7.18333333333333	6.71333333333333	7.055	6.75333333333333	7.42	6.64333333333333	7.81	7.08	8.04
pfkb-1.1	7.33666666666667	7.20666666666667	7.47333333333333	7.17	7.612	7.28	7.4	7.35333333333333	7.43	7.78	7.50333333333333	7.675	7.44666666666667	7.9	7.38666666666667	8.14666666666667	7.61	8.14
tyms-1	5.45666666666667	5.71	4.70333333333333	4.78	4.884	4.51	4.86666666666667	5.39666666666667	5.06	6.77666666666667	5.11666666666667	6.685	5.14666666666667	7.23	4.91	7.61	5.355	7.825
pde-5	2.02333333333333	1.53	1.89666666666667	2.225	2.104	1.58333333333333	0.31	1.38	2.03	1.76666666666667	0.683333333333333	2.16	1.85666666666667	2.33666666666667	1.81333333333333	2.66333333333333	2.265	1.385
ppk-1	7.29333333333333	7.01666666666667	7.30333333333333	6.9	7.212	7.05	7.3	7.21	7.38333333333333	7.80666666666667	7.42333333333333	7.71	7.35666666666667	7.97333333333333	7.29666666666667	8.27333333333333	7.37	8.63
coq-1	7.14666666666667	6.65	7.17666666666667	6.81	7.194	6.89666666666667	6.96	6.83666666666667	6.90666666666667	6.73666666666667	6.90333333333333	6.93	6.77666666666667	6.81666666666667	6.68333333333333	7.00333333333333	5.995	6.765
atp-3	9.72666666666667	9.73666666666667	9.95	9.47	9.522	9.43333333333333	9.51	9.32666666666667	9.32666666666667	9.41666666666667	9.26333333333333	9.315	9.27666666666667	9.41	9.04333333333333	9.65	9.055	9.845
M01E11.1	4.64	4.13	4.81333333333333	4.175	4.966	4.18333333333333	4.76	4.52666666666667	4.90666666666667	5.70666666666667	4.94666666666667	5.64	4.93666666666667	5.85333333333333	4.84	6.20333333333333	4.78	6.11
vha-10	9.21	9.38333333333333	9.39333333333333	9.195	8.848	9.24666666666667	8.97666666666667	9.18333333333333	8.76666666666667	8.87666666666667	8.76333333333333	8.85	8.75	8.71666666666667	8.58666666666667	8.73	8.265	8.865
F46F11.1	7.35	6.57333333333333	7.25	6.74	7.43	6.52333333333333	7.2	6.78	7.39	7.43666666666667	7.36666666666667	7.38	7.45333333333333	7.71	7.31666666666667	8.05666666666667	7.365	7.985
T19B4.3	7.32333333333333	7.49	7.37	7.295	7.06	7.23333333333333	6.94666666666667	7.1	6.82	7	6.9	6.905	6.79666666666667	6.98666666666667	6.58666666666667	7.20666666666667	6.59	7.365
C32F10.8	8.25333333333333	8	8.83333333333333	8.05	8.524	8.54	8.35	8.47	8.21	8.48	8.19	8.395	8.2	8.44666666666667	8.01333333333333	8.61	7.685	8.545
hpo-3	6.19666666666667	5.89666666666667	6.66666666666667	5.735	6.828	5.87333333333333	6.55666666666667	6.25666666666667	6.61	7.22333333333333	6.79666666666667	7.185	6.80333333333333	7.48333333333333	6.64333333333333	7.84333333333333	6.595	7.95
pgp-2	7.22	7.44333333333333	7.14	7.34	7.214	7.09	7.06333333333333	7.08666666666667	7.12666666666667	6.90666666666667	7.24666666666667	7.085	7.12666666666667	6.92333333333333	7.20333333333333	6.94333333333333	6.115	6.18
tyr-4	7.46	7.85	7.9	8.395	8.376	8.5	8.32333333333333	8.62666666666667	8.29	8.54	8.44333333333333	8.615	8.49	8.59666666666667	8.45333333333333	8.57666666666667	7.72	8.505
sir-2.4	4.61333333333333	4.13	4.94	4.035	5.228	4.13666666666667	5.02	4.56	5.05666666666667	5.53333333333333	5.17666666666667	5.39	5.16333333333333	5.92	5.00666666666667	6.26	5.195	6.175
vps-34	6.60333333333333	6.64333333333333	6.68666666666667	6.555	6.878	6.54666666666667	6.67333333333333	6.59666666666667	6.69	6.96	6.70666666666667	6.905	6.72	7.10666666666667	6.73666666666667	7.31	6.735	7.27
C27A12.9	5.64333333333333	5.00333333333333	6.01	4.945	6.092	4.98666666666667	5.88	5.32666666666667	5.97	6.31333333333333	6.03666666666667	6.28	6.06	6.63	5.89666666666667	7.02333333333333	6.11	7.225
nmrk-1	5.92	5.88666666666667	6.45333333333333	5.875	6.468	6.08333333333333	6.26666666666667	6.08666666666667	6.42666666666667	6.54666666666667	6.39666666666667	6.33	6.32666666666667	6.69333333333333	6.25333333333333	6.97	6.04	6.935
pept-3	6.18666666666667	5.59666666666667	5.68333333333333	6.035	5.666	5.79666666666667	5.34333333333333	5.67666666666667	5.47	5.53666666666667	5.45666666666667	5.615	5.55	5.66666666666667	5.77	5.74	6.725	5.965
abt-6	1.11333333333333	0	0.753333333333333	0	1.622	0	0.336666666666667	0	1.20333333333333	0	1.81333333333333	0	1.56666666666667	0	1.01666666666667	0	1.035	0.275
T09B4.8	7.18	7.67666666666667	7.27	7.505	6.89	6.98	6.58	6.63	6.59333333333333	6.25	6.62	6.275	6.51	5.92	6.42333333333333	5.99666666666667	6.105	5.215
pigv-1	6.15	5.49666666666667	6.67333333333333	5.175	6.79	5.97	6.66333333333333	6.59666666666667	6.75	7.77	6.85333333333333	7.61	6.89333333333333	8.03333333333333	6.73	8.37	6.75	8.455
T05E7.1	5.37666666666667	6.23	6.91	6.08	6.264	5.37	6.66333333333333	5.47666666666667	6.50666666666667	5.37666666666667	6.70333333333333	5.165	6.48666666666667	4.51	6.21333333333333	4.45666666666667	4.94	3.51
ech-1.2	8.21666666666667	8.26333333333333	8.56333333333333	7.825	8.96	8.06	8.7	8.17333333333333	8.69333333333333	8.49333333333333	8.77333333333333	8.46	8.80333333333333	8.68666666666667	8.72333333333333	8.86	8.29	8.875
fars-1	7.58	7.38666666666667	7.46	7.02	7.404	6.64666666666667	7.16	6.93	7.21666666666667	7.45666666666667	7.26	7.455	7.27666666666667	7.70333333333333	7.17666666666667	8.04666666666667	6.995	7.97
pnk-1	7.49	7.1	7.99666666666667	7.97	8.412	8.46666666666667	8.31333333333333	8.53	8.2	8.34	8.09	8.46	8.20333333333333	8.26333333333333	7.94	8.35333333333333	7.835	8.32
bli-4	8.21333333333333	7.97333333333333	8.22333333333333	7.925	8.518	7.73333333333333	8.32666666666667	7.80666666666667	8.36666666666667	8.26333333333333	8.40666666666667	8.16	8.50666666666667	8.38	8.36333333333333	8.71	8.46	8.765
gld-2	8.40333333333333	7.32666666666667	8.63333333333333	7.3	8.51	7.43333333333333	8.57	7.63666666666667	8.57333333333333	8.36666666666667	8.68	8.275	8.72666666666667	8.58333333333333	8.57666666666667	8.90666666666667	8.44	9.055
acdh-3	7.94666666666667	8.06333333333333	8.03666666666667	7.64	7.934	7.52	7.64666666666667	7.48	7.62333333333333	7.84333333333333	7.61666666666667	7.755	7.65666666666667	7.88666666666667	7.41	8.14666666666667	7.02	7.98
acdh-1	9.73333333333333	9.62	10.04	9.405	9.412	9.85333333333333	8.75666666666667	9.53	7.60666666666667	8.80666666666667	7.72666666666667	8.445	6.66333333333333	7.19666666666667	6.81666666666667	6.07333333333333	3.35	2.84
nuo-2	8.33666666666667	8.36333333333333	8.47666666666667	8.185	8.206	7.90666666666667	8.01333333333333	7.8	7.75666666666667	7.86666666666667	7.74	7.74	7.72	7.89333333333333	7.5	8.10333333333333	7.315	7.99
acdh-4	5.64	2.85	7.02	2.815	7.718	3.15	7.42	3.65666666666667	7.34333333333333	3.59333333333333	7.5	3.75	7.63	3.87	7.31	4.06666666666667	7.09	4.395
ucr-11	7.50333333333333	7.74	7.8	7.57	7.554	7.52	7.51333333333333	7.34	7.16333333333333	7.15666666666667	7.16666666666667	7.025	7.20333333333333	7.01666666666667	6.8	7.23666666666667	6.665	7.1
dad-1	7.47666666666667	7.56333333333333	7.45333333333333	7.05	7.144	6.95666666666667	7.21	6.99	7.29	7.24666666666667	7.4	7.24	7.41333333333333	7.46	7.28333333333333	7.68	7.245	7.625
tre-1	7.15333333333333	7.35666666666667	7.70666666666667	7.645	7.774	8.02666666666667	7.71	7.99	7.62333333333333	7.98666666666667	7.63	7.96	7.60666666666667	7.90666666666667	7.49	7.90333333333333	7.035	7.695
ipgm-1	8.29666666666667	8.25666666666667	8.67333333333333	8.21	8.872	8.33333333333333	8.44333333333333	8.3	8.24333333333333	8.25666666666667	8.32666666666667	8.29	8.23666666666667	8.21	8.02333333333333	8.32333333333333	7.455	8.11
ant-1.2	1.51333333333333	1.53333333333333	1.91	1.655	2.426	2.09	2.52333333333333	2.10666666666667	2.61	2.2	2.27	2.11	1.36666666666667	2.19333333333333	2.03	2.14	1.99	3.1
dhod-1	6.93	6.90333333333333	6.9	6.755	6.832	6.71333333333333	6.81333333333333	6.92	6.79666666666667	7.24333333333333	6.81666666666667	7.25	6.74666666666667	7.34	6.65666666666667	7.56666666666667	6.215	7.245
acdh-5	5.57333333333333	1.90666666666667	7.08	2.4	7.584	3.37666666666667	7.24333333333333	3.09333333333333	7.24666666666667	2.72666666666667	7.20333333333333	3.215	7.42666666666667	3.14333333333333	7.08666666666667	3.74666666666667	6.785	4.12
ahcy-1	10.4066666666667	10.1533333333333	10.8933333333333	9.47	9.996	9.62333333333333	10.0866666666667	9.58333333333333	10.1233333333333	10.0233333333333	10.11	9.915	10.14	10.0833333333333	9.99333333333333	10.4066666666667	10.025	10.48
cerk-1	6.56666666666667	6.59333333333333	6.72	6.59	6.922	6.66	6.69333333333333	6.71	6.74666666666667	7.11666666666667	6.70333333333333	7.08	6.69333333333333	7.31	6.53666666666667	7.55333333333333	6.27	7.41
pcbd-1	5.92333333333333	6.67333333333333	6.75666666666667	6.585	6.572	7.17666666666667	6.65666666666667	7.23	6.49	6.86666666666667	6.40666666666667	6.89	6.40333333333333	6.72	6.06666666666667	6.66	5.675	6.78
idhg-2	6.4	6.49	6.82	6.635	7.254	6.71666666666667	6.93	6.66666666666667	6.66666666666667	6.33666666666667	6.43333333333333	6.35	6.22333333333333	5.71333333333333	5.66666666666667	5.37333333333333	4.61	4.81
pdi-3	9.71333333333333	9.80666666666667	9.04	9.5	8.932	8.65	8.7	8.66666666666667	9.05	9.04	8.94666666666667	9.01	8.98666666666667	9.21	9.01666666666667	9.39333333333333	9.13	9.4
nuo-6	8.08666666666667	8.16	8.31	7.91	7.926	7.70666666666667	7.73666666666667	7.67666666666667	7.59	7.67666666666667	7.55333333333333	7.605	7.59666666666667	7.65	7.29	7.86333333333333	7.245	7.815
nars-1	7.88666666666667	7.55	7.75333333333333	7.26	7.638	6.83	7.5	7.21333333333333	7.61	8.03	7.65666666666667	7.865	7.69	8.28	7.58333333333333	8.58666666666667	7.995	8.675
nduf-6	7.81333333333333	7.76	8.04	7.645	7.742	7.41666666666667	7.57333333333333	7.39333333333333	7.36	7.46666666666667	7.36666666666667	7.345	7.36666666666667	7.55333333333333	7.07	7.79666666666667	7	7.955
M05B5.4	5.74	5.80333333333333	6.1	5.815	6.904	6.23666666666667	6.87666666666667	6.55	7.06666666666667	6.56666666666667	7.21	6.52	7.04	6.53666666666667	7.12333333333333	6.45666666666667	6.795	6.005
dhp-1	6.32	6.78333333333333	6.46666666666667	6.95	6.234	7.23333333333333	6.19333333333333	7.25	6.41333333333333	7.14333333333333	6.26333333333333	7.145	5.91666666666667	7.16	6.03333333333333	6.90666666666667	6.785	6.725
adsl-1	7.51666666666667	7.28	7.26	7.15	6.812	6.79	6.74333333333333	6.90666666666667	6.85666666666667	7.35666666666667	6.84	7.22	6.77333333333333	7.46	6.64333333333333	7.76	6.45	7.705
tyr-3	1.54666666666667	0	2.89666666666667	0	2.84	0.98	2.39666666666667	0.543333333333333	3.09333333333333	1.13666666666667	3.32666666666667	2.095	3.28333333333333	2.70666666666667	3.25666666666667	2.84	2.97	3.99
ttx-7	7.05	7.15	7.34	6.98	7.412	7.13	7.24333333333333	7.24333333333333	7.4	7.41333333333333	7.47333333333333	7.295	7.54	7.46666666666667	7.39666666666667	7.64666666666667	7.02	7.67
gcsh-2	7.48666666666667	7.59333333333333	7.79	7.45	7.556	7.16666666666667	7.33	7.10333333333333	7.31	7.12333333333333	7.32	7.035	7.36666666666667	7.10333333333333	7.08	7.39333333333333	6.8	7.475
lars-2	6.11333333333333	5.68666666666667	6.12666666666667	5.06	6.024	4.81333333333333	5.76	5.27333333333333	5.99	6.32333333333333	5.94333333333333	6.21	6.06	6.71333333333333	5.98	7.02	5.905	7.035
chs-1	5.42333333333333	2.95	5.79	4.005	5.984	5.68	5.69666666666667	6.64	5.74666666666667	8.14666666666667	6.00333333333333	7.965	5.82	8.29333333333333	5.75333333333333	8.55666666666667	5.175	8.435
T25G3.4	7.88333333333333	7.93	8.47666666666667	7.875	8.712	8.26	8.51666666666667	8.31666666666667	8.45333333333333	8.43	8.45	8.375	8.52666666666667	8.42	8.21333333333333	8.55333333333333	7.74	8.49
mans-1	6.93666666666667	6.56666666666667	7.11333333333333	6.085	7.28	6.01666666666667	7.08666666666667	6.38333333333333	7.12666666666667	7.15	7.28	7.035	7.30333333333333	7.39	7.12333333333333	7.72333333333333	7.02	7.715
D2030.4	7.52666666666667	7.54666666666667	7.77666666666667	7.37	7.352	7.23666666666667	7.17666666666667	7.19	6.97	7.07333333333333	6.95333333333333	7.025	7.02	7.06333333333333	6.67	7.31	6.645	7.23
mce-1	6.74333333333333	7.11666666666667	7.14333333333333	7.08	7.496	7.62333333333333	7.24666666666667	7.42666666666667	7.27666666666667	7.34666666666667	7.10333333333333	7.36	7.21	7.23666666666667	6.80666666666667	7.23666666666667	6.205	7.16
gna-2	4.45	3.13666666666667	4.77333333333333	3.32	5.324	4.67333333333333	5.04333333333333	5.43	5.17666666666667	6.71666666666667	5.25	6.525	5.26333333333333	6.93666666666667	5.01666666666667	7.26666666666667	4.755	7.355
F27D4.1	8.45666666666667	8.47666666666667	8.60666666666667	8.1	8.392	7.75	8.07333333333333	7.62333333333333	7.91333333333333	7.79666666666667	7.98	7.645	7.98333333333333	7.81333333333333	7.79	8.08666666666667	7.45	8.08
bckd-1B	8.17	7.85666666666667	8.63333333333333	7.875	8.446	7.89333333333333	8.34666666666667	7.79	8.25333333333333	7.76666666666667	8.30666666666667	7.7	8.33666666666667	7.62666666666667	8.10333333333333	7.83666666666667	7.87	7.91
adr-1	6.28666666666667	5.74333333333333	6.39	5.505	6.448	5.58666666666667	6.13666666666667	5.77333333333333	6.32666666666667	6.72666666666667	6.33666666666667	6.62	6.36	6.97	6.28	7.41666666666667	6.385	7.455
D2005.1	0	0	0	1.895	0	0.39	0	0	0	0	0	0	1.53	0	0	0.256666666666667	0.325	0
glna-3	6.1	3.75333333333333	7.38333333333333	4.04	7.94	4.41	7.66666666666667	4.62666666666667	7.65666666666667	5.06	7.76666666666667	5.095	7.90333333333333	5.26666666666667	7.57666666666667	5.49	7.47	5.52
pck-2	9.09	9.73666666666667	9.84333333333333	9.68	10.132	10.29	9.72666666666667	10.26	9.64666666666667	10.13	9.67333333333333	10.15	9.68	10.0666666666667	9.52666666666667	10.0166666666667	9.04	9.77
T22C1.3	6.07666666666667	5.39333333333333	6.38	5.185	6.504	5.36	6.30666666666667	5.68666666666667	6.41	6.81666666666667	6.61333333333333	6.685	6.50333333333333	7.09333333333333	6.35666666666667	7.48333333333333	6.335	7.425
cyc-1	9.28333333333333	9.24333333333333	9.47333333333333	8.96	9.178	8.93	8.95666666666667	8.81666666666667	8.79	8.95	8.8	8.88	8.74333333333333	8.96333333333333	8.57	9.17	8.475	9.195
ath-1	7.55	7.30333333333333	7.93333333333333	6.995	7.828	7.11333333333333	7.97666666666667	7.27666666666667	7.95	7.73	8	7.565	8.05	7.87	7.84	8.15333333333333	7.77	8.265
dhs-3	7.96666666666667	8.16333333333333	8.11	8.14	8.154	8.42	8.28333333333333	8.43	8.23333333333333	8.14666666666667	8.13666666666667	8.13	7.98333333333333	7.95	7.90333333333333	7.91666666666667	6.41	7.69
abts-1	8.01333333333333	7.69666666666667	7.66	7.68	7.564	7.30333333333333	7.42333333333333	7.15666666666667	7.34333333333333	7.55666666666667	7.41333333333333	7.385	7.53	7.62666666666667	7.38666666666667	7.87666666666667	7.48	7.87
mys-4	4.88	4.27	5.08	4.07	5.306	4.52	5.09	5.09666666666667	5.21666666666667	6.32	5.21	6.06	5.25666666666667	6.49	5.22333333333333	6.85666666666667	5.17	6.685
F02E9.7	5.74333333333333	5.53666666666667	6.27666666666667	5.16	6.554	5.76	6.40333333333333	5.95333333333333	6.52333333333333	6.68666666666667	6.62333333333333	6.64	6.64333333333333	6.92666666666667	6.52333333333333	7.24	6.66	7.355
sod-2	7.30666666666667	7.33666666666667	7.38	7.065	7.242	6.6	6.96	6.56666666666667	7.02333333333333	7.12	6.99	7.03	7.03333333333333	7.36666666666667	6.84	7.69666666666667	6.735	7.815
R05D11.9	6.64666666666667	5.90666666666667	6.7	5.79	6.782	5.93333333333333	6.62666666666667	6.31666666666667	6.75666666666667	7.23333333333333	6.82666666666667	7.115	6.84666666666667	7.47333333333333	6.73666666666667	7.87333333333333	6.775	8.03
idha-1	9.12333333333333	8.93	9.24333333333333	8.65	8.868	8.74333333333333	8.92666666666667	8.68333333333333	8.85	8.86	8.83	8.755	8.83666666666667	8.85333333333333	8.65333333333333	9.05666666666667	8.54	9.08
asg-1	7.69666666666667	7.47333333333333	8.04333333333333	7.35	7.884	7.38	7.87666666666667	7.50333333333333	7.8	7.78	7.85666666666667	7.74	7.91	7.88	7.64666666666667	8.06	7.305	7.85
dhfr-1	5.57	5.50666666666667	5.73333333333333	5.225	5.982	5.35	5.94333333333333	5.75666666666667	6.12333333333333	6.59	6.13666666666667	6.47	6.12666666666667	6.83	6.04333333333333	7.12333333333333	6.035	7.29
fasn-1	8.24	8.7	8.49666666666667	8	8.702	7.98333333333333	8.54333333333333	8.1	8.47333333333333	8.28333333333333	8.62666666666667	8.3	8.79333333333333	8.22333333333333	8.62333333333333	8.23666666666667	8.94	8.06
C31H5.6	6.65333333333333	6.18333333333333	6.46333333333333	6.815	6.524	6.48	6.31	6.29666666666667	6.33666666666667	6.34666666666667	6.44666666666667	6.465	6.63	6.61	6.99333333333333	6.73333333333333	5.87	6.27
hgo-1	7.42	7.74333333333333	7.80666666666667	7.825	8.028	8.09666666666667	7.84666666666667	8.03	7.9	7.89666666666667	7.82	7.915	7.74	7.75666666666667	7.65666666666667	7.66666666666667	6.985	7.225
nduf-7	8.12	8.11	8.3	7.92	8.04	7.8	7.74333333333333	7.65	7.59666666666667	7.68333333333333	7.57	7.65	7.58333333333333	7.77333333333333	7.33333333333333	7.93666666666667	7.48	7.905
gld-4	7.12666666666667	5.52	7.56666666666667	5.83	7.768	6.38	7.67333333333333	6.84666666666667	7.71	8.1	7.80333333333333	7.95	7.83333333333333	8.28666666666667	7.71	8.68333333333333	7.78	8.785
slc-36.4	4.64	4.37	4.50666666666667	4.63	4.8	4.63	4.32666666666667	4.49666666666667	4.51	4.54333333333333	4.77666666666667	4.485	5.16333333333333	4.89666666666667	4.83333333333333	5.14666666666667	4.76	5.19
pyk-1	9.15333333333333	8.99666666666667	9.75666666666667	9.195	9.552	9.56	9.55666666666667	9.53333333333333	9.38666666666667	9.45666666666667	9.41333333333333	9.425	9.47666666666667	9.34666666666667	9.18	9.41666666666667	8.85	9.29
gip-2	5.85666666666667	5.24333333333333	6.06333333333333	4.835	6.366	5.05333333333333	5.94333333333333	5.45666666666667	6.15666666666667	6.44	6.18	6.395	6.16666666666667	6.75	6.06666666666667	7.17333333333333	6.135	7.15
hxk-1	7.29	6.45333333333333	7.46	6.435	7.57	6.70666666666667	7.48	7.13333333333333	7.44	8.19333333333333	7.57666666666667	8.025	7.61	8.42	7.44	8.69333333333333	8.015	9.065
rpoa-2	6.82333333333333	5.56333333333333	6.53333333333333	5.51	6.452	5.67666666666667	6.31	6.25333333333333	6.47333333333333	7.27666666666667	6.48	7.255	6.46333333333333	7.6	6.39666666666667	8.01333333333333	6.515	8.055
nmat-2	4.82333333333333	4.06333333333333	5.49	4.02	5.602	4.58	5.43666666666667	5.04	5.70333333333333	5.91	5.8	5.78	5.81666666666667	6.22666666666667	5.64333333333333	6.60333333333333	5.84	7.015
F26H9.5	7.80333333333333	8.07333333333333	7.35	7.685	7.578	7.58333333333333	7.23	7.60333333333333	7.33333333333333	7.67	7.31	7.73	7.43	7.76333333333333	7.31333333333333	8.01	7.565	7.985
cbl-1	6.87666666666667	7.97	7.60333333333333	8.07	7.638	8.05333333333333	7.59666666666667	7.96666666666667	7.33	7.59666666666667	7.48666666666667	7.555	7.13333333333333	6.98333333333333	6.68666666666667	6.88	4.895	5.56
nkb-1	8.66	8.43333333333333	8.45666666666667	8.28	8.006	8.21	8.12333333333333	8.18666666666667	8.07666666666667	8.44333333333333	8.10333333333333	8.34	8.07333333333333	8.49333333333333	7.97666666666667	8.64	8.195	8.895
F30A10.3	6.52666666666667	5.84	6.77666666666667	5.725	6.932	5.98666666666667	6.91333333333333	6.42	6.95	7.26333333333333	7.06	7.195	7.11333333333333	7.62666666666667	6.93	7.99	7.36	8.275
set-32	5.20333333333333	2.29333333333333	5.45666666666667	3.165	5.68	4.18	5.4	4.7	5.67666666666667	5.93666666666667	5.72	5.815	5.76	6.31	5.51666666666667	6.72666666666667	5.545	6.835
dut-1	6.24333333333333	4.64333333333333	6.42	4.58	6.544	5.53333333333333	6.47	6.58	6.5	8.02333333333333	6.52333333333333	7.85	6.46333333333333	8.29	6.37333333333333	8.64333333333333	6.305	8.61
T05F1.8	6.33666666666667	2.00333333333333	7.71	2.82	7.938	3.51666666666667	7.75333333333333	3.72	7.73	3.22666666666667	7.77	3.52	7.95	3.30666666666667	7.61	3.42333333333333	7.32	4.215
fce-1	7.33666666666667	7.29	7.61666666666667	7.125	7.712	6.92666666666667	7.44	6.97	7.43333333333333	7.26666666666667	7.61666666666667	7.23	7.61666666666667	7.35333333333333	7.43666666666667	7.57333333333333	7.2	7.435
ocrl-1	6.22	5.84333333333333	6.13666666666667	5.8	6.39	5.70666666666667	6.15333333333333	5.97666666666667	6.31	6.98333333333333	6.37666666666667	6.85	6.35333333333333	7.20333333333333	6.22	7.53	6.315	7.62
F26E4.6	9.16333333333333	9.15	9.41333333333333	8.91	8.966	9.11666666666667	9.19	9.03	8.84333333333333	8.91333333333333	8.87666666666667	8.86	8.91	8.91	8.57	9.11	8.315	9
gpx-1	6.04666666666667	5.79666666666667	6.37666666666667	6.04	6.626	5.8	6.41333333333333	5.80666666666667	6.41	5.58	6.49666666666667	5.625	6.58	5.50333333333333	6.30333333333333	5.64333333333333	5.99	5.58
cco-1	9.15333333333333	9.31333333333333	9.40333333333333	9.025	9.14	9.12333333333333	9.24666666666667	9.07	8.96666666666667	8.96	8.99	8.89	8.98	8.9	8.68	9.03	8.56	9.04
ncx-4	4.61333333333333	4.81666666666667	4.25333333333333	4.425	4.302	4.05333333333333	4.27666666666667	4.00666666666667	4.21333333333333	4.12666666666667	4.30666666666667	3.925	4.32333333333333	3.89	4.27333333333333	3.98	4.285	3.7
sqv-5	6.9	6.2	6.80666666666667	6.425	6.966	6.58666666666667	6.89	7.00333333333333	6.96333333333333	8.07333333333333	7.04	8.005	6.99666666666667	8.32	6.82333333333333	8.66	7.07	8.77
tag-179	6.15	5.67666666666667	6.35666666666667	5.285	6.186	5.40333333333333	6.29	5.72333333333333	6.38	6.64666666666667	6.51666666666667	6.555	6.44333333333333	6.90333333333333	6.32666666666667	7.25333333333333	6.26	7.48
iars-2	7.04333333333333	6.73666666666667	6.99333333333333	6.26	6.96	6.09666666666667	6.72333333333333	6.38333333333333	6.71	7.11	6.86333333333333	7	6.83333333333333	7.24666666666667	6.65	7.60666666666667	6.435	7.36
Y106G6E.4	5.20333333333333	5.5	5.32333333333333	5.25	5.406	5.21666666666667	5.36333333333333	5.30666666666667	5.37	5.61	5.46333333333333	5.545	5.36666666666667	5.82	5.47333333333333	5.91333333333333	5.61	6.15
ears-1	8.22	7.84666666666667	8.17333333333333	7.64	8.034	7.27	7.80666666666667	7.48333333333333	7.85333333333333	8.12	7.89333333333333	8.035	7.84333333333333	8.32	7.73	8.65333333333333	7.755	8.545
F59C6.5	8.33333333333333	8.45333333333333	8.50333333333333	8.355	8.316	8.05333333333333	8.01666666666667	7.97	7.90666666666667	8.09333333333333	7.85333333333333	7.97	7.85333333333333	8.11666666666667	7.64333333333333	8.33666666666667	7.695	8.31
ndk-1	10.4233333333333	10.5266666666667	10.3333333333333	9.89	9.66	10.0166666666667	10.0533333333333	10.16	9.93666666666667	10.3733333333333	9.96666666666667	10.245	10.0266666666667	10.3833333333333	9.87666666666667	10.5433333333333	10.06	10.715
sdha-2	7.42666666666667	5.66333333333333	7.74	5.725	7.912	6.03	7.64333333333333	6.76666666666667	7.69333333333333	7.68333333333333	7.75	7.51	7.75333333333333	7.84333333333333	7.55666666666667	8.17333333333333	7.2	8.005
C34B2.8	8.15666666666667	8.29333333333333	8.39	8.13	8.122	7.91	7.87333333333333	7.81	7.70666666666667	7.79	7.66	7.755	7.65333333333333	7.82	7.48	8.02666666666667	7.415	8.05
B0205.6	6.71333333333333	6.56333333333333	6.37	6.22	6.518	5.86666666666667	6.17	5.96666666666667	6.22666666666667	6.53666666666667	6.21	6.485	6.19666666666667	6.75333333333333	6.05	7.07333333333333	6.21	7.1
gpx-8	3.09	1.34	3.62333333333333	1.355	4.134	1.08666666666667	4.11	2.02333333333333	3.94333333333333	1.83333333333333	4.08	1.735	3.68666666666667	2.69333333333333	3.85	3.37666666666667	4.195	3.475
F55A3.6	2.52666666666667	0	2.8	0.44	3.224	0.363333333333333	3.08333333333333	1	3.44666666666667	1.09666666666667	3.31	1.13	3.03666666666667	1.95333333333333	3.22	2.16333333333333	3.18	2.505
Y52B11A.8	5.83	5.87666666666667	7.04333333333333	6.68	7.044	7.45666666666667	7.47	7.7	7.25	7.79666666666667	7.36333333333333	7.745	7.41666666666667	7.84	7.17	7.91666666666667	5.565	7.8
Y52B11C.1	5.92	5.33666666666667	5.70666666666667	4.83	5.688	4.49666666666667	5.57666666666667	4.97	5.71	5.68666666666667	5.79	5.655	5.68333333333333	6.07	5.64	6.35666666666667	5.74	6.745
hxk-2	7.38	7.28333333333333	7.65	7.2	7.198	7.52333333333333	7.36	7.51	7.08333333333333	7.65666666666667	7.03333333333333	7.535	7.02333333333333	7.60333333333333	6.83333333333333	7.83666666666667	6.615	8.055
M04D5.1	0.686666666666667	0	0	0.56	0	0	0	0.683333333333333	0.436666666666667	1.5	0.253333333333333	0.46	0	1.76666666666667	0.523333333333333	2.33333333333333	0	2.67
png-1	6.56666666666667	6.49333333333333	6.66666666666667	6.04	6.71	6.03333333333333	6.69	6.23666666666667	6.76666666666667	6.84	6.75666666666667	6.8	6.79666666666667	7.11333333333333	6.72333333333333	7.36666666666667	6.705	7.445
fdps-1	6.61666666666667	6.21666666666667	6.53666666666667	5.87	6.47	5.88	6.56	6.19333333333333	6.58666666666667	6.92666666666667	6.58	6.8	6.63666666666667	7.2	6.60333333333333	7.52666666666667	6.92	7.71
abt-5	5.75	1.71	6.90333333333333	2.485	7.392	3.02666666666667	6.93333333333333	3.06666666666667	7.06333333333333	3.25333333333333	7.12	3.075	7.24333333333333	3.10666666666667	7.01666666666667	3.54333333333333	6.68	4.125
gmd-2	1.01666666666667	1.35666666666667	0	1.455	0.474	0	0.356666666666667	0	0.5	0	0.393333333333333	0.825	0.85	0.236666666666667	0.213333333333333	0	0	0.275
glct-4	0	0	0	0	0	0	0	0	0	0	0.253333333333333	0	0	0	0	0.256666666666667	0	0.765
glct-1	0.316666666666667	0	0	0	0	0	0	0	0	0	0.253333333333333	0	0	0	0.186666666666667	0	0	0
gly-16	0.58	0	0	0	0.172	0	0	0	0	0	0.493333333333333	0	0	0	0	0	0	0
glct-3	0.58	0	0	0	0	0	0	0	0	0	0.393333333333333	0	0	0	0	0	0.19	0
glct-2	0.316666666666667	0	0	0	0	0.363333333333333	0	0	0	0	0	0	0	0.236666666666667	0	0	0	0
glct-5	0.316666666666667	0	0	0	0.154	0	0	0	0	0	0.393333333333333	0	0	0.606666666666667	0	0	0	0
pars-2	6.16666666666667	5.26666666666667	6.00333333333333	5.115	5.842	4.79	5.79333333333333	5.14	5.69666666666667	6.03	5.8	5.99	5.76666666666667	6.33333333333333	5.70333333333333	6.62666666666667	5.445	6.49
T27F6.6	6.05333333333333	5.83333333333333	6.21333333333333	5.65	6.27	5.61333333333333	6.08666666666667	5.77333333333333	6.06666666666667	6.29666666666667	6.22333333333333	6.245	6.17666666666667	6.53	6.06666666666667	6.75333333333333	5.92	6.745
asah-1	6.99	7.78	7.59333333333333	8.165	6.678	8.25333333333333	6.91666666666667	8.12333333333333	6.62666666666667	7.86333333333333	6.5	7.64	6.42	7.42666666666667	5.96666666666667	6.75666666666667	6.415	5.955
pri-2	6.43333333333333	5.59666666666667	6.60333333333333	5.05	6.544	5.95333333333333	6.69333333333333	6.66	6.83	8.06	6.93666666666667	7.885	6.89333333333333	8.32666666666667	6.80333333333333	8.72	6.695	8.89
H28O16.1	11.3	11.21	11.4233333333333	10.84	10.712	10.8233333333333	10.7733333333333	10.6933333333333	10.57	10.7666666666667	10.56	10.63	10.53	10.6233333333333	10.32	10.7766666666667	10.135	10.72
T26E3.7	1.7	0.57	2.01333333333333	0.93	2.392	0.85	2.70333333333333	1.65666666666667	2.72333333333333	1.99	3	1.89	3.22666666666667	2.4	2.90333333333333	2.41666666666667	2.94	2.265
amx-2	7.57333333333333	6.38	6.64333333333333	7.1	6.26	6.52666666666667	6.34666666666667	6.41333333333333	6.35	6.21	6.37	6.19	6.59666666666667	6.20333333333333	6.58	6.13666666666667	6.2	6.095
acox-1.1	6.95333333333333	7.14	7.09	7.11	7.024	7.05333333333333	7.03666666666667	6.94333333333333	7.11666666666667	6.78333333333333	7.18	6.85	7.2	6.73666666666667	7.34333333333333	6.79	7.655	6.725
acox-1.2	6.59	7.71	6.79333333333333	7.15	6.022	6.55666666666667	6.30333333333333	6.44	5.84	5.96	6.19666666666667	5.925	5.96	5.46333333333333	5.65	5.48666666666667	5.72	5.15
acox-1.3	3.82	3.61	6.25333333333333	3.34	6.436	3.28333333333333	6.32333333333333	3.54333333333333	6.25666666666667	4.04	6.30666666666667	3.81	6.34	3.55666666666667	6.22	2.90333333333333	3.94	1.475
acox-1.4	6.18666666666667	6.97	6.54666666666667	6.785	6.632	6.80666666666667	6.63	6.82	6.46666666666667	6.53	6.57333333333333	6.66	6.49333333333333	6.23	6.05666666666667	6.27	4.11	4.525
C47B2.2	6.32333333333333	5.72666666666667	6.29333333333333	5.42	6.232	5.74	6.17	6.07	6.32333333333333	6.92333333333333	6.38	6.8	6.33333333333333	7.27333333333333	6.22666666666667	7.63333333333333	6.695	7.93
gale-1	7.26333333333333	7.63	7.09666666666667	7.255	6.586	7.25333333333333	6.54333333333333	7.09666666666667	7.05333333333333	7.19666666666667	6.61666666666667	7.085	6.6	7.25	6.71	7.45333333333333	6.76	7.54
pde-1	4.99666666666667	4.89	5.03	5.275	4.806	5.00666666666667	4.89666666666667	5.06333333333333	4.84666666666667	4.78666666666667	4.94333333333333	4.9	4.71	4.70333333333333	4.83333333333333	4.68666666666667	4.575	4.665
gcy-35	4.02333333333333	3.84333333333333	3.76333333333333	4.05	3.422	3.63666666666667	3.44666666666667	3.98	3.60333333333333	4.04666666666667	3.46666666666667	3.87	3.60333333333333	4.28666666666667	3.54666666666667	4.49666666666667	4.135	4.48
Y48G10A.1	6.85	7.01666666666667	6.92	6.74	6.71	6.65333333333333	6.70333333333333	6.75666666666667	6.64333333333333	7.03333333333333	6.66666666666667	6.985	6.56333333333333	7.12333333333333	6.50333333333333	7.36333333333333	6.085	7.275
glp-4	8.61333333333333	7.95666666666667	8.03666666666667	7.92	7.746	7.26333333333333	7.52333333333333	7.44666666666667	7.62	8.02	7.72666666666667	8.015	7.64666666666667	8.22333333333333	7.62333333333333	8.56	8.175	8.57
gpi-1	8.21	8.07666666666667	8.45	7.98	8.286	8.21666666666667	8.08	8.18333333333333	7.88333333333333	8.16	7.90333333333333	8.055	7.89666666666667	8.09	7.67	8.26333333333333	7.715	8.33
W09C5.8	9.72666666666667	9.76	9.91	9.445	9.504	9.56333333333333	9.65	9.48666666666667	9.43666666666667	9.41333333333333	9.49333333333333	9.365	9.44666666666667	9.43666666666667	9.21333333333333	9.57666666666667	9.005	9.68
hsd-1	0.473333333333333	0	0	0	0.876	0	0.693333333333333	0	0.286666666666667	0	1.01666666666667	0	0	0	0	0	0	0.29
lagr-1	5.18666666666667	4.32333333333333	3.71	4.99	3.054	3.45	3.13333333333333	2.91	3.39	3.33333333333333	2.92333333333333	3.46	3.25666666666667	3.23333333333333	3.65	3.64	3.855	4.065
gpap-1	5.24666666666667	5.53666666666667	5.00666666666667	5.18	5.202	4.8	5.19	4.94333333333333	5.16333333333333	5.47666666666667	5.09	5.415	5.25	5.69333333333333	5.16	5.96333333333333	5.25	5.985
ndx-4	5.82	5.87666666666667	6.18333333333333	5.905	6.278	5.89666666666667	6.24333333333333	6.05666666666667	6.27666666666667	6.17	6.33666666666667	6.05	6.21333333333333	6.10666666666667	6.10333333333333	6.25666666666667	5.645	6.12
smd-1	8.7	8.91666666666667	8.64333333333333	8.93	8.664	8.98666666666667	8.92333333333333	9.04333333333333	8.54333333333333	8.77666666666667	8.54666666666667	8.835	8.56333333333333	8.46666666666667	8.34666666666667	8.61333333333333	6.425	7.93
gpdh-1	7.32	7.06	6.31	6.62	6.92	5.99	6.59	6.11	6.61333333333333	6.12	6.91333333333333	6.35	6.74666666666667	5.62	6.21	5.37333333333333	4.175	3.795
Y63D3A.7	6.87666666666667	6.99666666666667	7.06666666666667	6.79	6.716	6.57	6.50666666666667	6.46333333333333	6.30333333333333	6.43333333333333	6.27333333333333	6.29	6.29666666666667	6.45333333333333	5.99	6.61666666666667	5.72	6.565
mys-2	6.16	5.32333333333333	6.33666666666667	5.285	6.208	5.72333333333333	6.35333333333333	6.17333333333333	6.47	7.20666666666667	6.43	7.095	6.44333333333333	7.47333333333333	6.36666666666667	7.82666666666667	6.53	8.035
ech-7	6.83666666666667	7.00666666666667	7.33	7.2	6.532	7.44333333333333	6.5	7.23333333333333	6.42	6.63	6.25333333333333	6.73	6.3	6.47	6.07666666666667	6.57333333333333	5.4	5.74
hpo-13	7.02666666666667	6.82666666666667	7.15666666666667	6.985	7.328	6.7	7.13	6.86333333333333	7.03333333333333	7.13	7.09666666666667	7.14	7.05666666666667	7.28	7.06	7.51666666666667	6.86	7.34
catp-1	6.59666666666667	6.55333333333333	6.29	6.4	6.344	6.51666666666667	6.37333333333333	6.60333333333333	6.48333333333333	6.69333333333333	6.50666666666667	6.735	6.46666666666667	6.80333333333333	6.71666666666667	6.72	6.875	6.95
yars-1	7.34333333333333	7.14666666666667	7.11333333333333	6.975	7.094	6.46666666666667	6.80666666666667	6.59666666666667	6.85	7.02666666666667	6.92333333333333	6.935	6.93	7.24666666666667	6.92333333333333	7.52	7.325	7.395
Y105E8A.20	6.26	5.6	6.15333333333333	5.695	6.174	5.37	6.05333333333333	5.61	6.10333333333333	6.17	6.09666666666667	6.185	6.15	6.49	6.04333333333333	6.8	6.225	6.855
rpom-1	6.92	6.26666666666667	6.83333333333333	5.89	6.822	5.8	6.63666666666667	6.19333333333333	6.74666666666667	7.08	6.79333333333333	7.035	6.81333333333333	7.43666666666667	6.67333333333333	7.75666666666667	6.66	7.72
hprt-1	7.69666666666667	7.76333333333333	7.95666666666667	7.895	7.386	7.80666666666667	7.37333333333333	7.84333333333333	7.45333333333333	7.58666666666667	7.36666666666667	7.6	7.23666666666667	7.33	7.09333333333333	7.37	6.1	7.015
Y105E8B.9	5.09666666666667	5.58333333333333	5.62666666666667	5.155	5.142	4.72	4.80333333333333	4.73333333333333	5.04333333333333	4.57333333333333	5.01333333333333	4.615	5.15666666666667	4.33666666666667	4.77666666666667	4.35333333333333	4.78	4.025
ttm-5	5.85666666666667	5.79	5.80666666666667	6.065	6.198	6.08666666666667	5.9	5.95333333333333	6.08666666666667	5.99	5.88333333333333	6.125	5.78	5.96666666666667	6.14	5.99666666666667	5.45	6
F39B2.3	6.00333333333333	6.18666666666667	6.26333333333333	6.445	6.314	6.32666666666667	6.08666666666667	6.43333333333333	6.03666666666667	6.52	6.03333333333333	6.38	6.01333333333333	6.46666666666667	5.79333333333333	6.62	5.57	6.67
pole-1	6.47333333333333	5.44	6.65666666666667	4.975	6.864	5.63333333333333	6.74	6.43333333333333	7	7.69	7	7.58	6.95	8.03666666666667	6.84	8.40666666666667	7.02	8.32
F23F1.6	5.68333333333333	3.12	5.59666666666667	4.02	5.54	4.14	5.09	4.55	5.17666666666667	4.79666666666667	5.12666666666667	4.885	5.27666666666667	5.02	5.43	5.04333333333333	5.445	5.1
sptl-1	7.58333333333333	7.67	8.02333333333333	7.645	7.778	7.68333333333333	7.41666666666667	7.58333333333333	7.43666666666667	7.51666666666667	7.32333333333333	7.505	7.31	7.54666666666667	7.26666666666667	7.71666666666667	6.97	7.625
tre-5	5.55333333333333	3.31333333333333	3.75333333333333	4.525	4.014	4.1	4.24	4.81333333333333	4.27	5.04333333333333	4.53	4.81	4.33	5.4	4.81	5.18	6.43	5.145
C50D2.7	6.36333333333333	6.55333333333333	6.91333333333333	6.665	7.296	7.19666666666667	7.23333333333333	7.39	7.27	7.48	7.26333333333333	7.425	7.20666666666667	7.51666666666667	7.21666666666667	7.62333333333333	6.78	7.6
C50D2.2	4.97666666666667	5.24333333333333	3.63666666666667	4.745	3.636	3.68333333333333	3.45333333333333	3.44333333333333	3.49	3.54333333333333	3.77666666666667	3.45	3.99	3.66	3.85666666666667	3.73	4.17	4.44
K10B4.1	0.94	0.993333333333333	0.22	0.445	0.836	0.25	0	0.316666666666667	0.843333333333333	0.19	1.13	0	0	0.883333333333333	0.903333333333333	0.866666666666667	1.25	0.29
T25D3.3	5.05666666666667	4.97	6.22666666666667	4.285	6.288	4.60666666666667	6.27	5.26	6.19	5.93666666666667	6.10333333333333	5.65	6.09	5.88666666666667	5.96333333333333	6.10666666666667	5.68	6.63
T01D1.4	7.45666666666667	7.76666666666667	7.00333333333333	6.925	6.314	6.02333333333333	6.35	5.98666666666667	6.14	5.81	6.23	5.755	6.36666666666667	5.55	6.22	5.37	6.545	5.45
chs-2	6.19333333333333	6.46333333333333	5.28333333333333	5.415	5.49	3.61	5.28666666666667	3.83	5.23666666666667	4.77	5.42666666666667	4.595	5.41333333333333	4.83666666666667	5.20333333333333	5.08333333333333	5.3	4.43
cat-2	3.57666666666667	3.82666666666667	2.76	3.41	2.844	2.68	2.51	2.88	2.64	2.89	2.02333333333333	2.69	2.62333333333333	2.51333333333333	2.49666666666667	2.99	1.65	2.365
misc-1	6.97333333333333	7.29333333333333	7.25666666666667	7.005	6.99	7.06666666666667	6.91333333333333	7.03	6.83	7.02666666666667	6.76	6.965	6.68	6.94333333333333	6.69333333333333	6.97333333333333	6.61	6.97
C03H5.4	0	0.403333333333333	0	0.575	0.684	0	0.966666666666667	1.19333333333333	1.24666666666667	1.73	1.00666666666667	0.85	1.64666666666667	1.04	1.47333333333333	1.22	0.95	0.84
W07E6.3	4.44	3.66666666666667	3.8	4.19	3.316	3.81	3.58333333333333	3.94	3.22	3.81	3.23666666666667	3.75	3.57	3.99666666666667	3.71333333333333	3.94333333333333	4.09	4.03
slc-36.2	6.49333333333333	6.67	5.72666666666667	6.095	5.608	5.66666666666667	5.51333333333333	5.62	5.47	5.33	5.39666666666667	5.415	5.32	5.23666666666667	5.21333333333333	5.30333333333333	4.19	4.83
T02H6.11	9.2	9.22666666666667	9.42333333333333	8.97	8.912	9.15333333333333	9.13	9.06	8.85	8.93666666666667	8.83666666666667	8.87	8.83666666666667	8.86333333333333	8.59666666666667	8.98	8.295	8.825
F28A10.7	0.946666666666667	0	2.96	0	3.388	0.363333333333333	3.68333333333333	0.316666666666667	3.22	0	3.66333333333333	0.44	3.50333333333333	0.26	3.2	0	3.635	0.45
acdh-9	7.39	7.45333333333333	7.92	6.995	8.116	6.58333333333333	7.85666666666667	6.59333333333333	7.60666666666667	6.50333333333333	7.51666666666667	6.395	7.38	6.11	7.04	6.13333333333333	6.685	5.87
acs-15	5.09	0	6.62666666666667	1.385	7.144	2.57333333333333	6.82333333333333	2.81	6.66666666666667	2.08666666666667	6.81	2.165	6.99333333333333	1.38666666666667	6.65333333333333	2.01666666666667	6.015	2.73
pho-14	6.85	6.82333333333333	7.63	6.905	8.41	7.61666666666667	8.63333333333333	7.80333333333333	8.96333333333333	7.87	8.96333333333333	8.01	9.14666666666667	8.23	9.41666666666667	8.51	8.915	8.51
pod-2	9.26333333333333	9.14333333333333	9.60666666666667	9.44	9.516	9.66666666666667	9.36333333333333	9.64666666666667	9.48666666666667	9.48666666666667	9.38	9.535	9.41	9.45666666666667	9.33333333333333	9.56	9.13	9.345
alh-6	7.81	7.72333333333333	8.45666666666667	7.715	8.296	7.75666666666667	8.13333333333333	7.76	8.04333333333333	7.74666666666667	8.02	7.655	7.98666666666667	7.61666666666667	7.75666666666667	7.74666666666667	7.485	7.545
Y51H7C.9	4.89333333333333	1.66333333333333	6.57	1.875	7.274	2.81333333333333	6.87666666666667	2.68666666666667	6.73666666666667	2.15333333333333	6.78333333333333	2.525	7.00333333333333	2.89333333333333	6.65333333333333	2.48	6.215	2.83
fgt-1	8.14	8.22333333333333	8.63	8.04	8.384	8.23666666666667	8.46	8.18	8.41	8.02666666666667	8.47	7.95	8.37333333333333	7.86333333333333	8.27333333333333	7.91	8.195	7.98
gba-1	6.36333333333333	6.68	6.44666666666667	6.895	6.838	7.15666666666667	6.76333333333333	7.23333333333333	7.13	6.97666666666667	6.76	6.985	6.33666666666667	6.86333333333333	6.68333333333333	6.55666666666667	5.175	6.255
gba-2	3.80333333333333	3.51333333333333	3.05	3.69	3.368	3.92333333333333	3.80666666666667	4.27	3.44666666666667	4.05333333333333	3.63	4.135	3.39333333333333	4.02	3.81	4.06666666666667	3.45	4.155
cbs-2	6.13666666666667	0.693333333333333	7.27	2.335	7.4	3.09333333333333	7.10666666666667	3.36333333333333	7.16333333333333	3.19	7.19333333333333	3.275	7.23333333333333	3.55	7.1	4.06333333333333	6.785	4.21
gcy-21	3.58	4.25	3.87333333333333	4.2	4.338	4.24	3.89333333333333	4.24	3.92666666666667	3.64666666666667	3.85666666666667	3.92	3.87666666666667	3.61	3.84333333333333	3.22	4.07	2.71
set-11	1.30666666666667	1.95	1.46666666666667	1.99	1.146	0.533333333333333	0.61	1.17666666666667	0.783333333333333	1.74	1.03333333333333	0.825	1.57666666666667	1.36	1.24666666666667	1.44333333333333	1.86	1.615
set-13	1.27333333333333	0.4	0.99	1.195	1.264	0.646666666666667	0	1.25666666666667	1.08333333333333	2.32	1.72	2.32	1.86333333333333	1.90333333333333	0.973333333333333	2.53666666666667	2.585	2.74
hpo-20	5.21	4.08333333333333	5.43666666666667	3.81	5.744	4.54666666666667	5.49666666666667	4.87	5.48666666666667	5.44	5.61	5.385	5.62	5.75666666666667	5.64	5.99	5.53	6.095
sqv-2	5.86	5.29	6.37	4.89	6.324	5.36333333333333	6.42333333333333	5.75666666666667	6.44666666666667	6.69666666666667	6.53333333333333	6.49	6.56	6.89	6.41666666666667	7.17333333333333	6.475	7.36
B0454.6	6.19333333333333	5.81	6.03666666666667	6.18	6.06	5.78333333333333	5.75333333333333	5.60666666666667	5.81	5.57	6.05666666666667	5.57	6.06	5.71666666666667	6.26333333333333	5.71	6.475	5.51
chil-24	4.24	4.7	4.72333333333333	4.495	5.508	5.06666666666667	5.48333333333333	5.37333333333333	5.59333333333333	5.34666666666667	5.58666666666667	5.425	5.67	5.51333333333333	5.71	5.43333333333333	5.535	5.645
gcy-15	3.15666666666667	3.98666666666667	3.39333333333333	4.045	3.79	3.89666666666667	3.25666666666667	4.05666666666667	3.27333333333333	3.69	3.64	3.74	3.59	3.66	3.70666666666667	3.51666666666667	3.93	3.21
gcy-19	3.57	3.92333333333333	3.22666666666667	3.41	2.746	3.63	2.47333333333333	3.68	3.06666666666667	4.09666666666667	3.05333333333333	4.2	3.10333333333333	4.51666666666667	3.31	4.88	4.165	4.995
bcmo-2	4.66333333333333	5.65	5.96	5.8	6.55	6.48333333333333	6.35666666666667	6.45333333333333	6.07666666666667	6.16	5.85	6.05	5.81	5.81	5.45666666666667	5.58333333333333	4.32	5.2
F53C3.13	7.78333333333333	7.57666666666667	7.96333333333333	7.515	8.03	7.76666666666667	8.18666666666667	7.93	8.22	8.5	8.20666666666667	8.46	8.17	8.75	8.12666666666667	8.98666666666667	8.44	9.16
R11F4.1	7.70666666666667	8.01333333333333	8.11	8.395	8.464	8.68666666666667	8.35333333333333	8.71666666666667	8.39666666666667	8.46333333333333	8.51666666666667	8.695	8.95	8.76	8.56	8.75666666666667	8.43	8.38
C01F1.3	5.59333333333333	7.67333333333333	6.27	6.265	6.452	6.61	6.18	6.68	6.01666666666667	6.33666666666667	6.12	6.34	6.08666666666667	6.10666666666667	5.87333333333333	6.19	6.01	5.485
pacs-1	7.13	7.33	7.24666666666667	7.445	6.894	7.30666666666667	6.75333333333333	7.19	6.87	6.98333333333333	6.68666666666667	7.025	6.58	6.83	6.41666666666667	6.6	5.275	6.395
mlt-7	8.02666666666667	6.91333333333333	7.04666666666667	7.715	7.004	7.08333333333333	7.12	7.00333333333333	6.87666666666667	6.79666666666667	6.85	6.835	6.81333333333333	6.62	6.67333333333333	6.38666666666667	6.275	6.05
sod-5	2.41	1.91	0.703333333333333	2.09	0.26	1.05	0	0.953333333333333	0.51	2.23333333333333	0	1.735	0.78	2.75333333333333	0.616666666666667	3.15333333333333	0.655	3.735
bpnt-1	6.96666666666667	6.84	6.95333333333333	6.47	6.854	6.13666666666667	6.69666666666667	6.22333333333333	6.7	6.52666666666667	6.69666666666667	6.42	6.75666666666667	6.66666666666667	6.55666666666667	6.87666666666667	6.275	6.87
W06B4.2	5.33666666666667	5.49	5.57	5.37	5.762	5.47666666666667	5.48	5.67666666666667	5.62	6.04666666666667	5.61666666666667	5.91	5.57333333333333	6.16333333333333	5.61333333333333	6.34	5.575	6.28
fut-6	5.14666666666667	4.88	5.48333333333333	5.02	5.772	5.11	5.68	5.36333333333333	5.89666666666667	5.35666666666667	5.88	5.45	5.66666666666667	5.25666666666667	5.82666666666667	5.29333333333333	4.93	4.76
C33F10.12	6.37333333333333	1.14666666666667	7.68666666666667	2.645	8.144	3.43	7.84666666666667	3.93	7.83	3.03666666666667	7.87666666666667	3.045	7.98333333333333	3.05333333333333	7.7	3.19	7.36	4.38
mpst-4	6.40666666666667	1.47666666666667	7.51666666666667	2.56	7.672	3.51333333333333	7.43666666666667	3.72	7.34666666666667	2.51	7.50666666666667	3.045	7.48	2.49	7.23	3.21333333333333	7.075	4.45
gst-6	7.09666666666667	7.27	6.54666666666667	7.195	6.04	6.48	5.58333333333333	6.33333333333333	5.13666666666667	5.93333333333333	5.05333333333333	5.94	4.68333333333333	5.52	4.94666666666667	5.41	4.03	4.825
gst-7	7.12333333333333	7.34666666666667	6.01666666666667	7.505	5.972	6.53333333333333	5.88333333333333	6.57666666666667	5.70333333333333	6.94	5.80666666666667	6.705	5.50666666666667	6.90333333333333	5.53333333333333	7.08	5.345	7.05
gst-8	0.98	1.36666666666667	0.51	1.46	0.766	1.01333333333333	0.656666666666667	1.08	0.63	1.37333333333333	0.64	1.285	0	1.26	0.733333333333333	1.08333333333333	1.055	2.415
R05F9.6	8.05666666666667	8.33333333333333	8.23	8.155	8.276	8.21666666666667	8.01	8.17666666666667	7.61666666666667	8.12	7.74	8.045	7.79	8.13	7.42666666666667	8.22	6.765	8.17
aagr-2	8.64	8.76666666666667	9.00666666666667	8.93	9.374	9.31333333333333	9.35	9.29666666666667	9.49333333333333	9.16333333333333	9.57333333333333	9.19	9.36	9.04333333333333	9.58	9.02	8.185	7.945
C27A2.12	5.75666666666667	6.11	5.02333333333333	5.63	4.402	4.83	4.90666666666667	4.86333333333333	5.06666666666667	5.23	5.12	4.97	5	4.95333333333333	5.15	5.3	5.15	5.735
pho-12	4.17	2.39	3.12666666666667	2.725	3.398	2.79	3.02	3.03333333333333	2.98666666666667	3.36666666666667	3.47666666666667	3.895	3.31	4.06	3.18	4.35666666666667	3.02	4.48
pld-1	7.34333333333333	7.10333333333333	7.56666666666667	7.21	7.81	7.31666666666667	7.64333333333333	7.41666666666667	7.72666666666667	7.80666666666667	7.71666666666667	7.795	7.69666666666667	8	7.59333333333333	8.24666666666667	7.49	8.175
F58A6.1	5.09666666666667	5.39333333333333	4.87666666666667	5.4	5.194	5.16333333333333	5.16333333333333	5.14666666666667	5.23666666666667	5.04	5.19333333333333	5.03	4.99	4.76333333333333	5.21333333333333	4.50333333333333	5.42	4.525
ampd-1	8.78333333333333	8.33	8.57	8.495	8.632	8.31333333333333	8.57	8.28666666666667	8.54	8.07666666666667	8.57333333333333	8.105	8.55666666666667	8.04666666666667	8.52333333333333	8.04666666666667	8.285	7.81
pho-1	7.62	7.42	7.26333333333333	7.41	6.456	6.71333333333333	5.96	6.41666666666667	5.87	5.92666666666667	5.78333333333333	5.95	5.75666666666667	5.32666666666667	5.44666666666667	5.3	3.76	4.425
pho-4	5.71666666666667	6.16666666666667	6.15666666666667	6.355	6.072	6.18666666666667	5.74333333333333	5.92	5.91	5.78	5.94666666666667	5.965	6.00333333333333	5.84666666666667	6.07	5.86666666666667	6.58	5.9
pmt-1	9.01666666666667	8.92333333333333	9.00333333333333	9.155	8.81	9.14333333333333	8.83333333333333	9.11666666666667	8.99333333333333	9.03666666666667	8.97333333333333	9.165	8.83666666666667	9.10666666666667	8.86333333333333	8.95333333333333	8.55	8.2
gcy-12	6.93333333333333	5.80333333333333	7.79666666666667	6.245	8.354	6.02333333333333	7.93666666666667	6.42	7.95666666666667	6.43	8.06666666666667	6.5	8.11333333333333	6.26666666666667	7.91666666666667	6.33	7.77	6.13
F09E5.3	7.16333333333333	7.63666666666667	7.22666666666667	7.4	7.07	6.99	6.58666666666667	6.80333333333333	6.46333333333333	6.88333333333333	6.50333333333333	6.785	6.44	6.91333333333333	6.2	7.14666666666667	5.98	7.02
algn-2	6.07	5.89	6.27333333333333	5.86	6.534	5.91	6.13333333333333	5.96	6.26666666666667	6.37333333333333	6.32666666666667	6.39	6.28666666666667	6.66333333333333	6.16666666666667	6.94666666666667	6.14	6.915
prdx-2	10.1533333333333	10.4666666666667	10.38	10.055	9.608	10.31	9.88666666666667	10.3033333333333	9.74333333333333	10.2466666666667	9.70666666666667	10.16	9.77666666666667	10.1533333333333	9.62	10.27	9.17	10.225
ndx-6	5.21666666666667	5.42666666666667	5.09	5.29	5.192	5.10666666666667	5.04	5.19	5.08666666666667	5.71333333333333	5.18666666666667	5.485	5.06333333333333	5.88666666666667	5.21666666666667	6.12666666666667	5.23	6.32
acdh-2	5.66666666666667	2.67333333333333	5.86333333333333	2.355	7.278	5.02666666666667	6.67	4.33	6.18	5.06666666666667	6.39666666666667	5.08	6.16333333333333	5.09333333333333	4.92666666666667	4.56333333333333	3.29	3.08
C17C3.3	2.9	3.99	2.17333333333333	3.01	3.968	3.44333333333333	3.73666666666667	3.54333333333333	3.42666666666667	3.49	3.49333333333333	3.72	3.69333333333333	3.22	3.42333333333333	3.33666666666667	2.92	2.98
C17C3.1	6.48333333333333	6.23	7.2	6.44	7.618	7.26	7.16333333333333	7.09333333333333	7.04333333333333	6.97666666666667	7.15666666666667	6.88	7.17666666666667	6.71	6.94333333333333	6.77333333333333	6.34	6.44
C25H3.9	8.63	8.51	8.77666666666667	8.215	8.254	8.20666666666667	8.19333333333333	8.14	8.00333333333333	8.11666666666667	8.02	8.045	8.03666666666667	8.15333333333333	7.78	8.31	7.64	8.345
C18A3.1	4.79333333333333	4.02666666666667	5.10333333333333	3.83	5.218	4.26333333333333	5.24666666666667	4.96	5.41333333333333	5.99666666666667	5.44666666666667	5.94	5.51	6.25666666666667	5.28333333333333	6.50666666666667	4.925	6.46
acdh-8	6.69	1.16333333333333	8.29	2.95	8.778	3.82333333333333	8.34666666666667	4.11666666666667	8.21666666666667	3.31	8.35333333333333	2.96	8.54	2.92	8.21666666666667	3.31	7.7	4.25
cgt-3	7.83333333333333	6.98666666666667	7.78	7.345	8.096	7.55666666666667	7.92	7.69	7.95333333333333	7.95666666666667	8.00666666666667	7.93	8.03333333333333	8.10333333333333	8.01333333333333	8.3	7.595	8.255
frh-1	5.08	4.82	5.06666666666667	4.695	4.802	4.43333333333333	4.64333333333333	4.58333333333333	4.81666666666667	5.29666666666667	4.7	5.055	4.84	5.41666666666667	4.67333333333333	5.68	4.575	5.85
gldc-1	8.30666666666667	7.78	8.94	8.17	8.938	7.94	8.55	7.74333333333333	8.43333333333333	7.43333333333333	8.51	7.395	8.57	7	8.29666666666667	7.07	7.7	6.27
rars-2	5.66333333333333	5.11666666666667	6.08666666666667	4.925	6.414	5.33333333333333	6.28333333333333	5.69	6.30666666666667	6.7	6.40333333333333	6.56	6.42333333333333	6.90666666666667	6.24333333333333	7.26333333333333	6.44	7.375
F13H8.9	4.42	3.65	4.82333333333333	3.63	5.7	3.64333333333333	5.23666666666667	3.61666666666667	5.37	3.84666666666667	5.49	3.9	5.56666666666667	3.74	5.46333333333333	3.77666666666667	5.185	4.2
upb-1	7.56	7.68	8.49333333333333	8.66	8.514	8.65666666666667	8.19333333333333	8.55333333333333	8.07666666666667	8.18333333333333	8	8.16	7.99	7.98333333333333	7.87666666666667	7.89333333333333	7.795	7.575
set-4	5.71666666666667	5.35333333333333	5.89666666666667	5.15	5.928	5.40666666666667	5.94	5.79	6.00666666666667	6.82	6.13	6.61	6.1	7.05666666666667	5.94333333333333	7.41	5.88	7.565
F58F12.1	9.41	9.52333333333333	9.62	9.205	8.968	9.31	9.10333333333333	9.16333333333333	8.91666666666667	9.13	8.8	9.035	8.81333333333333	9.08	8.60666666666667	9.21333333333333	8.76	9.335
dgk-5	4.85666666666667	4.63333333333333	4.89333333333333	4.735	5.074	4.45333333333333	4.92333333333333	4.76	4.97666666666667	4.57	4.92666666666667	4.66	4.79	4.43666666666667	4.94	4.61333333333333	5.45	4.64
T28D9.3	5.76	5.89	6.11666666666667	5.78	6.606	5.78	6.62333333333333	5.89	6.73	6.07666666666667	6.61333333333333	6.085	6.80333333333333	6.12333333333333	6.67333333333333	6.07	6	5.975
slc-36.5	3.75333333333333	5.04333333333333	4.33666666666667	4.835	5.526	5.28666666666667	4.82	5.05666666666667	5.38	5.02	5.53333333333333	5.225	5.66666666666667	5.63666666666667	5.50666666666667	5.42	5.295	5.625
C44B7.7	5.93	6.31333333333333	6.01	6.04	5.694	5.98333333333333	5.76666666666667	5.89	5.64666666666667	5.68333333333333	5.73666666666667	5.67	5.67	5.47	5.65666666666667	5.52666666666667	4.865	5.17
C44B7.12	5.66333333333333	4.84	6.07333333333333	5.025	6.318	5.7	6.10666666666667	6.21	6.28666666666667	7.44	6.33	7.27	6.24	7.69	6.08	8.06333333333333	6.37	8.13
asm-1	5.06666666666667	5.22666666666667	5.38666666666667	5.25	5.918	5.48	5.85666666666667	5.60666666666667	5.74	5.78333333333333	6.02333333333333	5.61	5.95333333333333	5.84666666666667	6.01	5.97666666666667	6.04	6.06
art-1	8.88666666666667	8.93333333333333	9.18666666666667	8.655	8.222	8.82	8.41333333333333	8.71666666666667	8.37333333333333	8.64	8.28	8.525	8.24333333333333	8.51333333333333	8.08666666666667	8.68333333333333	7.81	8.825
sod-1	8.21	8.46	8.60666666666667	8.415	8.356	8.91666666666667	8.57333333333333	8.99666666666667	8.36	8.89333333333333	8.39333333333333	8.805	8.44	8.81333333333333	8.25666666666667	8.94	7.835	9.005
cth-2	8.51	8.23333333333333	9.63333333333333	8.97	9.684	9.53666666666667	9.64333333333333	9.62	9.57333333333333	9.42333333333333	9.67666666666667	9.435	9.65	9.14333333333333	9.44333333333333	9.04666666666667	8.73	8.475
acs-6	5.87333333333333	3.1	7.19333333333333	3.465	7.822	3.68666666666667	7.34	4.01666666666667	7.30666666666667	3.64666666666667	7.45	3.585	7.54	3.38	7.26333333333333	3.63	6.85	3.815
kars-1	8.64333333333333	7.79666666666667	8.50666666666667	7.69	8.276	7.54666666666667	8.16666666666667	7.97	8.21	8.75666666666667	8.26666666666667	8.625	8.18	8.95333333333333	8.08	9.29666666666667	8.175	9.225
kat-1	8.20666666666667	8.00666666666667	8.68	7.84	8.392	7.92333333333333	7.99666666666667	7.83666666666667	7.67	7.86666666666667	7.67666666666667	7.81	7.65	7.71333333333333	7.35333333333333	7.86333333333333	6.83	7.735
T02G5.7	7.77333333333333	7.80333333333333	8.17666666666667	7.91	8.052	7.94333333333333	7.71666666666667	7.92	7.49666666666667	7.80333333333333	7.47666666666667	7.735	7.31666666666667	7.61333333333333	7.04666666666667	7.73666666666667	6.85	7.535
pdl-1	4.62333333333333	4.77333333333333	3.7	4.445	3.726	4.03	3.62666666666667	3.81	3.61666666666667	3.71666666666667	3.83666666666667	3.695	3.67666666666667	3.70333333333333	3.67	3.78333333333333	4.375	3.605
acdh-12	7.52333333333333	7.44666666666667	8.17666666666667	7.23	8.556	7.56666666666667	8.22	7.62666666666667	8.14	7.85666666666667	8.26666666666667	7.81	8.30666666666667	7.92333333333333	8.11	8.11333333333333	7.795	8.12
maoc-1	6.14666666666667	6.99333333333333	6.53333333333333	6.935	7.052	6.96333333333333	6.78333333333333	6.97666666666667	7.09	6.88333333333333	7.01333333333333	6.845	7.00666666666667	6.80333333333333	7.12666666666667	6.79333333333333	7.32	6.835
aqp-1	6.66	6.96333333333333	6.67333333333333	7.405	5.936	6.68	5.75	6.21333333333333	6.04	5.93	5.80333333333333	5.81	5.55333333333333	5.6	5.76333333333333	5.18666666666667	7.22	5.285
skpo-3	8.27666666666667	6.90666666666667	7.76333333333333	8.46	7.218	7.83333333333333	7.03333333333333	7.58	6.82	7.26666666666667	6.61333333333333	7.335	6.81333333333333	7.1	6.65	6.94	5.63	6.25
cah-2	3.64666666666667	3.88666666666667	3.01666666666667	3.75	3.326	3.33333333333333	2.76	3.44666666666667	2.87333333333333	3.29333333333333	3.33	3.245	2.88	3.1	3.04666666666667	3.04333333333333	3.585	3.34
tph-1	2.51666666666667	2.44666666666667	2.22666666666667	3.13	2.786	2.73	2.55333333333333	2.58	2.68666666666667	2.67	2.64666666666667	2.505	2.64666666666667	3.02666666666667	2.89666666666667	3	3.1	3.085
pde-4	7.11333333333333	7.18333333333333	7.32333333333333	6.98	7.458	6.90333333333333	7.33666666666667	6.73333333333333	7.30666666666667	6.5	7.44666666666667	6.575	7.47666666666667	6.37	7.29666666666667	6.37333333333333	7.56	6.505
nhx-2	7.09666666666667	6.91333333333333	6.91666666666667	7.22	6.352	6.51	6.05	6.03666666666667	5.96666666666667	5.69333333333333	5.91666666666667	5.64	5.81	5.44666666666667	6.08666666666667	5.43333333333333	5.925	5.105
B0228.7	6.62666666666667	7.14	6.33333333333333	6.64	5.918	6.33666666666667	5.88666666666667	6.22	5.82	6.47333333333333	5.91	6.385	5.92333333333333	6.58	5.80666666666667	6.79666666666667	5.755	6.71
mthf-1	8.27333333333333	8.62	8.68666666666667	8.115	8.436	8.19	8.44	8.20333333333333	8.51	8.58	8.54333333333333	8.505	8.55666666666667	8.67666666666667	8.58333333333333	8.84	8.315	8.845
ostb-1	8.36666666666667	8.10333333333333	8.28333333333333	7.745	8.142	7.60333333333333	8.1	7.73	8.19	8.16666666666667	8.24333333333333	8.125	8.26333333333333	8.34666666666667	8.16666666666667	8.57	7.87	8.63
vha-4	8.64	8.79333333333333	8.80333333333333	8.635	8.372	8.64666666666667	8.44666666666667	8.56	8.33	8.43333333333333	8.31333333333333	8.3	8.26	8.28	8.21666666666667	8.33	8.07	8.66
dbt-1	8.32	8.08	8.78666666666667	7.955	8.54	7.93	8.4	7.78666666666667	8.30333333333333	7.88	8.36	7.73	8.4	7.83333333333333	8.17	8.07	7.87	8.21
glna-2	5.75666666666667	5.67	6.22666666666667	6.37	6.654	6.68333333333333	6.22	6.64666666666667	6.04	6.33	6.09666666666667	6.44	6.04666666666667	6.27333333333333	5.86	6.15333333333333	5.36	5.395
C08B11.8	5.80666666666667	5.49	5.98333333333333	5.31	5.824	5.18	5.75666666666667	5.69	5.83333333333333	6.53333333333333	5.92333333333333	6.425	5.90666666666667	6.74666666666667	5.8	6.97333333333333	5.555	7.04
pdha-1	8.69666666666667	8.67333333333333	8.95666666666667	8.54	8.61	8.34333333333333	8.44	8.31666666666667	8.28666666666667	8.63666666666667	8.24	8.5	8.24333333333333	8.63	8.04333333333333	8.88666666666667	7.99	8.875
decr-1.3	5.82666666666667	1.32666666666667	7.05666666666667	1.905	7.492	3.27	7.09333333333333	3.06333333333333	7.13	2.64333333333333	7.21	2.825	7.37666666666667	2.64333333333333	7.05	2.67333333333333	6.83	3.655
M110.7	5.30666666666667	0.576666666666667	6.82333333333333	1.795	7.388	2.90333333333333	7.01	2.48666666666667	6.92666666666667	1.73666666666667	7.09666666666667	2.635	7.26333333333333	1.73	6.89666666666667	2.52	6.445	2.76
F35C11.5	5.79333333333333	4.76	6.33	3.925	6.364	5.3	6.37666666666667	6.16333333333333	6.47	7.46666666666667	6.67666666666667	7.325	6.67333333333333	7.73	6.47333333333333	8.05333333333333	6.32	8.275
K01C8.1	6.72666666666667	6.12333333333333	8.23	7.185	8.406	7.98	8.30666666666667	8.20666666666667	8.14666666666667	8.06333333333333	8.12666666666667	8.04	7.88666666666667	7.74666666666667	7.53	7.62	7.12	6.855
tdc-1	5.70333333333333	5.82666666666667	5.96	5.28	5.908	5.56666666666667	5.82666666666667	6.16	5.69666666666667	7.52	5.91333333333333	7.295	5.94	7.77333333333333	5.69333333333333	8.14333333333333	5.72	8.175
C26D10.4	4.99666666666667	5.14	4.81	5.135	4.778	4.98	4.75333333333333	4.86666666666667	4.70666666666667	4.80666666666667	4.71	4.94	4.69	4.96	4.87333333333333	4.85333333333333	4.47	4.675
skpo-1	6.33333333333333	2.39333333333333	7.86666666666667	4.065	8.46	5.46333333333333	8.38666666666667	6.37	8.38333333333333	7.29666666666667	8.53666666666667	6.995	8.63666666666667	7.11333333333333	8.71666666666667	7.00333333333333	8.615	6.34
acp-2	5.41	4.12	6.26	4.015	6.918	3.61333333333333	6.63	4.01	6.53333333333333	4.26	6.63666666666667	4.18	6.78666666666667	3.96333333333333	6.51333333333333	3.79666666666667	6.175	3.8
acp-4	2.76333333333333	0.593333333333333	4.02666666666667	0.445	4.444	0.25	4.19333333333333	0.903333333333333	4.25	1.10666666666667	4.52666666666667	0.695	4.44333333333333	1.57	4.27666666666667	1.87666666666667	4.36	2.445
acp-3	4.64666666666667	0.4	6.45	1.445	7.068	2.33	6.90666666666667	2.66333333333333	6.78333333333333	2.51	6.91666666666667	0.975	7.10666666666667	2.11333333333333	6.77	2.25666666666667	6.43	3.285
fars-3	7.71	7.53	7.57666666666667	7.035	7.392	6.68666666666667	7.20666666666667	7.00666666666667	7.28666666666667	7.58666666666667	7.34333333333333	7.515	7.32666666666667	7.74333333333333	7.2	8.06	7.265	8.055
gbh-2	5.70333333333333	6.29666666666667	5.84	5.65	6.584	6.09333333333333	6.35333333333333	5.94666666666667	6.21	5.99666666666667	6.32333333333333	6.06	6.33	6.21333333333333	6.56	5.99	6.27	5.96
cht-2	4.63	5.36	2.42666666666667	4.295	2.026	1.90333333333333	1.93666666666667	1.69	1.51333333333333	1.66	2.26666666666667	2.11	2.25	2.32666666666667	1.95333333333333	2.28	1.75	2.52
decr-1.2	5.66	1.44666666666667	7.19333333333333	2.435	7.698	2.97	7.45666666666667	3.32	7.38666666666667	2.96	7.43	2.68	7.64666666666667	2.78333333333333	7.31333333333333	3.02333333333333	6.99	3.95
pyr-1	8.43	8.35	7.23	7.62	7.208	6.62333333333333	7	6.65333333333333	7.04	6.83333333333333	6.99333333333333	6.72	6.94666666666667	6.76666666666667	6.99	6.83666666666667	7.39	7.25
piga-1	5.27333333333333	4.78666666666667	5.49666666666667	4.68	5.634	4.65666666666667	5.50666666666667	4.94333333333333	5.42666666666667	5.77666666666667	5.64333333333333	5.665	5.6	6	5.43	6.20666666666667	4.82	6.125
C34C6.4	6.77	6.36333333333333	7.52333333333333	6.28	7.69	6.57	7.38	6.56333333333333	7.40666666666667	6.78333333333333	7.49	6.725	7.64666666666667	6.91666666666667	7.29333333333333	7.20333333333333	7.165	7.17
sphk-1	5.81666666666667	5.63666666666667	6.45333333333333	5.585	6.902	5.48333333333333	6.61	5.53333333333333	6.61333333333333	5.78666666666667	6.76666666666667	5.76	6.84333333333333	5.93333333333333	6.63333333333333	6.15333333333333	6.56	6.005
fut-1	5.83	5.36333333333333	5.96	5.485	6.178	5.27	6.06	5.35333333333333	6.19	5.21333333333333	6.08333333333333	5.335	6.08333333333333	5.20333333333333	6.10333333333333	5.21	5.89	5.45
pah-1	7.24666666666667	7.36	8.02	7.75	8.366	8.29	8.23666666666667	8.37	8.13333333333333	8.23333333333333	8.1	8.195	7.92333333333333	7.96666666666667	7.80333333333333	7.82666666666667	7.84	7.205
agxt-1	7.04333333333333	7.11666666666667	7.32333333333333	6.89	7.8	6.44333333333333	7.42	6.27	7.39666666666667	6.09	7.53	6.1	7.6	6.09333333333333	7.36666666666667	6.04	7.07	5.96
enol-1	9.89666666666667	10.0933333333333	10.36	9.835	10.188	10.1633333333333	10.0533333333333	10.0933333333333	9.87	10	9.81333333333333	9.9	9.84666666666667	9.84333333333333	9.55	9.98333333333333	9.175	9.945
C18E9.4	7.75	7.88333333333333	7.97666666666667	7.67	7.56	7.46333333333333	7.41	7.30333333333333	7.18333333333333	7.26333333333333	7.17333333333333	7.075	7.15	7.06333333333333	6.86666666666667	7.19666666666667	6.56	7.215
F44G4.2	8.1	8.22333333333333	8.33333333333333	8.095	8.158	7.82	8.03666666666667	7.75666666666667	7.76333333333333	7.78666666666667	7.74	7.72	7.74666666666667	7.79333333333333	7.49333333333333	7.94666666666667	7.395	8.075
gcs-1	7.22666666666667	7.23666666666667	7.36333333333333	7.31	7.582	7.45666666666667	7.36	7.55	7.45666666666667	7.80333333333333	7.49666666666667	7.79	7.39333333333333	7.85333333333333	7.33666666666667	8.13666666666667	7.24	7.99
T26C5.3	7.45666666666667	7.40333333333333	7.28666666666667	7.285	7.43	7.16333333333333	7.26	7.19333333333333	7.28	7.32666666666667	7.31333333333333	7.315	7.28666666666667	7.48666666666667	7.27	7.58666666666667	7.11	7.47
aqp-2	8.07666666666667	8.18666666666667	7.85333333333333	7.905	7.446	7.65666666666667	7.87	7.42	7.72666666666667	7.6	7.79	7.33	7.66	7.46333333333333	7.73333333333333	7.39666666666667	7.635	7.135
mtrr-1	6.82333333333333	6.59333333333333	7.18	5.885	6.942	5.57666666666667	6.62333333333333	5.90666666666667	6.68333333333333	6.85666666666667	6.82333333333333	6.87	6.88666666666667	7.18666666666667	6.67333333333333	7.61666666666667	6.78	7.64
acs-7	5.85666666666667	6.60333333333333	6.25333333333333	5.515	6.74	5.19333333333333	6.99666666666667	5.43333333333333	7.38333333333333	5.81333333333333	7.22333333333333	5.62	7.32	5.36666666666667	7.36666666666667	5.03666666666667	7.265	5.67
eat-3	7.13666666666667	6.61333333333333	7.09	6.47	7.092	6.48333333333333	6.93	6.71666666666667	7	7.36	7.03666666666667	7.355	7.03333333333333	7.59	6.96333333333333	7.91666666666667	6.945	7.925
sdhb-1	8.79666666666667	8.69666666666667	9.02666666666667	8.51	8.764	8.60333333333333	8.71333333333333	8.52333333333333	8.55	8.63333333333333	8.59666666666667	8.515	8.6	8.67	8.35333333333333	8.92	8.21	8.98
gss-1	6.66333333333333	6.79666666666667	6.7	6.41	6.858	6.17666666666667	6.55333333333333	6.14	6.60333333333333	6.63666666666667	6.58	6.555	6.61	6.80666666666667	6.51	7.11	6.405	7.075
chil-13	5.53333333333333	5.78666666666667	5.70333333333333	6.105	6.07	6.34333333333333	5.95	6.39333333333333	5.95666666666667	6.15666666666667	5.98333333333333	6.3	5.96	6.09666666666667	5.80333333333333	5.88	5.355	5.615
chil-17	0.316666666666667	0	0	0	2.052	0.256666666666667	2.86666666666667	0.776666666666667	3.29	2.51333333333333	3.08333333333333	1.89	3.25333333333333	2.13333333333333	2.63333333333333	1.36666666666667	1.755	1.81
chil-16	0	0	0	0	0.796	0.76	0.356666666666667	1.01333333333333	1.61	1.18	1.56	1.64	0.89	2.70333333333333	1.73333333333333	2.60666666666667	2.745	3.45
chil-15	0.316666666666667	0	0	0	0.412	0	0	0	0.436666666666667	0.483333333333333	1.06666666666667	0	0.756666666666667	0.79	0.186666666666667	0.513333333333333	0	1.895
chil-18	1.85666666666667	1.47666666666667	0.35	0.445	1.32	0.39	0.913333333333333	0.7	2.02666666666667	0.466666666666667	2.69333333333333	1.815	1.37666666666667	1.77666666666667	3.74	1.56333333333333	5.875	4.51
chil-19	0.893333333333333	0.506666666666667	1.27	1.83	0.888	1.61	0.336666666666667	2.1	1.05333333333333	0.836666666666667	0.786666666666667	0.67	0.303333333333333	0.48	0.57	0.256666666666667	0	0.68
chil-20	2.20333333333333	1.58	0	3.02	0.664	1.74333333333333	1.16666666666667	2.06	1.83666666666667	2.18333333333333	0.6	1.58	0.936666666666667	1.7	1.95	2.19	0.82	1.475
R09D1.14	0	0	0	0	0	0	0	0	0	0	0	0	0	0	0	0	0	0
chil-21	0.213333333333333	0.436666666666667	0	0.17	0.15	0	0	0.316666666666667	0.286666666666667	0.31	0	0	0	0	0	0	0	0
chil-22	4.86666666666667	5.17333333333333	4.76666666666667	5.58	5.16	5.63333333333333	5.21333333333333	5.66666666666667	5.30666666666667	5.46333333333333	5.28333333333333	5.47	4.95333333333333	5.36333333333333	4.91333333333333	4.92333333333333	3.35	4.17
chil-23	3.70333333333333	3.99	3.73333333333333	4.345	3.954	4.19333333333333	3.75	3.97333333333333	3.41666666666667	3.61333333333333	3.08	2.525	2.40333333333333	2.47	1.59	1.59	0.765	0
T19H5.6	2.88666666666667	3.25	3.18666666666667	3.41	3.126	3.39333333333333	2.86	2.93333333333333	2.69	2.85666666666667	2.05333333333333	2.32	1.7	1.62666666666667	1.08	0.656666666666667	0	0.71
chil-25	2.32333333333333	2.76	3.27	2.96	3.846	3.17333333333333	3.04666666666667	2.98333333333333	3.18333333333333	3.01333333333333	2.73333333333333	3.125	3.27333333333333	2.37666666666667	3.26666666666667	2.45666666666667	3.25	2.73
chil-27	0.89	0	0.626666666666667	0	1.638	0.533333333333333	1.55	0.226666666666667	1.74666666666667	0.636666666666667	1.70333333333333	1.12	1.97333333333333	0.236666666666667	1.75	0.8	1.765	1.39
gcy-3	1.66666666666667	1.03666666666667	1.73666666666667	1.87	2.098	0.79	1.55	0.55	1.68333333333333	1.01	1.23666666666667	0.46	2.06666666666667	0.236666666666667	1.26666666666667	1.32666666666667	2.42	0.58
gcy-2	2.25333333333333	0	3.66666666666667	0	4.05	0	3.75666666666667	0	3.76333333333333	0	3.96666666666667	0.46	4.03666666666667	0.64	3.75	0.256666666666667	3.55	1.315
gcy-1	0.783333333333333	0	0.35	0	0.916	0	1.07666666666667	0	1.19666666666667	0	1.75333333333333	0	1.81666666666667	0.403333333333333	1.48666666666667	0.256666666666667	2.415	1.16
ugt-58	6.88333333333333	7.16333333333333	7.24	7.155	7.132	7.29333333333333	6.94333333333333	7.30666666666667	7.03666666666667	7.13	6.91	7.195	7.01	7.14333333333333	7.10333333333333	7.10666666666667	7.045	7.075
parp-2	6.09333333333333	4.81666666666667	6.14	4.84	6.306	5.49333333333333	6.33666666666667	6.27	6.46	7.42666666666667	6.58333333333333	7.36	6.46	7.83	6.36666666666667	8.11666666666667	6.645	8.22
E02H1.6	5.49	4.88	5.06	4.765	4.982	4.19666666666667	4.81333333333333	4.68666666666667	5.15	5.42333333333333	5.12666666666667	5.385	5.06333333333333	5.78333333333333	4.97666666666667	6.03666666666667	5.31	6.14
T15H9.6	0.473333333333333	0	0	0	0.514	0	0	0.676666666666667	0.4	2.27666666666667	0.253333333333333	0.85	0.62	1.99666666666667	0.606666666666667	2.46666666666667	0	0.475
sqv-8	5.54666666666667	5.63	5.62333333333333	5.565	5.718	5.54	5.68333333333333	5.77	5.65333333333333	6.53	5.7	6.45	5.65666666666667	6.72333333333333	5.66333333333333	7.04666666666667	5.98	7.04
gstk-1	5.98333333333333	6.22333333333333	6.33	6.365	6.88	6.90666666666667	7.04333333333333	7.21	7.48666666666667	7.15333333333333	7.40333333333333	7.075	7.13666666666667	6.96333333333333	7.22	6.77666666666667	6.415	6.28
chil-9	1.17333333333333	0.213333333333333	0.443333333333333	0	0.15	0.496666666666667	0	0	0.286666666666667	0	0.6	0	0.28	0	0	0.4	2.24	2.125
chil-4	0.836666666666667	1.32	1.43666666666667	1.63	1.77	1.63	1.44333333333333	2.46	2.50333333333333	2.59	2.49333333333333	1.51	2.31333333333333	2.39	2.79333333333333	2.64	2.745	2.88
chil-6	2.18	2.36666666666667	2.68333333333333	2.27	2.624	2.51333333333333	2.95	2.76	2.8	2.68	3.04666666666667	3.025	2.81666666666667	2.98666666666667	3.00666666666667	2.95333333333333	3.425	3.325
chil-5	2.38	2.59	2.72	2.675	3.102	2.88333333333333	2.95	2.92666666666667	3.27333333333333	2.94333333333333	3.45333333333333	3.375	3.29666666666667	3.56333333333333	3.56333333333333	3.49	3.855	3.565
chil-3	2.08666666666667	1.69	1.96	2.5	2.066	1.76333333333333	1.19666666666667	1.31666666666667	2.25666666666667	1.91666666666667	2.22333333333333	2.11	2.11666666666667	1.68666666666667	2.17333333333333	1.76666666666667	1.965	1.345
chil-1	2.54333333333333	2.90333333333333	2.55	2.96	2.626	2.87666666666667	2.59666666666667	2.95	2.77333333333333	2.66666666666667	2.84333333333333	2.63	2.83	2.99333333333333	2.88666666666667	3.05333333333333	3.045	2.995
chil-7	2.60333333333333	1.92666666666667	2.71666666666667	3.05	2.62	3.62333333333333	2.68	3.21666666666667	3.14666666666667	3.09666666666667	2.91333333333333	3.09	2.35	3.25333333333333	2.87333333333333	2.72666666666667	2.53	2.815
chil-8	1.87666666666667	1.29666666666667	3.47666666666667	3.285	3.78	4.28333333333333	4.00333333333333	4.32666666666667	4.07666666666667	4.45666666666667	4.01666666666667	4.365	3.85	4.38666666666667	3.75333333333333	4.22333333333333	3.12	4.04
chil-2	1.14666666666667	1.31	0.516666666666667	2.295	1.734	2.02333333333333	2.40666666666667	2.05	1.75	2.41666666666667	2.15666666666667	2.28	1.39333333333333	2.41333333333333	2.11333333333333	2.35666666666667	1.255	2.48
C08H9.3	5.83	5.32	6.10333333333333	4.95	6.206	5.08666666666667	6.02	5.44	6.18	6.3	6.29	6.23	6.24666666666667	6.62	6.15	6.98333333333333	6.215	7.1
F26C11.1	5.05666666666667	5.59	5.29666666666667	5.35	5.27	5.40333333333333	5.26	5.35	4.97666666666667	4.92	5.20666666666667	5.045	5.4	4.89666666666667	5.10666666666667	4.84333333333333	3.68	3.66
pho-10	1.41666666666667	1.44666666666667	0	0.875	1.02	1.62	0.47	1.16333333333333	1.20333333333333	1.60666666666667	1.47	1.92	1.37666666666667	1.73666666666667	0.826666666666667	2.09666666666667	0.32	2.11
pho-11	8.22	9.33	9.11333333333333	9.405	8.804	9.88333333333333	9.15333333333333	9.92	8.99	9.60333333333333	9.29666666666667	9.595	9.08666666666667	9.22	8.57333333333333	9.00333333333333	6.14	7.28
C05C10.3	8.13333333333333	8.02	8.49333333333333	7.855	8.394	8.13666666666667	8.03	7.94	7.79333333333333	8.11666666666667	7.81	7.95	7.75	8.01333333333333	7.35333333333333	8.17666666666667	7.275	8.105
flad-1	6.47	6.21333333333333	6.75	6.07	6.844	6.07	6.66666666666667	6.27	6.75333333333333	7.02666666666667	6.84333333333333	6.965	6.88	7.27666666666667	6.74333333333333	7.62	6.585	7.625
dtmk-1	6.32	7.21	5.36333333333333	5.965	5.248	4.8	5.09333333333333	5.33	5.10333333333333	6.28333333333333	5.45333333333333	6.135	5.29666666666667	6.50333333333333	5.18333333333333	6.82333333333333	5.235	6.895
R53.4	9.82	9.83666666666667	10.0233333333333	9.55	9.6	9.65666666666667	9.61	9.53666666666667	9.38	9.47	9.38333333333333	9.4	9.4	9.40333333333333	9.11	9.53	9.075	9.5
nlt-1	7.56666666666667	7.99666666666667	7.71333333333333	7.685	7.594	7.80333333333333	8.03	7.78333333333333	8.13666666666667	7.69333333333333	7.98333333333333	7.57	7.88666666666667	7.62666666666667	7.92	7.33333333333333	7.49	7.3
ZK892.4	3.72	0.66	5.32333333333333	0.575	5.746	1.26333333333333	5.53666666666667	1.19666666666667	5.28333333333333	0.396666666666667	5.57	1.365	5.81	0.496666666666667	5.42	0.29	5.185	1.565
let-268	6.63	6.56333333333333	6.42	6.345	6.718	5.76666666666667	6.40666666666667	5.72	6.16333333333333	5.48333333333333	6.26	5.485	6.36666666666667	5.31333333333333	6.19666666666667	5.24666666666667	6.14	5.365
asah-2	6.71666666666667	7.01	7.4	7.565	7.606	7.92	7.66666666666667	7.96333333333333	7.64333333333333	7.57	7.57666666666667	7.65	7.50333333333333	7.51666666666667	7.37666666666667	7.26333333333333	6.06	5.915
gpd-4	6.03	3.46333333333333	6.79333333333333	3.62	6.752	5.05666666666667	6.72333333333333	5.91666666666667	6.84333333333333	7.12666666666667	6.97666666666667	6.9	6.99333333333333	7.31	6.72333333333333	7.52666666666667	6.195	7.555
plc-3	6.29	5.77333333333333	6.2	5.675	6.222	5.55333333333333	6.12666666666667	5.56333333333333	6.10666666666667	5.45333333333333	6.10333333333333	5.58	6.06666666666667	5.47333333333333	6.15333333333333	5.42666666666667	6.2	5.57
vha-9	8.78	8.78	8.99333333333333	8.59	8.442	9.06666666666667	8.81666666666667	9.02	8.72	8.93	8.67666666666667	8.855	8.74333333333333	8.85666666666667	8.60333333333333	8.94333333333333	8.265	9.185
gcy-4	1.67666666666667	0.473333333333333	0.403333333333333	0.17	1.226	0.86	0	0.803333333333333	0.943333333333333	0.466666666666667	1.13	0.945	0.993333333333333	1.06	1.07333333333333	1.58333333333333	2.105	2.54
gcy-5	1.42666666666667	1.63333333333333	1.65	1.37	2.226	1.34666666666667	2.55	1.48333333333333	2.58666666666667	1.87333333333333	2.27666666666667	1.135	2.62666666666667	1.66333333333333	2.43333333333333	2.19333333333333	3.385	2.23
C07E3.9	4.78333333333333	4.95333333333333	5.53	5	6.432	5.38333333333333	6.31666666666667	5.66333333333333	6.67333333333333	5.75333333333333	6.66333333333333	5.61	6.57	5.68	6.68666666666667	5.5	7.08	5.555
gpd-1	6.29666666666667	4.47333333333333	6.63666666666667	4.87	6.696	5.69	6.75	6.54	6.82333333333333	7.78666666666667	6.93333333333333	7.525	6.98	7.92	6.68666666666667	8.2	6.135	8.275
ZK673.2	7.60333333333333	6.88666666666667	7.73666666666667	7.13	7.72	7.68666666666667	7.75666666666667	7.81333333333333	7.98333333333333	8.13666666666667	7.87666666666667	8.035	7.88333333333333	8.37	8.06333333333333	8.53333333333333	8.815	8.905
C14A4.3	6.02	6.07666666666667	6.13333333333333	5.665	6.218	5.67333333333333	5.97666666666667	5.86666666666667	6.02	6.58333333333333	6.07	6.56	5.97333333333333	6.88333333333333	5.99333333333333	7.18666666666667	5.86	6.98
gbh-1	5.39	5.60666666666667	5.1	5.34	5.344	5.24666666666667	5.36	5.21666666666667	5.45666666666667	5.53666666666667	5.50333333333333	5.485	5.62333333333333	5.71	6.11333333333333	5.90333333333333	5.855	6.37
ech-4	7.61666666666667	7.67	7.94	7.445	8.086	7.54	7.8	7.54333333333333	7.73333333333333	7.58666666666667	7.72333333333333	7.54	7.77333333333333	7.53333333333333	7.58666666666667	7.68666666666667	7.165	7.5
gmps-1	7.82	6.52666666666667	7.93	6.64	7.924	6.85333333333333	7.91	7.19666666666667	7.96333333333333	7.92333333333333	7.99	7.885	8	8.21	7.84	8.50666666666667	7.855	8.565
metr-1	7.86	8.57666666666667	8.65333333333333	8.025	8.144	7.96666666666667	7.94333333333333	7.74	8.13333333333333	8.25333333333333	8.11	8.11	8.23333333333333	8.31	8.18	8.48	7.88	8.325
gst-5	6.68	7.22333333333333	6.59333333333333	7.345	6.358	6.91666666666667	6.42333333333333	6.86666666666667	6.33666666666667	6.75666666666667	6.40666666666667	6.645	6.18333333333333	6.43	6.25	6.17	6.39	6.46
sdhd-1	8.38333333333333	8.32333333333333	8.61333333333333	7.96	8.062	8.24666666666667	8.35666666666667	8.21666666666667	8.20333333333333	8.28666666666667	8.18666666666667	8.21	8.17666666666667	8.32333333333333	7.97333333333333	8.50333333333333	7.86	8.715
nuo-1	8.91	8.94666666666667	9.05	8.78	8.754	8.51333333333333	8.46333333333333	8.42	8.27666666666667	8.47333333333333	8.28666666666667	8.425	8.29666666666667	8.51	8.06333333333333	8.73	7.895	8.635
F40F8.1	6.85666666666667	6.59333333333333	7.08666666666667	6.375	7.052	6.28333333333333	6.96	6.50333333333333	7.00333333333333	7.14666666666667	7.03333333333333	7.045	7.02666666666667	7.36666666666667	6.79333333333333	7.68333333333333	6.88	7.6
cox-15	6.91333333333333	6.50666666666667	6.61333333333333	5.795	6.306	5.39333333333333	6.10666666666667	5.69	6.10333333333333	6.57666666666667	6.2	6.555	6.06666666666667	6.94333333333333	6.02666666666667	7.31	6.135	7.365
cchl-1	8.06666666666667	7.00666666666667	8.2	6.71	7.782	6.72666666666667	7.89333333333333	7.15333333333333	7.89666666666667	8.06666666666667	7.99	7.93	8.02333333333333	8.33333333333333	7.84	8.64	7.885	8.805
T06D8.10	7.61333333333333	7.41333333333333	4.88666666666667	7.11	4.774	4.81333333333333	4.22666666666667	4.40333333333333	4.95	4.89	4.81333333333333	4.88	5.25666666666667	5.01333333333333	5.48	5.29666666666667	5.675	5.36
B0491.5	8.77666666666667	8.79333333333333	8.99	8.615	8.714	8.44666666666667	8.57	8.39666666666667	8.34	8.55666666666667	8.34666666666667	8.395	8.31666666666667	8.57	8.05333333333333	8.83	7.995	8.945
B0491.1	5.94333333333333	4.84333333333333	6.54333333333333	4.635	6.65	5.24	6.55666666666667	5.64	6.65666666666667	6.38666666666667	6.73666666666667	6.21	6.81	6.67666666666667	6.59666666666667	6.98666666666667	6.47	7.16
B0491.7	5.94	5.34333333333333	5.45333333333333	4.93	5.26	4.33666666666667	5.02666666666667	4.94333333333333	5.13333333333333	5.70666666666667	5.32	5.64	5.34	5.91	5.18333333333333	6.07	5.04	5.905
vha-6	9.12	9.12	9.16333333333333	9.24	8.684	9.03333333333333	8.51	8.89333333333333	8.52	8.48	8.41666666666667	8.42	7.99	8.19333333333333	8.12666666666667	8.09333333333333	7.36	7.35
aars-1	5.81666666666667	5.36333333333333	5.9	5.245	5.858	4.9	5.63333333333333	5.41333333333333	5.63	6.17666666666667	5.67666666666667	6.1	5.75333333333333	6.27	5.59	6.51	5.225	6.165
age-1	6.11	5.42666666666667	6.3	5.25	6.556	5.42	6.31333333333333	5.91666666666667	6.53333333333333	7.02	6.58666666666667	6.9	6.63333333333333	7.27	6.46	7.6	6.74	7.76
F54D5.7	7.24666666666667	7.19	7.71333333333333	7.145	7.75	7.3	7.44	7.31666666666667	7.30666666666667	7.28	7.35	7.2	7.31	7.24333333333333	7.14333333333333	7.41666666666667	7.135	7.33
pcs-1	6.10333333333333	5.63666666666667	6.44333333333333	5.7	6.318	5.69	6.14333333333333	5.56666666666667	6.01	6.31	5.92	6.225	5.91	6.4	5.87666666666667	6.77333333333333	6.145	6.99
gfat-1	7.58	7.54	7.96666666666667	7.185	8.476	7.88333333333333	8.57	8.24666666666667	8.58	8.88666666666667	8.69333333333333	8.825	8.72	9.00666666666667	8.43666666666667	9.17666666666667	7.855	9.26
F07A11.5	6.38333333333333	6.86	7.11333333333333	7.19	6.478	7.06333333333333	6.4	6.69666666666667	6.04333333333333	6.15333333333333	6.1	6.135	6.00333333333333	5.72333333333333	5.83333333333333	5.75	5.095	5.325
tars-1	8.69	8.21666666666667	8.54666666666667	7.975	8.308	7.76	8.25666666666667	8.01333333333333	8.33666666666667	8.69	8.34333333333333	8.58	8.33666666666667	8.9	8.27333333333333	9.18333333333333	8.725	9.395
inos-1	7.64	8.18666666666667	7.82333333333333	8.125	8.096	8.23333333333333	8.11333333333333	8.19333333333333	8.28	8.29666666666667	8.27333333333333	8.345	8.33666666666667	8.51333333333333	8.62333333333333	8.68	9.025	8.725
ldh-1	7.58	7.47333333333333	7.99333333333333	7.31	7.96	7.46333333333333	7.8	7.42	7.62666666666667	7.32333333333333	7.74666666666667	7.305	7.52333333333333	7.26	7.36666666666667	7.43333333333333	7.265	7.39
alh-8	10.0266666666667	10.1366666666667	10.58	10.065	10.172	10.5466666666667	10.2566666666667	10.46	10.17	10.2266666666667	10.14	10.045	9.92	9.90333333333333	9.96666666666667	9.8	10.215	9.94
F43G6.5	0.58	0.213333333333333	0	0	0.294	0	0	0.226666666666667	0.943333333333333	1.78666666666667	0.57	1.645	0	2.03	0.21	1.73666666666667	0.51	0.45
Y17G7B.3	5.67	5.46666666666667	5.74333333333333	5.2	5.768	5.28	5.48666666666667	5.45666666666667	5.54666666666667	5.90666666666667	5.69666666666667	5.99	5.64666666666667	6.17	5.46333333333333	6.47333333333333	5.5	6.485
tpi-1	8.67333333333333	8.61666666666667	8.75333333333333	8.445	8.726	8.68	8.45666666666667	8.65666666666667	8.44666666666667	8.63333333333333	8.48	8.58	8.56666666666667	8.61333333333333	8.4	8.70333333333333	8.195	8.6
ippk-1	6.52	5.59	6.66	5.68	7.126	6.45666666666667	6.84666666666667	6.62	7.04666666666667	7.33666666666667	7.13333333333333	7.135	7.24333333333333	7.59666666666667	7.33	7.84	8.035	8.225
polg-1	5.46666666666667	4.94	5.38333333333333	4.6	5.678	4.75333333333333	5.38	5.13	5.61	6.23666666666667	5.74	6.26	5.52666666666667	6.59333333333333	5.44333333333333	6.95666666666667	5.465	6.775
daf-22	7.68333333333333	7.89666666666667	7.51333333333333	7.65	7.824	7.67666666666667	7.92333333333333	7.72666666666667	7.95666666666667	7.61	7.95	7.57	7.94666666666667	7.44	7.93	7.33333333333333	7.53	7.255
cox-10	5.99666666666667	5.79333333333333	5.74666666666667	5.16	5.49	4.93333333333333	5.27	4.89	5.22666666666667	5.37666666666667	5.18666666666667	5.42	5.22333333333333	5.61666666666667	5.06666666666667	5.99	5.18	6.105
pisy-1	6.92666666666667	6.32666666666667	7.03666666666667	5.985	6.854	6.65	7.21333333333333	6.95666666666667	7.41	7.7	7.40666666666667	7.555	7.36666666666667	7.97666666666667	7.32666666666667	8.25666666666667	7.585	8.73
cpt-1	7.78666666666667	7.99666666666667	7.57666666666667	7.725	8.042	8.19333333333333	8.09	8.28	8.35333333333333	8.8	8.36	8.62	8.31333333333333	8.95333333333333	8.56	9.00333333333333	8.46	9.225
spds-1	6.89666666666667	7.14	6.58	6.87	6.048	6.50666666666667	5.90666666666667	6.35666666666667	5.80333333333333	6.10666666666667	5.77666666666667	6.25	5.71	6.01666666666667	5.64666666666667	6.07	6.105	5.92
acl-7	5.98	6.05666666666667	6.33	6.345	6.05	5.99333333333333	5.88	5.87333333333333	5.79	5.55666666666667	5.79	5.65	5.96	5.75333333333333	6.31333333333333	5.59	6.255	5.305
bcmo-1	1.30666666666667	0.73	1.15666666666667	1.915	2.49	1.79333333333333	2.11	1.21333333333333	2.36333333333333	2.03666666666667	2.26333333333333	2.47	2.32333333333333	1.48666666666667	1.93333333333333	1.03666666666667	2.995	3.19
gsy-1	7.67666666666667	8.24	8.09666666666667	7.785	7.816	8.25	7.99666666666667	8.23666666666667	7.78666666666667	8.4	7.70666666666667	8.26	7.56666666666667	8.32	7.25	8.45	6.915	8.61
hphd-1	8.99666666666667	8.94666666666667	9.36333333333333	8.705	8.876	9.14	8.25666666666667	8.67666666666667	7.76333333333333	8	7.77666666666667	7.625	7.51	6.81666666666667	7.4	6.25333333333333	7.05	5.77
mecr-1	7.08	6.87	7.32	6.74	7.312	6.60666666666667	7.09	6.72	7.05	6.99	7.05333333333333	6.915	7.10333333333333	7.09	6.89	7.27666666666667	6.375	7.19
alh-7	6.47666666666667	6.50666666666667	6.61	6.3	6.768	6.51666666666667	6.73	6.66	6.59	6.69	6.63	6.63	6.56	6.83666666666667	6.51333333333333	7.14333333333333	6.3	7.015
F45H10.2	8.01666666666667	8.22	8.32333333333333	7.94	7.924	7.95333333333333	8.03666666666667	7.88666666666667	7.81666666666667	7.89666666666667	7.74333333333333	7.73	7.82666666666667	7.71333333333333	7.48666666666667	7.87	7.35	8.025
F45H10.3	8.46	8.47	8.74666666666667	8.17	8.338	8.40333333333333	8.59	8.4	8.31	8.36	8.32666666666667	8.33	8.37	8.38666666666667	8.08	8.52333333333333	7.92	8.55
Y48E1B.3	6.83	6.43	6.89666666666667	6.245	6.802	6.45666666666667	6.86666666666667	6.71	6.92	7.17	6.92333333333333	7.125	6.91	7.40666666666667	6.88333333333333	7.66333333333333	6.88	7.705
C31C9.2	8.16666666666667	8.23	6.97333333333333	7.405	7.456	7.52333333333333	7.29	7.49333333333333	7.43333333333333	7.53	7.39666666666667	7.485	7.67	7.61666666666667	7.65	7.82666666666667	7.54	7.505
rpoa-1	6.99666666666667	6.04666666666667	6.75666666666667	6.13	6.928	6.01	6.74	6.53333333333333	6.86	7.52666666666667	6.89	7.45	6.83333333333333	7.78333333333333	6.77333333333333	8.15666666666667	6.795	7.985
Y51H1A.3	8.64666666666667	8.36666666666667	8.77333333333333	8.05	8.256	8.16	8.30333333333333	8.10666666666667	8.09333333333333	8.12666666666667	8.03333333333333	8.055	8.02666666666667	8.17	7.8	8.36	7.755	8.41
Y39G8B.1	7.98666666666667	8.54666666666667	7.86666666666667	8.095	7.878	8.06666666666667	7.99333333333333	8.15666666666667	7.93	8.00666666666667	8.03333333333333	7.99	8.11333333333333	7.99333333333333	7.99	7.97333333333333	7.235	7.69
Y39G8B.2	3.73333333333333	4.29333333333333	3.27	3.67	3.834	3.49333333333333	4.01666666666667	3.99666666666667	3.68666666666667	5.03	3.75333333333333	4.81	3.74666666666667	5.27333333333333	3.96666666666667	5.63666666666667	3.67	5.79
cyp-37A1	6.32	6.57666666666667	6.36333333333333	6.755	6.494	6.75666666666667	6.52	6.69333333333333	6.46333333333333	6.56666666666667	6.33333333333333	6.52	6.13666666666667	6.67333333333333	6.33333333333333	6.57666666666667	5.495	6.355
K09E4.2	6.35	6.13666666666667	6.32333333333333	5.785	6.384	5.87	6.28333333333333	6.16333333333333	6.33666666666667	6.78666666666667	6.46333333333333	6.66	6.40333333333333	6.98666666666667	6.34666666666667	7.26	6.135	7.205
ace-4	2.65	3.15333333333333	3.19666666666667	3.205	2.82	3.16333333333333	2.58666666666667	3.27	2.56333333333333	3.3	2.66	3.51	1.90333333333333	3.32666666666667	2.55	3.40333333333333	2.56	3.47
ace-3	4.12	4.27666666666667	3.86	4.1	3.742	3.81	3.34333333333333	4.03	3.49	4.25	3.84333333333333	4.01	3.72	4.37	3.72333333333333	4.45333333333333	3.52	4.245
Y48B6A.13	5.24	4.87	5.03	4.47	5.012	4.27666666666667	4.79666666666667	4.78	4.91666666666667	5.91333333333333	5.03666666666667	5.71	4.97333333333333	6.17	4.84	6.45666666666667	4.62	6.545
men-1	8.28	8.04333333333333	8.72	7.99	8.774	8.28333333333333	8.72333333333333	8.31666666666667	8.63333333333333	8.39666666666667	8.67	8.295	8.68666666666667	8.35666666666667	8.45666666666667	8.51666666666667	8.135	8.38
ctl-2	7.28333333333333	7.59666666666667	7.16	7.645	7.638	7.98666666666667	7.96333333333333	7.95	8.09	8.00666666666667	7.98666666666667	7.885	7.80333333333333	8.14666666666667	8.01	7.95	7.705	8.33
ctl-1	3.25666666666667	3.78666666666667	3.31	3.875	4.918	4.12666666666667	4.18666666666667	3.9	4.61333333333333	4.11	4.73	4.215	3.91333333333333	4.53333333333333	4.64	4.29333333333333	4.195	5.115
ctl-3	3.97	2.53333333333333	4.58	3.015	5.416	3.80333333333333	5.06333333333333	3.64333333333333	5.29	4.97	5.27	4.975	5.34666666666667	5.46	5.25	5.75333333333333	5.37	6.045
agl-1	6.6	7.07333333333333	7.16	6.945	7.322	7.40666666666667	6.96	7.29333333333333	6.85	7.43666666666667	6.83666666666667	7.245	6.85333333333333	7.27	6.57	7.38	6.23	7.065
mes-2	6.22666666666667	4.76666666666667	6.58666666666667	4.82	6.716	5.34333333333333	6.74666666666667	6.11	6.92666666666667	7.29333333333333	6.96	7.095	6.94	7.61	6.79	8.04666666666667	7.155	8.295
cysl-2	6.38	7.58	6.50666666666667	6.5	7.204	7.62333333333333	6.56	7.28666666666667	6.35666666666667	7.36333333333333	6.27666666666667	7.095	6.43666666666667	7.30333333333333	5.98	7.62	7.845	7.69
gcy-29	3.29333333333333	3.38	2.54333333333333	2.76	2.542	2.94666666666667	2.27333333333333	2.46666666666667	2.87333333333333	3.19666666666667	2.24	2.94	2.31333333333333	2.46666666666667	2.48666666666667	2.84	2.99	2.525
catp-4	6.95333333333333	1.98666666666667	8.55666666666667	3.24	9.034	4.14666666666667	8.54333333333333	4.64333333333333	8.55666666666667	3.91666666666667	8.67666666666667	4.055	8.82	3.81666666666667	8.54666666666667	4.11666666666667	8.11	4.545
tps-2	7.74333333333333	8.02	7.90333333333333	8.03	8.632	8.45	8.26333333333333	8.28666666666667	8.29	8.11333333333333	8.18333333333333	8.155	8.23666666666667	8.1	7.92	7.95666666666667	7.48	7.65
glna-1	5.07666666666667	4.15333333333333	5.13	4.58	5.422	4.39	4.93333333333333	4.58333333333333	4.89666666666667	4.43333333333333	5.08	4.655	4.80333333333333	4.30666666666667	4.95	4.45333333333333	4.745	4.23
gpx-2	6.64666666666667	6.56	6.83333333333333	6.755	7.362	6.98	7.05666666666667	7.01666666666667	6.99333333333333	7.05	6.98666666666667	7.085	6.93666666666667	7.09666666666667	6.86	7.22	6.475	7.265
pde-3	5.28	5.53	5.48333333333333	5.265	5.426	5.34	5.42666666666667	5.37	5.42	5.52666666666667	5.37666666666667	5.46	5.43666666666667	5.54	5.44666666666667	5.63666666666667	5.975	5.54
elo-9	6.08	5.42666666666667	5.49666666666667	5.895	4.92	5.45333333333333	4.69666666666667	5.30666666666667	4.30333333333333	4.67	4.56	4.565	4.27	4.22	3.95	4.32666666666667	4.09	3.95
Y53F4B.3	5.67666666666667	5.39666666666667	5.68666666666667	4.27	5.358	4.35	5.66666666666667	5.28333333333333	5.73	6.43	5.74	6.19	5.76666666666667	6.61666666666667	5.62666666666667	6.93333333333333	5.49	7.145
nsun-5	5.34666666666667	4.55666666666667	5.04	4.51	5.124	4.32	5.06333333333333	4.97666666666667	5.27666666666667	6.15	5.21666666666667	6.065	5.16333333333333	6.42333333333333	5.17333333333333	6.75666666666667	5.29	6.875
pck-1	8.01	8.68	8.7	8.195	9.436	9.38	9.28333333333333	9.41333333333333	9.22	9.29666666666667	9.12	9.25	9.03333333333333	9.17	8.81	9.1	8.21	8.94
ads-1	8.29	8.01	8.23333333333333	8.4	8.046	8.02	7.84666666666667	7.87666666666667	7.77333333333333	7.67666666666667	7.72666666666667	7.645	7.77	7.70333333333333	7.96666666666667	7.77333333333333	7.605	7.545
helq-1	5.58	4.94666666666667	5.72	4.685	5.928	4.90333333333333	5.50333333333333	5.19333333333333	5.68	6.01666666666667	5.74	5.985	5.78333333333333	6.43	5.77	6.78	5.825	6.91
ceeh-1	5.65	6.26	6.14666666666667	6.405	6.642	6.80666666666667	6.60333333333333	6.87333333333333	6.70333333333333	6.75333333333333	6.66333333333333	6.875	6.64333333333333	6.69333333333333	6.61333333333333	6.55	6.025	6.26
K02F3.2	6.74	6.85	6.84333333333333	6.82	6.864	6.72333333333333	6.37	6.54333333333333	6.33333333333333	6.74666666666667	6.26666666666667	6.795	6.24	6.83666666666667	6.13	7.09666666666667	5.965	6.985
T24C4.5	4.49666666666667	3.11	4.57333333333333	3.385	4.728	4	4.48333333333333	4.67	4.66666666666667	5.85	4.73333333333333	5.77	4.85	6.28	4.61	6.71333333333333	4.9	6.985
ucr-2.3	7.28	4.79333333333333	7.81666666666667	5.23	7.96	5.74666666666667	7.76	6.53333333333333	7.72666666666667	7.51666666666667	7.78333333333333	7.425	7.81	7.78	7.61333333333333	8.16333333333333	7.555	8.23
sucl-2	7.69666666666667	7.55	7.87666666666667	7.405	7.912	7.41666666666667	7.7	7.65	7.68	7.86666666666667	7.67	7.775	7.65	7.91333333333333	7.56	8.17333333333333	7.065	8.105
crls-1	7.04666666666667	6.88	7.09	6.535	6.958	6.6	6.94666666666667	6.65333333333333	6.90333333333333	7.14666666666667	7.02	7.095	7.00333333333333	7.35	6.83666666666667	7.62333333333333	6.705	7.615
acsd-1	4.72	6.27666666666667	5.35666666666667	5.58	4.79	5.83	4.81333333333333	5.96333333333333	4.69333333333333	5.64666666666667	4.62333333333333	5.695	4.5	5.51	4.61	5.48333333333333	4.12	5.17
Y82E9BR.3	11.1233333333333	11.2933333333333	11.33	10.91	10.686	11.0033333333333	10.8833333333333	10.8733333333333	10.6466666666667	10.73	10.5633333333333	10.615	10.54	10.55	10.28	10.63	10.335	10.68
snf-6	4.76666666666667	4.53666666666667	5.16333333333333	4.385	5.618	4.43333333333333	5.15	4.57	5.11	5.64333333333333	5.26666666666667	5.6	5.24333333333333	5.95333333333333	5.21	6.29333333333333	5.1	6.305
sms-3	6.24333333333333	5.79	6.17333333333333	6.1	6.34	6.41666666666667	6.35333333333333	6.47	6.37333333333333	6.61666666666667	6.49333333333333	6.505	6.54333333333333	6.65	6.55	6.69	6.655	6.915
cht-4	6.09666666666667	6.32333333333333	3.54666666666667	5.85	2.778	3.84	3.29	3.61	2.96333333333333	3.68333333333333	3.58666666666667	3.965	3.23333333333333	3.67333333333333	2.94	3.66666666666667	2.36	3.24
Y22D7AR.6	5.69	5.56333333333333	5.63	5.595	5.738	6.25333333333333	5.8	6.21333333333333	5.72	5.95333333333333	5.85	6.055	5.78333333333333	5.78333333333333	5.66	5.68333333333333	6.19	5.69
B0524.2	4.09	0.193333333333333	5.59666666666667	0.775	6.216	1.92333333333333	5.9	2.49666666666667	5.90333333333333	2.58	6.04	1.65	6.23333333333333	2.30333333333333	5.91	2.35666666666667	5.295	2.695
polh-1	5.69333333333333	4.21666666666667	5.84666666666667	3.965	6.07	5.16666666666667	6.1	5.85333333333333	6.12333333333333	7.11333333333333	6.21333333333333	7.03	6.32333333333333	7.40666666666667	6.13666666666667	7.75666666666667	5.955	7.85
mboa-6	7.66666666666667	8.07333333333333	7.85	7.75	7.65	7.64	7.49	7.64	7.47	7.66666666666667	7.43666666666667	7.755	7.44333333333333	7.8	7.47666666666667	7.94	7.265	7.91
cpt-3	2.02666666666667	3.71	3.69666666666667	4.62	6.83	5.91	6.65333333333333	6.01666666666667	7.28333333333333	6.35333333333333	6.97	6.445	7.03666666666667	7.19333333333333	7.46	7.05666666666667	5.065	6.98
ppk-2	7.05333333333333	6.78333333333333	7.14333333333333	6.83	6.952	7.21333333333333	7.20333333333333	7.33666666666667	7.28	7.68666666666667	7.22666666666667	7.6	7.15666666666667	7.87333333333333	7.33333333333333	8.04	7.355	8.445
C39B5.6	5.75666666666667	4.89666666666667	5.58333333333333	4.695	5.68	4.81333333333333	5.69	5.20666666666667	5.72	6.18666666666667	5.68333333333333	6.18	5.65	6.59333333333333	5.61	6.9	5.755	7.05
strm-1	4.17333333333333	5.95333333333333	4.12333333333333	4.755	4.418	4.38666666666667	4.22	4.15333333333333	4.51666666666667	4.43	4.41	4.57	4.88666666666667	4.79666666666667	4.87333333333333	5.04333333333333	4.33	5.035
klo-2	5.1	4.84	5.55	5.48	5.018	5.46	5.04333333333333	5.17333333333333	4.73	4.8	4.58333333333333	4.7	4.47333333333333	4.61	4.81	4.46333333333333	3.895	3.855
Y54F10AM.5	8.19666666666667	8.03666666666667	8.27666666666667	7.72	7.804	7.77	7.63	7.63666666666667	7.46666666666667	7.56333333333333	7.46	7.495	7.49666666666667	7.56	7.20666666666667	7.72	7	7.685
pho-9	6.99666666666667	6.42	5.42	6.68	5.592	6.00666666666667	5.05666666666667	6.10666666666667	5.13333333333333	6.28	5.04	6.425	5.08	6.48	5.29333333333333	6.65666666666667	6.695	6.825
Y71H2AM.6	5.43333333333333	5.28666666666667	5.74333333333333	4.935	5.73	5.15666666666667	5.71333333333333	5.24	5.69333333333333	5.77333333333333	5.81	5.65	5.71	5.89666666666667	5.56333333333333	6.14666666666667	5.15	6.16
Y71H2AM.5	9.20666666666667	9.35666666666667	9.51	9.15	9.302	9.32333333333333	9.4	9.27666666666667	9.10333333333333	9.09333333333333	9.09666666666667	9.005	9.11666666666667	8.93666666666667	8.73666666666667	9.02	8.485	8.93
Y71H2AM.4	8.07	7.95	8.3	7.58	7.738	7.88	8.04333333333333	7.85	7.85	7.95	7.84	7.81	7.88333333333333	7.92333333333333	7.61666666666667	8.10666666666667	7.585	8.21
Y71H2AM.2	5.41666666666667	5.35	5.65666666666667	5.15	5.992	5.58666666666667	5.81	5.93	5.98	6.75	5.97333333333333	6.62	6.02	6.93	6	7.30333333333333	5.895	7.54
Y53G8B.2	4.94666666666667	5.48333333333333	5.28	5.555	6.648	6.64333333333333	5.91666666666667	6.33333333333333	6.08333333333333	6.40333333333333	6.19333333333333	6.4	6.43	6.59	5.98333333333333	6.48666666666667	5.425	6.335
Y53G8B.1	6.01333333333333	5.63	6.24666666666667	5.875	5.868	6.33	5.8	6.22333333333333	5.55666666666667	5.97666666666667	5.33	5.95	5.42333333333333	5.70333333333333	5.12	5.59333333333333	4.385	5.705
Y53G8AL.2	8.45666666666667	8.36	8.63333333333333	8.14	8.408	7.98666666666667	8.08333333333333	7.89666666666667	7.88666666666667	7.93666666666667	7.84	7.865	7.86333333333333	7.96333333333333	7.60333333333333	8.21	7.545	8.2
gly-14	4.01666666666667	0.966666666666667	4.71666666666667	1.965	5.166	2.50333333333333	4.93666666666667	3.48666666666667	4.85666666666667	4.63666666666667	5.01666666666667	4.475	5.15333333333333	4.89	4.93666666666667	5.4	5.03	5.49
M01F1.3	7.44	7.24333333333333	7.69	7.075	7.938	6.98	7.65333333333333	6.96333333333333	7.59666666666667	7.28	7.63	7.22	7.66333333333333	7.39333333333333	7.48666666666667	7.62666666666667	7.595	7.845
gsr-1	7.73666666666667	7.98666666666667	7.67666666666667	7.905	7.88	7.69666666666667	7.64333333333333	7.77333333333333	7.56	7.94666666666667	7.62333333333333	7.83	7.59	7.93666666666667	7.57333333333333	8.12	7.355	8.025
pdi-1	9.24	9.17666666666667	9.43666666666667	8.53	9.374	8.10333333333333	9.18666666666667	8.22333333333333	9.20666666666667	8.75666666666667	9.37	8.68	9.41	8.96666666666667	9.24	9.26666666666667	9.075	9.33
amx-1	4.73666666666667	5.21333333333333	4.87	4.95	4.816	5	4.74	5.07333333333333	4.96	5.53666666666667	4.79666666666667	5.33	4.94	5.54	4.97	5.72333333333333	4.655	5.595
C36A4.4	6.63666666666667	6	6.7	5.705	6.702	6.05333333333333	6.65666666666667	6.49666666666667	6.74666666666667	7.55	6.75	7.375	6.74333333333333	7.75	6.56666666666667	8.13	6.61	8.415
acs-19	8.29	8.87333333333333	8.8	8.92	8.844	9.09333333333333	8.74666666666667	8.92666666666667	8.77	8.98666666666667	8.59	8.87	8.69	8.99666666666667	8.49333333333333	9.06	8.885	9.235
mmcm-1	7.93	8.04333333333333	8.25333333333333	7.88	8.468	8.56	8.39333333333333	8.6	8.41333333333333	8.74333333333333	8.31666666666667	8.68	8.31666666666667	8.74	8.18666666666667	8.84333333333333	8.03	8.91
ZK1058.3	4.47	4.43666666666667	4.99333333333333	4.09	4.93	3.99333333333333	4.68	4.44	4.70333333333333	5.32666666666667	4.71	5.125	4.79333333333333	5.59666666666667	4.59	5.92333333333333	4.54	6.185
nit-1	5.5	6.07666666666667	5.66	6.155	6.038	6.38666666666667	6.06666666666667	6.34	5.89	6.55	5.97333333333333	6.32	5.83	6.45333333333333	5.44666666666667	6.60666666666667	5.8	6.435
rnr-2	6.82333333333333	6.46333333333333	6.17	5.72	6.288	5.68333333333333	5.92	6.5	6.00666666666667	7.85333333333333	6.20333333333333	7.715	6.02666666666667	8.1	5.88333333333333	8.46	5.635	8.335
glod-4	5.93333333333333	5.86666666666667	6.14666666666667	5.775	6.392	5.70666666666667	6.11	5.81	6.23666666666667	6.38666666666667	6.19	6.28	6.24666666666667	6.66	6.14	6.96333333333333	6.33	7.205
lars-1	8.25	7.96333333333333	7.98666666666667	7.685	7.946	7.3	7.72333333333333	7.51666666666667	7.95333333333333	8.23666666666667	7.95333333333333	8.21	7.94333333333333	8.57	8	8.96	8.73	9.045
B0285.6	3.24	3.59333333333333	3.45333333333333	3.61	3.984	3.64666666666667	3.78333333333333	3.63333333333333	3.95666666666667	3.61666666666667	4.06333333333333	3.745	4.02666666666667	3.49666666666667	3.77	3.44333333333333	3.69	3.835
ckb-1	4.67333333333333	5.01333333333333	4.91	4.87	5.202	4.63333333333333	5.04333333333333	4.30666666666667	5.14333333333333	4.34	5.15333333333333	4.69	5.31666666666667	4.53666666666667	5.17666666666667	4.55333333333333	5.21	4.485
ckb-2	6.31666666666667	6.11333333333333	4.86333333333333	6.315	4.538	5.47333333333333	4.49	5.07	5.06333333333333	5.01666666666667	4.93666666666667	5.28	5.2	5.49	5.87333333333333	5.66666666666667	5.295	6.18
ckb-3	1.11333333333333	0	1.22333333333333	0.17	1.202	0.62	0.856666666666667	0	1.32333333333333	0.19	1.3	0	1.31666666666667	0	0.96	1.02666666666667	1.96	1.7
prdx-3	8.08666666666667	8.08333333333333	8.23666666666667	7.82	8.184	7.69333333333333	7.98666666666667	7.64	7.83666666666667	7.81333333333333	7.85	7.77	7.91	7.92333333333333	7.61	8.16666666666667	7.205	8.205
ugt-62	8.47333333333333	7.89	8.54333333333333	7.94	8.838	7.44	8.14	7.50666666666667	7.75333333333333	7.45333333333333	7.94	7.7	7.68666666666667	7.4	7.62666666666667	7.43666666666667	5.925	6.62
mlcd-1	6.38666666666667	5.31	7.33333333333333	5.355	7.632	6.35333333333333	7.53333333333333	6.48	7.63	6.93666666666667	7.69333333333333	6.87	7.77	7.14666666666667	7.53333333333333	7.24333333333333	7.375	7.44
idhg-1	8.39	7.60666666666667	8.55	7.37	8.634	7.51666666666667	8.6	7.73	8.66666666666667	8.44333333333333	8.70666666666667	8.395	8.72	8.7	8.54333333333333	9.02	8.48	9.09
asb-1	7.82666666666667	6.21666666666667	8.26333333333333	6.18	8.344	6.62333333333333	8.17666666666667	7.28333333333333	8.21	8.15333333333333	8.29333333333333	8.06	8.35333333333333	8.33666666666667	8.11666666666667	8.68333333333333	7.865	8.575
F10F2.2	7.1	7.58333333333333	7.59333333333333	7.825	7.444	7.74666666666667	7.22	7.67333333333333	7.4	7.46	7.26	7.58	7.08	7.42333333333333	7.23	7.25666666666667	6.5	7.075
ppat-1	4.95666666666667	5.64666666666667	6.42	6.275	5.97	6.27666666666667	5.85333333333333	6.17333333333333	5.77333333333333	5.90333333333333	5.80333333333333	5.955	5.58	5.65333333333333	5.51666666666667	5.62333333333333	4.755	5.535
T04A8.7	6.87666666666667	6.89333333333333	7.29	6.795	7.06	7.23666666666667	6.94333333333333	7.33333333333333	6.81333333333333	7.87666666666667	6.80333333333333	7.66	6.84	7.98	6.55666666666667	8.28	6.315	8.425
acy-1	5.71666666666667	5.48	5.79333333333333	5.84	5.64	5.52	5.6	5.44333333333333	5.77666666666667	5.57666666666667	5.73	5.535	5.67333333333333	5.41	5.77333333333333	5.67666666666667	5.625	5.695
rars-1	7.57	7.3	7.61	7.19	7.656	7.08	7.42333333333333	7.26	7.47666666666667	7.69666666666667	7.51333333333333	7.71	7.44666666666667	7.93	7.39	8.23	7.47	8.14
mmab-1	6.18333333333333	6.32333333333333	6.22	6.185	6.242	6.00666666666667	6.10333333333333	6.11333333333333	6.02333333333333	6.4	5.96	6.285	5.92	6.52333333333333	5.70666666666667	6.75	5.585	6.77
set-2	6.95333333333333	5.37	7.42333333333333	5.295	7.654	5.7	7.51	6.25	7.61	7.35333333333333	7.65666666666667	7.29	7.71333333333333	7.67	7.59333333333333	8.13666666666667	7.49	8.255
rpb-2	7.47666666666667	6.72	7.36	6.475	7.39	6.47	7.22666666666667	6.87666666666667	7.36666666666667	7.75333333333333	7.47666666666667	7.7	7.41333333333333	8.14	7.34666666666667	8.51333333333333	7.645	8.77
alh-1	8.60666666666667	9.02	8.8	8.895	8.722	8.83333333333333	8.58	8.76	8.61333333333333	8.80333333333333	8.60666666666667	8.79	8.58666666666667	8.82666666666667	8.36333333333333	8.96	8.225	8.785
tag-174	8.66666666666667	8.77333333333333	8.89666666666667	8.605	8.836	8.60333333333333	8.75333333333333	8.55333333333333	8.65	8.58	8.63	8.48	8.62333333333333	8.48666666666667	8.4	8.63	8.28	8.795
cah-1	4.11	3.9	4.13666666666667	4.14	4.674	4.22	4.44	4.28666666666667	4.42333333333333	5.05333333333333	4.71333333333333	5.015	4.9	5.18	4.75666666666667	5.45666666666667	3.8	5.19
gars-1	8.00666666666667	7.89333333333333	7.79666666666667	7.265	7.702	6.94666666666667	7.52666666666667	7.24666666666667	7.66666666666667	7.84	7.66666666666667	7.75	7.63	8.02666666666667	7.52666666666667	8.32666666666667	7.645	8.25
T10F2.2	7.18	6.22666666666667	7.16	6.015	7.142	5.93666666666667	6.98333333333333	6.40666666666667	7.00333333333333	7.11666666666667	7.08333333333333	7.03	7.05333333333333	7.35	6.93	7.65666666666667	7.26	7.665
K10D2.7	4.12333333333333	4.47666666666667	4.63666666666667	4.65	4.362	4.75333333333333	4.77333333333333	4.65666666666667	4.68333333333333	4.83	4.45333333333333	4.365	4.51333333333333	4.68666666666667	4.47666666666667	4.75	4.445	5.35
emb-8	8.59	8.30666666666667	8.72333333333333	8.035	8.786	8.28333333333333	8.64	8.19	8.53	8.42666666666667	8.55333333333333	8.35	8.65666666666667	8.55666666666667	8.55333333333333	8.72333333333333	8.345	9.095
ZC155.4	5.48	5.05	5.87	5.875	6.616	6.03	6.28333333333333	6.42	6.56666666666667	6.92	6.62666666666667	6.965	6.51666666666667	7.09333333333333	6.34333333333333	7.24666666666667	5.765	7.245
atp-2	11.3866666666667	11.2366666666667	11.4966666666667	10.85	10.81	10.9033333333333	10.8266666666667	10.7366666666667	10.5966666666667	10.8233333333333	10.5733333333333	10.705	10.5933333333333	10.67	10.33	10.85	10.195	10.84
prx-10	5.97666666666667	5.53	5.91	5.17	6.036	5.23	5.95	5.46333333333333	6.07666666666667	6.46	6.18	6.41	6.16666666666667	6.80333333333333	6.03	7.17	6.425	7.22
hap-1	5.48333333333333	5.50333333333333	5.29	5.14	5.284	4.65666666666667	4.98666666666667	4.91666666666667	5.18	5.51	5.19666666666667	5.48	5.08333333333333	5.78	5.02333333333333	5.97	5.035	5.925
ZC395.10	8.19333333333333	8.07333333333333	8.10333333333333	7.715	7.76	7.28	7.9	7.69333333333333	7.94	8.21333333333333	7.88	8.115	7.91333333333333	8.42333333333333	7.77	8.68333333333333	7.715	8.745
clk-1	6.29333333333333	6.09333333333333	6.41333333333333	5.8	6.394	5.94666666666667	6.29	5.89666666666667	6.21333333333333	6.20333333333333	6.34666666666667	6.16	6.33	6.45	6.12333333333333	6.71	6.31	7.025
F52C9.3	7.03333333333333	6.54	6.72333333333333	5.94	6.57	5.75	6.45	6.06	6.59666666666667	6.83666666666667	6.57666666666667	6.795	6.58333333333333	7.17	6.49	7.51666666666667	6.725	7.625
F48E8.3	6.84666666666667	7.05	7.05333333333333	6.74	7.238	6.67666666666667	6.95	6.77	7.07666666666667	7.06	7.02666666666667	7.035	7.09333333333333	7.29666666666667	7.05	7.56	7.355	7.665
F09F7.7	5.96	5.89666666666667	6.02333333333333	5.88	6.848	6.15	6.81333333333333	6.34	7.14	6.85	7.10333333333333	6.895	6.98333333333333	7.38333333333333	7.06	7.67333333333333	8.035	8.33
hach-1	8.13	8.01	8.55333333333333	7.625	8.154	8.36	7.82333333333333	8.17666666666667	7.47	7.97333333333333	7.61666666666667	7.7	7.49333333333333	7.57	7.35	7.75	6.945	7.73
rpc-2	7.62333333333333	6.76	7.34666666666667	6.56	7.42	6.64666666666667	7.2	7.08666666666667	7.19	8.00666666666667	7.29	7.91	7.22666666666667	8.25	7.11333333333333	8.54333333333333	7.1	8.365
F56D2.5	5.48666666666667	5.22	4.36333333333333	5.485	4.88	4.96666666666667	4.4	4.88	4.59	4.90666666666667	4.53333333333333	4.94	4.76	5.09	4.78333333333333	5.27333333333333	5.87	5.475
F56D2.2	5.20666666666667	4.22333333333333	5.63666666666667	4.06	5.874	4.59666666666667	5.70333333333333	5.19	5.79333333333333	6.37333333333333	6.00333333333333	6.2	5.85	6.69333333333333	5.77	7.05666666666667	5.905	7.135
ucr-1	9.43666666666667	9.39666666666667	9.56666666666667	9.2	9.152	8.97333333333333	8.90666666666667	8.85666666666667	8.75666666666667	8.94	8.71333333333333	8.805	8.72333333333333	8.88666666666667	8.51	9.17	8.315	9.095
bas-1	6.44666666666667	6.99333333333333	6.86666666666667	6.99	6.728	7.00666666666667	6.53333333333333	7.02333333333333	6.3	6.54	6.32666666666667	6.645	6.12666666666667	6.28333333333333	5.86333333333333	6.21	4.59	5.41
basl-1	5.84333333333333	1.26666666666667	7.29666666666667	2.355	7.776	3	7.58333333333333	3.5	7.48	3.00333333333333	7.63666666666667	2.64	7.76666666666667	2.81	7.49333333333333	2.84	7	3.82
Y37B11A.2	4.30666666666667	4.05333333333333	4.50333333333333	3.965	5.002	4.14333333333333	4.51	4.57333333333333	4.65666666666667	5.85333333333333	4.72666666666667	5.78	4.68666666666667	6.12666666666667	4.53	6.49	4.445	6.305
polq-1	5.93	4.53	6.53	4.87	7.026	5.53666666666667	6.76666666666667	6.07	7.01333333333333	7.16666666666667	7.02333333333333	7.125	7.06666666666667	7.48	6.93666666666667	7.91	6.895	7.89
alh-9	7.69333333333333	8.33333333333333	8.97666666666667	8.425	9.44	9.11	9.17666666666667	9.28333333333333	8.83333333333333	8.96333333333333	8.95	9	8.77333333333333	8.62333333333333	8.36	8.50333333333333	7.005	7.61
eng-1	5.51333333333333	5.28333333333333	6.00666666666667	5.085	6.076	5.33666666666667	6.08	5.57333333333333	6.06666666666667	6.24666666666667	6.12666666666667	6.19	6.09333333333333	6.52666666666667	5.97	6.8	5.975	7.01
aldo-2	9.50666666666667	9.94333333333333	10.1433333333333	9.775	9.92	10.1166666666667	9.83333333333333	10.1066666666667	9.71333333333333	10.0266666666667	9.63333333333333	9.91	9.67666666666667	9.86333333333333	9.52	9.77	9.28	9.82
tdo-2	8.1	8.15666666666667	8.1	8.225	8.198	8.31333333333333	8.11	8.35666666666667	8.13666666666667	8.15666666666667	8.18666666666667	8.21	8.25333333333333	7.99666666666667	8.01	7.93	7.07	7.31
F25B5.6	6.91	7.11666666666667	6.89	6.725	6.71	6.94	6.44	6.93	6.52333333333333	7.37333333333333	6.56333333333333	7.25	6.52666666666667	7.48333333333333	6.42333333333333	7.79333333333333	6.485	7.765
F25B5.3	9.45	8.91	9.00666666666667	9.135	9.104	9.01333333333333	9.11333333333333	8.96666666666667	9.08	8.94	9.19333333333333	8.855	9.18	8.79666666666667	9.01333333333333	8.85666666666667	8.77	8.725
mvk-1	7.86666666666667	7.87333333333333	7.84333333333333	7.635	7.794	7.60666666666667	7.74	7.61	7.76333333333333	8.1	7.78	8.085	7.75	8.30333333333333	7.67333333333333	8.63333333333333	7.84	8.805
stt-3	8.80333333333333	8.63	8.70666666666667	8.26	8.632	7.96333333333333	8.46666666666667	8.06	8.59	8.57	8.62666666666667	8.465	8.62666666666667	8.72666666666667	8.55666666666667	9.00666666666667	8.42	8.905
T12A2.1	5.49	6.07333333333333	6.31666666666667	6.405	6.508	7.09333333333333	6.32666666666667	7.33333333333333	6.45666666666667	7.09	6.51	7.17	6.55	7.07	6.64666666666667	6.89333333333333	5.82	6.3
let-767	9.01666666666667	9.24666666666667	9.41333333333333	9.03	8.572	9.03	8.65	8.82	8.46	8.63666666666667	8.43666666666667	8.58	8.39333333333333	8.44	8.16	8.62	7.885	8.665
C16A3.5	8.46333333333333	8.59333333333333	8.61666666666667	8.515	8.318	8.20333333333333	8.09333333333333	8.07333333333333	7.90333333333333	8.07	7.83333333333333	8.01	7.80333333333333	8.11	7.60333333333333	8.31666666666667	7.635	8.255
oatr-1	8.35333333333333	8.71666666666667	8.86333333333333	8.565	9.056	8.78666666666667	9.01333333333333	8.95333333333333	8.98333333333333	8.93333333333333	9.18	8.87	9.10666666666667	8.70333333333333	8.83333333333333	8.80333333333333	8.07	8.27
atgl-1	7.01666666666667	6.57666666666667	7.15333333333333	6.825	7.318	6.8	7.23666666666667	7.09	7.32666666666667	7.66333333333333	7.33333333333333	7.5	7.42	7.85666666666667	7.26666666666667	8.15	7.625	8.425
mel-32	8.81333333333333	9.08	9.46666666666667	8.97	8.9	8.96666666666667	8.82333333333333	8.89333333333333	8.78666666666667	9.03666666666667	8.77	8.91	8.72	8.99333333333333	8.6	9.22666666666667	7.935	9.285
let-721	7.50333333333333	7.27666666666667	8.06333333333333	7.05	8.49	7.57333333333333	8.17	7.61333333333333	8.14	7.92666666666667	8.15	7.84	8.19333333333333	8.03333333333333	7.98666666666667	8.23666666666667	7.76	8.18
set-1	6.44666666666667	5.57666666666667	6.46666666666667	5.36	6.636	5.89	6.67666666666667	6.48666666666667	6.82333333333333	7.57	6.89333333333333	7.48	6.89333333333333	7.9	6.75333333333333	8.22	6.855	8.445
jhdm-1	7.27666666666667	6.13333333333333	7.47333333333333	5.965	7.414	6.57	7.52	7.1	7.71666666666667	8.15333333333333	7.75	8.04	7.71666666666667	8.44666666666667	7.58	8.74	7.625	8.86
algn-1	6.26	5.81	6.52666666666667	5.725	6.656	6.01	6.63333333333333	6.27666666666667	6.77	7.18666666666667	6.76666666666667	7.065	6.78666666666667	7.39	6.63666666666667	7.73333333333333	6.645	8
T26A5.8	5.28	4.72333333333333	5.21	4.335	4.974	4.74333333333333	5.16333333333333	5.31	5.38333333333333	6.34	5.45333333333333	6.34	5.42333333333333	6.78333333333333	5.19333333333333	7.15666666666667	5.705	7.49
nduf-2.2	6.96333333333333	4.63666666666667	7.45	5.02	7.558	5.61666666666667	7.29	6.39333333333333	7.39333333333333	7.41	7.43333333333333	7.3	7.48	7.68333333333333	7.28	8.06	7.01	8.08
ddo-3	6.22333333333333	5.06	7.2	5.235	7.724	5.38666666666667	7.68333333333333	5.74333333333333	7.84333333333333	6.04666666666667	8.01666666666667	5.95	8.20333333333333	5.88666666666667	8.36	5.56666666666667	8.09	5.6
mdh-2	10.15	10.23	10.3466666666667	9.8	9.544	9.86	9.65	9.72666666666667	9.41333333333333	9.68333333333333	9.36	9.57	9.38333333333333	9.44333333333333	9.15333333333333	9.54666666666667	8.945	9.52
C13B9.2	4.27666666666667	3.19333333333333	4.66666666666667	3.265	5.088	3.76	4.96666666666667	4.3	5.13333333333333	5.52333333333333	5.23333333333333	5.385	4.94333333333333	5.81666666666667	4.93333333333333	6.15666666666667	5.005	6.175
K04C2.2	7.2	5.78333333333333	6.99333333333333	5.855	6.928	5.92666666666667	6.7	6.61	6.91333333333333	7.61333333333333	6.94333333333333	7.555	6.84	7.94333333333333	6.78666666666667	8.32	6.83	8.295
coq-2	5.84333333333333	5.61	6.01333333333333	5.46	6.286	5.68666666666667	6.00666666666667	5.63666666666667	6.07	6.21333333333333	6.27333333333333	6.28	6.19333333333333	6.56666666666667	5.87	6.88	6.005	7.055
F57B9.1	6.21	6.55	6.44	6.285	6.726	6.58	6.28	6.36333333333333	6.25333333333333	6.48333333333333	6.29	6.4	6.35666666666667	6.60666666666667	6.07	6.78	6.11	6.815
ger-1	6.33666666666667	6.36333333333333	6.5	5.995	6.616	5.94333333333333	6.41666666666667	5.84	6.29	5.75666666666667	6.30666666666667	5.845	6.29333333333333	5.74	6.22333333333333	5.98666666666667	5.555	5.92
rpia-1	7.54	7.31666666666667	7.81	7.305	6.972	7.20333333333333	6.89333333333333	7.09	6.86333333333333	7.44666666666667	6.74333333333333	7.345	6.71333333333333	7.55666666666667	6.62333333333333	7.91	7.15	8.34
ggtb-1	7.14333333333333	6.11666666666667	8.33333333333333	5.98	8.8	6.12333333333333	8.57333333333333	6.31	8.54333333333333	6.78666666666667	8.68666666666667	6.67	8.81333333333333	6.93333333333333	8.55	7.21333333333333	8.385	7.265
nuo-4	8.5	8.42333333333333	8.65333333333333	8.275	8.478	8.06666666666667	8	7.92666666666667	7.89	8.04666666666667	7.94333333333333	8.06	7.91333333333333	8.13	7.68666666666667	8.38	7.56	8.155
acs-4	8.57666666666667	7.45	8.66	7.5	8.732	7.61333333333333	8.73	7.99	8.80666666666667	8.87	8.86333333333333	8.755	8.90333333333333	9.1	8.76333333333333	9.42333333333333	8.955	9.61
F37C12.3	7.7	7.64333333333333	7.85	7.425	7.606	7.20333333333333	7.39333333333333	7.13	7.19333333333333	7.20666666666667	7.22666666666667	7.16	7.22	7.25333333333333	6.97333333333333	7.46333333333333	6.76	7.435
dpy-31	6.58	7.27	6.74666666666667	6.99	7.142	7.30333333333333	7	7.34666666666667	7.08666666666667	7.26	7.21	7.365	7.31	7.40666666666667	7.28333333333333	7.40333333333333	6.775	7.275
R151.2	8.57333333333333	8.39666666666667	8.22666666666667	8.375	8.256	8	8.10666666666667	8.09333333333333	8.11666666666667	8.32666666666667	8.23333333333333	8.3	8.16	8.44333333333333	8.17666666666667	8.65	7.79	8.48
adr-2	6.20333333333333	5.45333333333333	6.48333333333333	5.285	6.706	5.52333333333333	6.58666666666667	6.03333333333333	6.68333333333333	7.10666666666667	6.71	6.975	6.72666666666667	7.35666666666667	6.57	7.75666666666667	6.785	7.945
T20H4.5	8.08	8.16333333333333	8.18333333333333	7.92	7.81	7.52333333333333	7.39666666666667	7.34666666666667	7.24666666666667	7.46333333333333	7.25	7.405	7.25333333333333	7.46666666666667	7.02666666666667	7.75333333333333	7	7.785
pars-1	8.09666666666667	8.24	7.89	7.695	7.808	7.11333333333333	7.57	7.27666666666667	7.59333333333333	7.85666666666667	7.65	7.81	7.68	8.13	7.57	8.46666666666667	7.835	8.47
psd-1	6.59666666666667	6.44	7.11666666666667	6.475	7.242	6.98	7.17	7.01666666666667	7.22	7.31	7.31	7.26	7.30333333333333	7.54333333333333	7.43666666666667	7.64666666666667	7.47	7.63
pho-5	5.83333333333333	5.92333333333333	5.92666666666667	5.7	5.746	5.74666666666667	5.79	6.03333333333333	5.97666666666667	6.73	5.82666666666667	6.54	5.85666666666667	6.96333333333333	5.91333333333333	7.26666666666667	6.185	7.535
algn-11	6.50666666666667	6.2	6.77666666666667	6.27	7.13	6.23	6.69	6.55	6.92	7.26666666666667	6.94333333333333	7.195	6.97666666666667	7.58666666666667	6.86333333333333	7.95	6.935	8.11
F08F8.7	6.64333333333333	6.80333333333333	6.53	6.645	6.462	6.11333333333333	6.08666666666667	6.12333333333333	6.13333333333333	6.32	6.11333333333333	6.335	6.03333333333333	6.5	5.98	6.78666666666667	6.06	6.73
hmgr-1	6.78333333333333	6.35	7.01333333333333	6.24	7.3	6.60333333333333	6.98333333333333	6.77	6.99	7.10666666666667	7.02333333333333	7.08	7.14333333333333	7.26333333333333	6.81333333333333	7.53666666666667	6.68	7.515
alh-12	7.5	8.03	7.94333333333333	8.355	7.732	8.15	7.61	7.96666666666667	7.47666666666667	7.53666666666667	7.43666666666667	7.565	7.15666666666667	7.19666666666667	6.89	6.95333333333333	5.845	6.015
fum-1	9.11666666666667	8.95333333333333	9.36333333333333	8.66	8.928	8.74333333333333	8.97333333333333	8.73333333333333	8.88333333333333	9.01333333333333	8.83666666666667	8.855	8.84333333333333	8.97666666666667	8.67333333333333	9.23	8.525	9.315
upp-1	6.68	6.33	6.90333333333333	6.395	7.102	6.35	7.05666666666667	6.56	7.05666666666667	7.23666666666667	7.17333333333333	7.13	7.26666666666667	7.46333333333333	7.07333333333333	7.79	7.575	8.045
ZK686.3	8.70666666666667	8.59666666666667	8.73	8.13	8.268	8.03666666666667	8.39666666666667	8.1	8.50333333333333	8.34666666666667	8.50333333333333	8.25	8.51666666666667	8.39333333333333	8.43	8.60666666666667	8.21	8.67
coq-5	6.73666666666667	6.57333333333333	6.87333333333333	6.25	6.526	5.87	6.27333333333333	5.96	6.09666666666667	6.47666666666667	6.20666666666667	6.465	6.17333333333333	6.68333333333333	5.91333333333333	6.97666666666667	5.54	6.94
tyr-1	5.88333333333333	6.55666666666667	6.44666666666667	6.485	7.21	6.90666666666667	7.35	6.99	7.42666666666667	7.13333333333333	7.62666666666667	7.055	7.53666666666667	7.11666666666667	7.36	6.98666666666667	6.11	6.295
sup-18	4.44333333333333	3.47	4.00666666666667	4.195	3.672	3.9	3.57666666666667	3.49333333333333	3.51333333333333	4.06	3.55666666666667	4.19	3.86666666666667	4.31	3.63	4.62666666666667	4.595	4.685
gly-3	7.44666666666667	7.29	7.77	6.615	7.894	6.78	7.77333333333333	6.98666666666667	7.83333333333333	7.46666666666667	7.83333333333333	7.415	7.87333333333333	7.65666666666667	7.73666666666667	7.97666666666667	7.785	8.14
C29E4.10	3.36333333333333	3.07	3.8	3.665	4.168	3.73333333333333	4.42666666666667	3.86666666666667	4.82	4.31333333333333	4.88666666666667	4.295	4.87666666666667	4.23	5.18333333333333	4.14333333333333	4.815	4.24
gsto-1	7.85333333333333	7.86333333333333	7.86666666666667	6.98	6.286	5.71666666666667	5.80666666666667	5.72666666666667	5.98	5.33666666666667	5.58	5.795	6.07333333333333	5.44666666666667	6.24666666666667	5.25333333333333	4.63	5.31
let-754	8.28333333333333	8.41666666666667	8.59333333333333	7.985	8.486	7.73	8.33	7.68666666666667	8.26	7.77	8.38333333333333	7.765	8.43666666666667	7.86333333333333	8.15	8.12666666666667	7.81	8.115
aco-2	9.62666666666667	9.57666666666667	9.87333333333333	9.42	9.956	9.47666666666667	9.64	9.46333333333333	9.58	9.65666666666667	9.61666666666667	9.6	9.66333333333333	9.64	9.58333333333333	9.78666666666667	9.19	9.565
F44B9.10	2.92333333333333	3.36333333333333	2.70666666666667	3.44	3.106	3.49666666666667	3.33	3.31666666666667	3.53333333333333	3.31666666666667	3.68666666666667	3.605	3.69333333333333	3.39333333333333	3.57666666666667	3.57333333333333	3.145	3.62
idi-1	6.18666666666667	5.45	6.32333333333333	5.56	6.34	5.69	6.36666666666667	5.99666666666667	6.47	6.77666666666667	6.57333333333333	6.71	6.57333333333333	7.05666666666667	6.42666666666667	7.43	6.7	7.61
C14B9.2	7.78666666666667	8.14666666666667	7.28	7.515	7.16	6.9	7.02	6.93	7.23666666666667	7.25666666666667	7.08666666666667	7.27	7.23666666666667	7.49666666666667	7.23	7.70666666666667	6.925	7.785
F10E9.12	5.01333333333333	4.78333333333333	5.43666666666667	5.785	6.5	6.32	6.21666666666667	6.38333333333333	6.48666666666667	6.3	6.51333333333333	6.31	6.77666666666667	6.77	7.19333333333333	6.82333333333333	7.79	7.315
R05D3.6	0	0	0	0	0.088	0	0	0	0	0	0	0	0	0	0	0	0	0
met-2	6.56	5.51333333333333	6.61	5.505	6.72	5.84333333333333	6.54	6.33	6.80666666666667	7.34666666666667	6.77	7.28	6.77	7.70333333333333	6.68333333333333	8.13	7.015	8.185
lap-1	7.90666666666667	7.41666666666667	7.85333333333333	7.37	7.638	6.88666666666667	7.41666666666667	6.99	7.43	7.47666666666667	7.48666666666667	7.405	7.47333333333333	7.63	7.44666666666667	7.96666666666667	7.38	7.92
acdh-6	6.58333333333333	6.4	3.34333333333333	5.925	2.99	3.41333333333333	1.52666666666667	2.31333333333333	1.86	2.08	1.78	2.54	1.31333333333333	1.96333333333333	1.38	1.72666666666667	2.375	2.005
polk-1	5.48333333333333	4.42666666666667	5.71666666666667	4.225	5.756	5.10666666666667	5.69333333333333	5.92	5.88666666666667	7.19333333333333	5.84333333333333	7.005	5.75333333333333	7.48333333333333	5.74333333333333	7.77666666666667	5.8	7.83
anmt-1	6.39666666666667	6.51	6.3	6.16	6.126	6.01333333333333	6.43	6.03	6.33666666666667	6.03666666666667	6.30333333333333	6.025	6.38666666666667	6.28333333333333	6.35666666666667	6.34666666666667	6.08	6.775
B0303.3	8.27	8.29333333333333	8.60666666666667	7.73	8.886	7.93333333333333	8.66333333333333	7.97333333333333	8.66	8.14666666666667	8.73	8.135	8.84	8.32666666666667	8.73666666666667	8.48333333333333	8.36	8.65
ZK370.4	7.41333333333333	6.81333333333333	7.82333333333333	7.095	8.348	7.43	7.96666666666667	7.52333333333333	8.01	8.09333333333333	8.10333333333333	8.03	8.14666666666667	8.33	8.05	8.60333333333333	8.04	8.745
mig-22	7.03666666666667	6.52666666666667	7.3	6.78	7.03	7.04333333333333	7.18666666666667	7.24333333333333	7.25333333333333	7.86333333333333	7.26666666666667	7.765	7.20666666666667	8.03	7.11	8.32	7.165	8.55
unc-32	7.67333333333333	7.88666666666667	7.64666666666667	7.59	8.026	7.39333333333333	7.66	7.42666666666667	7.71	7.63666666666667	7.79666666666667	7.61	7.80666666666667	7.81333333333333	7.78666666666667	7.99666666666667	7.84	8.095
tpk-1	3.76333333333333	3.69666666666667	3.87666666666667	3.46	4.364	3.89	4.06	3.84333333333333	4.28333333333333	5.02	4.49666666666667	4.785	4.52333333333333	5.32	4.23666666666667	5.68333333333333	4.48	5.875
trxr-2	5.49	5.17666666666667	5.95333333333333	4.845	6.166	4.94333333333333	6.01	5.02	6.02333333333333	5.71	6.04666666666667	5.685	5.98333333333333	5.99666666666667	5.96	6.37	5.81	6.395
ZK643.2	3.91	3.66666666666667	4.31	3.1	4.568	3.92333333333333	4.34	4.45666666666667	4.38666666666667	5.79666666666667	4.73333333333333	5.705	4.72333333333333	6.06	4.44666666666667	6.32	4.125	6.415
pde-2	8.04333333333333	7.52333333333333	8.02333333333333	7.69	8.198	8.29	8.06333333333333	8.24	8.24	8.50666666666667	8.17333333333333	8.395	8.26666666666667	8.63333333333333	8.12666666666667	8.83	8.555	9.135
R08D7.7	5.96	6.06	5.8	5.9	5.752	5.87666666666667	5.94666666666667	5.97333333333333	5.96666666666667	6.21333333333333	5.93333333333333	6.21	5.96	6.20333333333333	5.89	6.34333333333333	5.87	6.78
skat-1	7.17333333333333	7.06666666666667	6.97333333333333	6.91	6.988	6.9	7.10666666666667	7.18	7.23	7.60666666666667	7.19	7.505	7.25	7.74	7.29	7.90666666666667	7.165	8.23
F59B2.3	6.66	6.23333333333333	6.75666666666667	6.585	7.078	6.84	7.10333333333333	7.02333333333333	7.17666666666667	7.23666666666667	7.22333333333333	7.265	7.16333333333333	7.38666666666667	7.07	7.54666666666667	6.61	7.395
nac-2	5.61333333333333	5.40666666666667	5.07	5.365	5.22	5.08666666666667	5.18666666666667	5.08333333333333	5.26666666666667	5.27	5.17333333333333	5.195	5.11666666666667	5.06	5.27	5.00333333333333	4.955	4.835
gst-1	8.27	8.76333333333333	7.88333333333333	8.68	7.86	8.34666666666667	7.92	8.53	7.81	8.72	7.85666666666667	8.67	7.74666666666667	8.74333333333333	7.59666666666667	8.91666666666667	7.34	8.845
F02A9.4	8.46666666666667	8.16333333333333	8.58	8.025	8.312	7.71333333333333	7.99	7.72666666666667	7.93666666666667	8.07333333333333	7.97333333333333	7.975	8.03333333333333	8.14666666666667	7.82666666666667	8.44333333333333	7.58	8.37
eat-4	4.72666666666667	4.69	4.77666666666667	4.945	4.63	4.97333333333333	4.89	5.01	4.69666666666667	4.80333333333333	4.57333333333333	4.58	4.43333333333333	4.44333333333333	4.19	4.46666666666667	4.27	4.255
dgk-3	2.64666666666667	2.8	1.87666666666667	2.56	2.424	2.46666666666667	2.60333333333333	2.29333333333333	2.6	2.76666666666667	2.56	2.015	2.05333333333333	2.59	2.25333333333333	2.37	3.2	1.945
rnr-1	6.75333333333333	6.98	6.47	5.83	6.73	6.19666666666667	6.65	7.04	6.80666666666667	8.41	6.86333333333333	8.225	6.79333333333333	8.59666666666667	6.68666666666667	8.97666666666667	6.56	8.86
dat-1	4.89666666666667	4.26333333333333	3.90666666666667	4.86	3.558	3.96333333333333	3.64333333333333	3.76666666666667	3.41333333333333	3.54	3.55	3.79	3.41	3.38666666666667	3.38666666666667	3.52333333333333	3.445	3.8
elo-4	5.44333333333333	6.12666666666667	6.26	4.885	6.662	3.69666666666667	6.19666666666667	4.05666666666667	6.19666666666667	4.22333333333333	6.41333333333333	4.2	6.55333333333333	4.15333333333333	6.27333333333333	4.40333333333333	5.73	4.975
F54C8.1	6.25	2.78333333333333	7.62	3.62	7.978	4.88333333333333	7.69	4.85333333333333	7.62333333333333	3.91333333333333	7.69333333333333	3.935	7.86666666666667	3.6	7.57333333333333	3.74666666666667	7.04	4.175
dars-1	8.42666666666667	8.32	8.31333333333333	8.145	8.08	7.84	7.97	7.95333333333333	8.08333333333333	8.50666666666667	8.09	8.445	8.11333333333333	8.68333333333333	8.03333333333333	9.01	8.365	9.005
sod-4	6.03	6.09666666666667	5.93333333333333	5.965	6.12	5.93	6.32666666666667	6.06333333333333	6.44666666666667	6.17666666666667	6.55666666666667	6.24	6.64333333333333	6.44	6.89333333333333	6.48	7.955	7.085
vha-14	8.96666666666667	8.92	9.03666666666667	8.845	8.68	8.91666666666667	8.73333333333333	8.82333333333333	8.60333333333333	8.69666666666667	8.61333333333333	8.605	8.6	8.61	8.48333333333333	8.75333333333333	8.34	8.925
ced-7	7.37666666666667	7.38333333333333	7.21666666666667	7.195	7.474	7.19666666666667	7.42666666666667	7.43333333333333	7.48	8.12	7.54	7.98	7.54666666666667	8.25666666666667	7.56	8.53333333333333	7.745	8.485
acox-1.5	6.63	6.22333333333333	5.86333333333333	7.08	6.218	6.67333333333333	6.15	6.66666666666667	6.42333333333333	6.79666666666667	6.23333333333333	6.52	5.55	6.6	6.01666666666667	6.18666666666667	4.725	5.84
pri-1	5.17666666666667	5.02666666666667	5.40666666666667	4.36	5.72	4.73	5.42333333333333	5.46666666666667	5.65	6.79333333333333	5.73666666666667	6.67	5.82333333333333	7.08333333333333	5.60333333333333	7.51666666666667	5.545	7.58
ugt-60	5.23666666666667	5.85666666666667	5.91	5.9	5.838	6.07666666666667	5.66	6.04666666666667	5.65	5.72333333333333	5.64	5.845	5.63	5.55666666666667	5.53	5.53	4.96	5.065
T05G5.5	5.97	6.26666666666667	6.16666666666667	5.895	6.408	5.95666666666667	6.20333333333333	6.06333333333333	6.31666666666667	6.48333333333333	6.30666666666667	6.335	6.33333333333333	6.66666666666667	6.19333333333333	6.95	5.985	6.995
ech-6	9.47	9.36333333333333	9.74333333333333	9.145	9.182	9.29	8.84666666666667	9.03	8.30666666666667	8.57	8.36	8.345	8.12333333333333	7.91333333333333	7.93333333333333	7.98333333333333	7.405	7.895
cbp-1	7.8	7.50666666666667	7.88	7.26	7.924	7.36	7.91333333333333	7.58	7.94	8.25666666666667	7.98333333333333	8.1	8.01666666666667	8.41	7.96333333333333	8.71666666666667	8.04	8.775
sqv-3	5.77666666666667	5.13666666666667	5.78666666666667	5.085	5.724	5.23333333333333	5.8	5.56333333333333	6.03333333333333	6.55666666666667	6.04333333333333	6.525	6.10666666666667	6.83333333333333	5.89666666666667	7.21	5.91	7.375
vha-1	8.63333333333333	8.7	8.73666666666667	8.565	8.39	8.6	8.4	8.49666666666667	8.26	8.37666666666667	8.25666666666667	8.33	8.20666666666667	8.36	8.17333333333333	8.44666666666667	8.03	8.57
vha-2	10.0166666666667	10.18	10.1966666666667	10.035	9.586	10.11	9.81	9.99333333333333	9.63333333333333	9.75	9.64	9.685	9.58	9.60333333333333	9.50666666666667	9.61666666666667	9.325	9.73
ZK632.4	7.13	7.30333333333333	7.09333333333333	6.81	7.004	6.96666666666667	6.90333333333333	7.11333333333333	6.92333333333333	7.72	7.01666666666667	7.625	7.00666666666667	7.91	6.97333333333333	8.18666666666667	7.88	8.32
K11H3.3	7.15666666666667	7.37	7.93666666666667	7.285	7.666	7.52333333333333	7.5	7.45333333333333	7.23	7.60333333333333	7.24666666666667	7.475	7.27333333333333	7.61	6.87333333333333	7.84666666666667	6.61	7.96
gpdh-2	7.82	8.15666666666667	7.79333333333333	7.955	8.436	8.06333333333333	8.10333333333333	8.08666666666667	8.13666666666667	8.20333333333333	8.28333333333333	8.275	8.47333333333333	8.28666666666667	8.22	8.35666666666667	7.38	8.085
gln-2	6.95	2.17333333333333	8.53333333333333	3.57	9.048	4.32333333333333	8.69333333333333	4.72333333333333	8.66333333333333	3.96666666666667	8.7	4.285	8.87666666666667	4.03666666666667	8.55666666666667	4.27666666666667	8.255	5.19
K03H1.13	5.02	4.83	5.45	4.705	5.466	5.18	5.47	5.56	5.50666666666667	6.64	5.63333333333333	6.475	5.68	6.95	5.49666666666667	7.31	5.775	7.545
mett-10	4.95666666666667	4.42	5.22666666666667	4.31	5.336	4.51	5.18	4.74333333333333	5.18	5.68	5.23666666666667	5.635	5.33333333333333	5.95333333333333	5.19666666666667	6.38	5.355	6.66
nac-3	6.63333333333333	6.27666666666667	6.33	6.22	6.288	6.22333333333333	6.17	5.99333333333333	6.03666666666667	5.71666666666667	6.16333333333333	5.76	6.25	5.64333333333333	6.18666666666667	5.50333333333333	6.615	5.45
cts-1	10.0966666666667	10.1166666666667	10.1933333333333	9.72	9.664	9.50333333333333	9.64	9.37333333333333	9.60666666666667	9.60333333333333	9.59333333333333	9.52	9.55333333333333	9.62	9.6	9.77666666666667	10.05	9.85
div-1	6.04	5.45333333333333	6.07666666666667	5.065	6.078	5.30333333333333	6.07333333333333	5.94333333333333	6.15333333333333	7.01	6.26	6.85	6.15666666666667	7.31333333333333	6.09	7.66666666666667	6.125	7.695
R01H10.7	5.91	5.80333333333333	6.13	5.365	6.27	5.68	6.09666666666667	6.02333333333333	6.12	7.06666666666667	6.25	6.975	6.23333333333333	7.38666666666667	6.14666666666667	7.81	6.025	7.955
mev-1	8.52333333333333	8.45666666666667	8.64666666666667	8.05	8.262	8.27666666666667	8.36333333333333	8.18	8.18666666666667	8.11666666666667	8.2	8.08	8.19666666666667	8.12666666666667	7.96333333333333	8.21333333333333	7.93	8.48
umps-1	8.29333333333333	7.63333333333333	6.54	7.23	6.32	6.18	6.34	6.53	6.37333333333333	7.37	6.31	7.245	6.28333333333333	7.64666666666667	6.23	8.01666666666667	6.275	8.095
C38H2.2	7.36666666666667	7.13666666666667	7.38666666666667	6.995	7.608	7.05333333333333	7.53333333333333	7.07	7.75666666666667	7.17333333333333	7.71	7.235	7.73	7.26666666666667	7.74333333333333	7.32333333333333	7.415	7.365
hat-1	6.23333333333333	5.54666666666667	6.50666666666667	5.24	6.802	5.96	6.59666666666667	6.62	6.76666666666667	7.75	6.80666666666667	7.705	6.83666666666667	8.11	6.63333333333333	8.50333333333333	6.855	8.48
hpd-1	8.38	8.56333333333333	8.75333333333333	8.39	8.78	8.56666666666667	8.70333333333333	8.56	8.63	8.32666666666667	8.56666666666667	8.3	8.26333333333333	7.95333333333333	7.97	7.82	8.155	7.69
fmo-3	5.56666666666667	6.43333333333333	5.37	6.22	5.772	6.14333333333333	5.56666666666667	6.17333333333333	5.55333333333333	6.08666666666667	5.78	6.08	6.11	6.19666666666667	6.49	6.52666666666667	5.18	6.38
hex-3	5.26666666666667	5.04333333333333	5.73666666666667	4.885	6.144	5.35	5.85666666666667	5.59	5.95	6.27666666666667	5.99	6.26	6.00666666666667	6.46666666666667	5.89666666666667	6.85333333333333	5.88	7.005
Y48A6B.9	4.93	4.99333333333333	4.65333333333333	5.07	5.166	4.94333333333333	5.14333333333333	5.11	5.29	5.08666666666667	5.34666666666667	5.03	5.28333333333333	5.25333333333333	5.43333333333333	5.16666666666667	5.4	5.21
pola-1	6.76	5.73666666666667	6.93333333333333	5.24	7.212	5.90333333333333	7.06666666666667	6.46666666666667	7.19666666666667	7.66333333333333	7.29333333333333	7.58	7.29666666666667	8.02666666666667	7.16	8.45333333333333	7.2	8.38
dpy-18	9.03666666666667	8.91	7.06333333333333	8.275	6.926	7.09333333333333	7.03666666666667	7.08333333333333	7.06	7.17333333333333	7.11333333333333	7.24	7.19	7.23	7.15333333333333	7.37333333333333	7.07	7.345
nars-2	5.77333333333333	5.38	5.67	4.94	5.652	4.73666666666667	5.34666666666667	5.16666666666667	5.43666666666667	6.12333333333333	5.62666666666667	6.14	5.64333333333333	6.41	5.49666666666667	6.78333333333333	5.115	6.405
Y66D12A.7	4.51	4.09333333333333	4.84666666666667	4.065	4.788	4.05	4.8	4.61666666666667	4.82666666666667	5.41666666666667	4.79333333333333	5.37	4.86	5.71666666666667	4.60666666666667	6.04	4.17	5.99
mif-1	6.53666666666667	6.72333333333333	6.82	6.53	6.78	7.06666666666667	7.31666666666667	7.21333333333333	7.11	7.19	7.05333333333333	7.14	6.99333333333333	7.33	6.91333333333333	7.5	6.98	8.275
Y56A3A.19	8.09666666666667	7.99	8.39333333333333	7.745	7.88	7.71666666666667	7.97666666666667	7.70666666666667	7.77666666666667	7.91666666666667	7.74666666666667	7.78	7.74333333333333	7.94333333333333	7.47333333333333	8.17333333333333	7.095	8.35
Y56A3A.36	4.71	4.59	4.80333333333333	4.44	5	4.24666666666667	4.72	4.87666666666667	4.82333333333333	5.17333333333333	4.97	5.145	4.98	5.54333333333333	4.83333333333333	5.79333333333333	4.775	5.945
gly-11	4.90666666666667	6.13666666666667	4.94666666666667	5.3	4.938	5.25	5.1	5.7	5.07666666666667	6.50333333333333	5.12333333333333	6.395	5.04666666666667	6.77333333333333	5.16333333333333	7.04	4.82	7.075
Y75B8A.24	7.27333333333333	7.11333333333333	7.94	7.095	7.708	7.39	7.54333333333333	7.42666666666667	7.49	7.72666666666667	7.52333333333333	7.56	7.49333333333333	7.70333333333333	7.36	7.98	7.14	8.005
Y49E10.4	6.3	3.89	7.17333333333333	4.5	7.386	4.76333333333333	7.13666666666667	5.42333333333333	7.13666666666667	6.58666666666667	7.23333333333333	6.475	7.43333333333333	6.83666666666667	7.12666666666667	7.11	6.35	6.925
tat-1	7.63333333333333	6.88666666666667	7.71333333333333	7.09	8.052	7.29666666666667	7.91666666666667	7.49333333333333	7.95666666666667	7.86	7.97333333333333	7.8	8.03333333333333	7.97666666666667	7.90333333333333	8.17666666666667	7.815	8.245
scav-3	6.51333333333333	6.8	6.72	6.635	7.218	7.07666666666667	7.23	7.20666666666667	7.29	7.49	7.32333333333333	7.42	7.35333333333333	7.61666666666667	7.55666666666667	7.71333333333333	7.355	7.77
pstk-1	3.13666666666667	2.71	3.07	2.61	3.692	3.06333333333333	3.47666666666667	3.48333333333333	3.92333333333333	4.35	3.81666666666667	4.515	3.63666666666667	4.89333333333333	3.54333333333333	5.07333333333333	4.035	5.145
agmo-1	6.69666666666667	6.37666666666667	3.54666666666667	6.045	1.636	2.69	0.693333333333333	1.11	0.286666666666667	1.68	1.32333333333333	2.485	0.583333333333333	1.78	0.56	2.24333333333333	2.37	1.25
cco-2	9.70666666666667	9.74333333333333	9.96666666666667	9.555	9.62	9.6	9.68	9.51	9.4	9.46666666666667	9.36666666666667	9.33	9.41333333333333	9.32	9.13333333333333	9.48333333333333	8.935	9.405
unc-25	6.01	6.59	5.94666666666667	6.545	6.102	6.30333333333333	5.85333333333333	6.17666666666667	5.71	5.88	5.76	5.82	5.83666666666667	5.65666666666667	5.58	5.67666666666667	4.98	5.04
bckd-1A	8.49333333333333	8.17333333333333	8.93333333333333	8.05	8.598	8.13666666666667	8.59333333333333	8.07	8.44333333333333	8.03666666666667	8.51333333333333	7.96	8.51666666666667	7.95666666666667	8.32	8.14666666666667	8.045	8.25
gly-5	7.93	7.46666666666667	7.64666666666667	7.495	7.522	7.46333333333333	7.60333333333333	7.49	7.73	7.69	7.65	7.625	7.66666666666667	7.76666666666667	7.68666666666667	7.91666666666667	7.51	8.13
Y43F4A.4	2.39666666666667	0	3.33666666666667	0	3.248	0.256666666666667	3.62666666666667	0.953333333333333	3.92666666666667	0	3.97333333333333	0.67	3.90666666666667	0.74	3.63333333333333	0.29	4.275	1.48
Y43F4B.5	7.72666666666667	8.25	8.16	8	8.01	7.97	7.85666666666667	8	7.79666666666667	8	7.77	7.905	7.67333333333333	7.90666666666667	7.60333333333333	8.14	7.02	8.125
Y43F4B.7	5.88333333333333	6.30666666666667	6.06666666666667	5.895	6.38	6.18666666666667	6.23666666666667	6.34	6.24666666666667	6.65	6.36	6.54	6.31666666666667	6.82333333333333	6.19333333333333	7.11666666666667	5.945	7.225
acaa-2	8.35	8.47666666666667	8.50333333333333	8.11	8.632	8.24333333333333	8.29666666666667	8.22333333333333	8.11666666666667	8.22666666666667	8.07	8.105	8.09	8.02666666666667	7.82666666666667	8.07666666666667	7.5	8.085
mtm-6	5.98666666666667	5.84666666666667	6.03	5.795	6.128	5.87	6.09333333333333	6.2	6.04666666666667	7.11333333333333	6.14	6.98	6.02666666666667	7.33666666666667	6.00666666666667	7.68333333333333	6.13	7.9
lis-1	7.50333333333333	7.20666666666667	7.60333333333333	7.115	7.564	7.36	7.6	7.55333333333333	7.68	7.96333333333333	7.69666666666667	7.92	7.71333333333333	8.23666666666667	7.69666666666667	8.54333333333333	7.95	8.91
T03F6.3	7.10666666666667	6.71333333333333	7.04666666666667	7.06	7.482	7.41666666666667	7.72333333333333	7.57333333333333	7.77333333333333	7.89666666666667	7.77666666666667	7.795	7.84	7.96666666666667	7.76666666666667	8.07	7.09	8.04
qdpr-1	7.32666666666667	7.98666666666667	8.13	7.945	7.76	8.55333333333333	7.90333333333333	8.52333333333333	7.79	8.23333333333333	7.71333333333333	8.12	7.71666666666667	8.03	7.55333333333333	8.06333333333333	7.23	7.96
T27E9.2	8.02666666666667	8.02333333333333	8.14333333333333	7.64	7.586	7.7	7.55666666666667	7.55	7.29	7.34333333333333	7.25333333333333	7.265	7.39	7.31	7.01333333333333	7.46	6.875	7.365
ant-1.1	11.2333333333333	11.4266666666667	11.3566666666667	11.135	10.996	11.0833333333333	10.9266666666667	10.99	10.78	11.0233333333333	10.7133333333333	10.91	10.6533333333333	10.95	10.5533333333333	11.08	10.89	11.04
acs-5	8.21	8.12333333333333	8.21666666666667	8.065	7.718	7.84333333333333	7.68333333333333	7.72	7.59666666666667	7.52	7.54333333333333	7.485	7.59333333333333	7.37	7.43666666666667	7.32666666666667	6.47	6.765
Y76A2B.5	7.99333333333333	8.02	8.2	7.88	8.254	8.26333333333333	8.24666666666667	8.29666666666667	8.17333333333333	8.21	8.07333333333333	8.18	8.09666666666667	8.25333333333333	7.95333333333333	8.32	7.955	8.44
scav-2	6.70666666666667	5.78	6.48	6.595	6.782	6.69	6.71666666666667	6.89666666666667	6.8	7.37	6.89333333333333	7.24	6.90666666666667	7.57333333333333	7.04	7.9	7.255	8.19
aldo-1	9.36	9.11666666666667	9.65666666666667	8.84	9.416	9.21333333333333	9.49	9.09333333333333	9.27333333333333	8.76	9.22333333333333	8.72	8.96666666666667	8.35333333333333	8.84	8.31666666666667	8.795	8.315
T25C8.1	3.42333333333333	2.88333333333333	3.52333333333333	3.295	3.214	3.24333333333333	3.53333333333333	3.25	3.34666666666667	3.59	3.54	3.535	3.53333333333333	3.50666666666667	3.45	4.02	3.655	4.01
set-16	6.42333333333333	6.45	6.51	6.22	6.386	6.21	6.2	6.34	6.21	7.14333333333333	6.26333333333333	7.025	6.23	7.44	6.28666666666667	7.78666666666667	6.205	7.95
tyr-2	8.8	7.08	6.55	8.1	6.388	6.4	6.09666666666667	5.96	5.90333333333333	5.81666666666667	5.71666666666667	5.8	5.86	5.50666666666667	5.4	5.49	5.705	5.08
K08E3.5	8.33333333333333	8.53	8.41333333333333	8.305	8.436	8.54	8.41	8.62666666666667	8.29333333333333	8.94	8.28	8.775	8.32666666666667	8.89	8.16666666666667	9.04	7.93	9.06
F29C4.2	8.73	8.91333333333333	8.91	8.64	8.202	8.67333333333333	8.31333333333333	8.57333333333333	7.82333333333333	8.30666666666667	7.77333333333333	8.16	7.76	8.11333333333333	7.41666666666667	8.24666666666667	7.15	8.13
pnc-1	5.72333333333333	5.68	6.37666666666667	6.235	5.976	6.08666666666667	6.09666666666667	6.11	5.99	6.46	6.04	6.375	6.04666666666667	6.59666666666667	5.92333333333333	6.89666666666667	5.81	6.91
prdx-6	6.31	6	5.94666666666667	5.605	5.816	5.31666666666667	5.84	5.76333333333333	5.99333333333333	6.33333333333333	5.94666666666667	6.295	6.04666666666667	6.62666666666667	5.93666666666667	6.98333333333333	5.98	7.015
fnta-1	6.61666666666667	6.44	6.66333333333333	6.075	6.606	6.14	6.67333333333333	6.47	6.66666666666667	7.14333333333333	6.74	7.035	6.74666666666667	7.34	6.63333333333333	7.62333333333333	6.68	7.825
R02D3.1	7.41	7.74	8.42	7.66	8.274	8.01333333333333	7.98666666666667	7.8	7.93666666666667	7.40666666666667	7.96333333333333	7.42	8.03666666666667	7.12	7.79333333333333	7.14333333333333	8.03	6.68
T21D12.7	3.11333333333333	3.64666666666667	2.42333333333333	2.12	2.548	0.256666666666667	2.40666666666667	0.55	3.04	1.79	2.89	1.52	3.09333333333333	2.12	2.55333333333333	1.42666666666667	3.7	2.37
K02D7.1	7.51666666666667	7.97666666666667	7.83	7.99	7.862	7.84	7.77	7.67	7.83	7.53333333333333	7.93333333333333	7.445	7.97666666666667	7.66	7.95	7.52333333333333	8.025	7.595
spl-1	7.33333333333333	7.53	7.72333333333333	7.55	7.616	7.38	7.34	7.27333333333333	7.30333333333333	7.25	7.37	7.21	7.31333333333333	7.20333333333333	7.22	7.36333333333333	6.595	7
ears-2	5.74	5.54	5.86666666666667	5.33	5.98	5.2	5.73666666666667	5.40666666666667	5.91333333333333	5.99	5.73333333333333	5.985	5.81	6.27666666666667	5.63333333333333	6.55333333333333	5.615	6.64
daf-18	6.39666666666667	5.16333333333333	7.13	5.275	7.592	6.39333333333333	7.45	7.23	7.6	8.67333333333333	7.69666666666667	8.47	7.70333333333333	8.86666666666667	7.52	9.23333333333333	7.625	9.275
dpm-1	6.66333333333333	6.76666666666667	6.52333333333333	6.405	6.334	6.05	6.26	6.23666666666667	6.21	6.38	6.21	6.29	6.23333333333333	6.49333333333333	6.14666666666667	6.70333333333333	5.98	6.945
asm-3	2.69	4.16	4.26	6.065	4.114	7.17	4.47333333333333	7.19333333333333	4.41333333333333	7.12333333333333	5.02666666666667	7	4.13	6.57	4.33333333333333	5.93	3.66	4.47
glt-7	3.45	3.70666666666667	3.02	3.69	3.36	3.24333333333333	2.66	3.14666666666667	3.15	2.89333333333333	3.10666666666667	2.69	2.98333333333333	3.11333333333333	2.80333333333333	2.68333333333333	3.16	2.28
ugt-52	4.72666666666667	5.03	4.69666666666667	4.095	4.84	4.07333333333333	4.85666666666667	4.16666666666667	4.62666666666667	4.28333333333333	4.68	4.205	4.64666666666667	4.70666666666667	4.51333333333333	4.34666666666667	4.42	4.41
ech-5	6.69333333333333	6.64	6.75333333333333	6.375	6.52	5.95666666666667	6.02333333333333	5.81	5.88333333333333	6.17333333333333	5.93333333333333	6.03	5.93	6.25	5.77	6.58	5.64	6.625
Y77E11A.2	6.44333333333333	6.73333333333333	6.72	7.265	7.29	7.35	7	7.32	7.00333333333333	7.1	7.07666666666667	7.17	7.07666666666667	7.26	7.06333333333333	7.22	7.8	7.39
hxk-3	7.3	7.26333333333333	7.32666666666667	7.035	7.202	7.27333333333333	7.29666666666667	7.33333333333333	7.41	7.58333333333333	7.31333333333333	7.405	7.27333333333333	7.66	7.33666666666667	7.83666666666667	7.515	8.07
set-23	4.77333333333333	3.75	4.91666666666667	3.68	4.97	4.20666666666667	5.22	4.6	5.21	5.73	5.14	5.72	5.33666666666667	6.06	5.20333333333333	6.33666666666667	5.145	6.49
Y41D4A.6	6.08333333333333	5.75333333333333	6.08666666666667	5.655	6.168	5.44333333333333	5.91333333333333	5.74666666666667	5.93666666666667	6.23333333333333	5.93666666666667	6.135	5.80333333333333	6.41333333333333	5.61666666666667	6.65333333333333	5.38	6.55
Y76B12C.6	6.01666666666667	5.18666666666667	6.28666666666667	4.975	6.238	5.86333333333333	6.46	6.35666666666667	6.59666666666667	7.39333333333333	6.58333333333333	7.275	6.55666666666667	7.67666666666667	6.53333333333333	8	6.71	8.41
mca-2	7.69333333333333	7.76	7.55333333333333	7.75	7.29	7.53	7.16	7.34333333333333	7.06333333333333	7.24666666666667	7.13666666666667	7.26	7.14666666666667	7.23333333333333	7.2	7.18333333333333	7.535	7.34
C54E4.5	5.67666666666667	6.43	6.48666666666667	6.34	6.892	7.21666666666667	7.05666666666667	7.55333333333333	7.15	7.37666666666667	7.08333333333333	7.49	7.01	7.24333333333333	6.83	7.26333333333333	6.645	6.635
gcy-37	3.15333333333333	3.38666666666667	2.83666666666667	3.365	2.974	3.44	3.1	3.47	2.53	3.56	2.85333333333333	3.08	2.72333333333333	3.58666666666667	3.02666666666667	3.82	3.325	3.47
vha-11	8.95666666666667	8.94666666666667	9.19333333333333	8.855	8.72	9.00333333333333	8.75666666666667	8.88333333333333	8.52333333333333	8.64333333333333	8.51666666666667	8.535	8.49666666666667	8.35333333333333	8.29	8.39333333333333	7.85	8.235
vha-3	8.75333333333333	8.80333333333333	8.97	8.63	8.556	8.93	8.45666666666667	8.73	8.19	8.31666666666667	8.23333333333333	8.325	8.17333333333333	8.03333333333333	8.01	7.95666666666667	7.57	7.67
Y38F2AR.12	7.06333333333333	7.21666666666667	7.17333333333333	7.095	7.038	6.98333333333333	6.84333333333333	7.05333333333333	6.79	7.04666666666667	6.76	7.065	6.69333333333333	7.08333333333333	6.76	7.15333333333333	6.72	7.305
Y69A2AL.2	6.10333333333333	5.81	6.49	6.37	6.866	7.02	7.21	7.21666666666667	7.55333333333333	7.15	7.64666666666667	7.205	7.41333333333333	7.41666666666667	8.06	7.46	7.2	7.31
Y69A2AR.18	10.1	10.0866666666667	10.2266666666667	9.78	9.74	9.69	9.65	9.55333333333333	9.42	9.55333333333333	9.43333333333333	9.465	9.38666666666667	9.55333333333333	9.17	9.70666666666667	9.1	9.79
daao-1	5.28666666666667	5.95666666666667	5.24666666666667	5.515	5.994	5.92666666666667	5.80666666666667	5.76333333333333	5.71666666666667	5.55	5.63	5.5	5.21	5.19333333333333	4.73666666666667	4.83666666666667	4.415	4.48
gpx-4	3.25666666666667	2.49666666666667	3.62	2.925	3.576	3.31	3.57	3.85	3.52666666666667	4.41666666666667	3.52666666666667	4.315	3.4	4.73	3.67333333333333	5.01333333333333	3.885	5.31
Y94H6A.7	4.33666666666667	4.46	4.60666666666667	4.295	4.768	4.19	4.28666666666667	4.29666666666667	4.22333333333333	4.73333333333333	4.02333333333333	4.63	4.33666666666667	5.00333333333333	4.38333333333333	5.41666666666667	4.19	5.085
Y94H6A.8	8.6	8.53666666666667	8.80666666666667	8.285	8.128	8.29333333333333	8.39666666666667	8.22333333333333	8.19666666666667	8.23333333333333	8.09666666666667	8.08	8.15333333333333	8.13666666666667	7.88333333333333	8.30333333333333	7.945	8.425
nprt-1	6.62	5.68666666666667	6.94333333333333	5.445	6.946	5.63333333333333	6.89333333333333	6.11	6.91666666666667	7.18333333333333	6.96	7.045	6.92	7.55	6.79666666666667	7.97333333333333	6.88	8.13
mca-3	8.78333333333333	8.58666666666667	8.86666666666667	8.555	8.874	8.63333333333333	8.79	8.61	8.68	8.73666666666667	8.72333333333333	8.71	8.74666666666667	8.70333333333333	8.62666666666667	8.84	8.42	8.805
gcy-23	3.16333333333333	2.94	2.81666666666667	2.29	3.314	2.97666666666667	2.58666666666667	2.88666666666667	2.90333333333333	3.69	3.01333333333333	3.59	2.58	3.65	2.66666666666667	4.09	2.865	4.325
vha-19	9.07666666666667	9.12666666666667	9.17	9.055	8.848	9.07666666666667	8.76	8.94	8.58	8.71666666666667	8.64333333333333	8.715	8.58333333333333	8.54333333333333	8.45666666666667	8.61333333333333	8.12	8.345
pdhb-1	8.44	8.38333333333333	8.61666666666667	8.1	8.046	8.02333333333333	7.81	7.86666666666667	7.66333333333333	7.97333333333333	7.69333333333333	7.875	7.69666666666667	7.98	7.45666666666667	8.17666666666667	7.185	8.21
M57.2	6.79333333333333	7.06333333333333	7.21	6.875	7.246	7.12333333333333	7.20666666666667	7.26666666666667	7.27666666666667	7.56666666666667	7.27666666666667	7.505	7.25666666666667	7.70666666666667	7.35	7.92666666666667	7.225	7.94
ZC416.6	8.40666666666667	7.08	8.06666666666667	8.075	7.576	7.58	7.69333333333333	7.52333333333333	7.58333333333333	7.33666666666667	7.65666666666667	7.28	7.69	7.36333333333333	8.03	7.39333333333333	7.125	7.205
cha-1	4.27666666666667	4.79	4.40333333333333	4.605	4.034	4.37333333333333	4.18666666666667	4.23666666666667	3.76333333333333	3.91	3.73	3.99	4.13666666666667	3.90333333333333	3.93666666666667	3.81	3.745	3.25
unc-17	5.32	5.64333333333333	5.00666666666667	5.275	4.83	5.34666666666667	4.76666666666667	4.97666666666667	4.70666666666667	4.82666666666667	4.54333333333333	4.79	4.75	4.61666666666667	4.41333333333333	4.55666666666667	4.765	4.315
ugt-45	4.93333333333333	5.67	5.99666666666667	5.995	5.832	5.98	5.52666666666667	5.84666666666667	5.08	5.55666666666667	5.02333333333333	5.65	5.09666666666667	5.58333333333333	4.98	5.62333333333333	5.02	5.545
glct-6	6.54666666666667	5.04	7.07666666666667	5.785	7.226	5.77666666666667	7.33	5.99666666666667	7.2	5.94	7.37666666666667	5.675	7.39333333333333	5.79666666666667	7.23666666666667	5.74333333333333	7.185	6.06
algn-14	4.94333333333333	4.31333333333333	5.27333333333333	4.13	5.72	4.48	5.39333333333333	4.61666666666667	5.36	5.62666666666667	5.37333333333333	5.52	5.41666666666667	5.65666666666667	5.32333333333333	6.04	4.89	6.12
dnj-15	5.89333333333333	5.51666666666667	6.14666666666667	5.285	6.122	5.49333333333333	6.12666666666667	5.84333333333333	6.33666666666667	6.54	6.29333333333333	6.425	6.23	6.82666666666667	6.05333333333333	7.18333333333333	6.225	7.375
ama-1	8.38	7.72	8.36333333333333	7.41	8.256	7.6	8.36333333333333	7.95333333333333	8.41333333333333	8.78333333333333	8.43	8.73	8.33666666666667	9.09333333333333	8.34666666666667	9.41666666666667	8.68	9.57
sars-2	6.55666666666667	6.37666666666667	6.57666666666667	6.225	6.644	5.92666666666667	6.35666666666667	6.17	6.36333333333333	6.75333333333333	6.34333333333333	6.6	6.35	6.86333333333333	6.18666666666667	7.14	5.72	7.035
tald-1	8.05666666666667	8.14333333333333	8.37333333333333	7.935	7.804	7.73333333333333	7.51	7.57333333333333	7.43	7.62333333333333	7.40666666666667	7.53	7.39666666666667	7.54666666666667	7.19	7.76666666666667	7.175	7.725
set-21	4.4	2.83666666666667	4.53333333333333	3.055	4.496	3.88333333333333	4.35666666666667	4.72666666666667	4.67	5.90666666666667	4.68	5.82	4.64666666666667	6.22333333333333	4.54	6.56666666666667	4.55	6.555
ogdh-1	9.31666666666667	9.03	9.59333333333333	9.02	9.438	9.13666666666667	9.27333333333333	9.09	9.20666666666667	9.16333333333333	9.22333333333333	9.1	9.19666666666667	9.14	9.02666666666667	9.31	8.915	9.4
cyc-2.1	9.71	9.82666666666667	9.83	9.475	9.198	9.30666666666667	9.20666666666667	9.18333333333333	8.98666666666667	9.18333333333333	8.96333333333333	9.14	8.99666666666667	9.27	8.78333333333333	9.53666666666667	9.28	9.695
set-15	5.39666666666667	5.33	3.59333333333333	5.085	3.754	3.60333333333333	3.44666666666667	3.9	3.45333333333333	4.32	3.69333333333333	4.15	3.72333333333333	4.22333333333333	3.43	4.53	3.285	4.005
tat-2	6.28	4.71	5.18333333333333	5.09	5.09	4.89666666666667	4.81333333333333	4.95333333333333	4.72	4.97666666666667	4.87333333333333	4.96	4.81666666666667	5.23333333333333	5.29666666666667	5.33666666666667	6.18	5.63
ivd-1	8.06666666666667	7.54666666666667	8.69333333333333	7.44	8.586	7.55666666666667	8.40333333333333	7.63666666666667	8.32	8.07	8.44	7.95	8.51	8.25	8.3	8.54333333333333	8.06	8.465
gba-4	7.13	7.16333333333333	7.72333333333333	7.75	7.386	7.68333333333333	7.07666666666667	7.59333333333333	7.02666666666667	7.11333333333333	6.88333333333333	6.87	6.31	6.07666666666667	5.80333333333333	5.41	5.085	3.65
elo-5	8.67666666666667	8.51666666666667	9.05666666666667	8.985	8.228	8.97666666666667	8.37	8.77	8.4	8.33666666666667	8.28	8.42	8.27	8.02333333333333	7.91	8.05	7.365	7.23
elo-6	8.48666666666667	8.99333333333333	9.18	9.32	8.904	9.21666666666667	8.6	9.07333333333333	8.48333333333333	8.56333333333333	8.32333333333333	8.645	8.18333333333333	7.98666666666667	7.59333333333333	7.96666666666667	6.39	6.98
drp-1	7.13	6.74333333333333	7.34666666666667	6.55	7.448	6.71	7.22	6.95333333333333	7.34333333333333	7.73666666666667	7.33333333333333	7.685	7.39333333333333	8.06	7.26333333333333	8.44666666666667	7.48	8.51
chil-11	2.38666666666667	2.39666666666667	3.07666666666667	2.54	3.03	3.58	3.07333333333333	3.35666666666667	3.12666666666667	2.70333333333333	3.07666666666667	3.09	2.82	2.79666666666667	2.61666666666667	2.61333333333333	1.365	2.31
C31H1.5	6.23	1.04666666666667	7.80666666666667	2.1	8.082	3.29666666666667	8.12	3.78666666666667	8.07666666666667	3.08666666666667	8.22333333333333	3.135	8.40333333333333	3.32	8.09	3.61666666666667	8.035	4.815
sams-4	7.73	7.23	7.66	6.66	7.756	6.44333333333333	7.83666666666667	6.69666666666667	7.92333333333333	7.36333333333333	7.94	7.165	7.96333333333333	7.51333333333333	7.86	7.73666666666667	7.775	8.225
sams-3	6.63	6.55666666666667	6.02666666666667	5.615	5.796	5.11666666666667	5.94	5.79333333333333	5.97666666666667	6.79333333333333	6.22	6.715	6.18666666666667	6.94666666666667	6.27	7.05	5.925	6.75
pck-3	6.19	0.5	7.55666666666667	2.275	8.07	3.14333333333333	7.81666666666667	3.73333333333333	7.81333333333333	3.06333333333333	7.82666666666667	2.9	7.96	3.20333333333333	7.65	3.61333333333333	7.59	4.435
pfkb-1.2	6.40666666666667	6.53333333333333	6.74333333333333	6.39	6.804	6.82666666666667	6.59333333333333	6.96333333333333	6.66	7.32	6.59	7.185	6.58	7.43333333333333	6.45	7.64	5.905	7.625
kcc-2	7.14	7.37	7.32666666666667	7.35	7.278	7.36	7.14	7.17	7.22	7.04666666666667	7.23666666666667	7.035	7.17333333333333	7.05333333333333	7.28666666666667	6.96666666666667	7.125	7.13
ugt-19	6.35666666666667	5.79333333333333	6.10666666666667	5.815	6.206	5.27666666666667	5.55333333333333	5.24333333333333	5.22	4.98	5.26666666666667	5.21	5.2	4.91	4.98666666666667	4.81666666666667	4.93	4.81
ugt-20	3.92	3.86666666666667	3.96	4.22	4.066	4.32666666666667	3.91333333333333	4.30666666666667	3.99	4.28	3.89	3.99	4.01	3.94333333333333	4.07333333333333	4.05	3.445	4.195
ugt-24	4.1	4.46333333333333	4.12333333333333	4.98	3.69	4.56666666666667	3.56666666666667	4.69666666666667	3.68666666666667	4.91	3.84666666666667	4.8	3.75666666666667	4.9	4.43333333333333	4.71	5.13	4.835
acox-3	6.17	6.71333333333333	6.01333333333333	6.635	6.914	6.82333333333333	6.93333333333333	7.09	7.23	7.06	7.17666666666667	7.085	7.21	6.99333333333333	7.32333333333333	6.92666666666667	6.9	6.945
F58F9.1	3.78666666666667	4.26666666666667	3.67	3.77	3.778	4.16	3.79333333333333	4.17	3.91666666666667	3.79333333333333	3.64333333333333	3.825	3.84	3.71333333333333	3.73666666666667	3.61666666666667	4.23	3.89
sams-5	6.73666666666667	1.96666666666667	7.09666666666667	3.37	7.496	3.71	7.78333333333333	4.55	7.69333333333333	4.35666666666667	7.77666666666667	3.9	7.79666666666667	3.89333333333333	7.88666666666667	4.41	8.075	4.655
Y73B6BL.29	4.97666666666667	4.13	5.05333333333333	4.015	5.05	4.04666666666667	4.78	4.32666666666667	4.85666666666667	5.33	4.96	5.14	4.95333333333333	5.41333333333333	4.79333333333333	5.72333333333333	4.67	5.41
acp-6	7.48333333333333	8.92	10.1933333333333	9.655	10.776	10.6833333333333	10.7166666666667	10.8233333333333	10.16	10.3966666666667	10.2266666666667	10.4	9.76666666666667	9.76	8.93	9.45	6.555	7.085
acp-7	4.24666666666667	4.06333333333333	5.9	5.415	5.986	5.84666666666667	5.69333333333333	5.83666666666667	5.62666666666667	5.52	5.76666666666667	5.585	5.84666666666667	5.38333333333333	5.62666666666667	5.44	4.895	4.72
tyr-6	6.19	6.27333333333333	5.77666666666667	6.465	5.896	5.94666666666667	6.05	6.06333333333333	6.39	6.25333333333333	6.27666666666667	6.29	6.10333333333333	6.35	6.39	6.31333333333333	6.66	6.325
C01B10.3	6.83	6.45	6.68	7.115	6.946	6.95	6.79333333333333	7.04333333333333	6.71666666666667	6.8	6.75	6.805	6.76	6.74	6.75666666666667	6.78666666666667	6.745	6.88
vha-8	9.87	9.93333333333333	10.0466666666667	9.805	9.422	9.95333333333333	9.62	9.82666666666667	9.45333333333333	9.61666666666667	9.41333333333333	9.465	9.38	9.32	9.21666666666667	9.36333333333333	8.905	9.365
tre-2	7.42333333333333	7.33	8.18333333333333	7.795	8.286	7.79666666666667	8.18333333333333	7.85666666666667	8.09666666666667	7.73	8.19666666666667	7.87	8.33333333333333	7.78333333333333	8.13666666666667	7.99333333333333	7.235	7.49
ribo-1	9.08333333333333	8.74333333333333	9.04666666666667	8.33	8.698	8.15	8.76	8.30666666666667	8.91333333333333	8.95666666666667	8.88333333333333	8.825	8.90666666666667	9.13	8.80333333333333	9.45333333333333	8.815	9.65
T22D1.3	7.78	6.56	7.86666666666667	6.445	7.598	6.53666666666667	7.56333333333333	7.07333333333333	7.63333333333333	7.79666666666667	7.61	7.72	7.62	8.03666666666667	7.47	8.33333333333333	7.39	8.375
B0478.3	3.69333333333333	3.48333333333333	3.62666666666667	3.515	2.646	3.04333333333333	2.56666666666667	2.80333333333333	2.23	1.95333333333333	2.44666666666667	1.92	2.02333333333333	2.01666666666667	2.34	1.86333333333333	3.225	2.705
trxr-1	7.47333333333333	7.36	7.65666666666667	7.26	7.97	7.35333333333333	7.74	7.46333333333333	7.80666666666667	8	7.84666666666667	8.01	7.86	8.31666666666667	7.78333333333333	8.61	7.845	8.585
C06G3.5	7.31666666666667	7.69666666666667	7.44333333333333	7.795	7.44	7.89666666666667	7.37666666666667	7.82333333333333	7.52333333333333	7.71666666666667	7.38	7.635	7.30666666666667	7.81333333333333	7.29	7.65333333333333	7.565	7.82
rpc-1	6.89333333333333	5.82333333333333	6.73	5.875	6.718	5.84333333333333	6.55333333333333	6.36333333333333	6.69333333333333	7.43	6.74666666666667	7.245	6.73	7.70333333333333	6.59666666666667	8.06333333333333	7.01	8.08
elo-3	7.55666666666667	7.26333333333333	7.67333333333333	7.295	7.572	7.07	7.46666666666667	7.18666666666667	7.50333333333333	7.47333333333333	7.51333333333333	7.425	7.51	7.52666666666667	7.44666666666667	7.80666666666667	7.105	7.865
gstk-2	4.44	4.14	5.27666666666667	4.52	5.656	4.39666666666667	5.47666666666667	4.38333333333333	5.48	4.40666666666667	5.59333333333333	4.215	5.71666666666667	4.39666666666667	5.38666666666667	4.27	5.735	4.565
afmd-1	3.98666666666667	4.32666666666667	5.11666666666667	4.595	5.64	5.13	5.53666666666667	5.21	5.25333333333333	4.93333333333333	5.36333333333333	5.1	5.52666666666667	4.87666666666667	5.18	4.77	4.215	4.46
T12B3.3	5.25333333333333	5.92	5.79	6.16	6.336	6.06	5.81	5.93	5.98	5.70666666666667	6	5.695	5.86	5.71666666666667	5.87666666666667	5.69333333333333	5.725	5.54
pitr-1	8.17	7.46333333333333	8.03333333333333	7.125	8.108	7.77666666666667	8.06333333333333	7.97333333333333	8.08333333333333	8.73	8.14333333333333	8.625	8.18666666666667	8.95333333333333	8.15333333333333	9.21333333333333	8.895	9.38
F55G1.5	5.41333333333333	3.19333333333333	5.68333333333333	3.645	5.746	3.89	5.53333333333333	4.81666666666667	5.61666666666667	5.63333333333333	5.7	5.645	5.68666666666667	5.91	5.39	6.27333333333333	4.88	5.98
F55G1.9	5.82333333333333	5.63666666666667	5.83333333333333	5.52	5.816	5.32333333333333	5.69	5.71333333333333	5.82	6.23666666666667	5.78666666666667	6.27	5.76666666666667	6.47333333333333	5.72	6.82666666666667	5.76	6.9
R05G6.5	2.54666666666667	2.76333333333333	2.88	2.495	2.686	1.90333333333333	2.08666666666667	2.24666666666667	2.2	1.98333333333333	2.79	2.775	2.52333333333333	2.59666666666667	2.70666666666667	2.73333333333333	2.77	2.52
plc-4	6.86333333333333	6.57666666666667	7.21333333333333	6.755	7.32	6.90666666666667	7.19333333333333	6.98666666666667	7.24666666666667	7.28666666666667	7.16	7.235	7.15666666666667	7.36666666666667	6.94	7.67333333333333	6.835	7.645
cdd-2	6.52666666666667	6.49666666666667	6.81333333333333	6.23	6.3	6.34666666666667	6.46666666666667	6.45666666666667	6.51666666666667	6.63666666666667	6.49333333333333	6.46	6.43	6.53666666666667	6.18333333333333	6.70666666666667	5.92	6.75
dif-1	7.04666666666667	7.40333333333333	7.14	7	7.328	7.31	7.42	7.41	7.45333333333333	7.65333333333333	7.42333333333333	7.635	7.47	7.73333333333333	7.45666666666667	7.84	6.93	7.86
F33D4.4	7.33333333333333	7.04666666666667	7.81	7.11	7.624	7.35666666666667	7.75666666666667	7.43333333333333	7.77333333333333	7.77666666666667	7.86333333333333	7.74	7.78666666666667	8.04	7.72333333333333	8.28333333333333	7.755	8.435
sucg-1	7.14333333333333	6.13666666666667	7.33333333333333	5.82	7.392	5.73333333333333	7.05666666666667	6.25333333333333	7.14	7.17333333333333	7.27333333333333	7.05	7.35666666666667	7.33333333333333	7.18666666666667	7.66666666666667	6.7	7.595
klo-1	6.44	6.80666666666667	6.44	6.62	6.726	6.54333333333333	6.68666666666667	6.63333333333333	6.97	6.44333333333333	6.81	6.67	6.95666666666667	6.75333333333333	7.16666666666667	6.74333333333333	6.435	6.85
C46A5.4	3.63333333333333	3.78333333333333	3.36666666666667	3.6	4.076	1.41	3.71	1	4.04333333333333	2.76333333333333	4.09	2.585	4.06333333333333	2.95333333333333	3.63666666666667	3.18333333333333	3.715	3.235
cdgs-1	6.54666666666667	6.18	6.63	6.055	6.922	6.33	6.75	6.49666666666667	6.94333333333333	7.11333333333333	7.01666666666667	7.045	7.03333333333333	7.44333333333333	7.12666666666667	7.63	7.265	7.715
C06A6.4	7.67666666666667	7.29666666666667	8.11333333333333	7.995	7.89	7.73	7.64333333333333	7.62333333333333	7.54666666666667	7.73666666666667	7.48	7.54	7.41333333333333	7.64666666666667	7.21666666666667	7.84666666666667	7.005	7.965
atic-1	7.06	7.4	7.54666666666667	7.415	7.348	7.58333333333333	7.25333333333333	7.57333333333333	7.34333333333333	7.38666666666667	7.30666666666667	7.45	7.21	7.23666666666667	7.21666666666667	7.10333333333333	6.355	6.855
gcy-8	2.43666666666667	2.97333333333333	2.11	2.6	2.34	2.36333333333333	1.65	2	2.41666666666667	2.43	2.41333333333333	2.64	1.78666666666667	2.63	2.27	2.78	2.68	2.93
F42G8.10	7.87	7.96666666666667	8.08	7.825	7.788	7.61	7.57	7.51666666666667	7.35666666666667	7.51666666666667	7.39	7.5	7.39666666666667	7.59666666666667	7.08666666666667	7.82333333333333	7.08	7.87
moc-3	5.31	4.91333333333333	5.33666666666667	4.94	5.518	4.80333333333333	5.25666666666667	5.17333333333333	5.43666666666667	6.12	5.43666666666667	6.04	5.31333333333333	6.40666666666667	5.3	6.71	5.255	6.855
isp-1	9.24666666666667	9.39	9.42666666666667	9.07	9.076	8.97333333333333	8.99333333333333	8.87	8.78	8.82666666666667	8.75666666666667	8.75	8.78666666666667	8.75333333333333	8.53333333333333	8.92666666666667	8.505	9.075
vha-5	7.56	8.08	8.07	8.33	8.148	8.24666666666667	7.70666666666667	8.01666666666667	7.42	7.58	7.48333333333333	7.62	7.53333333333333	7.24333333333333	7.18666666666667	7.12333333333333	6.655	6.61
sqv-1	6.62333333333333	5.35	7.04	5.795	7.226	6.05333333333333	7.16333333333333	6.62	7.16333333333333	7.53666666666667	7.25	7.43	7.31333333333333	7.74	7.09	8.12	6.955	8.23
aagr-1	7.41	8.00666666666667	7.76666666666667	8.585	8.102	8.63666666666667	7.87666666666667	8.63	8.27	8.31333333333333	8.2	8.275	7.7	8.07333333333333	7.75	7.81666666666667	5.67	6.095
T01B11.2	7.82666666666667	7.45666666666667	8.19333333333333	7.685	8.504	8.06	8.32666666666667	8.12666666666667	8.28666666666667	7.81666666666667	8.36333333333333	7.895	8.36666666666667	7.62	8.03666666666667	7.56333333333333	7.425	6.965
ant-1.4	7.16666666666667	2.35333333333333	8.16333333333333	3.325	8.42	3.99666666666667	8.09333333333333	4.11666666666667	8.06666666666667	3.54333333333333	8.18	3.475	8.24333333333333	3.74666666666667	7.94	4.34333333333333	7.725	5.18
hyl-1	7.17333333333333	6.20333333333333	6.84666666666667	6.495	7.224	6.40666666666667	6.95	6.46	6.99333333333333	7.13666666666667	7.08	7.195	6.97333333333333	7.20666666666667	6.83	7.53	6.56	7.525
mpst-6	0.98	0	1.27333333333333	0	2.222	0	0	0	0.62	0	0.253333333333333	0	0.62	0	1.57666666666667	0	2.755	0
mpst-5	0	0	0.51	0	2.16	0	0.31	0	0.286666666666667	0	0.686666666666667	0	0.9	0	0.186666666666667	0	0.595	0
dgk-4	6.56333333333333	6.11	7.01	6.21	7.354	6.30333333333333	7.15666666666667	6.69333333333333	7.19333333333333	7.72666666666667	7.24	7.575	7.24	7.99333333333333	7.15	8.37	7.615	8.465
pole-2	5.79333333333333	4.77	5.95666666666667	4.66	6.158	5.21	6.11	5.68	6.2	6.76	6.37666666666667	6.745	6.26666666666667	7.14666666666667	6.16666666666667	7.53333333333333	6.44	7.575
parg-2	5.02333333333333	4.39333333333333	2.85333333333333	5.2	3.696	4.61666666666667	3.91	4.85333333333333	4.28333333333333	5.19333333333333	4.49333333333333	5.37	4.12666666666667	5.20666666666667	4.41666666666667	5.19	6.78	5.235
F21D5.1	6.24666666666667	5.54333333333333	6.38666666666667	5.51	6.586	5.96333333333333	6.44666666666667	6.54	6.53333333333333	7.58333333333333	6.62666666666667	7.47	6.61666666666667	7.88	6.59	8.22666666666667	6.505	8.3
parg-1	6.55333333333333	5.59333333333333	6.98333333333333	5.19	7.14	5.74666666666667	7.05	6.27333333333333	7.21	7.32666666666667	7.18	7.17	7.28	7.62333333333333	7.16333333333333	7.98333333333333	7.22	8.085
slc-25A26	5.74333333333333	5.01666666666667	5.63333333333333	4.63	5.53	4.73333333333333	5.48333333333333	5.01666666666667	5.61666666666667	6.00333333333333	5.56333333333333	5.9	5.6	6.37333333333333	5.53	6.64	5.755	6.86
bre-1	7.03	6.96	7	6.695	7.176	6.05	6.79	6.05333333333333	6.89666666666667	5.89333333333333	6.97666666666667	6	6.98	6.05333333333333	6.91333333333333	6.05333333333333	6.375	5.86
mans-4	5.71	3.99	6.43666666666667	4.41	6.654	4.66	6.37	5.28333333333333	6.46333333333333	6.5	6.48	6.36	6.63333333333333	6.78666666666667	6.41	7.10666666666667	5.955	6.975
vha-17	8.59333333333333	8.64666666666667	8.73	8.45	8.144	8.78666666666667	8.58	8.73666666666667	8.47	8.50333333333333	8.44666666666667	8.475	8.42666666666667	8.43	8.35333333333333	8.44666666666667	8.27	8.57
T20D3.8	6.19333333333333	5.53333333333333	6.31	5.41	6.33	5.65333333333333	6.41	5.95333333333333	6.52	6.69666666666667	6.54333333333333	6.57	6.56	6.91	6.43666666666667	7.17666666666667	6.305	7.325
C10C5.3	6.9	5.12666666666667	6.68	6.495	7.34	6.87	6.31333333333333	5.83333333333333	6.11333333333333	5.63333333333333	6.11333333333333	5.34	6.29666666666667	5.67666666666667	5.89	5.69	5.45	5.22
C10C5.4	6.98666666666667	5.41	6.48666666666667	6.515	7.102	6.11666666666667	6.71333333333333	5.51666666666667	6.42	5.34666666666667	6.85666666666667	5.275	6.68333333333333	5.22333333333333	6.34666666666667	5.11333333333333	5.805	4.325
C10C5.5	4.68666666666667	3.90666666666667	4.65333333333333	4.17	6.082	5.23333333333333	5.4	3.7	5.41666666666667	3.94333333333333	5.28666666666667	3.57	5.60333333333333	4.50666666666667	5.05	4.23666666666667	3.7	3.205
idh-1	8.63	9.19	9.34333333333333	9.02	8.422	8.70666666666667	8.24666666666667	8.41	8.00666666666667	8.53666666666667	8.07333333333333	8.44	8.02666666666667	8.58	7.87333333333333	8.81333333333333	7.51	8.635
cpin-1	5.41333333333333	5.42666666666667	5.60666666666667	5.93	5.666	5.77666666666667	5.54333333333333	5.84333333333333	5.53	5.63333333333333	5.36666666666667	5.69	5.38666666666667	5.59666666666667	5.31	5.50333333333333	4.76	5.445
ugt-21	6.21	5.87666666666667	6.10666666666667	5.62	6.162	5.38333333333333	5.67333333333333	5.60333333333333	5.39333333333333	5.43666666666667	5.32666666666667	5.56	5.89	5.45	5.47	5.16	4.01	4.285
ethe-1	4.48333333333333	4.89	5.21666666666667	5.075	5.448	5.52	5.18666666666667	5.59333333333333	5.10333333333333	5.53666666666667	5.07	5.44	5.17333333333333	5.47666666666667	5.18	5.5	5.075	5.665
C33A12.1	7.54333333333333	7.58333333333333	7.76666666666667	7.315	7.456	7.21666666666667	7.37	7.16666666666667	7.11666666666667	7.26666666666667	7.10333333333333	7.07	7.11333333333333	7.26	6.83666666666667	7.52	6.935	7.695
elo-1	9.63333333333333	9.59333333333333	10.04	9.58	9.35	9.74	9.5	9.59666666666667	9.54666666666667	9.46333333333333	9.50666666666667	9.5	9.43333333333333	9.5	9.32666666666667	9.59666666666667	8.885	9.555
elo-7	6.00333333333333	1.00333333333333	7.04333333333333	1.73	7.116	2.60333333333333	6.91333333333333	2.81333333333333	6.93333333333333	2.22666666666667	7.08666666666667	2.55	7.17	2.58666666666667	6.83333333333333	3.00333333333333	6.55	3.5
aat-1	5.54333333333333	6.39333333333333	5.71	5.925	6.15	6.21	6.19666666666667	6.30666666666667	6.13666666666667	5.97666666666667	5.99	6.04	5.78333333333333	5.62333333333333	5.52333333333333	5.3	4.17	4.765
ant-1.3	7.31666666666667	2.70333333333333	8.44333333333333	3.79	8.774	4.23666666666667	8.35333333333333	4.5	8.36666666666667	4.32	8.42	4.54	8.46666666666667	4.74333333333333	8.28333333333333	5.22333333333333	7.975	5.695
cka-1	6.58333333333333	6.19333333333333	6.68	6.44	6.668	6.68666666666667	6.63	6.77	6.7	7.16666666666667	6.82333333333333	7.045	6.72333333333333	7.41	6.86	7.63	6.84	7.74
gln-6	5.43	3.86	6.18	4.88	6.652	6.51	6.68	7.47	6.72	8.86333333333333	6.97666666666667	8.67	6.95666666666667	9.09333333333333	6.69	9.41666666666667	6.615	9.525
fat-4	7.91333333333333	8.71	8.70666666666667	8.73	9.314	8.97666666666667	9.08333333333333	9.03333333333333	9.20333333333333	8.9	9.13666666666667	8.945	8.98666666666667	8.89333333333333	9.02333333333333	8.86	8.245	8.18
fat-3	7.66666666666667	8.20666666666667	8.09333333333333	8.275	8.34	8.62666666666667	8.36	8.67333333333333	8.57666666666667	8.70333333333333	8.65333333333333	8.855	8.71	9.01	9.01	8.91	8.385	8.65
mccc-1	8.15	7.80666666666667	8.35333333333333	7.625	8.016	7.42666666666667	7.62666666666667	7.35	7.60333333333333	7.8	7.64666666666667	7.685	7.67	7.87333333333333	7.49333333333333	8.17333333333333	7.255	8.08
dhp-2	5.82333333333333	6.49333333333333	5.59	6.35	5.51	5.95666666666667	5.60333333333333	5.88666666666667	5.62333333333333	5.78333333333333	5.51666666666667	5.46	5.12	5.36	5.24666666666667	5.13333333333333	5.21	4.795
pyp-1	8.63666666666667	8.63333333333333	8.55333333333333	8.4	8.536	8.42333333333333	8.54666666666667	8.44333333333333	8.74666666666667	8.68	8.7	8.67	8.81666666666667	8.85666666666667	8.86	9.04333333333333	8.92	9.025
sars-1	8.11	8.22666666666667	7.88666666666667	8.175	7.858	7.56666666666667	7.53666666666667	7.66333333333333	7.75	8.08333333333333	7.71	8.02	7.75333333333333	8.31333333333333	7.72666666666667	8.63	8.67	8.725
gst-3	2.93	4.09333333333333	3.23333333333333	4.27	3.222	3.85333333333333	3.08	3.53333333333333	2.44333333333333	3.40333333333333	2.69666666666667	3.325	2.91333333333333	2.99333333333333	3.06666666666667	2.76	3.785	3.525
gst-2	1.42	2.41666666666667	2.86	3.68	1.962	3.14	2.10666666666667	2.94666666666667	2.29	2.03666666666667	1.59	1.355	0.93	1.27333333333333	1.70666666666667	1.66333333333333	2.19	2.065
gst-4	6.50333333333333	7.86666666666667	6.80666666666667	7.78	6.852	7.85666666666667	6.33666666666667	7.67333333333333	5.98	7.26	6.11	7.285	6.08666666666667	6.74	5.41333333333333	6.55	5.14	6.09
hpo-5	6.11	5.56	6.47333333333333	5.365	6.874	5.47333333333333	6.48666666666667	5.83666666666667	6.62	6.68	6.68666666666667	6.62	6.76666666666667	7.00333333333333	6.65666666666667	7.33333333333333	6.58	7.425
pps-1	7.70666666666667	7.70666666666667	7.31	7.385	6.898	6.58666666666667	6.75	6.59333333333333	6.72	7.12	6.74	7.055	6.73666666666667	7.27	6.57333333333333	7.57666666666667	6.695	7.62
gta-1	8.71	9.23666666666667	9.27	9.555	9.39	9.42	9.16333333333333	9.23666666666667	8.84666666666667	8.76666666666667	8.84333333333333	8.71	8.56333333333333	8.41666666666667	8.27666666666667	8.20333333333333	7.605	7.645
qns-1	6.84666666666667	6.51	7.05333333333333	6.7	6.986	6.45666666666667	6.65	6.49	6.61333333333333	7.07	6.65666666666667	7.075	6.71666666666667	7.31	6.51	7.62666666666667	6.455	7.5
ech-9	3.87333333333333	3.52	2.77	4.54	5.176	4.98666666666667	4.94	4.97333333333333	5.77333333333333	5.35333333333333	5.26	5.415	4.65	5.49666666666667	5.21666666666667	4.87333333333333	3.925	5.04
ech-8	5.35	5.59333333333333	5.58	5.64	5.978	6.03666666666667	6.15333333333333	6.17666666666667	6.40666666666667	6.06333333333333	6.30333333333333	6.17	6.22666666666667	6.15666666666667	6.31666666666667	5.96333333333333	5.53	5.9
tkt-1	9.63	9.58333333333333	9.73	9.405	9.168	9.21	9.04	9.17666666666667	8.98666666666667	9.27666666666667	8.94666666666667	9.185	8.92	9.17333333333333	8.74333333333333	9.37666666666667	8.425	9.325
thk-1	5.97333333333333	6.00333333333333	5.19666666666667	5.43	5.31	4.79666666666667	5.18	5.27333333333333	5.25333333333333	6.28666666666667	5.47666666666667	6.155	5.37666666666667	6.62333333333333	5.25333333333333	6.90333333333333	5.6	6.905
acs-18	6.15666666666667	1.15	7.66333333333333	2.82	8.372	3.63666666666667	8.01	3.77666666666667	7.99666666666667	3.17333333333333	8.08	3.41	8.23666666666667	3.23666666666667	7.91666666666667	3.91666666666667	7.675	4.485
ugt-59	2.26333333333333	3.53	2.28	2.815	2.286	2.25	2.25666666666667	2.42333333333333	2.26666666666667	2.85333333333333	2.34	2.66	2.52333333333333	2.93666666666667	2.31	2.82	2.91	3.32
sir-2.1	5.97666666666667	5.67333333333333	6.17666666666667	5.67	6.476	5.53666666666667	6.07	5.76333333333333	6.17666666666667	6.56	6.23333333333333	6.385	6.2	6.83	6.05333333333333	7.17333333333333	6.28	7.09
pges-2	7.13666666666667	6.5	7.25333333333333	6.42	7.01	6.29333333333333	6.84	6.43	6.76	7.01	6.82	7.02	6.87333333333333	7.27666666666667	6.71666666666667	7.53666666666667	6.48	7.455
iars-1	7.77	7.63666666666667	7.77666666666667	7.45	7.96	6.99666666666667	7.51333333333333	7.14666666666667	7.62	7.77666666666667	7.71666666666667	7.79	7.69666666666667	8.08	7.62	8.44666666666667	8.14	8.325
R10H10.6	4.74	5.03666666666667	4.49666666666667	4.48	4.374	4.12	4.05	4.01666666666667	3.94333333333333	4.52666666666667	4.18	4.375	4.35	4.85333333333333	4.17333333333333	4.80333333333333	4.01	4.94
F13B12.4	5.59	5.69666666666667	3.29	5.015	3.268	3.16	2.82	2.54	2.58666666666667	2.16666666666667	2.78	2.375	2.08666666666667	2.08333333333333	2.46666666666667	1.27666666666667	2.755	1.74
F01D4.8	2.98	4.08333333333333	2.78	3.285	3.512	2.95666666666667	3.55333333333333	3.55	3.97666666666667	3.77333333333333	4.49666666666667	3.815	4.74333333333333	4.44	5.09	4.38333333333333	4.815	4.045
ugt-43	5.11666666666667	5.07333333333333	5.49	6.085	6.692	6.12	6.34666666666667	6.2	6.18666666666667	5.83333333333333	6.19666666666667	5.735	6.18	5.15	5.27333333333333	4.75333333333333	3.16	2.43
ugt-44	7.11333333333333	6.25666666666667	7.98333333333333	7.335	8.608	7.71	8.39	7.83666666666667	8.39333333333333	7.76333333333333	8.41333333333333	7.865	8.18	7.33333333333333	8.01666666666667	7.32	5.29	6.13
nkb-2	6.21333333333333	1.03	7.67	2.54	8.074	3.58	7.82666666666667	3.6	7.78333333333333	2.99666666666667	7.87333333333333	3.425	8.05	3.17	7.72333333333333	3.4	7.55	4.27
fmo-1	6.36666666666667	6.55666666666667	6.30666666666667	5.66	7.34	5.07666666666667	7.14	4.90666666666667	7.15333333333333	5.41	7.24	5.27	7.40333333333333	5.11	7.36333333333333	4.78333333333333	6.35	4.65
fmo-2	3.54666666666667	3.67666666666667	2.93666666666667	4.04	3.84	4.03333333333333	2.42666666666667	3.14333333333333	3.7	3.10666666666667	3.26333333333333	2.47	3.89333333333333	3.42	3.40666666666667	3.51	5.08	2.89
R102.4	6.85	6.62333333333333	7.16333333333333	7.2	7.524	7.01333333333333	7.23666666666667	7.03	7.06333333333333	6.71666666666667	7.19	6.72	7.19666666666667	6.47	6.9	6.39	6.365	5.74
T25B9.1	5.29333333333333	6.01666666666667	6.21333333333333	6.535	6.06	6.36666666666667	5.68666666666667	6.24333333333333	5.29666666666667	5.78	5.16666666666667	5.735	5.19	5.29	4.86333333333333	5.15	3.975	4.22
ugt-54	4.83333333333333	5.13	4.99333333333333	5.66	5.598	5.59	5.16333333333333	5.51333333333333	5.28666666666667	5.22666666666667	5.18333333333333	5.24	5.24	5.32666666666667	5.31333333333333	5.12333333333333	5.15	5.14
T25B9.9	8.25	8.40333333333333	8.81333333333333	8.34	8.6	8.55666666666667	8.35666666666667	8.49333333333333	8.24	8.34	8.33	8.315	8.39	8.28	8.16	8.47	7.75	8.36
inpp-1	5.08333333333333	4.49	4.52333333333333	4.81	4.41	4.40666666666667	4.52333333333333	4.49666666666667	4.59666666666667	4.26	4.61666666666667	4	4.66333333333333	4.26333333333333	4.54	4.30666666666667	4.5	4.21
hars-1	7.05333333333333	6.89666666666667	6.83	6.595	6.906	6.34333333333333	6.62333333333333	6.50666666666667	6.78	7.17666666666667	6.80333333333333	7.115	6.82333333333333	7.51	6.77333333333333	7.82	7.25	7.915
pyk-2	7.08333333333333	7.52666666666667	7.56666666666667	7.645	7.622	7.77333333333333	7.36666666666667	7.68666666666667	7.41666666666667	7.45	7.33	7.43	7.28	7.34333333333333	7.14333333333333	7.20666666666667	6.355	6.7
aqp-3	2.53666666666667	0.686666666666667	3.79	2.29	4.472	0.363333333333333	4.16333333333333	1	4.23	2.29333333333333	4.32	1.645	4.62	2.40666666666667	4.39	2.21666666666667	4.37	3.01
F13H10.5	2.65333333333333	4.03	2.44333333333333	3.625	2.136	2.75333333333333	2.25333333333333	2.48666666666667	2.15666666666667	2.11333333333333	1.82666666666667	2.785	2.35	2.33666666666667	2.49333333333333	2.65333333333333	2.56	2.78
ndx-9	6.42333333333333	6.55333333333333	6.65666666666667	6.265	6.634	6.39666666666667	6.59333333333333	6.53666666666667	6.58666666666667	6.87333333333333	6.68666666666667	6.795	6.73	7.08333333333333	6.47333333333333	7.39666666666667	6.555	7.455
mogs-1	6.72	6.67333333333333	7.03	6.395	7.17	6.51333333333333	6.91333333333333	6.68333333333333	7.06	7.28333333333333	7.10333333333333	7.23	7.10666666666667	7.45	6.96	7.8	6.825	7.7
alh-3	7.28333333333333	7.86333333333333	7.28666666666667	7.44	7.226	7.29	6.89333333333333	7.23666666666667	7.01666666666667	7.28333333333333	6.85333333333333	7.165	6.68666666666667	7.22333333333333	6.72	7.32	7.265	7.31
hrg-4	6.08	5.93	6.42666666666667	5.84	5.98	5.22	5.55	5.40666666666667	5.60333333333333	4.78	5.68666666666667	5.295	5.69	4.84333333333333	5.65	4.86333333333333	3.865	3.325
hpo-4	5.88333333333333	4.95	6.21666666666667	4.91	6.714	5.14333333333333	6.33	5.45333333333333	6.38	6.36	6.42666666666667	6.395	6.4	6.73333333333333	6.33	7.15666666666667	6.36	7.195
ard-1	8.21	8.22666666666667	8.41333333333333	8.06	7.93	8	7.64666666666667	7.88	7.41666666666667	7.89666666666667	7.40333333333333	7.83	7.28	7.89	7.10666666666667	8.12666666666667	7.075	8.045
F01G4.5	5.63333333333333	5.72333333333333	5.89666666666667	5.515	5.988	5.48666666666667	5.61	5.51333333333333	5.87666666666667	5.99666666666667	5.89	5.925	5.9	6.17333333333333	5.77666666666667	6.43666666666667	5.745	6.445
F01G4.6	10.6166666666667	10.57	10.68	10.175	9.976	10.2166666666667	10.1166666666667	10.1433333333333	9.99666666666667	10.3033333333333	9.88333333333333	10.18	9.82	10.25	9.72333333333333	10.3933333333333	9.975	10.585
mboa-4	6.21333333333333	0.313333333333333	7.32666666666667	1.95	7.654	3	7.45666666666667	3.48	7.42666666666667	2.86666666666667	7.46	3.04	7.56	3.35666666666667	7.31333333333333	3.58666666666667	7.17	4.575
cpt-2	7.53666666666667	7.45333333333333	7.53333333333333	7.235	7.714	7.31	7.43	7.38333333333333	7.54	7.69333333333333	7.51666666666667	7.62	7.45	7.82333333333333	7.5	8.1	7.09	8.06
R07H5.8	9.3	9.34333333333333	9.47	9.11	8.722	8.63	8.76666666666667	8.51	8.74	8.7	8.75	8.69	8.76666666666667	8.78666666666667	8.66	9.02666666666667	8.64	9.11
B0035.3	6.25666666666667	5.23	6.43333333333333	5.145	6.334	5.48333333333333	6.48666666666667	6.07333333333333	6.54666666666667	7.03	6.6	6.855	6.63666666666667	7.2	6.45	7.53666666666667	6.16	7.56
gspd-1	7.02333333333333	6.83666666666667	7.22	7.025	7.062	6.67333333333333	6.80333333333333	6.74666666666667	6.91	7.07666666666667	6.90666666666667	7.005	6.94333333333333	7.21	6.83	7.49	6.785	7.48
T01G1.4	6.51666666666667	6.52666666666667	6.17333333333333	6.22	6.45	5.77666666666667	6.19333333333333	5.96333333333333	6.38666666666667	6.26666666666667	6.37333333333333	6.29	6.44	6.57333333333333	6.49333333333333	6.79	7.03	7.015
gfat-2	5.18	2.13333333333333	5.40666666666667	3.665	5.49	5.88666666666667	5.47333333333333	6.91666666666667	5.53333333333333	8.38333333333333	6.04666666666667	8.135	5.83	8.58666666666667	5.59	8.91	5.175	8.97
sms-1	7.64333333333333	6.87	7.56333333333333	7.315	7.734	7.76333333333333	7.86666666666667	7.87333333333333	7.94333333333333	8.29	8.01333333333333	8.175	8.05666666666667	8.46	8.03666666666667	8.63666666666667	8.38	8.97
F12F6.7	5.61	4.76666666666667	5.76	4.26	6.054	4.96666666666667	5.86333333333333	5.70333333333333	6.07666666666667	6.87333333333333	6.07333333333333	6.81	6.12666666666667	7.22	5.94	7.57666666666667	6.085	7.615
mars-1	7.93	7.65333333333333	7.74666666666667	7.325	7.668	7.03666666666667	7.36333333333333	7.25	7.59666666666667	8.02666666666667	7.62333333333333	8	7.63666666666667	8.35666666666667	7.53333333333333	8.75	7.86	8.76
acl-3	6.08333333333333	5.37	6.29	5.1	6.254	4.96	6.12666666666667	5.29	6.07666666666667	6.33666666666667	6.24	6.28	6.29333333333333	6.65666666666667	6.05	6.94333333333333	5.625	6.92
ZK809.3	8.56333333333333	8.41666666666667	8.79333333333333	8.15	8.252	8.18	8.26666666666667	8.1	8.07666666666667	8.27666666666667	8.02666666666667	8.14	8.08666666666667	8.27333333333333	7.78333333333333	8.55666666666667	7.905	8.675
ent-1	7.99333333333333	7.27666666666667	7.61333333333333	6.99	7.194	6.98333333333333	7.39	7.48333333333333	7.56	8.45666666666667	7.54666666666667	8.385	7.51666666666667	8.77	7.46	9.10666666666667	7.705	9.185
ZK792.1	5.87666666666667	6.11	6.22666666666667	5.9	6.432	5.98333333333333	6.12666666666667	5.96	6.09333333333333	5.97	6.15666666666667	6.03	6.15	5.98666666666667	5.98	6.16333333333333	5.4	5.88
ech-2	6.22666666666667	5.94333333333333	5.97	5.525	5.642	5.15666666666667	5.37666666666667	5.19333333333333	5.41666666666667	5.81333333333333	5.57333333333333	5.755	5.54	6.17333333333333	5.38333333333333	6.50666666666667	5.2	6.535
fat-6	9.03	9.23	9.56	9.45	9.852	9.98666666666667	9.89	10.05	9.97	10.05	9.91666666666667	10.065	9.80666666666667	10.1033333333333	9.74	9.76333333333333	9.305	9.29
ZK822.5	5.61	5.85666666666667	6.25666666666667	5.895	6.772	6.27666666666667	6.36333333333333	6.20666666666667	6.35	6.24333333333333	6.57333333333333	6.415	6.57333333333333	6.33666666666667	6.53666666666667	6.11	6.605	5.655
hdl-1	5.19666666666667	1.03	6.92333333333333	1.91	7.436	1.93666666666667	7.03333333333333	2.86666666666667	6.92333333333333	2.49333333333333	7.10333333333333	2.575	7.26333333333333	2.28	6.98666666666667	3.05	6.38	3.645
gdh-1	10.4733333333333	10.4633333333333	10.8933333333333	10.22	10.38	10.2666666666667	10.3333333333333	10.28	10.2866666666667	10.3766666666667	10.2766666666667	10.305	10.2333333333333	10.2533333333333	10.0066666666667	10.4033333333333	9.71	10.235
B0001.4	7.12	6.21	7.31333333333333	6.235	7.16	6.51333333333333	7.37	6.86666666666667	7.53333333333333	7.65666666666667	7.56333333333333	7.565	7.57666666666667	7.91	7.41333333333333	8.23	7.6	8.615
phy-2	7.44666666666667	7.87333333333333	6.35666666666667	6.9	7.048	6.54333333333333	6.27	6.42333333333333	6.35	6.28333333333333	6.4	6.365	6.64333333333333	6.33	6.49	6.47666666666667	5.93	6.275
tag-335	7.18333333333333	6.84666666666667	7.14333333333333	6.44	7.288	5.85	6.94333333333333	6.02	7.06	6.49666666666667	7.11333333333333	6.535	7.13666666666667	6.79666666666667	6.88333333333333	7.16333333333333	6.835	7.355
C42C1.11	7.15666666666667	6.53	6.94	6.57	7.268	6.46	6.91666666666667	6.68666666666667	6.94666666666667	7.09666666666667	7.04	7.085	7.07333333333333	7.35333333333333	7.01333333333333	7.67	6.785	7.64
hpo-12	6.53	6.30666666666667	6.6	6.06	6.474	6.12333333333333	6.47666666666667	6.44666666666667	6.43	7.15	6.43333333333333	7.03	6.42333333333333	7.37333333333333	6.29666666666667	7.67666666666667	6.165	7.8
F19B6.1	7.13	6.85333333333333	6.94666666666667	6.51	6.948	6.33333333333333	6.80333333333333	6.74666666666667	6.91666666666667	7.59333333333333	6.94666666666667	7.545	6.98333333333333	7.90333333333333	6.89666666666667	8.23666666666667	7.34	8.295
dpm-3	5.21333333333333	5.32333333333333	5.43333333333333	5.08	5.512	5.26333333333333	5.42666666666667	5.31666666666667	5.36333333333333	5.64	5.31	5.51	5.42	5.75	5.34333333333333	6.02	5.38	6.01
acs-20	7.1	7.31666666666667	6.22333333333333	6.78	6.448	5.26666666666667	6.05	4.79	5.86666666666667	5.17333333333333	6.09333333333333	5.18	5.98666666666667	5.39666666666667	5.78	5.47666666666667	5.825	5.77
acl-13	5.04333333333333	0.4	6.46666666666667	0.815	6.982	2.73	6.53333333333333	2.76	6.61	2.89333333333333	6.71666666666667	2.525	6.84	2.91666666666667	6.59	3.02666666666667	6.405	3.775
ugt-65	5.28	5.83333333333333	5.09666666666667	4.735	5.274	3.51	5.47333333333333	3.82	5.30666666666667	3.49	5.61666666666667	3.59	5.35333333333333	3.09	4.48	3.15333333333333	3.135	1.705
vha-7	6.28	6.30666666666667	6.80333333333333	6.34	6.844	6.59	6.7	6.78666666666667	6.69666666666667	7.50333333333333	6.70333333333333	7.33	6.63	7.64333333333333	6.53666666666667	7.99333333333333	6.565	7.945
C27D8.4	5.64333333333333	5.33	5.91666666666667	5.11	5.862	5.25666666666667	5.81	5.61	5.98333333333333	6.43333333333333	5.99	6.33	5.95333333333333	6.67333333333333	5.84666666666667	6.98	5.93	7.185
gcy-18	3.04333333333333	2.17666666666667	2.68666666666667	3.135	2.642	2.64666666666667	2.94	2.51333333333333	2.60666666666667	3.38333333333333	2.75333333333333	3.295	1.72	2.92666666666667	2.82	3.29666666666667	2.37	3.35
cho-1	4.68	4.89333333333333	4.56666666666667	4.685	4.412	4.72	4.36333333333333	4.43333333333333	4.23666666666667	4.27333333333333	4.05666666666667	4.455	4.16	4.31333333333333	4.10333333333333	4.45666666666667	4.495	4.43
unc-26	6.09333333333333	6.07666666666667	5.94333333333333	5.795	6.034	5.70666666666667	5.85666666666667	5.87666666666667	5.93	6.76333333333333	5.90333333333333	6.59	5.84	6.91	5.94	7.24666666666667	5.915	7.445
fat-1	8.83	9.13	9.50666666666667	9.19	10.362	9.80333333333333	10.4	10.0566666666667	10.4933333333333	10.1566666666667	10.53	10.255	10.4033333333333	10.3266666666667	10.44	10.23	9.51	9.775
fat-2	9.14666666666667	9.56	9.97	9.66	10.612	10.4533333333333	10.8833333333333	10.7066666666667	10.9766666666667	10.6766666666667	11.0866666666667	10.77	10.84	10.82	10.8433333333333	10.6866666666667	10.13	10.125
Y62E10A.13	8.45333333333333	8.18	8.00666666666667	8.07	8.536	8.48	8.48666666666667	8.49666666666667	8.5	8.49	8.51333333333333	8.56	8.66	8.55666666666667	8.44333333333333	8.61333333333333	7.195	8.375
seld-1	5.55666666666667	4.92666666666667	5.72666666666667	4.98	5.7	5.18333333333333	5.67	5.59666666666667	5.81	6.31666666666667	5.83666666666667	6.245	5.89	6.62666666666667	5.74666666666667	6.82333333333333	5.645	6.98
ugt-22	8.61333333333333	8.77	8.82	8.67	8.384	8.63666666666667	8.21666666666667	8.51333333333333	7.76333333333333	8.16666666666667	8.26	8.185	7.58	7.68333333333333	7.66	7.42333333333333	6.3	7.145
gly-10	7.29666666666667	6.62666666666667	7.45	6.355	7.434	6.32	7.32333333333333	6.67	7.41	7.39333333333333	7.44333333333333	7.27	7.47666666666667	7.49666666666667	7.35666666666667	7.84666666666667	6.94	7.81
Y45F10D.4	6.65666666666667	6.71333333333333	6.68	6.59	6.866	6.62666666666667	6.75333333333333	6.67	6.78666666666667	6.91	6.83333333333333	6.82	6.77	7.10333333333333	6.74333333333333	7.31333333333333	6.635	7.455
B0513.5	6.43	6.19666666666667	7.01333333333333	6.505	7.218	6.59333333333333	6.76	6.32666666666667	6.69666666666667	5.98333333333333	6.75333333333333	6.07	6.69333333333333	5.70666666666667	6.45	5.53	6.66	5.25
F52B11.2	6.96	6.45666666666667	6.95333333333333	6.245	6.818	5.42666666666667	6.61333333333333	5.68333333333333	6.71	6.39	6.74333333333333	6.225	6.77333333333333	6.58	6.54333333333333	6.83333333333333	6.23	6.745
nkcc-1	7.46333333333333	6.23	7.72	6.235	7.888	6.61333333333333	7.82333333333333	6.93666666666667	7.88	7.69	7.90333333333333	7.6	7.96666666666667	7.95	7.84	8.21	7.705	8.42
sqrd-1	4.12333333333333	4.72	4.70333333333333	4.92	5.486	6.06666666666667	4.95	6.09333333333333	4.65666666666667	6.07	4.41	5.945	4.56	5.75333333333333	3.84	5.99666666666667	4.99	6.085
xhd-1	7.14333333333333	7.44666666666667	6.47666666666667	7.36	5.668	6.61	5.39333333333333	6.38666666666667	5.36	5.93	5.47666666666667	5.855	5.07666666666667	5.71333333333333	5.13666666666667	5.67333333333333	5.885	5.37
dld-1	9.27	8.99	9.62	8.74	9.244	8.90333333333333	9.11333333333333	8.83666666666667	8.99333333333333	8.93	9.00666666666667	8.83	9.00666666666667	8.81666666666667	8.8	8.95	8.385	8.975
Y57G11C.3	7.07	6.86333333333333	7.25	6.71	7.078	6.88333333333333	7.19	7.08666666666667	7.26666666666667	7.64333333333333	7.26666666666667	7.575	7.28	7.9	7.21666666666667	8.21666666666667	7.36	8.4
coq-3	5.96	5.92333333333333	5.98	5.75	5.906	5.79	5.90333333333333	5.78333333333333	5.73333333333333	6.15666666666667	5.73	6.045	5.66333333333333	6.22333333333333	5.64666666666667	6.45666666666667	5.825	6.485
nuo-3	8.47333333333333	8.37	8.64666666666667	8.085	8.356	8.11333333333333	8.30333333333333	8.11666666666667	8.22333333333333	8.27	8.22333333333333	8.11	8.23333333333333	8.29	8.05666666666667	8.48	7.905	8.42
pnc-2	2.37333333333333	2.46333333333333	1.47333333333333	2.325	1.524	1.48333333333333	1.52	1.93	1.32666666666667	1.69666666666667	1.58333333333333	1.58	2.11	2.33666666666667	1.85333333333333	0.803333333333333	2.175	1.185
qars-1	7.67	7.39333333333333	7.65	7.06	7.74	6.76666666666667	7.42666666666667	7.04333333333333	7.53666666666667	7.76333333333333	7.61666666666667	7.705	7.55	8.04	7.47333333333333	8.41333333333333	7.66	8.415
gcy-25	1.12666666666667	0.903333333333333	0.64	1.06	0.436	0.856666666666667	0	0	0	0	0.63	0	0.28	0.243333333333333	0.396666666666667	0.626666666666667	0.935	0.58
Y105C5B.3	0.53	1.10333333333333	1.39333333333333	2.33	1.568	2.41666666666667	1.13333333333333	1.97	1.78333333333333	1.18	1.77	0.67	2.88666666666667	0.81	4.10666666666667	1.27666666666667	3.59	2.04
Y105C5B.15	5.96	6.92	7.11333333333333	7.93	6.352	8.72	6.61	8.73	6.89333333333333	8.51666666666667	6.84	8.465	6.49333333333333	8.42333333333333	6.90666666666667	8.29	5.845	8.065
gln-3	9.28666666666667	10.0266666666667	9.87666666666667	9.965	9.644	10.3466666666667	9.88666666666667	10.2833333333333	9.63333333333333	9.99333333333333	9.69333333333333	10.01	9.66	9.83666666666667	9.31666666666667	9.66	8.18	9.075
Y7A9A.1	5.08666666666667	5.66	5.33666666666667	5.65	5.698	5.92333333333333	5.77333333333333	6.00666666666667	5.83333333333333	5.89333333333333	6.16	5.94	6.09666666666667	6.00666666666667	6.16666666666667	5.90666666666667	5.68	5.765
H25K10.1	4.26666666666667	5.20333333333333	5.00666666666667	5.435	4.904	5.39	4.59666666666667	5.31666666666667	4.23	4.78	4.24666666666667	4.555	3.87666666666667	3.4	2.90666666666667	2.95	2.045	0
Y10G11A.1	6.78333333333333	5.44	7.03333333333333	5.135	6.868	5.65666666666667	6.93333333333333	6.31333333333333	6.98666666666667	7.15666666666667	7.06333333333333	7.005	7.12	7.32666666666667	6.91333333333333	7.62333333333333	6.975	7.85
Y51H4A.7	5.66	6.56	6.41333333333333	6.53	6.498	6.75333333333333	6.25333333333333	6.73333333333333	6.20333333333333	6.51666666666667	6.10666666666667	6.58	5.82333333333333	6.39	6.01333333333333	6.13666666666667	6.1	6.235
bca-2	6.29	6.48333333333333	6.44666666666667	6.14	6.376	6.22	6.23666666666667	6.34666666666667	6.23	6.47666666666667	6.16666666666667	6.41	6.01666666666667	6.5	6.00666666666667	6.69	6.215	6.645
gln-5	4.83	2.46	5.21	3.4	5.12	5.28	5.21333333333333	6.35666666666667	5.28666666666667	7.77666666666667	5.61333333333333	7.585	5.58	7.96	5.41333333333333	8.31	5.245	8.365
T28F3.5	3.91333333333333	4.13666666666667	3.81333333333333	4.055	4.802	4.17	4.39666666666667	3.96666666666667	4.37333333333333	3.94666666666667	4.32666666666667	4.315	4.08666666666667	4.09666666666667	4.46333333333333	4.05	5.665	4.21
dlat-2	8.16333333333333	7.89333333333333	8.39333333333333	7.63	8.084	7.74666666666667	7.99666666666667	7.75666666666667	7.96	8.13	7.9	8.08	7.94	8.29666666666667	7.71666666666667	8.59333333333333	7.865	8.715
elo-2	8.31	8.11	8.38333333333333	8.32	7.464	8.20333333333333	7.33666666666667	8.02666666666667	7.20333333333333	7.56666666666667	7.14333333333333	7.665	6.94333333333333	7.12666666666667	6.76333333333333	7.29333333333333	5.99	6.57
gba-3	5.12	5.67333333333333	5.49333333333333	5.555	6.414	5.8	6.44	5.91	6.61333333333333	6.09333333333333	6.65666666666667	5.995	6.67333333333333	5.94333333333333	6.65666666666667	6.08333333333333	5.955	5.805
nduo-6	6.9	7.43333333333333	6.61666666666667	7.47	6.296	7.10666666666667	6.81333333333333	7.05	6.41666666666667	6.73666666666667	6.62333333333333	6.815	6.43	6.64666666666667	6.01333333333333	6.75	5.835	7.055
ndfl-4	8.13333333333333	7.09	8.03	6.505	7.056	7.62666666666667	8.18	7.44	7.61	7.15	7.63666666666667	7.425	7.41666666666667	7.00333333333333	6.80333333333333	7.06333333333333	6.555	7.125
nduo-1	9.59666666666667	9.59	9.47333333333333	9.495	9.332	9.26666666666667	9.27	9.20333333333333	9.25	9.22333333333333	9.22666666666667	9.155	9.05666666666667	9.11333333333333	8.8	9.27333333333333	8.645	9.07
atp-6	10.28	10.2366666666667	10.4	10.12	10.21	9.82333333333333	9.92333333333333	9.75666666666667	9.82	9.79333333333333	9.77	9.68	9.67	9.64333333333333	9.40666666666667	9.83	9.21	9.83
nduo-2	8.76	7.90333333333333	8.70333333333333	7.605	8.084	7.60666666666667	8.18	7.45	8.03666666666667	7.43666666666667	8.1	7.48	8	7.21	7.75	7.38666666666667	6.965	6.915
ctb-1	11.1933333333333	10.77	11.4266666666667	10.635	11.212	10.6566666666667	10.9466666666667	10.5466666666667	10.62	10.4533333333333	10.52	10.425	10.42	10.25	10.0566666666667	10.4266666666667	9.6	10.235
ctc-3	10.8966666666667	10.41	11.0766666666667	10.325	10.922	10.5566666666667	10.8266666666667	10.6	10.7533333333333	10.66	10.7166666666667	10.63	10.72	10.6433333333333	10.4633333333333	10.78	10.185	10.535
nduo-4	9.42333333333333	9.27	9.45333333333333	9.165	9.156	9.08333333333333	8.91666666666667	8.99333333333333	8.75666666666667	8.81333333333333	8.84333333333333	8.81	8.81	8.62333333333333	8.50666666666667	8.72666666666667	8.135	8.435
ctc-1	11.2366666666667	11.0766666666667	11.4033333333333	10.9	11.458	10.94	11.1966666666667	10.98	10.89	10.9066666666667	10.9133333333333	10.805	10.9	10.6933333333333	10.6233333333333	10.8066666666667	10.17	10.47
ctc-2	10.4966666666667	10.3966666666667	10.5533333333333	10.28	10.472	10.0866666666667	9.97333333333333	10.0133333333333	9.72666666666667	9.85333333333333	9.66	9.865	9.49	9.64	9.25333333333333	9.63666666666667	8.905	9.305
nduo-3	8.95	8.15333333333333	8.93333333333333	7.84	7.944	8.12666666666667	8.64333333333333	8.07	8.41333333333333	8.09666666666667	8.26666666666667	7.865	8.02333333333333	7.71666666666667	7.61333333333333	7.73333333333333	7.065	7.94
nduo-5	9.56333333333333	9	9.55666666666667	8.955	9.794	8.72666666666667	9.00666666666667	8.68	8.80333333333333	8.61333333333333	8.85	8.665	8.78333333333333	8.50666666666667	8.56333333333333	8.63	7.905	8.225
egl-8	7.68333333333333	7.46	7.54333333333333	7.515	7.54	7.63333333333333	7.52666666666667	7.62666666666667	7.52666666666667	7.66333333333333	7.46333333333333	7.61	7.43666666666667	7.67333333333333	7.61666666666667	7.68	7.64	7.74
abt-4	7	6.61666666666667	7.06	7.045	7.382	7.19666666666667	7.25333333333333	7.11666666666667	7.30666666666667	7.06666666666667	7.26	7.075	7.22666666666667	7.03333333333333	7.56666666666667	6.94333333333333	6.525	6.46
ugt-42	1.22	3.14333333333333	1.40333333333333	2.97	1.286	2.51	1.37666666666667	1.64333333333333	1.24666666666667	1.89666666666667	0.57	0.945	2.24333333333333	2.29333333333333	2.14333333333333	2.17	0.515	2.68
ugt-29	6.36333333333333	5.95333333333333	5.7	6.62	5.856	5.85333333333333	5.54	5.76	5.52666666666667	5.77333333333333	5.57666666666667	5.745	5.44333333333333	5.88333333333333	5.81	5.76666666666667	6.215	5.81
icl-1	9.21666666666667	9.9	8.73333333333333	9.27	9.952	10.12	9.77	10.1	9.90666666666667	10.05	9.84	10.02	9.79666666666667	10.03	9.91666666666667	9.86333333333333	9.775	9.805
fmo-5	5.81	6.20666666666667	5.64	5.905	5.474	5.76666666666667	5.30666666666667	5.71333333333333	5.27666666666667	5.50333333333333	5.21666666666667	5.585	5.43	5.52	5.1	5.51666666666667	5.19	5.785
H24K24.3	7.54	7.68	7.7	7.535	7.348	7.64333333333333	7.38666666666667	7.67333333333333	7.30666666666667	7.76666666666667	7.26333333333333	7.71	7.27666666666667	7.80666666666667	7.19	7.96	6.8	7.915
sqv-6	5.37333333333333	5.04333333333333	5.55333333333333	4.785	5.98	5.07666666666667	5.66666666666667	5.42333333333333	5.68333333333333	6.23666666666667	5.74	6.165	5.74	6.53333333333333	5.68666666666667	6.84	5.46	6.855
tank-1	7.21333333333333	6.31	7.79	6.735	8.066	6.78333333333333	7.88333333333333	6.78333333333333	7.88666666666667	7.06	7.98	6.975	7.98666666666667	7.02666666666667	7.87333333333333	7.30666666666667	7.735	7.435
R09B5.11	5.41333333333333	5.84	5.51333333333333	5.64	6.47	6.19333333333333	6.19666666666667	6.39666666666667	6.3	6.31666666666667	6.45	6.35	6.45	6.36	6.38333333333333	6.39	6.39	5.95
hacd-1	8.18666666666667	8.33666666666667	8.59	8.675	8.452	9.19333333333333	8.43333333333333	9.14666666666667	8.37	8.75666666666667	8.02	8.815	8.31666666666667	8.41	7.36666666666667	8.34	7.285	7.495
F16B4.6	2.05666666666667	2.19	2.79333333333333	1.69	2.438	1.35666666666667	2.71333333333333	1.29333333333333	2.30666666666667	1.92	2.39333333333333	1.645	2.10333333333333	1.68333333333333	2.28333333333333	1.90666666666667	2.555	2.295
alh-2	0.473333333333333	0	0.863333333333333	0.27	1.14	0.23	0.636666666666667	0	0.6	0.19	1.23666666666667	0	0.303333333333333	0.243333333333333	1.52333333333333	0.256666666666667	1.38	1.055
dhs-13	7.61	7.18333333333333	8.03	7.23	7.906	7.66333333333333	8.11333333333333	7.83	8.08666666666667	8.14666666666667	7.99333333333333	8.06	7.93666666666667	8.25666666666667	7.77666666666667	8.46666666666667	7.67	8.705
gly-7	7.28666666666667	7.24333333333333	7.37666666666667	6.6	7.43	6.56666666666667	7.2	6.72	7.25	7.33	7.25	7.21	7.29333333333333	7.47333333333333	7.17	7.76333333333333	6.945	7.695
acs-3	4.41666666666667	5.97333333333333	5.51666666666667	5.285	7.266	5.34666666666667	7.37333333333333	5.56666666666667	7.39333333333333	5.67	7.59666666666667	5.68	7.79333333333333	5.68333333333333	7.98	5.65333333333333	7.615	5.5
alh-5	5.92	6.69333333333333	6.03	6.36	5.896	5.94666666666667	5.49333333333333	5.43666666666667	5.14333333333333	5.07333333333333	4.86333333333333	5.23	4.81	5.04666666666667	4.88333333333333	4.47666666666667	4.62	4.4
cysl-4	4.87666666666667	0.213333333333333	5.94333333333333	0.57	6.408	1.33666666666667	6.07666666666667	2.02	6.11	1.32333333333333	6.13666666666667	1.8	6.22666666666667	1.85333333333333	6.05666666666667	1.87	5.65	3.125
F59A7.7	0.213333333333333	0	0.806666666666667	0.4	2.316	0.39	1.35	0.776666666666667	2.08333333333333	1.27	1.98333333333333	1.64	1.66666666666667	2.28	1.72333333333333	2.50666666666667	1.555	2.63
ckb-4	5.53	5.35	5.22333333333333	5.32	5.406	4.86666666666667	5.09	4.86333333333333	5.44666666666667	4.83	5.53	5.035	5.53666666666667	5.10333333333333	5.81	5.20333333333333	5.355	5.235
cyp-32B1	5.15666666666667	5.29	4.40333333333333	5.6	4.844	5.47666666666667	4.90666666666667	5.42666666666667	4.94333333333333	5.27	4.62	5.105	4.07666666666667	5.32666666666667	4.30333333333333	4.86333333333333	4.57	5.34
Y19D10A.16	0	0	0	0.27	0	0	0.31	0	0	0	0	0	0	0	0	0	0	0
C01B4.6	0	0	0	0	0.062	0.25	0	0	0	0	0	0	0	0	0	0	0	0
gst-10	7.49	8.44	7.42	8.715	6.776	8.28333333333333	6.70666666666667	8.19666666666667	5.95333333333333	7.64	6.09	7.505	5.67333333333333	6.83333333333333	5.11	6.58333333333333	3.82	4.97
W02H5.8	5.76	5.82333333333333	6.99333333333333	5.82	7.362	6.25	7.09333333333333	6.23	6.93333333333333	6.33666666666667	7.11333333333333	6.295	7.09333333333333	6.19333333333333	6.80666666666667	6.15333333333333	6.47	5.98
ndx-2	6.56	5.67333333333333	7.38666666666667	5.235	7.138	5.20333333333333	7.22333333333333	5.11333333333333	7.26666666666667	4.96333333333333	7.21666666666667	4.895	7.33	5.15666666666667	7.11	5.22	6.92	5.335
Y45G12B.3	6.61666666666667	6.55666666666667	6.73666666666667	6.205	6.66	6.52	6.66333333333333	6.63	6.47333333333333	6.88666666666667	6.44333333333333	6.815	6.46	6.85333333333333	6.24666666666667	7.09666666666667	5.435	7.03
nuo-5	8.86666666666667	8.62666666666667	9.06	8.41	8.686	8.25	8.46666666666667	8.21	8.35	8.50666666666667	8.37	8.45	8.34	8.53333333333333	8.20333333333333	8.75	7.795	8.525
ugt-53	4.78	6.14666666666667	6.09666666666667	6.415	6.168	6.7	6.1	6.44666666666667	5.59	5.75333333333333	5.67666666666667	5.58	5.30666666666667	5	4.85	4.99666666666667	3.415	3.305
gst-23	3.74	3.99	2.84666666666667	3.82	2.414	3.02	2.28666666666667	2.99	2.54666666666667	3.16	2.56333333333333	3.12	3.17	2.85333333333333	2.20333333333333	3.19	3.46	3.63
slc-28.2	4.01666666666667	3.77333333333333	3.45333333333333	3.265	3.87	3.28666666666667	3.88	3.41	4.35333333333333	3.81333333333333	4.26333333333333	4.065	4.25333333333333	4.14	4.66666666666667	4.01666666666667	6.01	4.64
slc-28.1	4.45	2.94666666666667	3.58666666666667	3.17	3.522	2.92	3.38333333333333	2.23	3.65	2.53666666666667	3.34333333333333	2.575	3.05	2.83333333333333	3.90333333333333	2.28	4.005	2.79
ugt-64	7.09666666666667	6.74333333333333	7.14333333333333	7.225	6.884	6.97	6.52333333333333	6.7	6.58333333333333	6.44	6.51333333333333	6.425	6.55666666666667	6.24	6.60333333333333	6.42333333333333	6.285	6.19
T22F3.3	9.17	9.45	9.40666666666667	9.22	9.178	9.56333333333333	9.23333333333333	9.59333333333333	8.96333333333333	9.87	8.93	9.7	8.89333333333333	9.80333333333333	8.59666666666667	9.94666666666667	7.845	10.055
mtm-9	5.66333333333333	5.67666666666667	5.74	5.3	5.87	5.53333333333333	5.78333333333333	5.94333333333333	5.83666666666667	6.91	5.89	6.75	5.84666666666667	7.22333333333333	5.81333333333333	7.56666666666667	5.69	7.61
cysl-3	5.20666666666667	6.49666666666667	5.92666666666667	6.385	6.42	6.83666666666667	6.27333333333333	6.85	6.07666666666667	6.84666666666667	6.18666666666667	6.745	6.18333333333333	6.77	5.95	7.00666666666667	6.47	6.915
R08F11.1	5.41	5.92333333333333	6.54	6.245	6.782	6.77	6.64666666666667	6.72	6.61333333333333	6.61333333333333	6.55333333333333	6.625	6.57333333333333	6.44	6.60666666666667	6.33666666666667	6.905	6.235
R08F11.7	1.34	2.67	2.42666666666667	2.3	2.402	2.98333333333333	2.13333333333333	2.53666666666667	2.62	1.65333333333333	2.98666666666667	2.165	2.71333333333333	1.31333333333333	2.89333333333333	2.72333333333333	4.45	3.055
ugt-32	3.57666666666667	4.88333333333333	5.03333333333333	5	5.566	5.27666666666667	5.66333333333333	5.55	5.38	5.31666666666667	5.58	5.665	6.03	5.53333333333333	5.76	5.41333333333333	3.97	4.705
cyp-35A5	5.56	5.64	5.77	5.7	5.508	5.03666666666667	5.86333333333333	4.84333333333333	5.52	4.94333333333333	5.78666666666667	4.995	5.35666666666667	4.45666666666667	5.20666666666667	3.8	3.01	4.085
cyp-35A4	5.1	5.60666666666667	5.21666666666667	5.39	4.1	5.45	4.68333333333333	5.09	3.81666666666667	4.5	4.45333333333333	4.815	2.21666666666667	4.13333333333333	3.77	2.75333333333333	4.12	4.555
H43I07.3	6.36333333333333	6.12	6.33666666666667	6.015	6.472	5.81333333333333	6.20666666666667	6.03666666666667	6.26	6.33	6.33333333333333	6.29	6.36	6.52666666666667	6.31333333333333	6.82333333333333	6.145	6.875
D2063.1	2.50666666666667	2.83666666666667	1.96	2.64	2.972	2.79333333333333	2.77333333333333	3.17666666666667	2.72	2.69333333333333	3.16666666666667	3.295	2.76	3.05	3.27666666666667	2.29333333333333	4.095	2.76
hpo-18	8.25	8.28	8.58	7.905	7.894	8.21666666666667	8.12666666666667	8.12666666666667	7.89333333333333	8.03333333333333	7.92333333333333	8	7.98333333333333	8.01	7.65666666666667	8.14666666666667	7.365	8.155
F32D1.5	8.81333333333333	8.70333333333333	8.75666666666667	8.51	8.284	8.31	8.28666666666667	8.47333333333333	8.20666666666667	9.00333333333333	8.17333333333333	8.855	8.10333333333333	9.09666666666667	7.97	9.36	7.855	9.225
rft-1	5.19333333333333	4.93	5.33333333333333	5.425	5.26	5.15666666666667	5.04333333333333	5.2	5.12	4.97	5.09666666666667	5.185	5.10333333333333	4.79666666666667	4.91333333333333	4.9	3.83	4.4
rft-2	5.82333333333333	5.88333333333333	5.91666666666667	5.4	6	5.52333333333333	5.84333333333333	5.76666666666667	5.88666666666667	6.42666666666667	5.98666666666667	6.3	5.90333333333333	6.59333333333333	5.87	6.90666666666667	5.74	7.05
T08H10.1	9.02333333333333	9.17	9.31333333333333	8.95	8.69	9.12666666666667	8.67666666666667	8.94	8.37	8.52666666666667	8.35333333333333	8.475	8.36	8.1	7.94	7.88	6.95	7.33
pmt-2	8.90666666666667	9.41333333333333	9.96666666666667	9.46	9.22	9.57	8.98	9.36333333333333	8.69	8.94333333333333	8.71666666666667	8.99	8.63	8.59666666666667	8.36333333333333	8.62333333333333	7.16	7.62
ugt-61	5.33333333333333	5.85666666666667	5.95666666666667	5.78	5.888	5.63666666666667	5.49333333333333	5.65666666666667	5.17666666666667	5.36	5.28	5.435	5.23666666666667	5.21333333333333	5.27333333333333	5.09333333333333	4.6	4.65
adss-1	8.44333333333333	7.83666666666667	8.67	7.99	8.682	8.28333333333333	8.65333333333333	8.39	8.73333333333333	8.68666666666667	8.70333333333333	8.695	8.64333333333333	8.97333333333333	8.55666666666667	9.25333333333333	9.32	9.52
hsp-6	9.79	8.98333333333333	9.82333333333333	8.355	9.642	8.32333333333333	9.59333333333333	8.64666666666667	9.58	9.50333333333333	9.62	9.395	9.69	9.67666666666667	9.53	9.97	9.34	9.96
C37H5.13	6.75666666666667	6.24	7.26666666666667	5.895	7.336	6.02	7.21	6.03333333333333	7.07333333333333	6.19333333333333	7.24666666666667	6.215	7.16	6.13666666666667	7.04666666666667	6.26333333333333	7.175	6.44
T19H12.6	4.26666666666667	4.85666666666667	3.70666666666667	3.75	2.934	2.43666666666667	2.96	2.05666666666667	2.60333333333333	2.02	3.13333333333333	2.455	2.62666666666667	1.33333333333333	1.77333333333333	0.79	1.09	0.45
ugt-12	6.88333333333333	7.1	7.48333333333333	6.915	7.696	7.07666666666667	7.68666666666667	7.25666666666667	7.48666666666667	7.02666666666667	7.54	7.125	7.59333333333333	7.02	7.36	6.75333333333333	5.82	6.315
ugt-11	4.28333333333333	4.72	5.29333333333333	5.245	5.624	5.74666666666667	5.54333333333333	5.78333333333333	5.46	5.53	5.57	5.675	5.62	5.52333333333333	5.43666666666667	5.47	4.595	4.595
ugt-9	5.25	5.80666666666667	5.91333333333333	4.71	6.75	4.13333333333333	6.95	4.79333333333333	6.72333333333333	5.19	7.05333333333333	5.225	7.23666666666667	5.12	7.24	4.74	6.705	4.82
ugt-10	1.79333333333333	2.19	2.58	2.76	2.56	2.25666666666667	2.2	2.07666666666667	2.55	2.21	3.02	2.32	2.67666666666667	1.56333333333333	2.26333333333333	1.52666666666667	2.255	2.035
H23N18.4	2.24333333333333	2.39	1.61666666666667	1.78	1.17	0.506666666666667	0	0	0.436666666666667	0.31	0.876666666666667	0	0.316666666666667	0.976666666666667	1.23333333333333	0.4	1.255	0
ugt-8	6.33	5.94333333333333	6.27666666666667	6.185	6.012	5.95333333333333	6.08333333333333	5.57666666666667	6.25	5.67	6.15666666666667	5.82	6.71	6.19333333333333	6.90333333333333	6.12333333333333	6.39	6.605
ugt-14	3.52333333333333	3.68666666666667	4.47	4.24	4.964	4.46	4.90666666666667	4.12333333333333	5.38333333333333	4.39333333333333	5.21	4.855	5.54666666666667	5.37666666666667	6.1	5.50333333333333	4.49	5.72
ugt-13	6.64666666666667	6.56	7.19	6.715	6.82	6.69666666666667	6.36	6.46333333333333	6.00333333333333	6.01333333333333	5.96	6.105	6.13	5.94	5.86666666666667	5.7	5.255	5.365
H23N18.5	8.05	8.20333333333333	5.00666666666667	7.585	2.824	4.43	2.79	2.60666666666667	2.43	1.71	1.60333333333333	3.215	1.29333333333333	2.08666666666667	1.53666666666667	2.69	2.825	1.475
catp-2	0.686666666666667	0.193333333333333	1.67	2.145	1.936	1.76666666666667	0	1.07	1.71666666666667	2.53333333333333	1.01666666666667	2.33	1.40666666666667	2.82333333333333	2.15333333333333	2.91666666666667	3.435	3.71
ugt-7	3.79666666666667	4.05666666666667	4.02	4.435	4.364	4.4	3.64	4.45333333333333	4.10333333333333	4.24333333333333	4.21666666666667	4.33	3.73666666666667	3.81333333333333	3.85666666666667	3.96666666666667	3.435	3.54
cpt-4	4.57333333333333	3.96333333333333	2.2	3.38	3.596	3.83666666666667	3.37333333333333	4.53666666666667	4.52333333333333	5.12333333333333	4.70666666666667	5.05	4.49666666666667	5.86333333333333	5.64333333333333	6.07	5.995	7.575
ugt-63	5.54666666666667	3.96333333333333	7.34	6.455	7.204	7.13666666666667	7.36	7.05333333333333	7.28333333333333	6.94666666666667	7.37333333333333	7.105	7.60666666666667	7	7.61	6.96	5.71	6.445
ugt-51	6.23	6.37666666666667	6.05	6.215	6.622	6.40333333333333	6.18666666666667	6.34	6.05333333333333	6.04	6.16333333333333	5.955	6.44	5.83333333333333	6.25	5.65666666666667	5.1	5.215
C03A7.13	2.07333333333333	2.84333333333333	2.70666666666667	3.015	3.158	3.07333333333333	3.02333333333333	2.83666666666667	2.95333333333333	2.64	2.09333333333333	2.69	2.26	2.69333333333333	2.58	2.35	2.995	2.23
ncx-2	7.44	7.72	7.49	7.905	6.918	7.2	6.80666666666667	6.83	6.59	6.49333333333333	6.63	6.61	6.54	6.34	6.62333333333333	6.24333333333333	6.835	6.07
F08F3.4	7.33666666666667	6.33666666666667	7.60666666666667	7.2	7.784	7.05666666666667	7.49666666666667	7.33	7.30333333333333	7.13333333333333	7.27333333333333	7.15	7.09333333333333	6.89333333333333	6.87333333333333	6.98333333333333	7.105	6.075
rhr-1	7.59	7.79	8.44333333333333	8.065	8.2	7.79333333333333	8.11	7.62	7.99333333333333	7.51666666666667	8.05	7.4	7.86333333333333	7.11	7.69333333333333	6.9	7.435	6.685
acl-6	6.31666666666667	5.80333333333333	6.20666666666667	5.755	6.3	5.72	5.97	5.91	6.04666666666667	6.80666666666667	6.16	6.71	6.07	7.13	5.94666666666667	7.50666666666667	5.965	7.505
T05C3.6	6.17333333333333	5.92666666666667	6.37666666666667	6.19	5.912	5.48	5.72666666666667	5.33333333333333	5.52666666666667	5.12666666666667	5.61666666666667	4.86	5.40333333333333	4.72	5.00333333333333	4.70333333333333	3.675	3.975
ugt-48	6.69666666666667	7.01666666666667	6.43	7.39	5.628	6.42333333333333	5.58	6.3	5.57666666666667	6.06333333333333	5.58666666666667	6.07	5.38666666666667	5.84	5.57	5.75	6.1	5.245
acy-4	4.84666666666667	4.64333333333333	4.86666666666667	4.835	5.476	4.71333333333333	5.20333333333333	4.85	5.30666666666667	4.8	5.18666666666667	4.585	5.32	4.62	5.35666666666667	4.52666666666667	5.3	4.245
hex-2	6.70666666666667	6.72	6.51	6.915	6.794	6.37666666666667	6.49333333333333	6.39666666666667	6.63	6.32	6.57666666666667	6.365	6.55	6.36666666666667	6.63	6.34666666666667	5.96	6.11
hmgs-1	6.7	6.38333333333333	6.46333333333333	6.035	6.356	5.75666666666667	5.85	5.87333333333333	6.04	6.27	6.07	6.205	6.03	6.54333333333333	5.94666666666667	6.84666666666667	6.235	6.825
gcst-1	7.82333333333333	7.83666666666667	8.12	7.785	7.658	7.41666666666667	7.26	7.22333333333333	7.13333333333333	7.09	7.13666666666667	6.98	7.19333333333333	7.01	6.91	7.29666666666667	6.75	7.145
acds-10	6.16333333333333	6.5	6.54333333333333	6.395	6.504	6.46	6.50333333333333	6.43	6.57	6.3	6.53	6.265	6.42	6.18	6.54666666666667	6.02333333333333	6.125	6.04
K09H11.7	1.69	2.46	0.993333333333333	1.305	0.974	1.30666666666667	0.666666666666667	1.03	1.04333333333333	0.993333333333333	2.02	0.825	2.04333333333333	0.873333333333333	2.85666666666667	1.19	0.515	2.185
C53A3.2	6.9	7.20666666666667	5.95666666666667	6.85	6.634	6.15	6.4	6.03	6.62666666666667	6.29666666666667	6.97	6.42	7.35333333333333	6.68333333333333	7.10333333333333	6.80333333333333	5.265	7.07
F44E7.2	7.78333333333333	7.52666666666667	7.02	7.245	7.274	7.17	7.43	7.07333333333333	7.67666666666667	7.37666666666667	7.94333333333333	7.545	8.46333333333333	7.68	8.16	7.89	6.74	7.78
galt-1	4.55	3.75	4.04666666666667	3.93	3.474	2.69	3.38	2.72333333333333	3.33	2.72	3.49	3.185	3.3	2.59333333333333	3.2	2.58666666666667	3.36	2.93
mcp-1	4.8	5.10666666666667	5.06666666666667	4.965	5.336	4.81	5.08333333333333	4.65666666666667	5.00333333333333	4.47333333333333	5.09333333333333	4.625	5.08	4.57	4.94666666666667	4.61	5.405	4.68
acy-2	3.41	3.77333333333333	3.65	3.675	3.532	3.47666666666667	3.64	3.69666666666667	3.35666666666667	3.19333333333333	3.55666666666667	3.56	3.33	3.23	3.31	3.40666666666667	3.405	3.34
dhs-16	3.28666666666667	5.01	1.68	3.52	2.244	2.90333333333333	2.20333333333333	2.69	2.58	3.11	2.80333333333333	3.315	2.50333333333333	2.57666666666667	3.2	2.83333333333333	2.63	2.28
fut-8	6.21	5.47333333333333	5.90333333333333	5.97	5.93	5.30666666666667	5.75666666666667	5.42	5.85333333333333	5.51333333333333	5.85333333333333	5.395	5.76	5.40333333333333	5.80333333333333	5.36333333333333	4.94	5.025
T05H4.7	4.85333333333333	4.92333333333333	2.82	4.2	1.8	1.99666666666667	2	1.60333333333333	2.18333333333333	1.23333333333333	1.60666666666667	1.735	1.31	2.51	1.47333333333333	1.90333333333333	0.84	1.835
alh-4	8.57333333333333	8.12666666666667	8.61666666666667	8.475	8.716	8.60666666666667	8.77666666666667	8.64	8.66666666666667	8.66	8.72333333333333	8.65	8.63333333333333	8.69666666666667	8.61333333333333	8.64	8.365	8.79
hpo-19	8.08333333333333	8.24333333333333	8.79666666666667	8.255	8.366	8.49333333333333	8.42333333333333	8.43	8.27	8.50666666666667	8.29	8.42	8.21333333333333	8.47666666666667	8.01	8.66	7.655	8.675
T05H4.4	2.41666666666667	2.84333333333333	2.78333333333333	3.42	2.982	2.66666666666667	2.83	2.42333333333333	2.22333333333333	2.94	2.29666666666667	2.55	2.11333333333333	2.8	2.72666666666667	3.24333333333333	3.285	3.42
acl-8	6.12333333333333	5.59	6.11	5.505	6.064	5.41	5.96	5.79333333333333	6.16	6.35666666666667	6.02	6.39	6.08333333333333	6.58	5.99333333333333	6.93	5.935	6.955
acl-9	6.94666666666667	6.30333333333333	7.37	6.485	7.582	6.53666666666667	7.53666666666667	6.74	7.65333333333333	7.51	7.65666666666667	7.36	7.72333333333333	7.69666666666667	7.64	8.02	7.65	8.16
cpt-6	5.24	6.49	5.55333333333333	5.435	6.41	5.02666666666667	6.56333333333333	5.55666666666667	6.35333333333333	5.95	6.72333333333333	5.745	6.62333333333333	5.66666666666667	6.48333333333333	5.61666666666667	4.53	4.9
dgtr-1	4.41333333333333	2.11	4.42666666666667	2.665	4.498	4.03	4.48333333333333	5.01666666666667	4.46	6.32	4.76	6.18	4.85666666666667	6.63333333333333	4.51	6.87333333333333	5.2	7.1
moc-2	5.15666666666667	5.73333333333333	5.24666666666667	5.43	5.094	5.29666666666667	5.28333333333333	5.35333333333333	5.11666666666667	5.34333333333333	5.02666666666667	5.115	5.08666666666667	5.22	5.07	5.27333333333333	5.725	5.84
mdh-1	9.46	9.63666666666667	10.0666666666667	9.505	9.892	10.1666666666667	9.88	10.0633333333333	9.62	9.91333333333333	9.50666666666667	9.785	9.53666666666667	9.62666666666667	9.15666666666667	9.65333333333333	8.69	9.535
K04A8.10	2.75333333333333	3.76666666666667	2.23333333333333	3.5	2.828	3.26666666666667	2.85333333333333	2.96666666666667	2.96666666666667	3.15333333333333	2.55666666666667	2.76	3.18	2.75333333333333	2.83666666666667	2.8	2.765	2.57
ppt-1	3.56666666666667	4.24	3.91333333333333	4.05	4.772	3.88	4.61666666666667	4.15333333333333	4.90666666666667	4.42	4.84	4.425	5.03	4.54666666666667	5.11666666666667	4.51666666666667	4.225	4.325
W02F12.2	5.92	4.71666666666667	4.75666666666667	5.695	4.732	4.79666666666667	4.17	4.47666666666667	4.24333333333333	4.42666666666667	4.22	4.53	4.21	4.44666666666667	4.57	4.46666666666667	5.26	4.645
dlst-1	9.18666666666667	8.93333333333333	9.43666666666667	8.825	9.076	8.91666666666667	9.06333333333333	8.88	8.95	9.05	8.96333333333333	8.965	8.92666666666667	8.99666666666667	8.71333333333333	9.19666666666667	8.32	9.02
hpo-8	7.84666666666667	8.22	8.27333333333333	8.115	7.822	8.16666666666667	7.84666666666667	8.00666666666667	7.85666666666667	7.84333333333333	7.75333333333333	7.885	7.60666666666667	7.82333333333333	7.49	7.95	7.42	7.86
C55H1.1	0	0	0	0	0	0	0	0	0	0	0	0	0	0	0	0	0	0
odc-1	7.28333333333333	7.81333333333333	7.76	8.155	7.904	7.81	7.74666666666667	7.66333333333333	7.72333333333333	7.46	7.61666666666667	7.58	7.87	7.37	7.62	7.36333333333333	7.675	6.705
mys-1	6.55	5.63	6.89	5.57	6.976	6.07	7.26	6.53	7.42	7.61666666666667	7.38	7.44	7.46666666666667	7.86333333333333	7.30333333333333	8.24	7.575	8.575
lmd-5	1.89666666666667	1.93333333333333	0.753333333333333	1.26	1.66	0.256666666666667	0.646666666666667	0.843333333333333	2.54666666666667	0.673333333333333	2.48333333333333	0.46	2.45	1.11	3.38333333333333	0.29	1.93	1.485
ugt-40	2.84333333333333	3.63666666666667	4.15333333333333	3.96	3.364	4.22	3.09333333333333	3.62	3.48666666666667	3.02	3.09666666666667	3.295	3.64666666666667	3.47	4.12666666666667	3.01666666666667	2.955	4.11
ugt-37	3.78	3.3	2.74333333333333	3.58	2.546	2.13	2.89666666666667	2.29	3.06333333333333	1.98333333333333	2.78666666666667	2.47	3.48	2.35666666666667	2.85333333333333	1.93333333333333	1.895	2.79
ugt-38	0	0	0	0	0.146	0.23	0	0	0	0.293333333333333	0.84	0	0	0	0.306666666666667	0	0	0
F10D2.8	0.58	1.27333333333333	0	0.67	0.482	0.23	0.693333333333333	0	0	0.826666666666667	0.63	0.9	0.9	0.503333333333333	0.55	0.256666666666667	0.515	0
fat-7	3.65333333333333	4.28666666666667	5.32333333333333	4.885	5.032	4.45333333333333	5.07333333333333	4.45666666666667	3.96	4.75333333333333	4.94333333333333	4.63	5.48333333333333	4.22	4.79333333333333	3.51666666666667	4.05	2.075
ugt-39	3.58333333333333	5.16	4.65	4.94	5.326	5.02333333333333	5.11	5	5.04333333333333	5.02	4.97333333333333	4.98	5.06	4.92333333333333	4.66666666666667	4.69666666666667	4.41	4.5
ugt-41	6.42	6.27666666666667	7.44666666666667	7.565	7.808	7.53666666666667	7.81666666666667	7.42	7.30333333333333	7.24666666666667	7.65	7.39	8.04	7.26333333333333	7.77666666666667	7.24666666666667	6.41	8.125
ugt-36	3.93	3.86333333333333	3.50666666666667	3.7	3.264	3.53666666666667	3.5	3.33666666666667	4.16	3.19333333333333	4.50666666666667	3.665	4.86666666666667	3.46333333333333	4.96	3.4	5.01	4.93
pitr-5	4.82333333333333	5.57666666666667	5.90666666666667	4.6	6.28	3.42666666666667	6.04666666666667	3.53	6.11666666666667	3.95666666666667	6.26	3.755	6.31333333333333	3.95	6.02333333333333	4.25333333333333	5.945	4.845
F09G2.8	6.31	5.42	6.79	5.08	6.86	5.63666666666667	6.84333333333333	6.30666666666667	6.99333333333333	7.54666666666667	7.04	7.445	7.11333333333333	7.81	6.91333333333333	8.18666666666667	6.965	8.295
C05C8.7	7.58333333333333	7.57	7.73333333333333	7.475	7.762	7.72333333333333	8.04666666666667	7.93	7.94333333333333	7.76333333333333	8.11333333333333	7.9	8	7.74666666666667	7.93333333333333	7.71	6.975	7.155
lmd-4	2.54	2.82666666666667	3.82	3.845	4.114	3.67333333333333	3.85	3.75333333333333	3.67	3.68333333333333	3.71333333333333	3.595	3.57	3.27666666666667	3.65666666666667	3.09666666666667	4.435	4.255
cyp-35A1	1.85333333333333	1.82	1.67666666666667	1.87	3.342	2.31	3.78666666666667	3.16	3.05333333333333	2.72	4.05666666666667	2.87	3.12	2.94	2.75333333333333	1.88	1.12	2.785
cyp-35A2	7.52	8.05666666666667	8.25333333333333	7.925	7.76	8.31333333333333	7.88	8.05666666666667	7.26666666666667	7.74333333333333	7.54666666666667	7.64	6.98666666666667	7.10333333333333	7.00666666666667	6.21	6.625	6.68
ddo-2	6.85333333333333	7.22	7.45333333333333	7.09	7.27	7.58666666666667	7.21	7.38666666666667	7.18666666666667	7.11	7.26	7.11	7.29666666666667	7.05666666666667	7.20666666666667	6.76333333333333	7.035	6.735
ftn-1	4.99333333333333	5.66	4.25333333333333	4.965	6.592	6.43333333333333	6.84333333333333	6.73666666666667	6.48	7.07666666666667	6.93333333333333	6.895	6.77333333333333	6.92666666666667	5.82333333333333	6.94333333333333	5.445	7.35
cyp-32A1	5.52666666666667	4.50333333333333	4.58333333333333	5.55	5.066	5.51	5.03666666666667	5.34666666666667	5.53333333333333	5.54333333333333	5.70666666666667	5.575	5.96333333333333	6	6.46666666666667	6.20666666666667	6.645	6.835
F26D11.1	5.27666666666667	5.05666666666667	5.54333333333333	5.035	5.284	5.26	5.69	5.62333333333333	5.74	6.37	5.68666666666667	6.21	5.78	6.52666666666667	5.60333333333333	6.88333333333333	5.795	7.465
abhd-12	7.10333333333333	6.61	7.49333333333333	6.61	7.718	6.86333333333333	7.70333333333333	7.08666666666667	7.77666666666667	7.70666666666667	7.83666666666667	7.63	7.90666666666667	7.98333333333333	7.81	8.22333333333333	7.795	8.305
Y97E10AR.2	5.04666666666667	4.75	4.25333333333333	4.41	3.968	3.96	3.99333333333333	4.01333333333333	3.90666666666667	3.97	3.94333333333333	3.885	3.81	3.57666666666667	3.79	3.55333333333333	3.94	3.505
sptl-2	6.74	6	6.58	6.645	6.18	6.05	5.78	6.05333333333333	5.82666666666667	5.56333333333333	5.57333333333333	5.665	5.42666666666667	5.39333333333333	5.58333333333333	5.38	4.84	5
ech-3	5.52666666666667	5.36333333333333	5.54	5.525	5.476	5.48	5.73666666666667	5.75333333333333	5.90333333333333	5.81333333333333	5.8	5.79	5.88	5.8	5.95333333333333	5.70666666666667	6.05	6.105
vars-1	6.46	6.07	6.28	5.8	6.306	5.40666666666667	6.03333333333333	5.59666666666667	6.18666666666667	6.66333333333333	6.2	6.68	6.21333333333333	7.01333333333333	6.07333333333333	7.32333333333333	6.07	7.23
ZC513.5	5.99666666666667	5.99333333333333	6.32666666666667	5.795	6.298	6.01	6.45666666666667	6.28	6.48333333333333	7.05666666666667	6.54	6.915	6.47	7.24666666666667	6.45333333333333	7.57666666666667	6.385	7.735
catp-3	7.69	7.04333333333333	8.22666666666667	8.795	8.966	9.12	8.69666666666667	9.23	8.65333333333333	9.05666666666667	8.87	9.125	8.96	8.93333333333333	8.68666666666667	8.95	6.89	7.715
pho-6	3.75666666666667	4.06666666666667	3.47666666666667	4.425	3.878	4.36333333333333	3.74666666666667	4.39666666666667	4.06666666666667	4.3	4.40666666666667	4.565	4.38333333333333	4.55666666666667	4.59666666666667	4.63	6.055	4.92
vha-18	5.71	2.77666666666667	6.52	3.845	6.906	4.64	6.51333333333333	5.45666666666667	6.57	6.57333333333333	6.72333333333333	6.535	6.77666666666667	6.83	6.53333333333333	7.28	6.4	7.135
pxn-1	6.64333333333333	6.55333333333333	6.90666666666667	6.97	6.816	6.71333333333333	6.57	6.67	6.44	6.46666666666667	6.51333333333333	6.405	6.47	6.24333333333333	6.23666666666667	6.31666666666667	5.345	5.965
asns-1	7.48333333333333	6.42666666666667	5.21	6.715	3.97	4.83333333333333	4.03	4.15666666666667	3.7	3.90666666666667	3.78333333333333	4.12	3.74333333333333	3.77333333333333	3.97333333333333	3.85333333333333	4.005	3.715
F41E6.5	6.84	7.04666666666667	6.94666666666667	7.04	7.188	7.29333333333333	7.27333333333333	7.31333333333333	7.36	7.53333333333333	7.30666666666667	7.49	7.36333333333333	7.8	7.28666666666667	7.93333333333333	7.405	7.935
H14N18.4	6.78666666666667	6.57333333333333	6.1	6.825	6.106	6.16333333333333	6.00666666666667	6.01333333333333	5.88333333333333	5.84	5.83333333333333	5.885	5.93666666666667	5.67	5.92	5.69	5.855	5.76
pitr-2	0.473333333333333	0	0	0.4	0.356	0	0	0.226666666666667	0.343333333333333	0	0.57	0	0	0	0	0	1.035	1.155
pitr-3	4.54666666666667	3.89333333333333	2.78333333333333	3.56	3.458	3.10333333333333	2.53666666666667	3.28666666666667	2.49666666666667	3.72666666666667	2.7	3.485	2.58	3.66666666666667	2.87666666666667	3.65333333333333	3.83	3.4
tag-38	3.91666666666667	3.03	4.77333333333333	4.975	5.52	5.09666666666667	5.38	5.69666666666667	4.69666666666667	5.34	4.81	5.57	5.10666666666667	5.23	4.52	4.81	3.155	4.495
aat-2	5.79333333333333	5.39	5.40666666666667	5.37	5.404	4.47333333333333	5.22	4.35666666666667	5.08333333333333	4.35666666666667	5.05666666666667	4.37	5.12	4.24333333333333	4.99666666666667	4.12	5.59	4.67
acl-14	6.82666666666667	6.46333333333333	6.68666666666667	6.38	7.07	6.92333333333333	6.91666666666667	7.03333333333333	6.93666666666667	7.49333333333333	7.06	7.4	7.12	7.74	7	7.95666666666667	7.415	8.245
K07B1.4	5.89	6.02666666666667	6.42666666666667	6.345	6.538	6.52666666666667	6.68	6.63666666666667	6.71333333333333	6.83	6.75	6.875	6.75333333333333	6.86	6.44	6.97666666666667	5.375	6.77
ucp-4	5.18333333333333	5.09	5.31666666666667	5.065	5.536	5.41666666666667	5.15	5.51666666666667	5.09666666666667	5.97333333333333	5.25666666666667	5.84	5.28	6.13666666666667	4.96333333333333	6.45666666666667	5.06	6.495
coq-6	6.71333333333333	6.56	6.77333333333333	6.395	6.598	6.45	6.52	6.53666666666667	6.49666666666667	6.89333333333333	6.50333333333333	6.83	6.44333333333333	7.06333333333333	6.26	7.32333333333333	6.42	7.465
haao-1	6.35	6.86333333333333	7.24666666666667	7.235	7.276	7.35	7.01666666666667	7.24333333333333	6.65666666666667	6.66666666666667	6.51666666666667	6.755	6.57	6.24666666666667	6.13	6.13333333333333	4.98	4.88
acs-14	6.74333333333333	6.92666666666667	7.10333333333333	7.31	7.022	6.94	6.96666666666667	6.90666666666667	7.18333333333333	6.91666666666667	7.16666666666667	6.92	7.07333333333333	7.01	7.37	6.93666666666667	6.64	6.74
pfk-1.2	6.05666666666667	1.95333333333333	7.26	2.5	7.698	3.22	7.31333333333333	3.48333333333333	7.37333333333333	2.61	7.43333333333333	2.25	7.53666666666667	2.71333333333333	7.27333333333333	3.29333333333333	6.82	4.405
cyp-29A4	2.08666666666667	0.713333333333333	2.71666666666667	1.09	5.698	3.62	5.77	4.88	5.87333333333333	5.77	6.32666666666667	6.095	6.11	5.91666666666667	6.06333333333333	5.83666666666667	3.92	4.53
aagr-3	8.56666666666667	8.38	8.57	8.375	8.608	8.34333333333333	8.54666666666667	8.41666666666667	8.65	8.62	8.70666666666667	8.57	8.72333333333333	8.66	8.72	8.85666666666667	8.32	8.74
aqp-4	7.13	6.44	6.56	6.7	5.838	6.07666666666667	5.65666666666667	5.78333333333333	5.74333333333333	5.23	5.65333333333333	5.225	5.46333333333333	5.00333333333333	5.36	4.79666666666667	5.07	4.39
lsy-12	6.95	6.36	7.01	6.24	7.018	6.55666666666667	7.09	6.74666666666667	7.20333333333333	7.45666666666667	7.18333333333333	7.31	7.21	7.55666666666667	7.15333333333333	7.84	7.25	8.01
anmt-3	7.55	7.64333333333333	8.08	7.89	7.81	8.14666666666667	8.04	8.09	8.07333333333333	7.79333333333333	7.82666666666667	7.82	7.80333333333333	7.51	7.46666666666667	7.16333333333333	6.975	6.72
uda-1	7.88333333333333	7.61333333333333	7.75666666666667	7.875	7.684	7.86	7.75666666666667	8	8.07666666666667	8.25	8.03333333333333	8.235	8.11	8.50666666666667	8.27666666666667	8.55	8.515	8.785
acl-2	5.92	6.23666666666667	6.62333333333333	6.185	6.286	6.24666666666667	6.18333333333333	6.26666666666667	6.08666666666667	6.61	6.06	6.44	5.92666666666667	6.64	5.76333333333333	6.92	5.97	7.075
R04B5.6	3.18333333333333	4.10333333333333	2.57	3.72	2.26	3.14	1.28666666666667	3.36666666666667	1.77	2.51333333333333	1.23	2.455	1.66333333333333	2.59333333333333	1.59666666666667	2.38	2.705	2.2
R04B5.5	5.33333333333333	6.26666666666667	6.34333333333333	6.455	6.634	6.74333333333333	6.32333333333333	6.63666666666667	6.14	6.28	6.1	6.285	6.24	6.07666666666667	5.88	5.81666666666667	5.215	4.83
ugt-47	8.24333333333333	7.58	7.90666666666667	8.13	7.042	7.19333333333333	6.66	6.87333333333333	6.51	6.36666666666667	6.52666666666667	6.365	6.51666666666667	5.81333333333333	6.33666666666667	5.81333333333333	5.2	5.22
C08B6.14	0.996666666666667	0.193333333333333	0	0.445	0.436	0.25	0	0	0	0	0.493333333333333	0.44	0.303333333333333	0	0.306666666666667	0	0.435	0
ugt-17	7.11	6.99	7.12666666666667	6.89	6.714	6.48666666666667	6.36333333333333	6.54666666666667	6.58666666666667	6.28333333333333	6.45666666666667	6.36	6.58333333333333	6.01666666666667	6.47	5.72666666666667	5.64	5.195
C08B6.4	4.26666666666667	5.04	2.31666666666667	3.73	2.35	1.90666666666667	2.07	1.12666666666667	1.65666666666667	2.70666666666667	1.42666666666667	2.32	1.8	2.19666666666667	2.03	1.66	1.93	1.435
daf-36	5.36	5.49	6.06333333333333	5.875	6.168	5.62333333333333	5.9	5.62666666666667	5.94	5.40333333333333	6.04333333333333	5.445	5.92	5.06333333333333	5.73	5.16666666666667	4.16	4.16
gna-1	5.07	5.81	4.80333333333333	4.93	4.674	4.7	4.53666666666667	4.69666666666667	4.80333333333333	4.73666666666667	4.69666666666667	4.725	4.84666666666667	4.66333333333333	4.83	4.90333333333333	4.715	5.34
B0024.13	6.21666666666667	5.21333333333333	6.73666666666667	5.225	6.688	5.82333333333333	6.73	6.23	6.88333333333333	7.07666666666667	6.96666666666667	6.965	7.01333333333333	7.35	6.77	7.67	6.855	7.84
ceeh-2	5.03333333333333	5.73666666666667	5.38333333333333	5.655	5.512	5.82666666666667	5.59333333333333	5.88333333333333	5.73	5.7	5.73666666666667	5.72	5.66333333333333	5.72	5.73666666666667	5.54333333333333	6.01	5.445
ugt-49	6.57666666666667	6.71333333333333	6.84666666666667	6.825	6.316	6.29	5.97666666666667	6.11666666666667	5.85333333333333	5.65666666666667	5.64	5.66	5.74	5.48666666666667	5.63333333333333	5.22333333333333	5.915	5.3
ugt-1	5.44666666666667	4.69333333333333	5.68666666666667	5.295	5.678	4.59333333333333	5.45666666666667	4.64333333333333	4.6	4.69666666666667	4.93666666666667	4.745	5.05333333333333	5.04333333333333	4.93333333333333	4.70666666666667	3.99	5.785
ugt-2	5.74666666666667	5.32	6.15	5.25	6.66	5.15666666666667	5.85	5.09	5.43666666666667	4.91666666666667	5.44333333333333	5.045	5.47	4.91333333333333	5.24666666666667	4.55	5.34	5.09
pap-1	7.01333333333333	6.65	7.16333333333333	6.575	7.402	6.73333333333333	7.28	6.95666666666667	7.36333333333333	7.61	7.42666666666667	7.54	7.45333333333333	7.86	7.40666666666667	8.19666666666667	7.53	8.335
ncx-5	1.95	2.35333333333333	1.44666666666667	2.335	2.29	1.71	0.576666666666667	2.23666666666667	2.35333333333333	1.99333333333333	1.56333333333333	2.27	1.62	1.62666666666667	1.97	1.19	2.35	1.055
ugt-33	3.98	3.73333333333333	3.74	3.55	4.864	3.16333333333333	5.08	2.86	4.87333333333333	3.47666666666667	5.31	3.615	5.41666666666667	3.62333333333333	5.38666666666667	3.30666666666667	4.77	3.21
cat-4	6.47333333333333	6.81666666666667	7.01666666666667	7.745	7.248	7.85	7.02	7.69666666666667	6.94	7.4	7.10666666666667	7.42	6.98666666666667	7.31333333333333	6.88	7.27	6.095	6.8
T21C9.6	6.38666666666667	6.70666666666667	6.66333333333333	6.865	6.984	6.78666666666667	6.62666666666667	6.68333333333333	6.51	6.42	6.51333333333333	6.475	6.49	6.33666666666667	6.4	6.24666666666667	5.205	5.61
aqp-6	2.78666666666667	2.64333333333333	3.43	2.8	3.674	2.09	3.40333333333333	1.82333333333333	3.47333333333333	2.62	3.44333333333333	2.055	3.85333333333333	2.69333333333333	3.65	2.72	3.38	2.68
ugt-35	0	0	0	0	0	0.256666666666667	0	0	0	0	0	0	0	0	0.393333333333333	0.656666666666667	3.77	1.55
ugt-34	1.94666666666667	2.53333333333333	0.64	2.23	1.35	0.256666666666667	0.646666666666667	1.21	1.04333333333333	0.276666666666667	0.766666666666667	0.825	1.09	0.616666666666667	1.03666666666667	0.803333333333333	3.165	1.43
sqv-4	6.48333333333333	7.17333333333333	6.51333333333333	6.37	6.692	5.98	6.29	6.36	6.33333333333333	7.36666666666667	6.46666666666667	7.18	6.50666666666667	7.55666666666667	6.35	7.92	6.095	7.985
D1054.1	5.60333333333333	5.48	5.71	5.475	5.638	5.23666666666667	5.49333333333333	5.44666666666667	5.58666666666667	5.86333333333333	5.56	5.7	5.55	6.01333333333333	5.28333333333333	6.24666666666667	5.165	6.275
secs-1	4.91333333333333	3.44333333333333	5.27666666666667	3.33	5.64	3.75	5.31	4.48333333333333	5.40333333333333	5.51666666666667	5.58	5.54	5.49	5.92333333333333	5.34	6.26	5.25	6.285
F32D8.12	6.78333333333333	7.12333333333333	7.23333333333333	7.25	7.44	7.69333333333333	6.58333333333333	7.18333333333333	6.6	7	6.49	7	6.5	6.84333333333333	6.36	6.45666666666667	5.645	5.84
F32D8.13	4.99333333333333	4.65333333333333	5.05333333333333	4.37	4.7	4.06333333333333	4.66333333333333	4.4	4.81	5.25333333333333	4.87333333333333	5.26	4.99666666666667	5.60666666666667	4.64666666666667	5.93	4.575	6.03
F17C11.7	6.31	5.89666666666667	6.66333333333333	5.635	6.736	5.75666666666667	6.47666666666667	6.05333333333333	6.56	6.97333333333333	6.66333333333333	6.895	6.69666666666667	7.21333333333333	6.55333333333333	7.53333333333333	6.2	7.58
mboa-2	6.29666666666667	6.57333333333333	6.61	6.545	6.684	6.96	6.63333333333333	7.03333333333333	6.62333333333333	7.20666666666667	6.68666666666667	7.22	6.7	7.24333333333333	6.42666666666667	7.38666666666667	5.99	7.26
atp-5	9.72666666666667	9.80333333333333	9.93333333333333	9.59	9.47	9.65666666666667	9.38	9.54666666666667	9.19	9.44666666666667	9.22333333333333	9.375	9.23	9.35666666666667	8.92666666666667	9.52333333333333	8.745	9.25
folt-1	5.3	4.54666666666667	5.75	4.54	5.85	4.56666666666667	5.71	4.39333333333333	5.65666666666667	4.53	5.65666666666667	4.41	5.22666666666667	4.18666666666667	5.35333333333333	4.45	5.46	4.54
bgal-1	6.54666666666667	6.84333333333333	6.55666666666667	6.89	6.964	6.63333333333333	6.85666666666667	6.71666666666667	6.88333333333333	6.59333333333333	6.99333333333333	6.545	7.04666666666667	6.58666666666667	7.11	6.72	6.78	7.125
gly-20	6.85	6.26333333333333	7.19	5.825	7.454	6.02333333333333	7.38	6.52	7.48	7.61666666666667	7.59333333333333	7.565	7.65666666666667	7.95	7.44	8.33	7.5	8.46
snf-11	5.77333333333333	6.03666666666667	5.17333333333333	6	5	5.27333333333333	4.87	5.04666666666667	4.85666666666667	4.64666666666667	5.07666666666667	4.6	5.13333333333333	4.82666666666667	5.32666666666667	4.85	6.315	5.035
dhs-19	6.15333333333333	6.51	6.55333333333333	6.74	6.67	6.76	6.69	6.67333333333333	6.69333333333333	6.66333333333333	6.84	6.55	6.88666666666667	6.66666666666667	6.85333333333333	6.73	6.22	6.665
tre-3	6.94333333333333	6.64333333333333	6.72666666666667	6.97	7.202	6.85333333333333	7.3	7.00333333333333	7.47	6.80666666666667	7.46666666666667	6.85	7.17333333333333	6.76666666666667	7.34333333333333	6.64666666666667	6.76	5.975
daf-11	3.54666666666667	3.63333333333333	2.96	3.31	2.762	3.03333333333333	2.58666666666667	2.94333333333333	2.87666666666667	2.78333333333333	2.84333333333333	3.145	2.85333333333333	2.53666666666667	2.96333333333333	2.92333333333333	3.615	3.21
rhr-2	4.53	4.85666666666667	4.15	5.015	4.5	4.36333333333333	4.04	4.28333333333333	4.22666666666667	4.02	4.18	4.285	4.25333333333333	3.94666666666667	3.98333333333333	3.50333333333333	3.87	3.815
bus-18	2.93666666666667	4.87	1.47	3.24	1.202	1.21333333333333	0	1.69666666666667	1.94333333333333	1.75333333333333	1.59	2.25	1.66	2.09	1.89333333333333	2.7	2.62	2.985
pyc-1	8.37	8.83	9.01333333333333	8.51	9.48	8.91	9.05666666666667	8.74666666666667	8.92666666666667	8.83666666666667	9.03333333333333	8.785	9.07333333333333	8.86	8.89	8.94666666666667	8.41	8.605
D2023.4	6.45333333333333	6.49666666666667	6.41	5.945	6.032	5.97	6.04666666666667	5.93666666666667	6.03666666666667	6.34	6.07333333333333	6.31	6.07666666666667	6.53333333333333	5.80333333333333	6.70333333333333	5.77	6.82
mpst-1	6.59	6.04	6.31333333333333	5.43	5.838	5.17333333333333	5.76666666666667	5.67	5.89333333333333	6.53666666666667	5.85	6.43	5.88333333333333	6.82	5.70333333333333	7.12333333333333	5.625	7.18
pho-8	4.9	4.72333333333333	3.81	6.07	4.058	4.89666666666667	3.66333333333333	4.43333333333333	3.39666666666667	4.57333333333333	4.32666666666667	4.87	4.50333333333333	5.24666666666667	5.63	5.49666666666667	2.91	4.5
sodh-1	6.80333333333333	7.98	7.43666666666667	8.12	7.124	8.23333333333333	7.12333333333333	7.61333333333333	7.62333333333333	7.54333333333333	7.13333333333333	7.505	6.96666666666667	7.78666666666667	7.16	7.10666666666667	8.405	6.85
sodh-2	0.316666666666667	2.14666666666667	1.17666666666667	0.95	1.354	0.76	1.17	1.03666666666667	1.74	1.59	1.00666666666667	1.64	1.61333333333333	2.05666666666667	1.94	1.58333333333333	2.335	0.765
aman-2	7.69	7.73666666666667	7.74333333333333	7.55	7.672	7.44333333333333	7.6	7.64666666666667	7.72666666666667	7.94333333333333	7.74666666666667	7.875	7.74	8.03666666666667	7.66666666666667	8.22333333333333	7.275	8.175
F58H1.3	6.01666666666667	5.85333333333333	5.97666666666667	5.99	5.866	6.1	5.86	6.24	6.27333333333333	6.71666666666667	6.19333333333333	6.68	6.09666666666667	7.01666666666667	6.19666666666667	7.28333333333333	5.98	7.545
mans-2	7.15	7.12333333333333	7.20333333333333	7.335	7.208	7.01666666666667	7.05	6.96	6.97	6.8	7.04666666666667	6.865	7.01	6.70666666666667	6.96333333333333	6.78666666666667	6.35	6.435
gcy-33	3.10666666666667	2.79	3.24	3.23	3.128	3.24666666666667	2.97666666666667	2.70333333333333	3.11333333333333	3.00666666666667	3.05	2.62	2.67333333333333	3.2	3.05666666666667	3.41333333333333	3.58	3.62
F10C2.4	6.56333333333333	5.42666666666667	7.05	5.29	7.388	5.87666666666667	7.24	6.45333333333333	7.35	7.55333333333333	7.40333333333333	7.43	7.42	7.81666666666667	7.26333333333333	8.23666666666667	7.365	8.29
dars-2	5.76	5.43	5.87333333333333	5.02	5.694	4.82	5.38333333333333	5.11	5.47333333333333	5.93	5.67	5.77	5.68666666666667	6.22333333333333	5.51	6.53	5.45	6.47
kmo-2	5.01	3.42	6.38333333333333	2.935	6.946	3.54666666666667	6.53333333333333	3.27333333333333	6.58666666666667	3.33	6.75	3.315	6.83	3.44666666666667	6.50333333333333	3.46333333333333	6.34	3.985
kmo-1	5.17333333333333	5.61	5.79333333333333	5.62	6.292	6.30333333333333	6.08666666666667	6.36333333333333	6.17666666666667	6.14666666666667	6.02666666666667	6.195	5.80333333333333	5.94666666666667	5.65666666666667	5.60333333333333	4.835	4.84
gana-1	5.31666666666667	6.33666666666667	5.51666666666667	5.835	5.8	5.39666666666667	5.29333333333333	5.44	5.14666666666667	5.03666666666667	5.15333333333333	4.985	5.13666666666667	4.79	4.78333333333333	4.69333333333333	3.955	3.94
C13C4.4	4.58	4.02	5.53	3.765	6.118	3.71	5.85333333333333	3.86333333333333	5.75666666666667	4.12333333333333	5.83666666666667	4.055	5.92333333333333	4.10333333333333	5.65	4.15666666666667	5.465	4.215
C27A7.1	6.28333333333333	6.17333333333333	6.18333333333333	6.685	6.474	6.15	6.21	5.95333333333333	6.00666666666667	5.58333333333333	6.2	5.775	6.17666666666667	5.65666666666667	6.15333333333333	5.61333333333333	6.37	5.405
C27A7.3	4.49	5.02333333333333	4.37666666666667	4.515	4.538	4.25666666666667	4.38	4.52666666666667	4.69	4.49666666666667	4.61666666666667	4.545	4.85666666666667	4.14333333333333	4.75666666666667	4.33	4.405	4.1
C27A7.5	6.86	6.05666666666667	7.82666666666667	6.655	8.398	6.84333333333333	8.11333333333333	7.11333333333333	8.14	7.08	8.21333333333333	7.07	8.27666666666667	6.86333333333333	8.08666666666667	6.78	8.14	6.54
elpc-3	5.97666666666667	5.66	5.81	5.575	5.944	5.26333333333333	5.74333333333333	5.7	5.87666666666667	6.45333333333333	5.86	6.405	5.76666666666667	6.83666666666667	5.76666666666667	7.17333333333333	6.16	7.22
ogdh-2	7.31666666666667	7.47333333333333	7.96666666666667	7.51	7.968	7.83333333333333	7.85666666666667	7.83	7.80666666666667	7.95333333333333	7.71666666666667	7.865	7.72	7.93	7.65666666666667	8.10333333333333	7.755	8.22
ugt-55	3.70666666666667	3.64333333333333	4.67	3.85	4.826	3.96	4.60666666666667	4.15333333333333	4.68666666666667	3.93	4.56	3.72	4.78333333333333	3.9	4.54666666666667	3.94666666666667	4.61	3.75
ugt-56	2.35333333333333	2.73	2.28	3.02	2.46	3.30333333333333	2.92333333333333	3.37333333333333	3.15666666666667	3.10666666666667	3.09	2.88	2.53	3.08	3.06666666666667	3.26333333333333	3.69	3.545
R04F11.3	7.19333333333333	5.61333333333333	7.77333333333333	5.525	7.634	6.3	7.9	7.04333333333333	7.99333333333333	8.14333333333333	8.04	7.985	8.11333333333333	8.40333333333333	7.91333333333333	8.71	7.945	9.035
R04F11.2	8.94	9.12333333333333	9.2	8.94	8.866	8.92	8.87333333333333	8.84333333333333	8.58333333333333	8.71333333333333	8.51333333333333	8.605	8.54333333333333	8.51	8.18	8.61333333333333	7.95	8.55
T28H10.1	3.63333333333333	3.83666666666667	3.62	3.605	3.93	3.47666666666667	3.71666666666667	3.32666666666667	3.79333333333333	4.26	3.82333333333333	4.29	4.18	4.70333333333333	3.64	5.28	4.27	5.41
C14C10.1	6.56666666666667	1.65333333333333	8.2	3.075	8.766	4.37666666666667	8.58333333333333	4.87	8.54333333333333	3.96666666666667	8.7	4.16	8.87	4.17666666666667	8.56666666666667	4.43	8.45	5.525
cyc-2.2	6.71333333333333	1.36666666666667	8.15333333333333	2.975	8.47	3.85666666666667	8.28	4.24666666666667	8.09	3.81333333333333	8.24333333333333	3.795	8.47	3.57	8.09333333333333	3.87333333333333	7.535	4.455
dhs-21	7.22	7.04	6.98	7.29	6.584	6.61	6.44666666666667	6.46	6.35	6.22	6.17333333333333	6.335	6.19666666666667	6.33	6.12333333333333	6.15666666666667	5.87	6.36
papl-1	6.77333333333333	6.93666666666667	7.36333333333333	7.245	7.012	7.35333333333333	6.7	7.20666666666667	6.50333333333333	6.76666666666667	6.46333333333333	6.545	5.97333333333333	6.35	6.4	6.26333333333333	5.26	5.835
ugt-5	5.61333333333333	5.99666666666667	5.68333333333333	5.76	6.004	5.67	5.96333333333333	5.51666666666667	5.91666666666667	5.53	6.05666666666667	5.445	5.91666666666667	5.23	5.62666666666667	4.92333333333333	4.47	4.66
ugt-4	4.47333333333333	4.75	5.14	5.455	5.736	6.01666666666667	5.04	5.95666666666667	5.16333333333333	5.5	5.34	5.655	5.09333333333333	5.64	5.15	5.46333333333333	4.935	4.835
ugt-6	6.81333333333333	6.85	5.87666666666667	6.55	6.574	6.06333333333333	6.72	6.03666666666667	6.59	5.94666666666667	6.53	5.8	6.37666666666667	5.35	5.80666666666667	4.85666666666667	3.675	3.94
ugt-3	1.59333333333333	2.12333333333333	3.00333333333333	2.87	3.26	3.22333333333333	2.87666666666667	3.19666666666667	3.5	3.13	3.16333333333333	3.36	3.4	3.26333333333333	3.23	2.92	2.595	2.87
ZC443.1	4.95666666666667	5.42666666666667	5.31333333333333	6.015	5.154	5.52333333333333	4.78333333333333	5.31666666666667	4.76333333333333	4.92666666666667	4.82333333333333	4.865	4.87666666666667	4.72333333333333	4.63333333333333	4.46666666666667	3.8	4.245
ugt-18	3.66666666666667	3.75	2.19666666666667	3.78	4.338	3.89333333333333	4.31666666666667	3.29333333333333	4.93666666666667	3.92333333333333	4.62333333333333	3.48	4.70333333333333	3.85333333333333	4.55333333333333	3.39333333333333	4.485	3.695
ugt-16	6.79666666666667	6.28666666666667	5.67333333333333	5.4	6.11	3.73333333333333	5.76666666666667	3.86333333333333	5.83666666666667	4.27333333333333	6.12666666666667	4.435	6.15333333333333	4.00333333333333	6.12666666666667	3.64666666666667	4.645	3.875
ugt-15	2.15666666666667	1.95	0.403333333333333	1.915	0.744	0.936666666666667	0.81	0.453333333333333	0.543333333333333	0.573333333333333	1.26666666666667	1.13	0.996666666666667	0.73	0.946666666666667	1.54666666666667	1.65	0.29
T07F10.1	6.95	5.48333333333333	7.76666666666667	5.44	8.44	4.82666666666667	7.97	4.90666666666667	7.78	5.30333333333333	7.99666666666667	5.205	8.16333333333333	5.33333333333333	7.87666666666667	5.38333333333333	7.54	5.355
dhrs-4	5.53333333333333	5.75666666666667	5.23333333333333	5.925	5.668	5.79	5.84666666666667	5.89	6.22666666666667	5.80666666666667	6.19333333333333	5.785	6.15333333333333	5.94	6.25	5.75666666666667	6.44	5.725
mpst-7	5.17666666666667	6.41	5.44666666666667	5.745	4.98	5.41	5.04666666666667	5.33666666666667	4.88666666666667	5.05666666666667	4.88	4.845	5.04	4.88666666666667	4.91666666666667	5.04333333333333	4.215	5.02
lin-46	3.87333333333333	4	3.74666666666667	4.035	3.726	4.05	3.56333333333333	3.95	3.64333333333333	3.75	3.64	3.87	3.75666666666667	3.9	3.59666666666667	4.03	3.105	4.28
lap-2	9.25	8.57333333333333	9.34666666666667	8.545	9.214	8.70666666666667	9.27	8.76333333333333	9.21333333333333	9.11666666666667	9.29333333333333	9.035	9.30333333333333	9.21	9.13333333333333	9.38	8.89	9.47
acly-2	6.87666666666667	7.31333333333333	7.27	6.21	7.802	7.31333333333333	7.67	7.65	7.72333333333333	8.54666666666667	7.81333333333333	8.41	7.93666666666667	8.77333333333333	7.82	9.15	7.68	9.105
eat-6	9.92	9.76	9.8	9.895	9.606	9.57333333333333	9.44	9.44	9.35	9.63333333333333	9.36	9.58	9.33666666666667	9.64333333333333	9.3	9.85	9.005	9.66
gcy-34	2.94333333333333	3.78666666666667	2.42666666666667	3.475	2.102	2.55666666666667	2.44666666666667	2.75666666666667	2.88666666666667	2.79	2.57333333333333	2.9	1.40666666666667	2.73666666666667	2.54	2.64666666666667	2.705	3.185
F53F1.2	6.71333333333333	6.97666666666667	7.16	6.965	7.356	7.57333333333333	7.12666666666667	7.66	7.16	7.67	7.19333333333333	7.67	7.15666666666667	7.71333333333333	6.89	7.80333333333333	6.55	7.48
F53F1.3	5.80333333333333	5.43	5.65	5.545	5.63	5.21	5.51666666666667	5.43666666666667	5.56666666666667	5.94333333333333	5.66333333333333	5.79	5.65666666666667	6.22333333333333	5.45333333333333	6.54666666666667	5.295	6.495
F25H9.6	5.72	5.42	5.96333333333333	5.335	5.906	5.78	5.98666666666667	5.93333333333333	6.06666666666667	6.74333333333333	6.18333333333333	6.55	6.2	6.95666666666667	6.11	7.20333333333333	6.25	7.235
C56A3.8	6.47333333333333	2.44666666666667	7.67333333333333	3.61	7.942	4.62	7.87333333333333	5.43666666666667	7.74666666666667	6.29	7.88	6.125	7.93666666666667	6.78333333333333	7.67	7.15666666666667	7.195	7.455
nuaf-1	5.93333333333333	5.64333333333333	5.9	5.435	6.092	5.47666666666667	5.93666666666667	5.57666666666667	6.17	6.36	6.07333333333333	6.3	6.03333333333333	6.74333333333333	5.92333333333333	7.06	6.605	7.38
fmo-4	7.65	7.67333333333333	6.72333333333333	7.055	6.776	6.21	6.53	6.04333333333333	6.46666666666667	6.17666666666667	6.60666666666667	6.275	6.71	6.51	6.92333333333333	6.58333333333333	7.285	7.05
F53F4.10	8.39333333333333	8.40666666666667	8.54666666666667	8.21	8.322	7.99333333333333	8.01333333333333	7.94666666666667	7.85	8.03333333333333	7.76	7.945	7.73333333333333	8.10333333333333	7.48	8.38333333333333	7.42	8.23
lpin-1	7.88333333333333	7.56666666666667	8.32	7.665	8.358	8.28	8.17333333333333	8.29333333333333	8.26	8.48666666666667	8.21333333333333	8.385	8.22	8.56333333333333	8.10333333333333	8.75666666666667	8.235	8.93
F53C11.3	6.75666666666667	6.99333333333333	7.23333333333333	6.97	7.58	7.48333333333333	7.62666666666667	7.46	7.46333333333333	7.30666666666667	7.45333333333333	7.22	7.46	7.13	7.31	7.03	7.135	7.095
hpx-2	0.793333333333333	0.82	0	1.31	0.752	0.23	0.356666666666667	0.316666666666667	1.40333333333333	0	1.15	0	1.57333333333333	0.236666666666667	1.51666666666667	0.4	1.425	0.925
cpt-5	4.10333333333333	5.21	5.46333333333333	5.58	5.664	6.04333333333333	5.50333333333333	6.00333333333333	5.31666666666667	6.06333333333333	5.74333333333333	6.135	5.83666666666667	6.10333333333333	5.98333333333333	6.14666666666667	4.965	5.9
T22G5.1	1.00666666666667	0	2.12666666666667	0.68	1.978	1.16	1.83	0.64	1.94333333333333	0.293333333333333	1.31	0	1.29666666666667	0	0.61	0	0	0
sptl-3	6.89	6.37333333333333	7.64	6.81	7.782	7.13	7.66333333333333	7.15	7.62666666666667	7.23666666666667	7.74	7.39	7.75	7.38333333333333	7.76	7.53333333333333	7.255	7.11
gcy-32	2.54	2.8	2.13	2.6	2.554	2.47333333333333	2.40666666666667	2.06666666666667	2.38	2.13	2.49	2.68	2.41	2.29	2.57333333333333	2.11666666666667	3.045	1.81
algn-13	5.03333333333333	4.94	5.20666666666667	4.635	5.15	4.63333333333333	5.28333333333333	4.96333333333333	5.31	5.81666666666667	5.24	5.735	5.34333333333333	6.15	5.21	6.42333333333333	5.355	6.78
acs-10	6.77	1.63666666666667	8.10333333333333	3.12	8.512	3.97666666666667	8.26333333333333	4.12333333333333	8.31666666666667	3.78	8.31666666666667	3.945	8.46666666666667	3.81	8.20666666666667	4.24	8.015	4.8
F47B8.10	7.05	2.06	8.69	3.485	8.882	4.44333333333333	8.62666666666667	4.94666666666667	8.59666666666667	4.12666666666667	8.78333333333333	4.345	8.89333333333333	4.07666666666667	8.57	4.50666666666667	8.43	5.38
cept-2	5.66666666666667	5.50666666666667	6.21	5.72	6.532	5.90333333333333	6.10333333333333	6.08666666666667	6.09666666666667	6.7	6.13666666666667	6.57	6.1	6.75666666666667	6.03666666666667	7.04	5.675	6.975
vha-13	9.83333333333333	9.82333333333333	10.0266666666667	9.775	9.51	9.8	9.51666666666667	9.64333333333333	9.26333333333333	9.45666666666667	9.29	9.345	9.24666666666667	9.21333333333333	9.10333333333333	9.30333333333333	8.66	9.28
dlat-1	8.98666666666667	8.98333333333333	9.28666666666667	8.69	8.944	8.81666666666667	8.84666666666667	8.78	8.73	8.93	8.71	8.825	8.68	8.87333333333333	8.42666666666667	9.10333333333333	8.28	9.125
fntb-1	6.76	6.55333333333333	7.05666666666667	6.43	7.064	6.81	7.21	7.01666666666667	7.18666666666667	7.56666666666667	7.23333333333333	7.43	7.23	7.67333333333333	7.09666666666667	7.92333333333333	6.9	8.185
slc-25A29	4.52	4.59666666666667	4.43333333333333	4.61	5.436	5.32	5.52	5.70333333333333	5.50666666666667	5.82666666666667	5.59666666666667	5.86	5.45666666666667	5.65333333333333	5.47333333333333	5.59666666666667	6.055	5.31
Y50E8A.6	3.86	0	4.92333333333333	0.17	5.41	0.25	4.86666666666667	0.316666666666667	4.61333333333333	0	4.85333333333333	0	4.94333333333333	0	4.79333333333333	1.09	4.66	1.67
gcy-14	1.26666666666667	0.406666666666667	0.22	1.165	0.304	0.496666666666667	0	0.226666666666667	0	0	0.84	0	0	0.496666666666667	0.523333333333333	0.5	1.25	0.925
mpst-2	0	0	0	0.27	0.304	0.613333333333333	0.806666666666667	0.82	0.92	0.896666666666667	1.19333333333333	1.15	0.46	1.36333333333333	0.713333333333333	0.256666666666667	0.51	0.68
mpst-3	6.04666666666667	6.06333333333333	6.66666666666667	6.25	6.558	6.61	6.61	6.58333333333333	6.50333333333333	6.44333333333333	6.47	6.465	6.45333333333333	6.39666666666667	6.48	6.5	5.69	6.35
C01G10.9	5.90333333333333	6.02666666666667	5.87333333333333	5.855	5.12	5.38	5.11333333333333	5.39666666666667	5.16	5.44666666666667	5.07666666666667	5.15	4.96	5.24333333333333	5.02	5.46	4.63	5.83
C01G10.7	5.54	5.66	5.85666666666667	5.42	5.886	5.33	5.57666666666667	5.50666666666667	5.57666666666667	6.07	5.59333333333333	6.015	5.56333333333333	6.32	5.44333333333333	6.62666666666667	4.99	6.49
ugt-30	5.99	5.17	4.93333333333333	5.48	3.988	4.24	3.08333333333333	3.90666666666667	3.04	2.92333333333333	3.21666666666667	3.375	3.64	2.94666666666667	3.27	2.80333333333333	3.225	1.25
plc-2	6.48333333333333	6.31	6.13333333333333	6.345	6.142	5.95666666666667	6.04666666666667	5.86	6.03	5.69666666666667	5.92333333333333	5.825	5.88333333333333	5.64666666666667	5.87666666666667	5.46666666666667	5.415	5.37
chil-12	3.10666666666667	3.42333333333333	4.23	4.065	4.594	4.81666666666667	4.31333333333333	4.82333333333333	4.67	4.81	4.79666666666667	4.905	4.95	4.91666666666667	5.00666666666667	4.86666666666667	4.84	5.085
ech-1.1	5.05666666666667	4.69333333333333	5.68333333333333	5.15	5.984	5.17666666666667	5.86333333333333	5.33333333333333	5.83666666666667	5.33666666666667	6.06333333333333	5.385	6.05666666666667	5.31666666666667	6.03666666666667	5.24	6.25	5.125
acs-2	6.99333333333333	8.04333333333333	6.11333333333333	6.505	7.736	6.84333333333333	7.46666666666667	6.35666666666667	7.63	6.82333333333333	7.58333333333333	7.305	7.34666666666667	7.40666666666667	7.66	7	8.575	7.15
cgt-1	6.14	5.45666666666667	4.80666666666667	5.395	5.112	5.21	4.63333333333333	4.58333333333333	4.60333333333333	4.53333333333333	4.23	4.58	4.29	4.35333333333333	4.45	4.16	4.515	3.9
gst-38	4.96666666666667	5.52333333333333	3.95333333333333	5.365	3.652	4.76	2.91333333333333	4.48	3.28	3.95666666666667	2.8	3.945	1.88333333333333	3.62	2.95333333333333	3.69333333333333	3.29	3.55
cth-1	7.7	7.62666666666667	6.79333333333333	7.94	6.692	6.91	6.3	6.52333333333333	6.61	6.27	7.15333333333333	6.725	7.32	6.56	7.83333333333333	7.21666666666667	5.51	6.795
gcy-20	1.77333333333333	1.34	0.22	1.005	0.736	0.856666666666667	0.336666666666667	0.453333333333333	0.286666666666667	0	0.683333333333333	0.9	0.28	0.373333333333333	0.393333333333333	0.4	0.595	1.13
cyp-37B1	5.45666666666667	5.79	3.78333333333333	6.08	4.596	5.30333333333333	4.9	5.48333333333333	5.83333333333333	5.51666666666667	5.12333333333333	4.84	3.96	5.08	4.81	4.14333333333333	4.51	3.965
gst-44	0.893333333333333	1.88	1.86666666666667	2.25	2.098	2.97333333333333	0.94	2.95	1.81333333333333	3.45666666666667	2.24333333333333	3.18	2.28666666666667	2.84666666666667	2.47666666666667	3.43666666666667	2.895	2.82
gyg-2	5.38	4.59	5.49666666666667	4.53	5.28	6.09666666666667	5.49	7.01	5.76333333333333	8.41	6.03	8.205	6.01	8.67333333333333	5.8	8.99	5.8	9.265
pus-1	6.58666666666667	5.99	6.53333333333333	5.785	6.598	5.82	6.65666666666667	6.41333333333333	6.81	7.48666666666667	6.88333333333333	7.39	6.81333333333333	7.79	6.74333333333333	8.17666666666667	7.08	8.225
ctps-1	6.83666666666667	6.46	6.46333333333333	5.895	6.794	5.50333333333333	6.17333333333333	6.08333333333333	6.28	6.87	6.33333333333333	6.895	6.26	7.20666666666667	6.14	7.55	6.245	7.53
T20B3.1	4.95	6.09333333333333	4.75666666666667	5.52	5.32	5.68666666666667	5.32333333333333	5.78	5.57	5.71666666666667	5.5	5.835	5.29333333333333	6.10666666666667	5.89333333333333	6.17333333333333	5.91	6.52
phy-3	4.98333333333333	1.11333333333333	5.82666666666667	2.225	5.712	3.22333333333333	5.66	3.67333333333333	5.86666666666667	3.57666666666667	6	3.615	6.05333333333333	3.42	5.83333333333333	3.46666666666667	6.21	3.685
F49H6.5	0.996666666666667	1.58	0	1.53	4.464	1.52	3.92	2.65666666666667	3.11	2.1	2.98333333333333	2.63	4.32	3.35666666666667	4.21666666666667	3.63	5.355	4.185
dgat-2	7.12666666666667	7.00666666666667	7.74	7.57	8.044	7.82333333333333	7.97666666666667	8.01666666666667	7.95	7.85333333333333	7.88	8	8.15333333333333	7.74333333333333	7.85333333333333	7.79	6.73	7.43
fat-5	6.62666666666667	7.92	7.98666666666667	8.405	8.916	9.44666666666667	9.14333333333333	9.57666666666667	9.31666666666667	9.44666666666667	9.23333333333333	9.685	9.19666666666667	9.65666666666667	9.20666666666667	9.46	7.32	9.15
ddo-1	5.63	5.56666666666667	5.6	5.355	4.982	5.13	4.61	4.84	4.46666666666667	4.22666666666667	4.25333333333333	4.03	4.46666666666667	3.55333333333333	4.04333333333333	3.52	4.65	3.43
Y51A2D.13	7	7.31666666666667	7.01	7.27	7.542	7.70333333333333	7.74	7.73333333333333	7.62	7.80666666666667	7.88	7.9	7.91666666666667	7.96333333333333	8.09333333333333	7.92666666666667	6.95	7.8
wars-1	7.28	6.66	7.36666666666667	6.21	7.488	6.18	7.23333333333333	6.6	7.30333333333333	7.38333333333333	7.3	7.37	7.35666666666667	7.54	7.19333333333333	7.86	7.115	7.835
Y39B6A.3	5.76	5.43666666666667	6.2	5.35	6.286	5.39	6.07333333333333	5.53333333333333	6.14	5.77333333333333	6.13	5.805	6.21666666666667	6.09333333333333	5.98	6.36	6.04	6.45
Y43F8B.19	0.33	0	0	0.17	0.384	0	0.31	0	0	0	0.393333333333333	0	0	0.403333333333333	0	0.29	0	0
phy-4	2.88666666666667	3.3	1.46333333333333	2.41	0.962	2.23666666666667	1.17666666666667	1.97	1.97	1.58333333333333	0.346666666666667	1.82	1.66666666666667	1.79333333333333	2.04	1.66333333333333	2.415	1.67
gly-4	7.47	7.06666666666667	7.25666666666667	7.365	7.282	7.27	7.25666666666667	7.20333333333333	7.13666666666667	7.30333333333333	7.04666666666667	7.185	6.99666666666667	7.19333333333333	6.89666666666667	7.28333333333333	6.73	7.01
fars-2	6.51	6.15666666666667	6.67333333333333	5.95	6.702	5.78	6.24666666666667	5.88333333333333	6.37	6.58333333333333	6.42666666666667	6.505	6.52	6.86666666666667	6.35	7.15666666666667	6.1	6.985
algn-7	5.15333333333333	4.78	5.11333333333333	4.57	5.378	4.4	4.54666666666667	4.43333333333333	4.83	4.91666666666667	4.95666666666667	4.755	4.74	5.23333333333333	4.79333333333333	5.59	4.705	5.455
fre-1	6.15	5.62333333333333	6.25333333333333	5.455	6.404	5.46666666666667	6.24	5.88333333333333	6.42	6.78333333333333	6.46666666666667	6.68	6.57333333333333	7.08	6.42666666666667	7.46	6.395	7.465
ncx-1	7.12333333333333	7.83	7.38333333333333	7.995	6.596	7.09666666666667	6.14666666666667	6.66666666666667	6.13666666666667	6.41	6.05333333333333	6.44	6.26	6.35333333333333	6.05666666666667	6.30666666666667	5.83	6.155
fce-2	6.35333333333333	5.56333333333333	6.36	5.3	6.006	5.44	6.13666666666667	5.54333333333333	6.22	6.16	6.21333333333333	6.095	6.28333333333333	6.48333333333333	6.13	6.72333333333333	6.26	6.96
B0250.5	7.4	7.44666666666667	7.89666666666667	7.15	7.6	7.3	7.26333333333333	7.13333333333333	7.07666666666667	7.10666666666667	7.09333333333333	7.03	7.01333333333333	7.11666666666667	6.78	7.28	6.555	7.255
slc-36.3	3.44666666666667	3.68666666666667	3.03666666666667	3.115	3.176	2.66666666666667	3.08666666666667	2.66	3.26333333333333	2.43333333333333	3.37666666666667	2.995	3.09333333333333	3.05666666666667	3.28333333333333	2.46333333333333	3.59	2.81
ipla-3	6.68333333333333	5.68	7.03333333333333	6.015	7.494	6.36333333333333	7.15333333333333	6.61333333333333	7.33	7.40666666666667	7.42666666666667	7.295	7.45	7.75666666666667	7.35333333333333	8.12333333333333	7.46	8.045
Y44A6D.5	5.7	1.88	7.14	2.385	7.724	3.07666666666667	7.47	3.47333333333333	7.31333333333333	2.61333333333333	7.52	2.815	7.62	2.69666666666667	7.30666666666667	3.1	6.985	3.945
T03D8.6	7.29	8.24	6.40666666666667	7.295	6.462	6.9	6.37666666666667	6.86	6.28666666666667	6.69	6.26333333333333	6.755	6.37	6.66	6.34	6.68666666666667	6.33	6.535
gcy-22	4.06	4.43666666666667	2.67333333333333	3.875	2.79	3.23666666666667	2.63666666666667	2.97666666666667	2.71666666666667	2.91333333333333	2.91	2.72	2.21666666666667	2.73666666666667	2.06333333333333	2.83	4.075	3.19
F31D4.9	7.25333333333333	7.42	7.56	7.165	7.22	7.13	7.16	7.08	6.93333333333333	6.99666666666667	6.93333333333333	6.97	6.96666666666667	7.04333333333333	6.69333333333333	7.21	6.64	7.295
set-33	3	0	2.97333333333333	0.27	2.972	1.53333333333333	3.02	1.75	3.34666666666667	2.82666666666667	3.54333333333333	2.425	2.26666666666667	2.94333333333333	2.82666666666667	3.12	3.06	3.465
aagr-4	8.36333333333333	8.60666666666667	6.54333333333333	7.8	5.8	6.56333333333333	5.46	6.24666666666667	5.17333333333333	5.74	5.01	5.895	5.25666666666667	5.17333333333333	4.66	5.1	4.57	4.31
ugt-46	7.96666666666667	7.90333333333333	7.97333333333333	8.02	7.37	7.70333333333333	7.19666666666667	7.44666666666667	6.94333333333333	6.95666666666667	6.91666666666667	6.925	6.75333333333333	6.35666666666667	6.38666666666667	6.25333333333333	5.425	5.21
mrp-2	5.20666666666667	6.05	5.32	6.215	5.584	5.84333333333333	5.4	5.72333333333333	5.32333333333333	5.71	5.47666666666667	5.71	5.50333333333333	5.92666666666667	5.70666666666667	6.18	6.975	6.115
mrp-1	7.39666666666667	7.3	7.47	7.44	7.474	7.28333333333333	7.15333333333333	7.09666666666667	7.07666666666667	6.98333333333333	7.01333333333333	7.005	7.07666666666667	6.90666666666667	7.22666666666667	6.88333333333333	6.715	6.515
T04G9.4	5.57	6.50666666666667	6.05333333333333	6.37	6.1	6.55333333333333	5.94666666666667	6.55666666666667	5.73666666666667	6.22	5.67333333333333	6.245	5.72333333333333	6.01	5.63333333333333	5.94333333333333	5.21	5.685
F25E2.3	3.86666666666667	4.76333333333333	4.85666666666667	4.52	5.198	5.08666666666667	5.05666666666667	4.97666666666667	4.99	4.96333333333333	4.97333333333333	4.85	4.91333333333333	4.86	5.14666666666667	4.53	5.02	4.78
cdo-1	6.19	6.33666666666667	6.43333333333333	6.43	6.704	6.8	6.76666666666667	7.09	6.88666666666667	7.15666666666667	6.9	7.065	6.88666666666667	7.08666666666667	6.97333333333333	7.08333333333333	6.915	6.695
pifk-1	5.67333333333333	5.37666666666667	5.22666666666667	5.475	5.246	5.28666666666667	5.28	5.26	5.34666666666667	5.54	5.24333333333333	5.36	5.28333333333333	5.52	5.24	5.55	5.36	5.615
sms-2	4.46	4.90666666666667	4.23	4.245	4.012	4.38	4.3	4.67	4.32666666666667	5.22333333333333	4.47333333333333	5.025	4.52	5.24666666666667	4.53333333333333	5.28666666666667	4.79	5.255
dgk-1	5.25666666666667	5.17666666666667	4.92666666666667	5.27	4.838	4.93666666666667	4.55	4.71	4.66	4.51333333333333	4.5	4.635	4.41333333333333	4.30333333333333	4.49333333333333	4.38333333333333	4.515	3.915
T13G4.4	5.67	5.67666666666667	5.56333333333333	5.785	5.596	5.73333333333333	5.61666666666667	5.77	5.58	5.44	5.56333333333333	5.62	5.56333333333333	5.36666666666667	5.30333333333333	5.38	4.45	4.975
F19G12.2	0	0	0	0	0	0	0	0	0	0	0	0	0	0	0	0	0	0
D1005.2	3.76666666666667	5.87	4.58666666666667	4.515	4.152	4.73	4.01333333333333	4.93666666666667	3.96333333333333	4.61666666666667	3.92333333333333	4.475	3.87333333333333	4.29	4.04	4.34333333333333	3.995	3.95
acly-1	7.91333333333333	8.24666666666667	8.22	8.17	8.104	8.43333333333333	8.03	8.43333333333333	7.99	8.28333333333333	7.84333333333333	8.32	7.85333333333333	8.06	7.61	8.21	7.305	7.95
dhs-25	7.88	7.83	8.69	7.49	7.982	7.79666666666667	7.72666666666667	7.46333333333333	7.18666666666667	7.20333333333333	7.27333333333333	7.21	7.21666666666667	6.79666666666667	6.51	6.54666666666667	5.155	5.25
C14E2.4	0.473333333333333	0	0	0	0.384	0.23	0	0	0	0	0	0	0	0	0	0	0	0
dot-1.5	0.316666666666667	0	0	0	0	0.23	0	0.963333333333333	0	2.21	0.57	1.645	0	1.89666666666667	0	2.77666666666667	1.09	2.48
acl-4	6.39	6.69	7.01333333333333	6.885	7.184	7.50666666666667	7.33333333333333	7.65333333333333	7.44666666666667	7.61666666666667	7.42666666666667	7.55	7.08333333333333	7.36333333333333	7.02	7.37333333333333	7.275	7.01
T24C12.3	6.22	6.59333333333333	6.58666666666667	6.495	6.202	6.36666666666667	5.90666666666667	6.19666666666667	5.72	5.79666666666667	5.6	5.82	5.70666666666667	5.63	5.52	5.53	4.59	4.985
hex-1	7.07	7	7.54	6.92	7.62	7.08666666666667	7.74666666666667	7.20333333333333	7.77666666666667	7.25333333333333	7.67333333333333	7.16	8.05666666666667	7.17	7.97	7.23666666666667	7.65	7.65
vha-15	8.94	8.95666666666667	9.01	8.855	8.564	8.93	8.56333333333333	8.81	8.37333333333333	8.51333333333333	8.37	8.425	8.30666666666667	8.21333333333333	8.15	8.15	7.795	8
gcy-31	2.47	2.05333333333333	2.14	1.855	2.54	2.28	2.11666666666667	1.78333333333333	2.35	1.87666666666667	2.65666666666667	2.19	2.51	1.76	2.99	1.81333333333333	2.49	2.39
R04B3.2	4.87666666666667	5.61666666666667	5.29333333333333	5.425	5.87	5.71	5.70333333333333	5.96666666666667	5.82666666666667	5.85333333333333	5.72333333333333	5.865	5.74	5.70666666666667	5.66	5.68666666666667	5.46	5.375
F52H2.4	4.42	3.87333333333333	4.27666666666667	3.6	4.814	3.88	4.70666666666667	3.70333333333333	4.83	4.00666666666667	4.86666666666667	4.065	4.93	3.84	4.86666666666667	3.64333333333333	5.09	3.18
aat-3	5.47	5.90666666666667	5.71666666666667	5.65	5.448	5.71	5.44333333333333	5.61	5.35666666666667	5.84333333333333	5.24	5.5	5.4	5.71333333333333	5.30666666666667	5.71333333333333	5.54	5.31
F52H2.6	6.16	6.42	6.49333333333333	6.615	6.474	6.50666666666667	6.17333333333333	6.43666666666667	6.28	6.16666666666667	6.14333333333333	6.175	6	5.87333333333333	5.83	5.67333333333333	4.65	4.935
T03G6.3	7.53333333333333	7.09	7.38666666666667	7.48	6.954	7.41	6.91666666666667	7.12666666666667	6.67333333333333	6.63	6.72	6.585	6.80666666666667	6.25333333333333	6.37333333333333	6.21666666666667	5.795	5.6
Y71H10B.1	8.25	7.65333333333333	8.16333333333333	7.99	7.778	7.82	7.94666666666667	7.76	8.01666666666667	7.68666666666667	7.96666666666667	7.615	7.98	7.55666666666667	8.24333333333333	7.68333333333333	7.68	7.425
fard-1	7.04666666666667	6.72333333333333	7.07333333333333	7.055	6.846	6.87	6.45666666666667	6.69	6.57333333333333	6.46666666666667	6.44333333333333	6.52	6.29666666666667	6.44	6.50666666666667	6.56	6.19	6.25
pfk-1.1	7.46666666666667	7.51666666666667	7.74666666666667	7.715	7.496	7.85	7.12666666666667	7.66	6.99666666666667	7.40666666666667	6.94666666666667	7.38	6.96333333333333	7.17333333333333	6.73666666666667	7.26333333333333	6.36	6.78
aqp-7	8.83333333333333	9.17	9.57666666666667	9.085	8.568	9.20666666666667	8.75	8.85333333333333	8.5	8.38666666666667	8.26666666666667	8.345	8.19	8.03	7.98666666666667	7.73666666666667	8.955	8.005
pccb-1	8.62	8.95666666666667	8.94666666666667	8.73	8.994	9.12333333333333	8.83	9.01333333333333	8.68333333333333	8.84666666666667	8.62	8.78	8.64	8.61666666666667	8.45	8.67333333333333	8.23	8.485
gpd-3	9.23666666666667	9.53	9.79666666666667	9.385	9.716	9.86333333333333	9.58666666666667	9.69	9.24333333333333	9.27666666666667	9.10333333333333	9.285	9.12	9.02666666666667	8.72666666666667	8.96333333333333	8.335	8.785
gpd-2	9.25666666666667	9.47333333333333	9.79	9.255	9.574	9.69333333333333	9.37	9.47333333333333	8.95333333333333	9.03333333333333	8.86666666666667	9.025	8.82333333333333	8.72666666666667	8.32333333333333	8.61666666666667	7.94	8.33
ZK563.2	3.57	3.70333333333333	3.01666666666667	3.945	3.276	3.60666666666667	3.07666666666667	3.46	3.20666666666667	3.22333333333333	3.35	3.085	3.33333333333333	3.05333333333333	3	3.21666666666667	3.7	3.425
ZK563.7	4.17333333333333	4.68333333333333	4.78333333333333	4.29	5.868	5.37	6.35333333333333	5.60666666666667	6.58333333333333	5.89333333333333	6.70333333333333	5.7	6.55333333333333	5.77	6.74333333333333	5.84333333333333	5.71	5.75
acp-1	5.13	5.05666666666667	5.41666666666667	5.36	5.718	5.53	5.66333333333333	5.41	5.61333333333333	5.26333333333333	5.45666666666667	5.045	5.56	4.96666666666667	5.36666666666667	4.84	5.3	5.045
cht-1	4.08	5.33	2.43333333333333	4.2	1.556	4.87333333333333	1.71666666666667	4.94	3.14333333333333	6.46666666666667	4.27666666666667	6.1	4.36666666666667	6.94333333333333	5.11333333333333	7.15	6.845	7.51
glt-1	7.78333333333333	8.23333333333333	8.67666666666667	8.335	8.622	9.06666666666667	8.83	9.02333333333333	8.64666666666667	8.69666666666667	8.64666666666667	8.675	8.62333333333333	8.44	8.37666666666667	8.48666666666667	7.85	8.105
gyg-1	8.44333333333333	8.37666666666667	8.08333333333333	8.405	7.52	8	7.71333333333333	7.55666666666667	7.71333333333333	7.16333333333333	7.59	7.155	7.66333333333333	7.02333333333333	7.57666666666667	7.08666666666667	8.435	7.45
ckc-1	6.04	6.4	6.84666666666667	6.66	6.842	6.82	6.81333333333333	6.77	6.76333333333333	6.58333333333333	6.79333333333333	6.54	6.69	6.34333333333333	6.51333333333333	6.35666666666667	5.215	5.56
gst-11	3.21	3.97666666666667	3.13	3.64	3	3.54666666666667	3.05	3.25666666666667	2.81666666666667	3.08333333333333	3.15	2.76	2.96	3.11333333333333	3.08666666666667	2.89666666666667	3.12	3.02
hrg-1	7.81333333333333	7.60333333333333	7.65	7.335	8.126	7.33666666666667	7.55333333333333	7.41333333333333	7.63666666666667	7.09333333333333	7.71666666666667	7.265	7.88666666666667	7.22	7.81666666666667	7.00666666666667	6.885	6.37
mrp-6	5.26666666666667	4.42666666666667	5.39333333333333	4.53	6.082	4.39333333333333	5.92666666666667	4.78666666666667	5.75333333333333	4.80666666666667	5.80333333333333	4.87	5.86	4.79333333333333	5.59	4.92	5.3	4.725
vha-12	9.74	9.80333333333333	9.84666666666667	9.725	9.248	9.71	9.29333333333333	9.52	9.07	9.24	9.03	9.135	8.98666666666667	8.86	8.80666666666667	8.83666666666667	8.135	8.54
cka-2	4.97333333333333	5.24	5.00333333333333	5.26	4.91	5.03333333333333	4.88666666666667	4.85333333333333	4.82666666666667	4.80333333333333	4.85	4.585	4.71333333333333	4.39333333333333	4.70333333333333	4.48666666666667	4.79	4.245
paf-2	5.01	4.98	4.91333333333333	5.01	5.266	5.05333333333333	4.99333333333333	4.88666666666667	5.17333333333333	5.25	5.34333333333333	5.165	5.44	5.59333333333333	5.81	5.57333333333333	6.585	5.845
asb-2	9.69333333333333	9.85333333333333	9.86	9.6	9.242	9.59	9.17666666666667	9.41333333333333	8.86333333333333	9.06	8.67666666666667	8.97	8.64333333333333	8.64333333333333	8.33	8.58666666666667	8.22	8.255
dgk-2	6.64	6.75666666666667	6.31333333333333	6.47	6.364	6.33333333333333	6.39	6.24666666666667	6.42666666666667	6.31	6.36333333333333	6.24	6.46	6.33333333333333	6.44333333333333	6.26	6.38	6.02
pdi-2	10.54	11.0033333333333	9.79666666666667	10.24	9.102	9.41666666666667	9.16666666666667	9.31	9.43666666666667	9.28666666666667	9.32	9.375	9.50666666666667	9.33	9.48666666666667	9.35666666666667	9.1	9.505
hosl-1	5.52333333333333	5.66333333333333	5.36333333333333	5.215	5.602	5.47666666666667	5.74333333333333	5.46	5.54666666666667	5.88666666666667	5.66	5.805	5.47	5.73666666666667	5.51666666666667	5.89	5.675	5.92
hyl-2	7.28666666666667	7.17666666666667	7.26333333333333	7.1	7.078	7.32666666666667	7.17333333333333	7.37	7.37333333333333	7.39	7.14666666666667	7.35	7.22	7.28333333333333	7.3	7.29333333333333	6.515	6.915
aqp-8	6.11	6.86333333333333	6.68333333333333	6.555	6.264	6.44333333333333	6.17	6.15666666666667	6	5.85666666666667	5.70333333333333	5.895	5.29666666666667	5.63	5.69666666666667	5.11333333333333	7.2	5.56
K05B2.4	3.98666666666667	4.74666666666667	2.78	3.795	3.29	3.56666666666667	3.09	3.51666666666667	3.38	3.5	3.6	3.44	2.88333333333333	3.34666666666667	3.57666666666667	3.5	4.165	3.875
ZC8.6	5.81666666666667	5.78666666666667	4.98	5.47	4.884	4.97333333333333	4.88666666666667	4.98	4.95333333333333	5.40333333333333	4.85	5.105	4.71666666666667	5.26	4.89666666666667	5.49	5.185	5.565
hsd-2	1.84666666666667	1.73333333333333	3.82666666666667	1.25	3.806	1.55666666666667	3.79	2.16	3.04666666666667	1.88333333333333	3.21666666666667	0.695	3.50666666666667	1.35333333333333	3.03333333333333	0.946666666666667	1.775	2.45
hsd-3	2.45	4.38333333333333	0.22	2.055	0	0	0	0	0	0	0.253333333333333	0.44	0	0	0	0	0.51	0
pnk-4	5.27	5.69333333333333	5.46	5.355	5.65	5.68333333333333	5.28333333333333	5.48333333333333	5.45333333333333	5.70333333333333	5.36666666666667	5.48	5.48333333333333	5.83	5.35333333333333	5.65333333333333	5.455	5.525
C31H2.4	5.04	5.35	5.69333333333333	4.86	5.392	4.50333333333333	5	4.51666666666667	4.85666666666667	4.27666666666667	4.88333333333333	4.225	4.99666666666667	4.02	5.1	4.12666666666667	4.55	4.275
mans-3	5.99666666666667	6.31666666666667	5.87666666666667	6.12	5.842	5.77666666666667	5.58	5.71666666666667	5.79	5.72666666666667	5.6	5.745	5.62666666666667	5.73333333333333	5.6	5.82666666666667	5.325	5.54
F35C8.5	7.48666666666667	7.44	7.63333333333333	7.55	7.494	7.75	7.79333333333333	7.77333333333333	7.97333333333333	7.61	7.87	7.72	7.73333333333333	7.76	7.76	7.63666666666667	7.04	6.905
scav-1	7.02333333333333	7.06333333333333	6.84666666666667	7.305	6.762	6.86333333333333	6.71	6.82	6.76666666666667	6.61333333333333	6.66	6.58	6.43333333333333	6.51333333333333	6.67333333333333	6.42666666666667	5.605	6.01
dpyd-1	7.91333333333333	8.31666666666667	7.80666666666667	8.4	7.152	7.87333333333333	6.85666666666667	7.61	6.73666666666667	7.19	6.7	7.13	6.59333333333333	6.81	6.49	6.68333333333333	6.12	6
mboa-3	6.33333333333333	6.59666666666667	6.2	6.215	6.21	6.36666666666667	6.08333333333333	6.42333333333333	6.31333333333333	6.53	6.19	6.565	6.25666666666667	6.57666666666667	6.5	6.74	6.775	6.93
sulp-2	4.35666666666667	5.38	5.37	5.54	5.828	6.08333333333333	5.83333333333333	6.02333333333333	5.87666666666667	5.94333333333333	5.92666666666667	6.055	5.98333333333333	6.22	6.09666666666667	6.09333333333333	5.68	5.825
T21F4.1	6.47333333333333	7.05	7.2	7.095	7.348	7.65	7.49333333333333	7.87	7.55666666666667	7.78	7.4	7.725	6.98	7.52666666666667	6.99666666666667	7.19666666666667	6.81	6.33
cat-1	4.15333333333333	4.42333333333333	4.12	4.285	3.718	4.23	3.79666666666667	3.88	3.77	3.77	3.82333333333333	3.8	3.75333333333333	3.46666666666667	3.70666666666667	3.71	3.68	3.74
acp-5	6.10666666666667	6.33333333333333	5.52333333333333	6.035	5.534	5.92333333333333	5.73	6.04666666666667	5.74333333333333	5.76	5.56	5.705	5.71	5.69	5.68	5.60333333333333	5.295	5.6
acs-17	6.29	6.69333333333333	6.61666666666667	6.87	6.954	7.52666666666667	6.65333333333333	7.34333333333333	6.99	7.40666666666667	6.91333333333333	7.385	6.97333333333333	7.51333333333333	6.97666666666667	7.21	6.985	6.995
mig-23	5.89	6.06	5.7	5.81	5.736	5.48666666666667	5.54666666666667	5.49666666666667	5.46	5.54	5.51	5.585	5.48333333333333	5.66666666666667	5.59333333333333	5.72666666666667	5.18	5.585
R07E4.3	6.62666666666667	7.12	6.82333333333333	6.91	6.726	6.84666666666667	6.68333333333333	6.79333333333333	6.50333333333333	6.4	6.43666666666667	6.345	6.31666666666667	6.14	6.16	6.07666666666667	5.75	5.98
ipp-5	6.33333333333333	5.79666666666667	6.33666666666667	6.17	6.388	6.32	6.46333333333333	6.32666666666667	6.46	6.25333333333333	6.46333333333333	6.29	6.46333333333333	6.13333333333333	6.46333333333333	6.11333333333333	6.11	5.955
gln-1	6.15	5.61333333333333	6.4	6.005	6.264	5.77333333333333	6.22666666666667	5.82333333333333	5.98	5.83333333333333	5.96	5.775	6.02666666666667	5.76	5.95	5.72666666666667	5.915	5.695
kynu-1	7.19666666666667	7.7	8.47666666666667	8.15	8.674	8.71333333333333	8.54333333333333	8.7	8.21333333333333	8.29333333333333	8.23	8.32	8.04	7.87666666666667	7.57666666666667	7.64666666666667	5.905	6.435
nnt-1	5.76333333333333	6.20666666666667	5.18	6.075	6.87	6.32	6.76333333333333	6.38333333333333	6.82	6.48666666666667	6.70666666666667	6.395	6.59	6.34	6.45666666666667	5.87666666666667	6.03	5.925
daf-9	4.30666666666667	4.93666666666667	4.06333333333333	3.32	3.626	2.58666666666667	3.58666666666667	1.99	3.43333333333333	2.46	3.54333333333333	2.535	3.42333333333333	2.43	3.48666666666667	2.30666666666667	3.325	2.81
bca-1	6.50666666666667	6.28666666666667	6.74666666666667	6.345	6.442	6.52	6.26666666666667	6.35666666666667	6.15666666666667	6.28666666666667	5.9	6.21	5.88	6.19666666666667	5.84	5.98	6.55	6.06
mtp-18	5.79333333333333	5.25333333333333	5.35666666666667	5.06	4.37	4.66	3.92333333333333	4.43666666666667	4.07666666666667	4.22666666666667	3.97333333333333	4.2	3.80333333333333	4.11	3.87333333333333	4.27666666666667	4.16	4.335
got-2.2	8.41666666666667	8.73	8.57	8.48	8.384	8.56	8.13333333333333	8.46333333333333	7.89333333333333	8.28333333333333	7.67	8.16	7.64666666666667	7.96	7.34333333333333	7.88	7.645	7.555
T22E5.6	3.69666666666667	3.80333333333333	3.6	3.925	3.952	3.63333333333333	4.19333333333333	3.78333333333333	3.93333333333333	3.52	3.98666666666667	3.9	3.91333333333333	3.51	3.71333333333333	3.27333333333333	4.035	3.095
fah-1	8.20666666666667	8.73666666666667	8.66	8.625	8.206	8.74666666666667	8.12666666666667	8.62666666666667	7.91	8.14333333333333	7.81	8.12	7.82666666666667	7.73333333333333	7.46	7.65666666666667	6.95	7.205
C15B12.1	5.96	6.24	5.19	6.03	5.184	5.78333333333333	5.32333333333333	5.65333333333333	5.48666666666667	5.5	5.53333333333333	5.455	5.49333333333333	5.51333333333333	5.52333333333333	5.44666666666667	4.545	4.68
F38B6.4	6.93	7.17666666666667	7.31666666666667	7.25	6.85	6.99	6.52333333333333	6.75333333333333	6.42	6.39666666666667	6.20333333333333	6.425	6.02	6.10666666666667	5.91333333333333	5.93666666666667	4.525	5.735
slc-25A10	7.80666666666667	7.77333333333333	8.05333333333333	7.815	8.048	8.11	7.90333333333333	7.96666666666667	7.67	7.66666666666667	7.62	7.725	7.52333333333333	7.44666666666667	7.19	7.40666666666667	6.515	6.83
bgal-2	6.30333333333333	6.44666666666667	6.67	6.76	6.588	7.05	6.73666666666667	7.07333333333333	6.74666666666667	6.86333333333333	6.78666666666667	6.895	6.63666666666667	6.73333333333333	6.49	6.35666666666667	4.725	5.03
dhs-28	8.15	8.38	7.93333333333333	8.305	8.076	8.14333333333333	8.04666666666667	8.12666666666667	8.11666666666667	7.95	8.07666666666667	7.95	8.02666666666667	7.96333333333333	8.13333333333333	7.86666666666667	8.09	7.81
asg-2	8.31333333333333	8.73	8.43	8.35	7.896	8.3	7.69	8.02666666666667	7.16666666666667	7.48	7.02333333333333	7.455	7.10666666666667	7.02333333333333	6.62	6.92333333333333	6.46	6.55
cah-5	6.78333333333333	6.82666666666667	7.24666666666667	6.975	7.082	6.92333333333333	7.08333333333333	6.79333333333333	6.90333333333333	6.63	7.03333333333333	6.625	6.94666666666667	6.37666666666667	6.73666666666667	6.32666666666667	5.495	5.395
pdi-6	9.01666666666667	9.16666666666667	8.36	8.925	7.794	8.09333333333333	7.91333333333333	8.1	8.38666666666667	8.21666666666667	8.20666666666667	8.265	8.25	8.31666666666667	8.35333333333333	8.22333333333333	7.97	8.39
alh-10	6.07	6.18	6.61666666666667	6.385	7.1	6.66666666666667	7.12333333333333	6.73333333333333	7.13	6.64	7.08	6.585	7.11	6.50333333333333	7.09333333333333	6.41	7.075	5.875
sur-5	7.83	7.85	8.53666666666667	8.26	7.566	8.07	7.32666666666667	7.80666666666667	7.09333333333333	7.41	7.06333333333333	7.405	6.9	7.05666666666667	6.72666666666667	7.06333333333333	5.92	6.56
C07D8.6	8.56666666666667	8.41333333333333	8.14333333333333	8.455	7.482	7.83	7.40333333333333	7.65333333333333	6.97	7.79	7.09	7.555	6.81666666666667	7.53333333333333	6.51333333333333	7.56333333333333	5.98	7.135
C56G3.2	2.08333333333333	1.37	1.99	1.78	1.19	1.93333333333333	1.60333333333333	1.95333333333333	2.07333333333333	1.44333333333333	1.47	2.015	1.49666666666667	1.02	1.17	1.62666666666667	1.795	2.145
gly-12	5.31	5.62	4.87	5.125	4.746	4.66666666666667	4.86	4.83333333333333	4.8	4.64	4.56333333333333	4.67	4.72	4.59666666666667	4.85	4.55333333333333	4.6	5.475
apy-1	8.28	8.21	8.24	8.095	8.09	7.88333333333333	7.87	7.80666666666667	7.65	7.53666666666667	7.66	7.66	7.63	7.44333333333333	7.54333333333333	7.33666666666667	7.11	7.45
pcyt-1	6.26333333333333	6.14333333333333	6.63	6.23	6.182	5.91	6.09333333333333	5.88333333333333	5.79666666666667	5.88	5.88	5.79	5.99	5.79333333333333	5.77333333333333	5.91666666666667	6.28	5.91
C44E12.1	5.23	5.61666666666667	5.14	5.89	5.706	5.88	5.60333333333333	5.81	5.49666666666667	5.58	5.31	5.61	5.28666666666667	5.54	5.22333333333333	5.21333333333333	4.865	4.645
pcca-1	8.83333333333333	9.11	9.02666666666667	8.85	9.024	9.22	9.09666666666667	9.14	8.97	9.03666666666667	8.85333333333333	9	8.87333333333333	8.85	8.64333333333333	8.85	8.225	8.7
set-12	2.99	3.92	2.24	2.7	2.476	3.07	2.33333333333333	3.11666666666667	3.06333333333333	4.09333333333333	2.68333333333333	4	3.31666666666667	4.15	3.41	4.4	4.045	4.565
gpx-7	5.28333333333333	5.42666666666667	5.19	5.47	4.782	5.05	4.69	4.89333333333333	4.29666666666667	4.6	4.00666666666667	4.51	3.87	3.89	3.45666666666667	3.37333333333333	2.435	1.9
C39D10.3	5.30666666666667	5.46	5.53	5.635	5.388	5.68333333333333	5.41333333333333	5.48	5.33666666666667	5.26666666666667	5.31333333333333	5.32	5.25	4.96	5.10333333333333	4.81666666666667	4.945	4.31
K07E3.4	7.36666666666667	7.47666666666667	7.99	7.93	8.078	8.11	7.95333333333333	8.04	7.93	7.87	7.80666666666667	7.845	7.67	7.81	7.73	7.69	7.655	7.785
dao-3	6.74666666666667	7.28666666666667	6.56	6.985	6.628	7.15	6.62666666666667	7.19333333333333	6.75666666666667	7.12333333333333	6.65333333333333	7.14	6.66	7.14333333333333	6.62666666666667	6.93333333333333	6.015	6.89
cdd-1	5.98	5.99333333333333	5.31	6.005	4.416	5.15666666666667	4.66666666666667	5.25333333333333	4.27	4.83333333333333	4.31333333333333	4.925	4.36	4.73666666666667	4.63	4.65	4.305	3.985
sdha-1	8.43666666666667	8.62333333333333	8.49	8.295	8.056	8.41333333333333	7.94333333333333	8.22333333333333	7.73666666666667	7.95666666666667	7.68333333333333	7.955	7.63333333333333	7.74666666666667	7.47333333333333	7.76	7.355	7.635
asns-2	7.09666666666667	8.59	7.90333333333333	8.3	8.422	8.96666666666667	8.21333333333333	8.86666666666667	8.18666666666667	8.82	8.34666666666667	8.805	8.5	8.61	7.96333333333333	8.41333333333333	7.705	7.42
chup-1	4.74	4.40333333333333	4.42666666666667	4.585	4.862	4.75333333333333	5.03333333333333	4.92	4.90333333333333	5.42333333333333	5.1	5.2	4.96666666666667	5.47666666666667	5.07	5.56	5.235	5.58
acs-22	7.1	7.62666666666667	7.44666666666667	7.555	7.986	7.71333333333333	7.96333333333333	7.83666666666667	8.07	7.86666666666667	8.07666666666667	7.92	8.03	8.00666666666667	8.2	7.97	7.24	7.695
C24A3.4	4.46333333333333	5.09333333333333	4.72666666666667	4.855	5	4.98666666666667	5.08	5.06	5.16666666666667	4.85333333333333	4.92666666666667	4.97	4.96666666666667	4.98333333333333	5.02	4.81	4.2	4.63
gly-13	5.84	5.46333333333333	5.98666666666667	5.845	6.288	5.72333333333333	5.94666666666667	5.68666666666667	5.87	5.79666666666667	6.01666666666667	5.77	5.70333333333333	5.73666666666667	5.86333333333333	5.79666666666667	5.655	5.365
oga-1	6.15	6.02	6.00333333333333	6.005	6.452	6.30333333333333	6.25	6.38	6.24333333333333	6.32	6.13666666666667	6.28	6.29333333333333	6.38333333333333	6.32666666666667	6.50333333333333	6.125	6.215
B0272.4	5.61666666666667	6.03666666666667	5.70333333333333	5.77	6.03	6.23	6.32	6.26666666666667	6.51	6.16666666666667	6.56	6.22	6.71333333333333	6.31	6.73666666666667	6.11333333333333	7.03	6.435
B0272.3	7.49666666666667	7.64	7.29	7.415	7.064	7.13333333333333	6.92333333333333	7.01666666666667	6.7	7.01666666666667	6.64666666666667	6.885	6.60666666666667	6.77666666666667	6.56666666666667	6.76666666666667	5.655	6.61
F49E2.1	5.66333333333333	5.02666666666667	5.85666666666667	5.285	5.874	5.47333333333333	5.95	5.49333333333333	5.98333333333333	5.58666666666667	5.92333333333333	5.545	5.97	5.33	5.97	5.28666666666667	5.925	5.445
gpx-5	8.19666666666667	6.80333333333333	7.66666666666667	8.005	7.94	8.20333333333333	8.1	8.42333333333333	7.96333333333333	8.17	7.79333333333333	8.175	7.89333333333333	7.82	7.43333333333333	7.69333333333333	6.23	6.965
gpx-3	5.25	4.85	5.65333333333333	5.735	5.044	5.66333333333333	5.13	5.38	4.96666666666667	4.96666666666667	4.78333333333333	4.735	4.64333333333333	4.74	4.48333333333333	4.5	5.315	4.65
T09B9.3	2.38	3.10333333333333	2.38666666666667	2.93	2.26	2.65	1.86333333333333	2.35333333333333	2.04333333333333	2.62333333333333	2.63333333333333	2.635	2.79	2.69	2.57333333333333	2.84333333333333	3.54	3.165
ipla-2	6.25333333333333	6.52333333333333	6.3	6.53	6.996	7.23333333333333	6.73	7.1	6.90333333333333	7.21333333333333	6.8	7.1	6.94666666666667	7.28	6.96666666666667	7.3	7.31	7.33
gst-36	7.61333333333333	7.71333333333333	7.78333333333333	7.85	7.522	7.95	7.51	7.80666666666667	7.39333333333333	7.42	7.38	7.39	7.4	7.25333333333333	7.27	7.21666666666667	6.5	7.06
ugt-23	7.15333333333333	7.13666666666667	6.77	7.47	6.666	7.32333333333333	6.78666666666667	7.34	6.99	7.15333333333333	6.89	7.025	6.75	6.87666666666667	6.58666666666667	6.69	6.215	6.115
cysl-1	7.18333333333333	7.16666666666667	6.99666666666667	7.1	6.692	6.54333333333333	6.6	6.27666666666667	6.32	6.13333333333333	6.34666666666667	6.025	6.36333333333333	5.90666666666667	6.11333333333333	5.83	5.985	5.835
pssy-1	6.46666666666667	6.10333333333333	6.39333333333333	6.455	6.056	5.81	5.81333333333333	5.76666666666667	5.52333333333333	5.62333333333333	5.82666666666667	5.625	5.58666666666667	5.53333333333333	5.58666666666667	5.63	5.745	5.26
cbs-1	6.87	7.09333333333333	6.85333333333333	7.405	6.582	6.94333333333333	6.21	6.71333333333333	6.20333333333333	6.36666666666667	6.28666666666667	6.27	6.45333333333333	6.52666666666667	6.52333333333333	6.78666666666667	6.915	7.535
ZC373.5	4.28666666666667	4.92	4.39	4.61	4.606	4.50666666666667	4.02	4.52	3.99	4.32333333333333	4.09666666666667	4.265	4.03666666666667	4.15	4.08666666666667	4.06333333333333	3.285	3.21
W07E11.1	7.21666666666667	8.13666666666667	7.11333333333333	7.645	7.704	7.89333333333333	7.66666666666667	7.86666666666667	7.75333333333333	8.11333333333333	7.70333333333333	7.98	7.55	8.02333333333333	7.29333333333333	7.89	6.91	7.695
moc-1	4.99333333333333	5.3	5.07333333333333	4.94	5.414	5.24	5.19666666666667	5.35	5.13	5.42666666666667	5.15	5.27	5.21666666666667	5.33333333333333	5.26333333333333	5.29333333333333	4.955	5.2
F41E7.6	1.92666666666667	1.48666666666667	2.42666666666667	2.685	2.456	3.05333333333333	2.40666666666667	3.17666666666667	1.14333333333333	3.03666666666667	1.26666666666667	3.265	0.28	2.99666666666667	1.44333333333333	2.90666666666667	1.625	1.925
acl-5	5.70666666666667	6.44666666666667	6.29333333333333	6.41	6.396	6.57	6.20666666666667	6.54666666666667	6.18333333333333	6.51333333333333	6.15666666666667	6.43	6.14	6.37333333333333	5.86666666666667	6.20333333333333	5.395	5.82
F13E6.5	6.22	6.36	6.08333333333333	6.27	5.992	5.99	6.01333333333333	6.03666666666667	5.91	5.95333333333333	5.82666666666667	5.88	5.89666666666667	5.62666666666667	5.75333333333333	5.72	5.09	5.35
plc-1	6.2	5.88	6.26	5.99	6.088	5.98	6.12666666666667	5.90333333333333	6.09333333333333	5.86333333333333	6.00333333333333	5.83	6.12333333333333	5.73666666666667	6.14	5.76666666666667	6.3	5.83
haly-1	7.17	7.47	7.63333333333333	7.9	6.666	7.51333333333333	6.43	7.1	6.59	6.79666666666667	6.30333333333333	6.735	5.95666666666667	6.72666666666667	6.23666666666667	6.61333333333333	8.36	7.19
suca-1	8.56333333333333	8.44666666666667	8.54666666666667	8.33	8.164	8.09666666666667	8.12333333333333	7.98333333333333	8.05333333333333	7.92666666666667	8.12	7.825	8.00333333333333	7.72666666666667	8.01333333333333	7.72666666666667	7.5	7.41
pho-7	4.55	5.11333333333333	6.01	5.15	4.84	5.17666666666667	4.90333333333333	4.86333333333333	4.59666666666667	4.55333333333333	4.76	4.575	4.52666666666667	4.06666666666667	4.26	4.01666666666667	3.94	3.44
pxn-2	4.97333333333333	5.69	5.45333333333333	5.53	5.216	5.36333333333333	4.94666666666667	5.41666666666667	5.11	5.4	5.07	5.315	5.07333333333333	5.20333333333333	5.08333333333333	5.24333333333333	4.67	4.79
idh-2	7.14	7.51666666666667	7.20666666666667	6.99	6.912	7.04333333333333	6.66333333333333	6.89	6.45333333333333	6.66333333333333	6.36666666666667	6.525	6.43	6.36666666666667	6.25666666666667	6.36	6.065	6.08
F38B2.4	6.87	6.89333333333333	7.27	7.06	7.458	7.25666666666667	7.27	7.13	6.88333333333333	6.54666666666667	6.74333333333333	6.5	6.70666666666667	6.12666666666667	6.29666666666667	6.01666666666667	5.485	5.59
asm-2	5.03666666666667	5.28666666666667	5.21	5.96	4.55	5.79	4.52	5.96333333333333	4.94666666666667	5.96	5.20666666666667	6.125	4.87	6.05	5.1	5.99333333333333	4.37	5.325
gcy-9	2.88	2.38333333333333	3.36333333333333	2.645	3.06	3.25333333333333	2.71	2.52333333333333	2.85666666666667	2.72	2.53333333333333	2.33	2.86333333333333	2.59666666666667	3.00666666666667	2.72666666666667	3.015	2.91
aco-1	8.15333333333333	8.81666666666667	8.55	8.45	7.642	8.01666666666667	7.23666666666667	7.67666666666667	6.94666666666667	7.35333333333333	6.97	7.225	6.85666666666667	6.99666666666667	6.88333333333333	7.05666666666667	6.96	6.805
gst-42	6.99333333333333	7.48333333333333	7.17333333333333	7.305	7.026	7.63333333333333	7.21333333333333	7.62666666666667	7.07666666666667	7.30333333333333	6.84666666666667	7.22	6.52666666666667	6.76333333333333	6.22333333333333	6.54333333333333	5.12	5.74
dot-1.2	2.26	0	2.01333333333333	2.495	0.736	3.37666666666667	0.523333333333333	3.76333333333333	0.78	3.16	0.686666666666667	2.985	1.04333333333333	2.73	1.68	2.81666666666667	1.625	4.28
dot-1.4	0	0.436666666666667	0	0	0	0	0	0.913333333333333	0.256666666666667	2.4	0.493333333333333	0.67	0.28	2.22666666666667	0.343333333333333	2.19333333333333	0	1.505
sams-1	8.98333333333333	10.25	9.93333333333333	9.61	8.338	9.54333333333333	8.53333333333333	9.32333333333333	8.24666666666667	9.02333333333333	8.35	9.03	8.2	8.50666666666667	8.43666666666667	8.5	7.86	7.87
ucr-2.1	8.72	8.87	8.82	8.7	8.416	8.59666666666667	8.27333333333333	8.42333333333333	7.94666666666667	8.12666666666667	7.82666666666667	8.05	7.81333333333333	7.76666666666667	7.57666666666667	7.74666666666667	7.555	7.585
set-6	5.10666666666667	5.02333333333333	5.04	4.97	5.23	4.98	5.08	4.93333333333333	5.10666666666667	5.04333333333333	5.02666666666667	5.06	5.12666666666667	4.93	5.06	4.84666666666667	5.125	4.705
C49F5.5	2.60333333333333	0	0.853333333333333	0.27	0.924	0.46	0.806666666666667	0.913333333333333	0.886666666666667	0.396666666666667	1.04666666666667	0.67	1.26	0.79	1.52333333333333	1.27666666666667	1.45	0.765
nmat-1	4.40666666666667	3.80666666666667	3.98	3.755	3.742	3.71	3.58333333333333	3.68333333333333	3.73666666666667	3.32666666666667	3.40666666666667	3.435	3.22666666666667	3.43	3.67333333333333	3.61333333333333	4.31	3.655
M153.1	7.58	7.43333333333333	5.93333333333333	6.925	5.714	6.13	5.68	6.15333333333333	5.46	5.81666666666667	5.27333333333333	5.755	5.37666666666667	5.37333333333333	5.02333333333333	5.21333333333333	4.71	4.25
dot-1.3	4.53666666666667	0	4.94666666666667	0.755	4.542	1.22666666666667	4.42333333333333	1.32333333333333	4.24	1.18666666666667	4.58333333333333	0.44	4.13333333333333	1.49	3.71666666666667	1.38333333333333	4.41	2.34
F42F12.3	5.50333333333333	6.35666666666667	6.22666666666667	6.275	6.322	6.91333333333333	6.63666666666667	6.98	6.78	6.85	6.65666666666667	6.88	6.49333333333333	6.88666666666667	6.49333333333333	6.83666666666667	5.275	6.065
F42F12.4	5.52666666666667	5.81	5.84	6.12	6.086	6.52666666666667	6.25666666666667	6.58	6.15666666666667	6.33	6.07666666666667	6.27	5.90333333333333	6.21333333333333	5.73333333333333	5.99333333333333	4.99	5.575
ugt-50	7.33333333333333	7.30333333333333	7.12333333333333	7.14	7.116	6.93333333333333	6.91	7.02	6.93666666666667	6.83333333333333	6.90333333333333	6.995	6.86333333333333	6.8	6.81	6.72666666666667	6.03	6.145
cept-1	6.39333333333333	5.77	6.44666666666667	6.39	6.302	6.14666666666667	6.24333333333333	6.15333333333333	6.33	5.97	6.37	6.085	6.49666666666667	5.80333333333333	6.43333333333333	5.78333333333333	5.73	4.905
alh-13	8.41333333333333	8.45666666666667	6.78	7.505	6.994	6.87	6.61666666666667	6.80333333333333	6.60333333333333	6.46333333333333	6.54	6.62	6.65666666666667	6.23	6.23666666666667	6.21666666666667	4.535	5.205
bcat-1	8.70333333333333	8.11666666666667	8.58666666666667	8.34	8.48	8.33	8.56666666666667	8.36	8.54333333333333	8.25	8.65	8.205	8.55333333333333	7.91	8.49333333333333	7.9	8.65	7.5
ppk-3	6.13333333333333	6.31	6.08	6.115	6.252	6.06666666666667	6.13333333333333	6.17	6.18	6.42666666666667	6.17	6.41	6.09	6.32333333333333	6.24333333333333	6.47666666666667	6.485	6.39
sir-2.2	6.19	6.47333333333333	6.45666666666667	6.495	6.386	6.45333333333333	6.18666666666667	6.35666666666667	5.98666666666667	6.05666666666667	6.17333333333333	6.18	6.21666666666667	6.03333333333333	5.98	5.91	5.575	5.46
sir-2.3	1.99666666666667	2.12666666666667	2.89	2.15	2.358	2.51666666666667	1.60333333333333	1.86	2.21	2.21	2.50333333333333	2.005	2.85333333333333	3.42	3.09666666666667	4.09666666666667	3.385	3.75
gem-1	5.52333333333333	4.28333333333333	5.83	4.8	6.386	5.07	6.12666666666667	4.90666666666667	6.09333333333333	4.78666666666667	6.14333333333333	4.99	6.05666666666667	4.63	5.97333333333333	4.64333333333333	5.255	4.345
C29F7.3	7.32666666666667	7.01333333333333	8.05333333333333	7.915	7.466	7.83	7.46666666666667	7.65	7.27333333333333	7.18333333333333	7.24	7.31	7.28333333333333	7.20666666666667	7.25	7.09333333333333	6.19	6.685
tre-4	5.28666666666667	5.55333333333333	5.38666666666667	5.685	5.628	5.79666666666667	5.82666666666667	5.83333333333333	5.88666666666667	5.79333333333333	5.80333333333333	5.895	5.62	5.62666666666667	5.53666666666667	5.58333333333333	4.595	4.94
cah-4	8.55666666666667	8.53666666666667	9	8.435	8.624	9.03	8.99333333333333	9.01666666666667	9.07	8.85	8.89	8.85	8.84333333333333	8.86666666666667	8.92666666666667	8.53	8.645	8.33
nkb-3	8.85	8.59	8.66	8.67	8.386	8.59666666666667	8.67333333333333	8.51666666666667	8.63	8.41333333333333	8.62333333333333	8.44	8.48	8.30333333333333	8.47666666666667	8.19666666666667	7.755	7.815
alg-1	7.91	7.95	7.51	7.63	7.016	7.25	7.19666666666667	7.21666666666667	7.14666666666667	7.25	7.13666666666667	7.165	7.07666666666667	7.11	7.15666666666667	7.13	7.305	7.045
C33G3.4	5.77	5.95333333333333	4.73666666666667	5.745	4.048	4.76	4.04333333333333	4.62	3.89333333333333	4.52666666666667	3.99333333333333	4.4	3.88333333333333	4.26333333333333	3.57666666666667	4.08333333333333	3.335	3.68
nkat-1	3.54666666666667	1.01666666666667	2.44333333333333	1.045	1.804	0.69	0	0.82	0.6	0.893333333333333	0.6	0	0	0.38	0.336666666666667	0	0.98	1.145
idhb-1	8.12333333333333	8.08666666666667	8.22333333333333	7.84	7.872	8.09333333333333	7.87666666666667	7.98666666666667	7.66	7.77333333333333	7.6	7.715	7.51333333333333	7.55666666666667	7.42666666666667	7.48666666666667	7.1	7.44
gcsh-1	6.68666666666667	6.63333333333333	7.29333333333333	7.21	5.66	7.21333333333333	6.05666666666667	7.08	6.13666666666667	6.50666666666667	5.78666666666667	6.545	5.59	6.06666666666667	5.19666666666667	5.96	3.945	4.88
sucl-1	8.51	8.61	8.71	8.555	8.276	8.54666666666667	8.18	8.39	7.9	8.05333333333333	7.78666666666667	8.025	7.68333333333333	7.77	7.49333333333333	7.7	6.99	7.175
tatn-1	7.98	7.50666666666667	7.62333333333333	7.32	7.422	7.02	7.55333333333333	7.18333333333333	7.10666666666667	6.92333333333333	7.12	7.105	6.72333333333333	6.51	6.43666666666667	6.54666666666667	8.445	6.93
nac-1	5.79666666666667	5.73	6.16333333333333	5.615	5.686	5.50333333333333	5.39666666666667	5.38666666666667	5.46333333333333	5.34	5.33666666666667	5.38	5.11666666666667	5.32666666666667	5.22	5.16333333333333	5.685	4.91
hex-5	5.3	4.58333333333333	5.43333333333333	5.715	5.146	4.85333333333333	4.65666666666667	4.49666666666667	4.42666666666667	3.93333333333333	4.51666666666667	3.86	4.58	3.88333333333333	4.31333333333333	3.76666666666667	3.91	4.05
mrp-5	8.88333333333333	8.6	9.13666666666667	8.38	9.076	8.5	8.95	8.78333333333333	8.94333333333333	8.62333333333333	8.96666666666667	8.8	9.16	8.71333333333333	9.18666666666667	8.71	8.33	8.29
F20D1.9	7.07333333333333	6.91333333333333	7.49333333333333	7.235	7.228	7.45	7.18666666666667	7.41333333333333	6.99666666666667	7.11	6.90333333333333	7.09	6.78666666666667	6.85666666666667	6.58333333333333	6.74333333333333	5.64	6.265
ucr-2.2	8.33	8.39666666666667	8.43333333333333	8.165	7.842	7.94333333333333	7.56	7.65666666666667	7.02	7.31666666666667	6.97333333333333	7.24	6.94666666666667	6.91333333333333	6.73333333333333	6.93	6.87	6.57
piki-1	5.80666666666667	6.03333333333333	5.89666666666667	6.005	6.362	6.07333333333333	6.08	6.12666666666667	6.08333333333333	6.33666666666667	6.14	6.4	6.09	6.35	6.15666666666667	6.49	6.07	6.18
gcy-36	2.16666666666667	2.42333333333333	2.14666666666667	2.725	2.244	2.17	1.3	1.43333333333333	0.996666666666667	1.93	2.47	2.095	1.68333333333333	1.66333333333333	2.16	2.05333333333333	2.49	1.945
gob-1	7.35	7.16666666666667	7.41	7.085	7.814	7.66666666666667	7.62333333333333	7.68666666666667	7.56333333333333	7.52666666666667	7.56666666666667	7.6	7.65666666666667	7.48	7.49	7.4	6.975	7.15
suox-1	6.33666666666667	6.57666666666667	6.55666666666667	6.425	6.476	6.54666666666667	6.3	6.55666666666667	6.11333333333333	6.22	6.18666666666667	6.2	5.98	6.05	5.90333333333333	5.96	5.54	5.61
tbh-1	6.76333333333333	3.32666666666667	8.88333333333333	3.855	9.176	6.52333333333333	9.28333333333333	7.35666666666667	9.25333333333333	7.68333333333333	9.18333333333333	7.47	9.1	7.23	8.99666666666667	7	8.605	7.38
dyn-1	7.44666666666667	7.57666666666667	7.31	7.315	7.32	7.56666666666667	7.53	7.59666666666667	7.47	7.74	7.41	7.685	7.43666666666667	7.75333333333333	7.53333333333333	7.80333333333333	7.625	7.885
K09A9.6	7.26	7.10666666666667	7.19333333333333	7.13	6.628	6.83333333333333	6.62666666666667	6.51333333333333	6.12333333333333	6.16333333333333	6.20333333333333	6.24	6.22	5.79	5.79666666666667	5.72	5.21	5.31
gas-1	8.55333333333333	8.57666666666667	8.72666666666667	8.325	8.29	8.21333333333333	8.07	8.01	7.81	7.66666666666667	7.87	7.6	7.83333333333333	7.31	7.63	7.30333333333333	7.795	7.1
ent-2	8.51666666666667	7.19	8.46333333333333	7.71	7.948	7.75	8.19333333333333	7.78	8.17	7.62	8.22666666666667	7.58	8.30333333333333	7.42666666666667	8.4	7.43666666666667	8.005	7.255
acox-1.6	6.37333333333333	6.11333333333333	5.74333333333333	6.125	6.392	5.60333333333333	6.05	5.46	6.00333333333333	5.54333333333333	6.13	5.55	6.05	5.60666666666667	6.13333333333333	5.60666666666667	5.835	5.545
acl-1	6.8	6.34666666666667	7.05666666666667	6.245	6.658	6.21333333333333	6.96	6.30666666666667	6.98	6.51333333333333	7.13333333333333	6.42	7.13	6.47333333333333	7.21	6.53666666666667	6.6	6.5
B0395.3	7.43	7.64333333333333	8.19333333333333	7.69	7.932	8.35666666666667	8.11666666666667	8.24333333333333	7.83333333333333	8.00666666666667	7.74	7.905	7.76666666666667	7.69666666666667	7.52	7.56333333333333	6.74	7.065
slc-25A21	5.60333333333333	5.09333333333333	5.93333333333333	5.415	6.172	5.89666666666667	6.24	6.29666666666667	6.11333333333333	6.19	6.09	6.2	6.06	6.03666666666667	5.87666666666667	5.86333333333333	4.9	5.07
ace-1	5.16	5.31666666666667	5.44333333333333	5.34	5.786	5.48333333333333	5.63666666666667	5.27666666666667	5.65	5.27333333333333	5.68	5.14	5.75	5.18666666666667	5.72666666666667	5.20666666666667	5.825	4.88
cah-3	7.47	7.92	8.12666666666667	8.015	7.638	8.21	8.01666666666667	8.08666666666667	8.01666666666667	7.87666666666667	7.95	7.865	7.80666666666667	7.78333333333333	7.96	7.65333333333333	7.13	7.26
got-1.2	8.18333333333333	8.58	8.21666666666667	8.16	7.688	8.02666666666667	7.48666666666667	7.82333333333333	7.25	7.45	7.08333333333333	7.37	7.01	7.09	6.85333333333333	6.95	6.72	6.465
T20F7.3	2.57333333333333	2.72666666666667	2.9	2.92	3.016	3.00666666666667	3.37	3.03	3.39666666666667	3.06333333333333	3.28333333333333	3.12	3.63	3.4	3.90666666666667	3.51333333333333	3.38	3.305
sod-3	4.54	4.31666666666667	5.85666666666667	5.11	5.516	6.55666666666667	5.43333333333333	6.44666666666667	5.05333333333333	5.85666666666667	4.66333333333333	5.6	4.37333333333333	5.26	4.14333333333333	5.06	3.4	5.39
acdh-10	7.84666666666667	8.17	7.38333333333333	7.545	7.876	7.72666666666667	7.93666666666667	7.79666666666667	7.88333333333333	7.86	7.96	7.835	7.88666666666667	7.99	8.10333333333333	7.96333333333333	7.39	8.075
acdh-7	7.72333333333333	8.07666666666667	7.38	7.375	7.846	7.81	8.02666666666667	7.87333333333333	8.01	8.05666666666667	8.05333333333333	7.975	7.97	8.07666666666667	8.11	8.04666666666667	7.38	8.085
tps-1	6.53666666666667	6.62333333333333	6.74666666666667	6.485	7.184	7.06	7.24	7.12666666666667	7.31666666666667	7.19666666666667	7.25333333333333	7.235	7.28333333333333	7.26666666666667	7.39666666666667	7.11333333333333	7.645	7.47
cgt-2	4.98	4.87	5.62666666666667	5.24	5.672	5.21	5.90666666666667	5.36666666666667	5.70333333333333	5.16333333333333	5.76	5.265	5.69333333333333	5.11	5.65333333333333	5	4.83	4.85
