# Supplementary material for: Multi-Omics and Genome-Scale Modeling Reveal a Metabolic Shift During C. elegans Aging
Source: Front Mol Biosci. 2019 Feb 6;6:2. doi: 10.3389/fmolb.2019.00002 (PMC6372924; doi:10.3389/fmolb.2019.00002)
Supplement: Supplementary file 2 [file Data_Sheet_2.ZIP › Scripts, model and data files/ProcessMetabolomicsData.R]

setwd("~/Work/Projects/104 MetabolomicsFBA Frontiers submission/REVISION/Scripts, model and data files")

library(RColorBrewer)

library(gtools)
library(Hmisc)
library(factoextra)
library(flexclust)
library(ropls)
library(gplots)
library(corrplot)

library(beanplot)
library(corpcor)
library(igraph)

metabo.data <- read.csv("2017-09-06_(Mains_UK_65)_RelativeQuant.csv",stringsAsFactors = FALSE)
#load sample info
all.sampleInfo <- read.csv("all.sampleInfo.csv",
													 sep=",", header=TRUE, row.names = 1)

#to sort hrs and groups properly 
all.sampleInfo$Hrs <- factor(all.sampleInfo$Hrs, levels=mixedsort(unique(as.character(all.sampleInfo$Hrs))))
all.sampleInfo$Day <- factor(all.sampleInfo$Day, levels=mixedsort(unique(as.character(all.sampleInfo$Day))))
all.sampleInfo$Group <- factor(all.sampleInfo$Group, levels=mixedsort(unique(as.character(all.sampleInfo$Group))))

all.sampleInfo <- all.sampleInfo[rownames(all.sampleInfo) %in% colnames(metabo.data), ,drop = FALSE]
all.sampleInfo <- all.sampleInfo[colnames(metabo.data),]

head(metabo.data)
tail(metabo.data)

metabo.names <- metabo.data[1:212,1]
metabo.pathways <- metabo.data[1:212,2]
dim(metabo.data)
# Get just the data columns, not internal standards
metabo.data <- metabo.data[1:212,3:67]

#Convert values not found to zero
metabo.data[metabo.data=="N/A"]=0 
#Convert everything to numeric
metabo.data <- as.data.frame(sapply(metabo.data, as.numeric))
rownames(metabo.data) <- metabo.names
head(metabo.data)
tail(metabo.data)

dim(metabo.data)

#Remove rows with no values
metabo.data <- metabo.data[rowSums(metabo.data)>0,]
dim(metabo.data)

# How many missing values?
metabo.thresh <- ncol(metabo.data)/10 # 10%

rowwise.missing.vals <- apply(metabo.data,1,function(x)sum(x==0))
bad.rows <- rowwise.missing.vals>metabo.thresh

plot(rowwise.missing.vals,pch=16,xaxt='n',col=unlist(lapply(bad.rows,function(x) if (x) "red" else "black")),
		 ylab = "Number of missing values across samples",xlab="Metabolite",main="Metabolites missing values",xlim=c(0,130))
lines(c(0,150),c(metabo.thresh,metabo.thresh))
text(110,metabo.thresh+1,labels=c("Threshold (10%)"))
text(seq(1:length(rowwise.missing.vals))[which(bad.rows)],
		 as.numeric(rowwise.missing.vals[bad.rows]),
		 labels=names(rowwise.missing.vals[bad.rows]),cex=0.7,pos=4)

# Remove the metabolites with too many missing values
metabo.data <- metabo.data[!bad.rows,]
dim(metabo.data)

sample.thresh <- 6.5
colwise.missing.vals <- apply(metabo.data,2,function(x)sum(x==0))
bad.cols <- colwise.missing.vals>sample.thresh

plot(colwise.missing.vals,pch=16,xaxt='n',col=unlist(lapply(bad.cols,function(x) if (x) "red" else "black")),
		 ylab = "Number of missing values across samples",xlab="Sample",main="Samples missing values",xlim=c(0,65))
lines(c(0,65),c(sample.thresh,sample.thresh))
text(60,sample.thresh+0.5,labels=c("Threshold (10%)"))
text(seq(1:length(colwise.missing.vals))[which(bad.cols)],
		 as.numeric(colwise.missing.vals[bad.cols]),
		 labels=all.sampleInfo$sampleID[bad.cols],cex=0.7,pos=4)

# Remove the samples with too many missing values
metabo.data <- metabo.data[,!bad.cols]
dim(metabo.data)
head(metabo.data)

# For the remaining missing values, replace with the row mean  (so as not to affect analyses later)
metabo.data[metabo.data==0] <- NA
ind <- which(is.na(metabo.data), arr.ind=TRUE)
metabo.data[ind] <- rowMeans(metabo.data,  na.rm = TRUE)[ind[,1]]

head(metabo.data)

#remove samples that have been excluded / not measured etc.
all.sampleInfo <- all.sampleInfo[rownames(all.sampleInfo) %in% colnames(metabo.data), ,drop = FALSE]
all.sampleInfo <- all.sampleInfo[colnames(metabo.data),]

# Remove GLPs as incomplete time series, and OEA075 as it is an outlier
metabo.data <- metabo.data[,which(all.sampleInfo$Strain %in% c("gem","fem"))]
metabo.data <- metabo.data[,!colnames(metabo.data)%in%c('OEA075')]
all.sampleInfo <- all.sampleInfo[rownames(all.sampleInfo) %in% colnames(metabo.data), ,drop = FALSE]
all.sampleInfo <- all.sampleInfo[colnames(metabo.data),]
#to sort hrs and groups properly 
all.sampleInfo$Hrs <- factor(all.sampleInfo$Hrs, levels=mixedsort(unique(as.character(all.sampleInfo$Hrs))))
all.sampleInfo$Day <- factor(all.sampleInfo$Day, levels=mixedsort(unique(as.character(all.sampleInfo$Day))))
all.sampleInfo$Group <- factor(all.sampleInfo$Group, levels=mixedsort(unique(as.character(all.sampleInfo$Group))))


#order by strain, then age
all.sampleInfo <- all.sampleInfo[order(all.sampleInfo$Strain,all.sampleInfo$Hrs),]
metabo.data <- metabo.data[,rownames(all.sampleInfo)]


# Normalise

norm.data <- asinh(metabo.data)
norm.data.scaled = scale(norm.data, center=TRUE, scale=TRUE)

# Coloring functions

getColsByGroup <- function(names) {
	unlist(lapply(names,function(group) {
		if (grepl("glp",group)) "royalblue1"
		else if (grepl("gem",group)) "gold"
		else if (grepl("fem",group)) "palegreen2"
		else "grey"
	})) }
getColsByDay <- function(names) {
	cols = gplots::rich.colors(10)
	unlist(lapply(names,function(group) {
		day.num = as.integer( gsub("Day","",group))
		cols[day.num]
	}))
}
getColsByStrainAndHour <- function(sample.ids) {
	cols.fems <- colorRampPalette(c("darkseagreen1","palegreen2"))(9)
	cols.gems <- colorRampPalette(c("lightgoldenrodyellow","gold"))(9)
	
	unlist(lapply(sample.ids,function(sample) {
		strain <- all.sampleInfo[sample,"Strain"]
		hrs.num <- as.numeric(all.sampleInfo[sample,"Hrs"])
		if (strain=="fem") {
			cols.fems[hrs.num]
		} else if (strain=="gem") {
			cols.gems[hrs.num]	
		}
	}))
}
getColsByHour <- function(sample.ids) {
	hourcols = colorpanel(220,low="blue",mid="red",high="orange")
	
	unlist(lapply(sample.ids,function(sample) {
		hrs.num <- as.numeric(as.character(all.sampleInfo[sample,"Hrs"]))-40
		hourcols[hrs.num]
	}))
}

# PCA

showPCAOfDataset<- function(dataset,suffix="",colby="strain") {
	# run the PCA. All variables are scaled to have unit variance
	pca = prcomp(t(dataset), scale = TRUE)
	eigs <- get_eig(pca)
	fviz_eig(pca)
	varp.1 <- round(eigs$variance.percent[1],0)
	varp.2 <- round(eigs$variance.percent[2],0)
	varp.3 <- round(eigs$variance.percent[3],0)
	varp.4 <- round(eigs$variance.percent[4],0)
	cols.bystrain <- getColsByGroup(all.sampleInfo[colnames(dataset),"Strain"])
	cols.bystrainand <- getColsByStrainAndHour(colnames(dataset))
	cols.byday <- getColsByDay(all.sampleInfo[colnames(dataset),"Day"])
	cols.byhrs <- getColsByHour(colnames(dataset))
	if (colby=="day") { cols = cols.byday
	} else if (colby=="strain") { cols=cols.bystrain
	} else if (colby=="hrs") { cols = cols.byhrs
	} else { cols=cols.bystrainand }
	plot(pca$x[,1], pca$x[,2], pch=16,col=cols,#main=paste("PCA transcript data",suffix),
			 xlab=paste0("PC1 (",varp.1,"%))"),ylab=paste0("PC2 (",varp.2,"%)"), cex=2)
	text(pca$x[,1], pca$x[,2], col="black", labels=all.sampleInfo[colnames(dataset),]$Group, 
			 pos=3, cex=0.7)
	return( pca)
}

showPCAOfDataset(norm.data.scaled,colby="strain")


pca <- showPCAOfDataset(norm.data.scaled,colby="day")
legend("bottomright",legend=c("Day 1","Day 2","Day 3","Day 4","Day 5","Day 10"),
			 col=getColsByDay(c("Day1","Day2","Day3","Day4","Day5","Day10")),
			 pch=15)

pca <- showPCAOfDataset(norm.data.scaled,colby="strain")
legend("bottomright",legend=c("gem","fem"),
			 col=getColsByGroup(c("gem","fem")),
			 pch=15)
pca <- showPCAOfDataset(norm.data.scaled,colby="hrs")

hrs.names <- as.character(levels(all.sampleInfo$Hrs))
hourcols = colorpanel(220,low="blue",mid="red",high="orange")
legend("bottomright", legend=hrs.names,col=hourcols[as.numeric(hrs.names)-40],pch=15)


# Correlation plot and heat map of full dataset

corr.data <- cor(norm.data.scaled)
colnames(corr.data) <- all.sampleInfo[colnames(corr.data),"Group"]
rownames(corr.data) <- all.sampleInfo[rownames(corr.data),"Group"]
head(corr.data)
corr.cols <- colorRampPalette(colors=c("#F21A00","#EEEEEE","#EEEEEE","gold","#3B9AB2"))
corrplot(corr.data,col=corr.cols(100),tl.cex = 0.5, tl.col = "black")


# Use 1-pearson correlation as distance function and average for merging clusters. 
hc <- hclust(as.dist(1-cor(t(norm.data.scaled))),method="average")

heatmap(as.matrix(norm.data.scaled),
				ColSideColors = getColsByGroup(all.sampleInfo[,"Group"]),
				Rowv = as.dendrogram(hc),
				Colv = NA)


# PLS-DA

t.norm.data <- t(norm.data.scaled)
plsda.hrs <- opls(t.norm.data, as.integer(as.character(all.sampleInfo$Hrs)))

plot(plsda.hrs, typeVc = "x-score", parEllipsesL = FALSE)

plot(plsda.hrs, typeVc = c("x-loading"))

plot(plsda.hrs, typeVc = c("x-score"))

metabo.vips <- getVipVn(plsda.hrs)
sig.metabos<- metabo.vips[order(-metabo.vips)][which(metabo.vips[order(-metabo.vips)] > 1)]

sig.data <- norm.data.scaled[names(sig.metabos),]

hc <- hclust(as.dist(1-cor(t(sig.data))),method="average")

heatmap(as.matrix(sig.data),
				ColSideColors = getColsByGroup(all.sampleInfo[,"Group"]),
				Rowv = as.dendrogram(hc),
				Colv = NA)


# Prepare the information for use in FBA
# For a given group, and a given metabolite, determine if the difference to the last
# temporal group is an increase, a decrease or no difference. 
# Excluding the first group. 

thresh <- 0.1
lvls <- levels(all.sampleInfo$Hrs)
comparisons <- cbind(lvls[-length(lvls)],lvls[-1])
results <- t(apply(norm.data.scaled, 1, function(row) {
	unlist(apply(comparisons,1,function(comparison) {
		hrs.one <- comparison[1]
		hrs.two <- comparison[2]
		values.one <- row[which(all.sampleInfo$Hrs==hrs.one)]
	  values.two <- row[which(all.sampleInfo$Hrs==hrs.two)]
		if (length(values.one)>1 & length(values.two)>1) {
				pval <- t.test(values.one,values.two)$p.value
				if (pval < thresh) {
					if (mean(values.one) < mean(values.two)) {
						"UP"
					} else {
						"DOWN"
					}
				} else {
					"NODIFF"	
			}}
	}))
}))
#colnames(results) <- apply(comparisons,1,function(row) paste(row[1],"-",row[2]))
colnames(results) <- apply(comparisons,1, function(row) row[2])

head(results)
write.csv(results,"metabo-diffs.csv")


# Heat map and density diagram of sample to sample distances
log.counts = norm.data.scaled

is.replicate <- function(sample.pair) {
	x <- all.sampleInfo[sample.pair[1],]
	y <- all.sampleInfo[sample.pair[2],]
	return (x$Group == y$Group)
}

getDistances <- function(bygroup) {
	if (nrow(bygroup)>1) {
		pairs <- combn(rownames(bygroup),2)
		distances <- apply(pairs,2,function(sample.pair) {
			if (EXCLUDE_REPLICATES &	is.replicate(sample.pair) ) {
				return (NULL)	
			}
			x <- as.numeric(log.counts[,sample.pair[1]])
			y <- as.numeric(log.counts[,sample.pair[2]])
			return( 1-cor(x,y))
		})
		return(distances)
	}	
}

getDistancesVeryDifferentSamples <- function(group) {
	samplesInGroup <- all.sampleInfo[all.sampleInfo$Group==group,]
	
	group.age <- unique(samplesInGroup$Hrs)
	group.strain <- unique(samplesInGroup$Strain)
	group.day <- unique(samplesInGroup$Day)
	
	rowsNotRelatedToGroup <- all.sampleInfo[all.sampleInfo$Hrs!=group.age & 
																						all.sampleInfo$Strain!=group.strain &
																						all.sampleInfo$Day != group.day,]
	
	combinations <- expand.grid(rownames(samplesInGroup),rownames(rowsNotRelatedToGroup))
	
	distances <- apply(combinations,1,function(sample.pair) {
		if (EXCLUDE_REPLICATES &	is.replicate(sample.pair) ) {
			return (NULL)	
		}
		x <- as.numeric(log.counts[,sample.pair[1]])
		y <- as.numeric(log.counts[,sample.pair[2]])
		return( 1-cor(x,y))
	})
	return(distances)
}

EXCLUDE_REPLICATES=FALSE
z <- by(all.sampleInfo[colnames(log.counts),],all.sampleInfo[colnames(log.counts),]$Group,getDistances)
EXCLUDE_REPLICATES=TRUE
z.age <- by(all.sampleInfo[colnames(log.counts),],all.sampleInfo[colnames(log.counts),]$Hrs,getDistances)
z.strain <- by(all.sampleInfo[colnames(log.counts),],all.sampleInfo[colnames(log.counts),]$Strain,getDistances)

d.replicates <- density(unlist(z))
d.age <- density(unlist(z.age))
d.strain <- density(unlist(z.strain))

plot(d.replicates,xlim=c(min(c(d.replicates$x,d.strain$x,d.age$x)),
												 max(c(d.replicates$x,d.strain$x,d.age$x))),
		 ylim=c(min(c(d.replicates$y,d.strain$y,d.age$y)),
		 			 max(c(d.replicates$y,d.strain$y,d.age$y))),
		 main="Density of sample to sample distances")
polygon(d.strain,col=rgb(0,0,1,alpha=0.3),border="blue")
polygon(d.age,col=rgb(1,0,0,alpha=0.3),border="red")
legend("topright",legend=c("replicates","same strain","same age"),col=c("black","blue","red"),pch=15)


# Clustered heat map of averages per time point

library(reshape2)
ltnorm.df <- as.data.frame(t(norm.data.scaled))
head(ltnorm.df)
ltnorm.df$Group <- all.sampleInfo[rownames(ltnorm.df),"Group"]
ltnorm.df$Strain <- all.sampleInfo[rownames(ltnorm.df),"Strain"]
ltnorm.melted <- melt(ltnorm.df)
head(ltnorm.melted)

all.data <- dcast(ltnorm.melted,Strain+Group~variable,mean)

head(all.data)
rownames(all.data) = all.data$Group
all.data$Group=NULL
all.data$Strain=NULL

hc <- hclust(as.dist(1-cor(all.data)),method="average")

heatmap.2(as.matrix(t(all.data)),
					ColSideColors = getColsByGroup(rownames(all.data)),
					Rowv = as.dendrogram(hc),hclustfun=hc,dendrogram="row",scale='row',
					Colv = FALSE,trace='none',margins=c(5,15),density.info='none',
					RowSideColors = unlist(lapply(colnames(all.data),getRowSideCol)),
					col=bluered(75),sepwidth=c(0.01,0.01),
					sepcolor="darkgrey",
					colsep=1:nrow(tca.data),
					rowsep=1:ncol(tca.data))

head(metabo.info)

sig.data <- all.data[,which(colnames(all.data) %in% metabo.info[which(metabo.info$SIG),"Metabolite"])]
hc <- hclust(as.dist(1-cor(sig.data)),method="average")

heatmap.2(as.matrix(t(sig.data)),
					ColSideColors = getColsByGroup(rownames(all.data)),
					Rowv = as.dendrogram(hc),hclustfun=hc,dendrogram="row",scale='row',
					Colv = FALSE,trace='none',margins=c(5,15),density.info='none',
					RowSideColors = unlist(lapply(colnames(sig.data),getRowSideCol)),
					col=bluered(75),sepwidth=c(0.01,0.01),
					sepcolor="darkgrey",
					colsep=1:nrow(sig.data),
					rowsep=1:ncol(sig.data))

write.csv(t(all.data),file="metabolomics-means-per-group.csv")
