# Supplementary material for: Multi-Omics and Genome-Scale Modeling Reveal a Metabolic Shift During C. elegans Aging
Source: Front Mol Biosci. 2019 Feb 6;6:2. doi: 10.3389/fmolb.2019.00002 (PMC6372924; doi:10.3389/fmolb.2019.00002)
Supplement: Supplementary file 2 [file Data_Sheet_2.ZIP › Scripts, model and data files/wormjam-20180125.sbml]

<?xml version='1.0' encoding='UTF-8'?>
<sbml xmlns:bqbiol="http://biomodels.net/biology-qualifiers/" xmlns:fbc="http://www.sbml.org/sbml/level3/version1/fbc/version2" xmlns:rdf="http://www.w3.org/1999/02/22-rdf-syntax-ns#" xmlns:sbml="http://www.sbml.org/sbml/level3/version1/core" level="3" sboTerm="SBO:0000624" version="1" xmlns="http://www.sbml.org/sbml/level3/version1/core" fbc:required="false">
  <model fbc:strict="true">
    <listOfUnitDefinitions>
      <unitDefinition id="mmol_per_gDW_per_hr">
        <listOfUnits>
          <unit exponent="1" kind="mole" multiplier="1" scale="-3" />
          <unit exponent="-1" kind="gram" multiplier="1" scale="0" />
          <unit exponent="-1" kind="second" multiplier="3600" scale="0" />
        </listOfUnits>
      </unitDefinition>
    </listOfUnitDefinitions>
    <fbc:listOfObjectives fbc:activeObjective="obj">
      <fbc:objective fbc:id="obj" fbc:type="maximize">
        <fbc:listOfFluxObjectives>
          <fbc:fluxObjective fbc:coefficient="1" fbc:reaction="R_BIO0100" />
        </fbc:listOfFluxObjectives>
      </fbc:objective>
    </fbc:listOfObjectives>
    <listOfParameters>
      <parameter constant="true" id="cobra_default_lb" sboTerm="SBO:0000626" units="mmol_per_gDW_per_hr" value="-1000" />
      <parameter constant="true" id="cobra_default_ub" sboTerm="SBO:0000626" units="mmol_per_gDW_per_hr" value="1000" />
      <parameter constant="true" id="cobra_0_bound" sboTerm="SBO:0000626" units="mmol_per_gDW_per_hr" value="0" />
      <parameter constant="true" id="R_EXC0050_lower_bound" sboTerm="SBO:0000625" units="mmol_per_gDW_per_hr" value="-10" />
      <parameter constant="true" id="R_O2_Exchange_reactions_e_lower_bound" sboTerm="SBO:0000625" units="mmol_per_gDW_per_hr" value="-100" />
    </listOfParameters>
    <listOfCompartments>
      <compartment constant="true" id="cytosol" name="Cytosol" />
      <compartment constant="true" id="nucleus" name="Nucleus" />
      <compartment constant="true" id="mitochondrion" name="Mitochondrion" />
      <compartment constant="true" id="extracellular" name="Extracellular" />
    </listOfCompartments>
    <listOfSpecies>
      <species boundaryCondition="false" compartment="cytosol" constant="false" hasOnlySubstanceUnits="false" id="M_n2m2masn_c" name="((N-acetyl-D-glucosaminyl)2-(alpha-D-mannosyl)2-beta-D-mannosyl-diacetylchitobiosyl)-L-asparagine residue" fbc:charge="0" />
      <species boundaryCondition="false" compartment="cytosol" constant="false" hasOnlySubstanceUnits="false" id="M_mem2emgacpail_c" name="({[(mannosyl),(phosphoethanolaminyl)]-dimannosyl},{phosphoethanolaminyl})-mannosyl-glucosaminyl-acylphosphatidylinositol (M4B)" fbc:charge="0" />
      <species boundaryCondition="false" compartment="nucleus" constant="false" hasOnlySubstanceUnits="false" id="M_ggn_n" name="(1,4-alpha-D-glucosyl)n-glucosyl glucogenin" fbc:charge="0" fbc:chemicalFormula="(C6H10O5)n" />
      <species boundaryCondition="false" compartment="cytosol" constant="false" hasOnlySubstanceUnits="false" id="M_ggn_c" name="(1,4-alpha-D-glucosyl)n-glucosyl glucogenin" fbc:charge="0" fbc:chemicalFormula="(C6H10O5)n" />
      <species boundaryCondition="false" compartment="cytosol" constant="false" hasOnlySubstanceUnits="false" id="M_3hmrsACP_c" name="(3R)-3-hydroxymyristoyl-[acp]" fbc:charge="0" />
      <species boundaryCondition="false" compartment="cytosol" constant="false" hasOnlySubstanceUnits="false" id="M_5lglup_c" name="(5-L-glutamyl)-L-peptide" fbc:charge="0" fbc:chemicalFormula="C7H11N2O5R(C2H2NOR)n" />
      <species boundaryCondition="false" compartment="cytosol" constant="false" hasOnlySubstanceUnits="false" id="M_g1m8masn_c" name="(alpha-D-Glucosyl)-(alpha-D-mannosyl)8-beta-D-mannosyl-diacetylchitobiosyl-L-asparagine residue" fbc:charge="0" />
      <species boundaryCondition="false" compartment="cytosol" constant="false" hasOnlySubstanceUnits="false" id="M_g2m8mpdol_c" metaid="M_g2m8mpdol_c" name="(alpha-D-Glucosyl)2-(alpha-D-mannosyl)8-beta-D-mannosyl-diacetylchitobiosyldiphosphodolichol" fbc:charge="-2">
        <sbml:annotation>
          <rdf:RDF>
            <rdf:Description rdf:about="#M_g2m8mpdol_c">
              <bqbiol:is>
                <rdf:Bag>
                  <rdf:li rdf:resource="http://identifiers.org/chebi/CHEBI:458" />
                </rdf:Bag>
              </bqbiol:is>
            </rdf:Description>
          </rdf:RDF>
        </sbml:annotation>
      </species>
      <species boundaryCondition="false" compartment="cytosol" constant="false" hasOnlySubstanceUnits="false" id="M_g2m8masn_c" name="(alpha-D-Glucosyl)2-(alpha-D-mannosyl)8-beta-D-mannosyl-diacetylchitobiosyl-L-asparagine residue" fbc:charge="0" />
      <species boundaryCondition="false" compartment="cytosol" constant="false" hasOnlySubstanceUnits="false" id="M_g3m8mpdol_c" metaid="M_g3m8mpdol_c" name="(alpha-D-Glucosyl)3-(alpha-D-mannosyl)8-beta-D-mannosyl-diacetylchitobiosyldiphosphodolichol" fbc:charge="-2">
        <sbml:annotation>
          <rdf:RDF>
            <rdf:Description rdf:about="#M_g3m8mpdol_c">
              <bqbiol:is>
                <rdf:Bag>
                  <rdf:li rdf:resource="http://identifiers.org/chebi/CHEBI:459" />
                </rdf:Bag>
              </bqbiol:is>
            </rdf:Description>
          </rdf:RDF>
        </sbml:annotation>
      </species>
      <species boundaryCondition="false" compartment="cytosol" constant="false" hasOnlySubstanceUnits="false" id="M_g3m8masn_c" name="(alpha-D-Glucosyl)3-(alpha-D-mannosyl)8-beta-D-mannosyl-diacetylchitobiosyl-L-asparagine residue" fbc:charge="0" />
      <species boundaryCondition="false" compartment="mitochondrion" constant="false" hasOnlySubstanceUnits="false" id="M_g3m8masn_m" name="(alpha-D-Glucosyl)3-(alpha-D-mannosyl)8-beta-D-mannosyl-diacetylchitobiosyl-L-asparagine residue" fbc:charge="0" />
      <species boundaryCondition="false" compartment="nucleus" constant="false" hasOnlySubstanceUnits="false" id="M_g3m8masn_n" name="(alpha-D-Glucosyl)3-(alpha-D-mannosyl)8-beta-D-mannosyl-diacetylchitobiosyl-L-asparagine residue" fbc:charge="0" />
      <species boundaryCondition="false" compartment="cytosol" constant="false" hasOnlySubstanceUnits="false" id="M_m2mpdol_c" metaid="M_m2mpdol_c" name="(alpha-D-mannosyl)2-beta-D-mannosyl-diacetylchitobiosyldiphosphodolichol" fbc:charge="-2">
        <sbml:annotation>
          <rdf:RDF>
            <rdf:Description rdf:about="#M_m2mpdol_c">
              <bqbiol:is>
                <rdf:Bag>
                  <rdf:li rdf:resource="http://identifiers.org/chebi/CHEBI:28049" />
                </rdf:Bag>
              </bqbiol:is>
            </rdf:Description>
          </rdf:RDF>
        </sbml:annotation>
      </species>
      <species boundaryCondition="false" compartment="cytosol" constant="false" hasOnlySubstanceUnits="false" id="M_m4mpdol_c" metaid="M_m4mpdol_c" name="(alpha-D-Mannosyl)4-beta-D-mannosyl-diacetylchitobiosyldiphosphodolichol" fbc:charge="-2">
        <sbml:annotation>
          <rdf:RDF>
            <rdf:Description rdf:about="#M_m4mpdol_c">
              <bqbiol:is>
                <rdf:Bag>
                  <rdf:li rdf:resource="http://identifiers.org/chebi/CHEBI:37633" />
                  <rdf:li rdf:resource="http://identifiers.org/kegg.compound/C05864" />
                </rdf:Bag>
              </bqbiol:is>
            </rdf:Description>
          </rdf:RDF>
        </sbml:annotation>
      </species>
      <species boundaryCondition="false" compartment="cytosol" constant="false" hasOnlySubstanceUnits="false" id="M_m4masn_c" name="(alpha-D-mannosyl)4-beta-D-mannosyl-diacetylchitobiosyl-L-asparagine residue" fbc:charge="0" />
      <species boundaryCondition="false" compartment="cytosol" constant="false" hasOnlySubstanceUnits="false" id="M_m5mpdol_c" metaid="M_m5mpdol_c" name="(alpha-D-Mannosyl)5-beta-D-mannosyl-diacetylchitobiosyldiphosphodolichol" fbc:charge="-2">
        <sbml:annotation>
          <rdf:RDF>
            <rdf:Description rdf:about="#M_m5mpdol_c">
              <bqbiol:is>
                <rdf:Bag>
                  <rdf:li rdf:resource="http://identifiers.org/chebi/CHEBI:37636" />
                </rdf:Bag>
              </bqbiol:is>
            </rdf:Description>
          </rdf:RDF>
        </sbml:annotation>
      </species>
      <species boundaryCondition="false" compartment="cytosol" constant="false" hasOnlySubstanceUnits="false" id="M_m6mpdol_c" metaid="M_m6mpdol_c" name="(alpha-D-Mannosyl)6-beta-D-mannosyl-diacetylchitobiosyldiphosphodolichol" fbc:charge="-2">
        <sbml:annotation>
          <rdf:RDF>
            <rdf:Description rdf:about="#M_m6mpdol_c">
              <bqbiol:is>
                <rdf:Bag>
                  <rdf:li rdf:resource="http://identifiers.org/chebi/CHEBI:37635" />
                </rdf:Bag>
              </bqbiol:is>
            </rdf:Description>
          </rdf:RDF>
        </sbml:annotation>
      </species>
      <species boundaryCondition="false" compartment="cytosol" constant="false" hasOnlySubstanceUnits="false" id="M_m7mpdol_c" metaid="M_m7mpdol_c" name="(alpha-D-Mannosyl)7-beta-D-mannosyl-diacetylchitobiosyldiphosphodolichol" fbc:charge="-2">
        <sbml:annotation>
          <rdf:RDF>
            <rdf:Description rdf:about="#M_m7mpdol_c">
              <bqbiol:is>
                <rdf:Bag>
                  <rdf:li rdf:resource="http://identifiers.org/chebi/CHEBI:37636" />
                </rdf:Bag>
              </bqbiol:is>
            </rdf:Description>
          </rdf:RDF>
        </sbml:annotation>
      </species>
      <species boundaryCondition="false" compartment="cytosol" constant="false" hasOnlySubstanceUnits="false" id="M_m8mpdol_c" metaid="M_m8mpdol_c" name="(alpha-D-Mannosyl)8-beta-D-mannosyl-diacetylchitobiosyldiphosphodolichol" fbc:charge="-2">
        <sbml:annotation>
          <rdf:RDF>
            <rdf:Description rdf:about="#M_m8mpdol_c">
              <bqbiol:is>
                <rdf:Bag>
                  <rdf:li rdf:resource="http://identifiers.org/chebi/CHEBI:37637" />
                </rdf:Bag>
              </bqbiol:is>
            </rdf:Description>
          </rdf:RDF>
        </sbml:annotation>
      </species>
      <species boundaryCondition="false" compartment="cytosol" constant="false" hasOnlySubstanceUnits="false" id="M_m8masn_c" name="(alpha-D-mannosyl)8-beta-D-mannosyl-diacetylchitobiosyl-L-asparagine residue" fbc:charge="0" />
      <species boundaryCondition="false" compartment="cytosol" constant="false" hasOnlySubstanceUnits="false" id="M_g2madph_c" name="(glucosyl)2(mannosyl)9-(N-acetylglucosaminyl)2-diphosphodolichol" fbc:charge="-2" />
      <species boundaryCondition="false" compartment="cytosol" constant="false" hasOnlySubstanceUnits="false" id="M_memgacpail_c" name="(mannosyl),(phosphoethanolaminyl)-mannosyl-glucosylaminyl-acylphosphatidylinositol (B)" fbc:charge="0" />
      <species boundaryCondition="false" compartment="cytosol" constant="false" hasOnlySubstanceUnits="false" id="M_m2nag2dp_c" name="(mannosyl)2-(N-acetylglucosaminyl)2-diphosphodolichol" fbc:charge="-2" />
      <species boundaryCondition="false" compartment="mitochondrion" constant="false" hasOnlySubstanceUnits="false" id="M_m2nag2dp_m" name="(mannosyl)2-(N-acetylglucosaminyl)2-diphosphodolichol" fbc:charge="-2" />
      <species boundaryCondition="false" compartment="cytosol" constant="false" hasOnlySubstanceUnits="false" id="M_m3nag2dp_c" name="(mannosyl)3-(N-acetylglucosaminyl)2-diphosphodolichol" fbc:charge="-2" />
      <species boundaryCondition="false" compartment="mitochondrion" constant="false" hasOnlySubstanceUnits="false" id="M_m3nag2dp_m" name="(mannosyl)3-(N-acetylglucosaminyl)2-diphosphodolichol" fbc:charge="-2" />
      <species boundaryCondition="false" compartment="cytosol" constant="false" hasOnlySubstanceUnits="false" id="M_m5nag2dp_c" name="(mannosyl)5-(N-acetylglucosaminyl)2-diphosphodolichol" fbc:charge="-2" />
      <species boundaryCondition="false" compartment="cytosol" constant="false" hasOnlySubstanceUnits="false" id="M_m6nag2dp_c" name="(mannosyl)6-(N-acetylglucosaminyl)2-diphosphodolichol" fbc:charge="-2" />
      <species boundaryCondition="false" compartment="cytosol" constant="false" hasOnlySubstanceUnits="false" id="M_m7nag2dp_c" name="(mannosyl)7-(N-acetylglucosaminyl)2-diphosphodolichol" fbc:charge="-2" />
      <species boundaryCondition="false" compartment="cytosol" constant="false" hasOnlySubstanceUnits="false" id="M_m8nag2dp_c" name="(mannosyl)8-(N-acetylglucosaminyl)2-diphosphodolichol" fbc:charge="-2" />
      <species boundaryCondition="false" compartment="cytosol" constant="false" hasOnlySubstanceUnits="false" id="M_m9nag2dp_c" name="(mannosyl)9-(N-acetylglucosaminyl)2-diphosphodolichol" fbc:charge="-2" />
      <species boundaryCondition="false" compartment="cytosol" constant="false" hasOnlySubstanceUnits="false" id="M_nm2masn_c" name="(N-acetyl-D-glucosaminyl-(alpha-D-mannosyl)2-beta-D-mannosyl-diacetylchitobiosyl)-L-asparagine residue" fbc:charge="0" />
      <species boundaryCondition="false" compartment="cytosol" constant="false" hasOnlySubstanceUnits="false" id="M_nm4masn_c" name="(N-acetyl-D-glucosaminyl-(alpha-D-mannosyl)4-beta-D-mannosyl-diacetylchitobiosyl)-L-asparagine residue" fbc:charge="0" />
      <species boundaryCondition="false" compartment="mitochondrion" constant="false" hasOnlySubstanceUnits="false" id="M_3aib__D_m" metaid="M_3aib__D_m" name="(R)-3-amino-2-methylpropanoate" fbc:charge="0" fbc:chemicalFormula="C4H9NO2">
        <sbml:annotation>
          <rdf:RDF>
            <rdf:Description rdf:about="#M_3aib__D_m">
              <bqbiol:is>
                <rdf:Bag>
                  <rdf:li rdf:resource="http://identifiers.org/chebi/CHEBI:16320" />
                </rdf:Bag>
              </bqbiol:is>
            </rdf:Description>
          </rdf:RDF>
        </sbml:annotation>
      </species>
      <species boundaryCondition="false" compartment="cytosol" constant="false" hasOnlySubstanceUnits="false" id="M_3harachACP_c" name="(R)-3-hydroxyarachidoyl-[acp]" fbc:charge="0" />
      <species boundaryCondition="false" compartment="cytosol" constant="false" hasOnlySubstanceUnits="false" id="M_3hbehenACP_c" name="(R)-3-hydroxybehenoyl-[acp]" fbc:charge="0" />
      <species boundaryCondition="false" compartment="cytosol" constant="false" hasOnlySubstanceUnits="false" id="M_3hbutACP_c" name="(R)-3-hydroxybutanoyl-[acp]" fbc:charge="0" fbc:chemicalFormula="C4H7O2SR" />
      <species boundaryCondition="false" compartment="cytosol" constant="false" hasOnlySubstanceUnits="false" id="M_3hbcoa_R_c" metaid="M_3hbcoa_R_c" name="(R)-3-hydroxybutanoyl-CoA" fbc:charge="-4" fbc:chemicalFormula="C25H42N7O18P3S">
        <sbml:annotation>
          <rdf:RDF>
            <rdf:Description rdf:about="#M_3hbcoa_R_c">
              <bqbiol:is>
                <rdf:Bag>
                  <rdf:li rdf:resource="http://identifiers.org/chebi/CHEBI:57315" />
                </rdf:Bag>
              </bqbiol:is>
            </rdf:Description>
          </rdf:RDF>
        </sbml:annotation>
      </species>
      <species boundaryCondition="false" compartment="mitochondrion" constant="false" hasOnlySubstanceUnits="false" id="M_3hbcoa_R_m" metaid="M_3hbcoa_R_m" name="(R)-3-hydroxybutanoyl-CoA" fbc:charge="-4" fbc:chemicalFormula="C25H42N7O18P3S">
        <sbml:annotation>
          <rdf:RDF>
            <rdf:Description rdf:about="#M_3hbcoa_R_m">
              <bqbiol:is>
                <rdf:Bag>
                  <rdf:li rdf:resource="http://identifiers.org/chebi/CHEBI:57315" />
                </rdf:Bag>
              </bqbiol:is>
            </rdf:Description>
          </rdf:RDF>
        </sbml:annotation>
      </species>
      <species boundaryCondition="false" compartment="cytosol" constant="false" hasOnlySubstanceUnits="false" id="M_3hhexcACP_c" name="(R)-3-hydroxycerotoyl-[acp]" fbc:charge="0" />
      <species boundaryCondition="false" compartment="cytosol" constant="false" hasOnlySubstanceUnits="false" id="M_3hdecACP_c" name="(R)-3-hydroxydecanoyl-[acp]" fbc:charge="0" fbc:chemicalFormula="C10H19O2SR" />
      <species boundaryCondition="false" compartment="cytosol" constant="false" hasOnlySubstanceUnits="false" id="M_3hddecACP_c" name="(R)-3-hydroxydodecanoyl-[acp]" fbc:charge="0" />
      <species boundaryCondition="false" compartment="cytosol" constant="false" hasOnlySubstanceUnits="false" id="M_3hhexACP_c" name="(R)-3-hydroxyhexanoyl-[acp]" fbc:charge="0" />
      <species boundaryCondition="false" compartment="cytosol" constant="false" hasOnlySubstanceUnits="false" id="M_3hlgncACP_c" name="(R)-3-hydroxylignoceroyl-[acp]" fbc:charge="0" />
      <species boundaryCondition="false" compartment="cytosol" constant="false" hasOnlySubstanceUnits="false" id="M_3hoctACP_c" name="(R)-3-hydroxyoctanoyl-[acp]" fbc:charge="0" fbc:chemicalFormula="C8H15O2SR" />
      <species boundaryCondition="false" compartment="cytosol" constant="false" hasOnlySubstanceUnits="false" id="M_3hpalmACP_c" name="(R)-3-hydroxypalmitoyl-[acp]" fbc:charge="0" />
      <species boundaryCondition="false" compartment="cytosol" constant="false" hasOnlySubstanceUnits="false" id="M_3hstearoylACP_c" name="(R)-3-hydroxystearoyl-[acp]" fbc:charge="0" />
      <species boundaryCondition="false" compartment="cytosol" constant="false" hasOnlySubstanceUnits="false" id="M_5dpmev_c" metaid="M_5dpmev_c" name="(R)-5-Diphosphomevalonate" fbc:charge="-4" fbc:chemicalFormula="C6H14O10P2">
        <sbml:annotation>
          <rdf:RDF>
            <rdf:Description rdf:about="#M_5dpmev_c">
              <bqbiol:is>
                <rdf:Bag>
                  <rdf:li rdf:resource="http://identifiers.org/chebi/CHEBI:57557" />
                  <rdf:li rdf:resource="http://identifiers.org/kegg.compound/C01143" />
                </rdf:Bag>
              </bqbiol:is>
            </rdf:Description>
          </rdf:RDF>
        </sbml:annotation>
      </species>
      <species boundaryCondition="false" compartment="cytosol" constant="false" hasOnlySubstanceUnits="false" id="M_5pmev_c" metaid="M_5pmev_c" name="(R)-5-Phosphomevalonate" fbc:charge="-3" fbc:chemicalFormula="C6H13O7P">
        <sbml:annotation>
          <rdf:RDF>
            <rdf:Description rdf:about="#M_5pmev_c">
              <bqbiol:is>
                <rdf:Bag>
                  <rdf:li rdf:resource="http://identifiers.org/chebi/CHEBI:58146" />
                  <rdf:li rdf:resource="http://identifiers.org/kegg.compound/C01107" />
                </rdf:Bag>
              </bqbiol:is>
            </rdf:Description>
          </rdf:RDF>
        </sbml:annotation>
      </species>
      <species boundaryCondition="false" compartment="cytosol" constant="false" hasOnlySubstanceUnits="false" id="M_lipoate_c" metaid="M_lipoate_c" name="(R)-lipoate" fbc:charge="-1" fbc:chemicalFormula="C8H14O2S2">
        <sbml:annotation>
          <rdf:RDF>
            <rdf:Description rdf:about="#M_lipoate_c">
              <bqbiol:is>
                <rdf:Bag>
                  <rdf:li rdf:resource="http://identifiers.org/chebi/CHEBI:30313" />
                  <rdf:li rdf:resource="http://identifiers.org/kegg.compound/C16241" />
                </rdf:Bag>
              </bqbiol:is>
            </rdf:Description>
          </rdf:RDF>
        </sbml:annotation>
      </species>
      <species boundaryCondition="false" compartment="extracellular" constant="false" hasOnlySubstanceUnits="false" id="M_lipoate_e" metaid="M_lipoate_e" name="(R)-lipoate" fbc:charge="-1" fbc:chemicalFormula="C8H14O2S2">
        <sbml:annotation>
          <rdf:RDF>
            <rdf:Description rdf:about="#M_lipoate_e">
              <bqbiol:is>
                <rdf:Bag>
                  <rdf:li rdf:resource="http://identifiers.org/chebi/CHEBI:30313" />
                  <rdf:li rdf:resource="http://identifiers.org/kegg.compound/C16241" />
                </rdf:Bag>
              </bqbiol:is>
            </rdf:Description>
          </rdf:RDF>
        </sbml:annotation>
      </species>
      <species boundaryCondition="false" compartment="mitochondrion" constant="false" hasOnlySubstanceUnits="false" id="M_mmcoa_R_m" metaid="M_mmcoa_R_m" name="(R)-methylmalonyl-CoA" fbc:charge="-5" fbc:chemicalFormula="C25H40N7O19P3S">
        <sbml:annotation>
          <rdf:RDF>
            <rdf:Description rdf:about="#M_mmcoa_R_m">
              <bqbiol:is>
                <rdf:Bag>
                  <rdf:li rdf:resource="http://identifiers.org/chebi/CHEBI:15465" />
                  <rdf:li rdf:resource="http://identifiers.org/kegg.compound/C01213" />
                </rdf:Bag>
              </bqbiol:is>
            </rdf:Description>
          </rdf:RDF>
        </sbml:annotation>
      </species>
      <species boundaryCondition="false" compartment="cytosol" constant="false" hasOnlySubstanceUnits="false" id="M_mmcoa_R_c" metaid="M_mmcoa_R_c" name="(R)-methylmalonyl-CoA" fbc:charge="-5" fbc:chemicalFormula="C25H40N7O19P3S">
        <sbml:annotation>
          <rdf:RDF>
            <rdf:Description rdf:about="#M_mmcoa_R_c">
              <bqbiol:is>
                <rdf:Bag>
                  <rdf:li rdf:resource="http://identifiers.org/chebi/CHEBI:15465" />
                  <rdf:li rdf:resource="http://identifiers.org/kegg.compound/C01213" />
                </rdf:Bag>
              </bqbiol:is>
            </rdf:Description>
          </rdf:RDF>
        </sbml:annotation>
      </species>
      <species boundaryCondition="false" compartment="cytosol" constant="false" hasOnlySubstanceUnits="false" id="M_mev_R_c" metaid="M_mev_R_c" name="(R)-mevalonate" fbc:charge="-1" fbc:chemicalFormula="C6H12O4">
        <sbml:annotation>
          <rdf:RDF>
            <rdf:Description rdf:about="#M_mev_R_c">
              <bqbiol:is>
                <rdf:Bag>
                  <rdf:li rdf:resource="http://identifiers.org/chebi/CHEBI:36464" />
                  <rdf:li rdf:resource="http://identifiers.org/kegg.compound/C00418" />
                </rdf:Bag>
              </bqbiol:is>
            </rdf:Description>
          </rdf:RDF>
        </sbml:annotation>
      </species>
      <species boundaryCondition="false" compartment="extracellular" constant="false" hasOnlySubstanceUnits="false" id="M_pnto_R_e" metaid="M_pnto_R_e" name="(R)-pantothenate" fbc:charge="-1" fbc:chemicalFormula="C9H17NO5">
        <sbml:annotation>
          <rdf:RDF>
            <rdf:Description rdf:about="#M_pnto_R_e">
              <bqbiol:is>
                <rdf:Bag>
                  <rdf:li rdf:resource="http://identifiers.org/chebi/CHEBI:29032" />
                  <rdf:li rdf:resource="http://identifiers.org/kegg.compound/C00864" />
                </rdf:Bag>
              </bqbiol:is>
            </rdf:Description>
          </rdf:RDF>
        </sbml:annotation>
      </species>
      <species boundaryCondition="false" compartment="cytosol" constant="false" hasOnlySubstanceUnits="false" id="M_pnto_R_c" metaid="M_pnto_R_c" name="(R)-pantothenate" fbc:charge="-1" fbc:chemicalFormula="C9H17NO5">
        <sbml:annotation>
          <rdf:RDF>
            <rdf:Description rdf:about="#M_pnto_R_c">
              <bqbiol:is>
                <rdf:Bag>
                  <rdf:li rdf:resource="http://identifiers.org/chebi/CHEBI:29032" />
                  <rdf:li rdf:resource="http://identifiers.org/kegg.compound/C00864" />
                </rdf:Bag>
              </bqbiol:is>
            </rdf:Description>
          </rdf:RDF>
        </sbml:annotation>
      </species>
      <species boundaryCondition="false" compartment="mitochondrion" constant="false" hasOnlySubstanceUnits="false" id="M_lgt_S_m" metaid="M_lgt_S_m" name="(R)-S-lactoylglutathionate(1−)" fbc:charge="-1" fbc:chemicalFormula="C13H21N3O8S">
        <sbml:annotation>
          <rdf:RDF>
            <rdf:Description rdf:about="#M_lgt_S_m">
              <bqbiol:is>
                <rdf:Bag>
                  <rdf:li rdf:resource="http://identifiers.org/chebi/CHEBI:57474" />
                  <rdf:li rdf:resource="http://identifiers.org/kegg.compound/C03451" />
                </rdf:Bag>
              </bqbiol:is>
            </rdf:Description>
          </rdf:RDF>
        </sbml:annotation>
      </species>
      <species boundaryCondition="false" compartment="cytosol" constant="false" hasOnlySubstanceUnits="false" id="M_Ssq23epx_c" metaid="M_Ssq23epx_c" name="(S)-2,3-epoxysqualene" fbc:charge="0" fbc:chemicalFormula="C30H50O">
        <sbml:annotation>
          <rdf:RDF>
            <rdf:Description rdf:about="#M_Ssq23epx_c">
              <bqbiol:is>
                <rdf:Bag>
                  <rdf:li rdf:resource="http://identifiers.org/chebi/CHEBI:15441" />
                  <rdf:li rdf:resource="http://identifiers.org/kegg.compound/C01054" />
                </rdf:Bag>
              </bqbiol:is>
            </rdf:Description>
          </rdf:RDF>
        </sbml:annotation>
      </species>
      <species boundaryCondition="false" compartment="cytosol" constant="false" hasOnlySubstanceUnits="false" id="M_25aics_c" metaid="M_25aics_c" name="(S)-2-[5-Amino-1-(5-phospho-D-ribosyl)imidazole-4-carboxamido]succinate" fbc:charge="-4" fbc:chemicalFormula="C13H19N4O12P">
        <sbml:annotation>
          <rdf:RDF>
            <rdf:Description rdf:about="#M_25aics_c">
              <bqbiol:is>
                <rdf:Bag>
                  <rdf:li rdf:resource="http://identifiers.org/chebi/CHEBI:58443" />
                  <rdf:li rdf:resource="http://identifiers.org/kegg.compound/C04823" />
                </rdf:Bag>
              </bqbiol:is>
            </rdf:Description>
          </rdf:RDF>
        </sbml:annotation>
      </species>
      <species boundaryCondition="false" compartment="cytosol" constant="false" hasOnlySubstanceUnits="false" id="M_2hglut_c" metaid="M_2hglut_c" name="(S)-2-Hydroxyglutarate" fbc:charge="-2" fbc:chemicalFormula="C5H8O5">
        <sbml:annotation>
          <rdf:RDF>
            <rdf:Description rdf:about="#M_2hglut_c">
              <bqbiol:is>
                <rdf:Bag>
                  <rdf:li rdf:resource="http://identifiers.org/chebi/CHEBI:16782" />
                </rdf:Bag>
              </bqbiol:is>
            </rdf:Description>
          </rdf:RDF>
        </sbml:annotation>
      </species>
      <species boundaryCondition="false" compartment="extracellular" constant="false" hasOnlySubstanceUnits="false" id="M_2hglut_e" metaid="M_2hglut_e" name="(S)-2-Hydroxyglutarate" fbc:charge="-2" fbc:chemicalFormula="C5H8O5">
        <sbml:annotation>
          <rdf:RDF>
            <rdf:Description rdf:about="#M_2hglut_e">
              <bqbiol:is>
                <rdf:Bag>
                  <rdf:li rdf:resource="http://identifiers.org/chebi/CHEBI:16782" />
                </rdf:Bag>
              </bqbiol:is>
            </rdf:Description>
          </rdf:RDF>
        </sbml:annotation>
      </species>
      <species boundaryCondition="false" compartment="mitochondrion" constant="false" hasOnlySubstanceUnits="false" id="M_2hglut_m" metaid="M_2hglut_m" name="(S)-2-Hydroxyglutarate" fbc:charge="-2" fbc:chemicalFormula="C5H8O5">
        <sbml:annotation>
          <rdf:RDF>
            <rdf:Description rdf:about="#M_2hglut_m">
              <bqbiol:is>
                <rdf:Bag>
                  <rdf:li rdf:resource="http://identifiers.org/chebi/CHEBI:16782" />
                </rdf:Bag>
              </bqbiol:is>
            </rdf:Description>
          </rdf:RDF>
        </sbml:annotation>
      </species>
      <species boundaryCondition="false" compartment="mitochondrion" constant="false" hasOnlySubstanceUnits="false" id="M_3hmbcoa_m" metaid="M_3hmbcoa_m" name="(S)-3-Hydroxy-2-methylbutyryl-CoA" fbc:charge="-4" fbc:chemicalFormula="C26H44N7O18P3S">
        <sbml:annotation>
          <rdf:RDF>
            <rdf:Description rdf:about="#M_3hmbcoa_m">
              <bqbiol:is>
                <rdf:Bag>
                  <rdf:li rdf:resource="http://identifiers.org/chebi/CHEBI:57312" />
                  <rdf:li rdf:resource="http://identifiers.org/kegg.compound/C04405" />
                </rdf:Bag>
              </bqbiol:is>
            </rdf:Description>
          </rdf:RDF>
        </sbml:annotation>
      </species>
      <species boundaryCondition="false" compartment="cytosol" constant="false" hasOnlySubstanceUnits="false" id="M_3hmbcoa_c" metaid="M_3hmbcoa_c" name="(S)-3-Hydroxy-2-methylbutyryl-CoA" fbc:charge="-4" fbc:chemicalFormula="C26H44N7O18P3S">
        <sbml:annotation>
          <rdf:RDF>
            <rdf:Description rdf:about="#M_3hmbcoa_c">
              <bqbiol:is>
                <rdf:Bag>
                  <rdf:li rdf:resource="http://identifiers.org/chebi/CHEBI:57312" />
                  <rdf:li rdf:resource="http://identifiers.org/kegg.compound/C04405" />
                </rdf:Bag>
              </bqbiol:is>
            </rdf:Description>
          </rdf:RDF>
        </sbml:annotation>
      </species>
      <species boundaryCondition="false" compartment="cytosol" constant="false" hasOnlySubstanceUnits="false" id="M_S3hb_c" metaid="M_S3hb_c" name="(S)-3-Hydroxybutanoate" fbc:charge="-1" fbc:chemicalFormula="C4H8O3">
        <sbml:annotation>
          <rdf:RDF>
            <rdf:Description rdf:about="#M_S3hb_c">
              <bqbiol:is>
                <rdf:Bag>
                  <rdf:li rdf:resource="http://identifiers.org/chebi/CHEBI:11047" />
                </rdf:Bag>
              </bqbiol:is>
            </rdf:Description>
          </rdf:RDF>
        </sbml:annotation>
      </species>
      <species boundaryCondition="false" compartment="extracellular" constant="false" hasOnlySubstanceUnits="false" id="M_S3hb_e" metaid="M_S3hb_e" name="(S)-3-Hydroxybutanoate" fbc:charge="-1" fbc:chemicalFormula="C4H8O3">
        <sbml:annotation>
          <rdf:RDF>
            <rdf:Description rdf:about="#M_S3hb_e">
              <bqbiol:is>
                <rdf:Bag>
                  <rdf:li rdf:resource="http://identifiers.org/chebi/CHEBI:11047" />
                </rdf:Bag>
              </bqbiol:is>
            </rdf:Description>
          </rdf:RDF>
        </sbml:annotation>
      </species>
      <species boundaryCondition="false" compartment="mitochondrion" constant="false" hasOnlySubstanceUnits="false" id="M_S3hb_m" metaid="M_S3hb_m" name="(S)-3-Hydroxybutanoate" fbc:charge="-1" fbc:chemicalFormula="C4H8O3">
        <sbml:annotation>
          <rdf:RDF>
            <rdf:Description rdf:about="#M_S3hb_m">
              <bqbiol:is>
                <rdf:Bag>
                  <rdf:li rdf:resource="http://identifiers.org/chebi/CHEBI:11047" />
                </rdf:Bag>
              </bqbiol:is>
            </rdf:Description>
          </rdf:RDF>
        </sbml:annotation>
      </species>
      <species boundaryCondition="false" compartment="cytosol" constant="false" hasOnlySubstanceUnits="false" id="M_3hbcoa_c" metaid="M_3hbcoa_c" name="(S)-3-Hydroxybutanoyl-CoA" fbc:charge="-4" fbc:chemicalFormula="C25H42N7O18P3S">
        <sbml:annotation>
          <rdf:RDF>
            <rdf:Description rdf:about="#M_3hbcoa_c">
              <bqbiol:is>
                <rdf:Bag>
                  <rdf:li rdf:resource="http://identifiers.org/chebi/CHEBI:78611" />
                  <rdf:li rdf:resource="http://identifiers.org/kegg.compound/C01144" />
                </rdf:Bag>
              </bqbiol:is>
            </rdf:Description>
          </rdf:RDF>
        </sbml:annotation>
      </species>
      <species boundaryCondition="false" compartment="mitochondrion" constant="false" hasOnlySubstanceUnits="false" id="M_3hbcoa_m" metaid="M_3hbcoa_m" name="(S)-3-Hydroxybutanoyl-CoA" fbc:charge="-4" fbc:chemicalFormula="C25H42N7O18P3S">
        <sbml:annotation>
          <rdf:RDF>
            <rdf:Description rdf:about="#M_3hbcoa_m">
              <bqbiol:is>
                <rdf:Bag>
                  <rdf:li rdf:resource="http://identifiers.org/chebi/CHEBI:78611" />
                  <rdf:li rdf:resource="http://identifiers.org/kegg.compound/C01144" />
                </rdf:Bag>
              </bqbiol:is>
            </rdf:Description>
          </rdf:RDF>
        </sbml:annotation>
      </species>
      <species boundaryCondition="false" compartment="cytosol" constant="false" hasOnlySubstanceUnits="false" id="M_3hdcoa_c" metaid="M_3hdcoa_c" name="(S)-3-Hydroxydecanoyl-CoA" fbc:charge="-4" fbc:chemicalFormula="C31H54N7O18P3S">
        <sbml:annotation>
          <rdf:RDF>
            <rdf:Description rdf:about="#M_3hdcoa_c">
              <bqbiol:is>
                <rdf:Bag>
                  <rdf:li rdf:resource="http://identifiers.org/chebi/CHEBI:62616" />
                  <rdf:li rdf:resource="http://identifiers.org/kegg.compound/C05264" />
                </rdf:Bag>
              </bqbiol:is>
            </rdf:Description>
          </rdf:RDF>
        </sbml:annotation>
      </species>
      <species boundaryCondition="false" compartment="mitochondrion" constant="false" hasOnlySubstanceUnits="false" id="M_3hdcoa_m" metaid="M_3hdcoa_m" name="(S)-3-Hydroxydecanoyl-CoA" fbc:charge="-4" fbc:chemicalFormula="C31H54N7O18P3S">
        <sbml:annotation>
          <rdf:RDF>
            <rdf:Description rdf:about="#M_3hdcoa_m">
              <bqbiol:is>
                <rdf:Bag>
                  <rdf:li rdf:resource="http://identifiers.org/chebi/CHEBI:62616" />
                  <rdf:li rdf:resource="http://identifiers.org/kegg.compound/C05264" />
                </rdf:Bag>
              </bqbiol:is>
            </rdf:Description>
          </rdf:RDF>
        </sbml:annotation>
      </species>
      <species boundaryCondition="false" compartment="cytosol" constant="false" hasOnlySubstanceUnits="false" id="M_3hddcoa_c" metaid="M_3hddcoa_c" name="(S)-3-hydroxydodecanoyl-CoA" fbc:charge="-4" fbc:chemicalFormula="C33H58N7O18P3S">
        <sbml:annotation>
          <rdf:RDF>
            <rdf:Description rdf:about="#M_3hddcoa_c">
              <bqbiol:is>
                <rdf:Bag>
                  <rdf:li rdf:resource="http://identifiers.org/chebi/CHEBI:62558" />
                </rdf:Bag>
              </bqbiol:is>
            </rdf:Description>
          </rdf:RDF>
        </sbml:annotation>
      </species>
      <species boundaryCondition="false" compartment="mitochondrion" constant="false" hasOnlySubstanceUnits="false" id="M_3hddcoa_m" metaid="M_3hddcoa_m" name="(S)-3-hydroxydodecanoyl-CoA" fbc:charge="-4" fbc:chemicalFormula="C33H58N7O18P3S">
        <sbml:annotation>
          <rdf:RDF>
            <rdf:Description rdf:about="#M_3hddcoa_m">
              <bqbiol:is>
                <rdf:Bag>
                  <rdf:li rdf:resource="http://identifiers.org/chebi/CHEBI:62558" />
                </rdf:Bag>
              </bqbiol:is>
            </rdf:Description>
          </rdf:RDF>
        </sbml:annotation>
      </species>
      <species boundaryCondition="false" compartment="cytosol" constant="false" hasOnlySubstanceUnits="false" id="M_hoxhccoa_c" metaid="M_hoxhccoa_c" name="(S)-3-hydroxyhexacosanoyl-CoA" fbc:charge="-4">
        <sbml:annotation>
          <rdf:RDF>
            <rdf:Description rdf:about="#M_hoxhccoa_c">
              <bqbiol:is>
                <rdf:Bag>
                  <rdf:li rdf:resource="http://identifiers.org/chebi/CHEBI:52976" />
                </rdf:Bag>
              </bqbiol:is>
            </rdf:Description>
          </rdf:RDF>
        </sbml:annotation>
      </species>
      <species boundaryCondition="false" compartment="mitochondrion" constant="false" hasOnlySubstanceUnits="false" id="M_hoxhccoa_m" metaid="M_hoxhccoa_m" name="(S)-3-hydroxyhexacosanoyl-CoA" fbc:charge="-4">
        <sbml:annotation>
          <rdf:RDF>
            <rdf:Description rdf:about="#M_hoxhccoa_m">
              <bqbiol:is>
                <rdf:Bag>
                  <rdf:li rdf:resource="http://identifiers.org/chebi/CHEBI:52976" />
                </rdf:Bag>
              </bqbiol:is>
            </rdf:Description>
          </rdf:RDF>
        </sbml:annotation>
      </species>
      <species boundaryCondition="false" compartment="cytosol" constant="false" hasOnlySubstanceUnits="false" id="M_3hhdcoa_c" metaid="M_3hhdcoa_c" name="(S)-3-Hydroxyhexadecanoyl-CoA" fbc:charge="-4" fbc:chemicalFormula="C37H66N7O18P3S">
        <sbml:annotation>
          <rdf:RDF>
            <rdf:Description rdf:about="#M_3hhdcoa_c">
              <bqbiol:is>
                <rdf:Bag>
                  <rdf:li rdf:resource="http://identifiers.org/chebi/CHEBI:62613" />
                </rdf:Bag>
              </bqbiol:is>
            </rdf:Description>
          </rdf:RDF>
        </sbml:annotation>
      </species>
      <species boundaryCondition="false" compartment="mitochondrion" constant="false" hasOnlySubstanceUnits="false" id="M_3hhdcoa_m" metaid="M_3hhdcoa_m" name="(S)-3-Hydroxyhexadecanoyl-CoA" fbc:charge="-4" fbc:chemicalFormula="C37H66N7O18P3S">
        <sbml:annotation>
          <rdf:RDF>
            <rdf:Description rdf:about="#M_3hhdcoa_m">
              <bqbiol:is>
                <rdf:Bag>
                  <rdf:li rdf:resource="http://identifiers.org/chebi/CHEBI:62613" />
                </rdf:Bag>
              </bqbiol:is>
            </rdf:Description>
          </rdf:RDF>
        </sbml:annotation>
      </species>
      <species boundaryCondition="false" compartment="cytosol" constant="false" hasOnlySubstanceUnits="false" id="M_3hhcoa_c" metaid="M_3hhcoa_c" name="(S)-3-Hydroxyhexanoyl-CoA" fbc:charge="-4" fbc:chemicalFormula="C27H46N7O18P3S">
        <sbml:annotation>
          <rdf:RDF>
            <rdf:Description rdf:about="#M_3hhcoa_c">
              <bqbiol:is>
                <rdf:Bag>
                  <rdf:li rdf:resource="http://identifiers.org/chebi/CHEBI:28276" />
                  <rdf:li rdf:resource="http://identifiers.org/kegg.compound/C05268" />
                </rdf:Bag>
              </bqbiol:is>
            </rdf:Description>
          </rdf:RDF>
        </sbml:annotation>
      </species>
      <species boundaryCondition="false" compartment="mitochondrion" constant="false" hasOnlySubstanceUnits="false" id="M_3hhcoa_m" metaid="M_3hhcoa_m" name="(S)-3-Hydroxyhexanoyl-CoA" fbc:charge="-4" fbc:chemicalFormula="C27H46N7O18P3S">
        <sbml:annotation>
          <rdf:RDF>
            <rdf:Description rdf:about="#M_3hhcoa_m">
              <bqbiol:is>
                <rdf:Bag>
                  <rdf:li rdf:resource="http://identifiers.org/chebi/CHEBI:28276" />
                  <rdf:li rdf:resource="http://identifiers.org/kegg.compound/C05268" />
                </rdf:Bag>
              </bqbiol:is>
            </rdf:Description>
          </rdf:RDF>
        </sbml:annotation>
      </species>
      <species boundaryCondition="false" compartment="cytosol" constant="false" hasOnlySubstanceUnits="false" id="M_3hibutcoa_c" metaid="M_3hibutcoa_c" name="(S)-3-Hydroxyisobutyryl-CoA" fbc:charge="0" fbc:chemicalFormula="C25H42N7O18P3S">
        <sbml:annotation>
          <rdf:RDF>
            <rdf:Description rdf:about="#M_3hibutcoa_c">
              <bqbiol:is>
                <rdf:Bag>
                  <rdf:li rdf:resource="http://identifiers.org/chebi/CHEBI:28259" />
                  <rdf:li rdf:resource="http://identifiers.org/kegg.compound/C04047" />
                </rdf:Bag>
              </bqbiol:is>
            </rdf:Description>
          </rdf:RDF>
        </sbml:annotation>
      </species>
      <species boundaryCondition="false" compartment="mitochondrion" constant="false" hasOnlySubstanceUnits="false" id="M_3hibutcoa_m" metaid="M_3hibutcoa_m" name="(S)-3-Hydroxyisobutyryl-CoA" fbc:charge="0" fbc:chemicalFormula="C25H42N7O18P3S">
        <sbml:annotation>
          <rdf:RDF>
            <rdf:Description rdf:about="#M_3hibutcoa_m">
              <bqbiol:is>
                <rdf:Bag>
                  <rdf:li rdf:resource="http://identifiers.org/chebi/CHEBI:28259" />
                  <rdf:li rdf:resource="http://identifiers.org/kegg.compound/C04047" />
                </rdf:Bag>
              </bqbiol:is>
            </rdf:Description>
          </rdf:RDF>
        </sbml:annotation>
      </species>
      <species boundaryCondition="false" compartment="nucleus" constant="false" hasOnlySubstanceUnits="false" id="M_3hibutcoa_n" metaid="M_3hibutcoa_n" name="(S)-3-Hydroxyisobutyryl-CoA" fbc:charge="0" fbc:chemicalFormula="C25H42N7O18P3S">
        <sbml:annotation>
          <rdf:RDF>
            <rdf:Description rdf:about="#M_3hibutcoa_n">
              <bqbiol:is>
                <rdf:Bag>
                  <rdf:li rdf:resource="http://identifiers.org/chebi/CHEBI:28259" />
                  <rdf:li rdf:resource="http://identifiers.org/kegg.compound/C04047" />
                </rdf:Bag>
              </bqbiol:is>
            </rdf:Description>
          </rdf:RDF>
        </sbml:annotation>
      </species>
      <species boundaryCondition="false" compartment="cytosol" constant="false" hasOnlySubstanceUnits="false" id="M_3hodcoa_c" metaid="M_3hodcoa_c" name="(S)-3-Hydroxyoctadecanoyl-CoA" fbc:charge="-4" fbc:chemicalFormula="C39H70N7O18P3S">
        <sbml:annotation>
          <rdf:RDF>
            <rdf:Description rdf:about="#M_3hodcoa_c">
              <bqbiol:is>
                <rdf:Bag>
                  <rdf:li rdf:resource="http://identifiers.org/chebi/CHEBI:87561" />
                </rdf:Bag>
              </bqbiol:is>
            </rdf:Description>
          </rdf:RDF>
        </sbml:annotation>
      </species>
      <species boundaryCondition="false" compartment="mitochondrion" constant="false" hasOnlySubstanceUnits="false" id="M_3hodcoa_m" metaid="M_3hodcoa_m" name="(S)-3-Hydroxyoctadecanoyl-CoA" fbc:charge="-4" fbc:chemicalFormula="C39H70N7O18P3S">
        <sbml:annotation>
          <rdf:RDF>
            <rdf:Description rdf:about="#M_3hodcoa_m">
              <bqbiol:is>
                <rdf:Bag>
                  <rdf:li rdf:resource="http://identifiers.org/chebi/CHEBI:87561" />
                </rdf:Bag>
              </bqbiol:is>
            </rdf:Description>
          </rdf:RDF>
        </sbml:annotation>
      </species>
      <species boundaryCondition="false" compartment="cytosol" constant="false" hasOnlySubstanceUnits="false" id="M_3hocoa_c" metaid="M_3hocoa_c" name="(S)-3-hydroxyoctanoyl-CoA" fbc:charge="-4" fbc:chemicalFormula="C29H50N7O18P3S">
        <sbml:annotation>
          <rdf:RDF>
            <rdf:Description rdf:about="#M_3hocoa_c">
              <bqbiol:is>
                <rdf:Bag>
                  <rdf:li rdf:resource="http://identifiers.org/chebi/CHEBI:62617" />
                </rdf:Bag>
              </bqbiol:is>
            </rdf:Description>
          </rdf:RDF>
        </sbml:annotation>
      </species>
      <species boundaryCondition="false" compartment="mitochondrion" constant="false" hasOnlySubstanceUnits="false" id="M_3hocoa_m" metaid="M_3hocoa_m" name="(S)-3-hydroxyoctanoyl-CoA" fbc:charge="-4" fbc:chemicalFormula="C29H50N7O18P3S">
        <sbml:annotation>
          <rdf:RDF>
            <rdf:Description rdf:about="#M_3hocoa_m">
              <bqbiol:is>
                <rdf:Bag>
                  <rdf:li rdf:resource="http://identifiers.org/chebi/CHEBI:62617" />
                </rdf:Bag>
              </bqbiol:is>
            </rdf:Description>
          </rdf:RDF>
        </sbml:annotation>
      </species>
      <species boundaryCondition="false" compartment="cytosol" constant="false" hasOnlySubstanceUnits="false" id="M_3htdcoa_c" metaid="M_3htdcoa_c" name="(S)-3-hydroxytetradecanoyl-CoA" fbc:charge="-4" fbc:chemicalFormula="C35H62N7O18P3S">
        <sbml:annotation>
          <rdf:RDF>
            <rdf:Description rdf:about="#M_3htdcoa_c">
              <bqbiol:is>
                <rdf:Bag>
                  <rdf:li rdf:resource="http://identifiers.org/chebi/CHEBI:62614" />
                </rdf:Bag>
              </bqbiol:is>
            </rdf:Description>
          </rdf:RDF>
        </sbml:annotation>
      </species>
      <species boundaryCondition="false" compartment="mitochondrion" constant="false" hasOnlySubstanceUnits="false" id="M_3htdcoa_m" metaid="M_3htdcoa_m" name="(S)-3-hydroxytetradecanoyl-CoA" fbc:charge="-4" fbc:chemicalFormula="C35H62N7O18P3S">
        <sbml:annotation>
          <rdf:RDF>
            <rdf:Description rdf:about="#M_3htdcoa_m">
              <bqbiol:is>
                <rdf:Bag>
                  <rdf:li rdf:resource="http://identifiers.org/chebi/CHEBI:62614" />
                </rdf:Bag>
              </bqbiol:is>
            </rdf:Description>
          </rdf:RDF>
        </sbml:annotation>
      </species>
      <species boundaryCondition="false" compartment="cytosol" constant="false" hasOnlySubstanceUnits="false" id="M_3mop_c" metaid="M_3mop_c" name="(S)-3-Methyl-2-oxopentanoate" fbc:charge="-1" fbc:chemicalFormula="C6H10O3">
        <sbml:annotation>
          <rdf:RDF>
            <rdf:Description rdf:about="#M_3mop_c">
              <bqbiol:is>
                <rdf:Bag>
                  <rdf:li rdf:resource="http://identifiers.org/chebi/CHEBI:35146" />
                  <rdf:li rdf:resource="http://identifiers.org/kegg.compound/C00671" />
                </rdf:Bag>
              </bqbiol:is>
            </rdf:Description>
          </rdf:RDF>
        </sbml:annotation>
      </species>
      <species boundaryCondition="false" compartment="mitochondrion" constant="false" hasOnlySubstanceUnits="false" id="M_3mop_m" metaid="M_3mop_m" name="(S)-3-Methyl-2-oxopentanoate" fbc:charge="-1" fbc:chemicalFormula="C6H10O3">
        <sbml:annotation>
          <rdf:RDF>
            <rdf:Description rdf:about="#M_3mop_m">
              <bqbiol:is>
                <rdf:Bag>
                  <rdf:li rdf:resource="http://identifiers.org/chebi/CHEBI:35146" />
                  <rdf:li rdf:resource="http://identifiers.org/kegg.compound/C00671" />
                </rdf:Bag>
              </bqbiol:is>
            </rdf:Description>
          </rdf:RDF>
        </sbml:annotation>
      </species>
      <species boundaryCondition="false" compartment="cytosol" constant="false" hasOnlySubstanceUnits="false" id="M_dhor_S_c" metaid="M_dhor_S_c" name="(S)-dihydroorotate" fbc:charge="-1" fbc:chemicalFormula="C5H6N2O4">
        <sbml:annotation>
          <rdf:RDF>
            <rdf:Description rdf:about="#M_dhor_S_c">
              <bqbiol:is>
                <rdf:Bag>
                  <rdf:li rdf:resource="http://identifiers.org/chebi/CHEBI:30864" />
                  <rdf:li rdf:resource="http://identifiers.org/kegg.compound/C00337" />
                </rdf:Bag>
              </bqbiol:is>
            </rdf:Description>
          </rdf:RDF>
        </sbml:annotation>
      </species>
      <species boundaryCondition="false" compartment="mitochondrion" constant="false" hasOnlySubstanceUnits="false" id="M_mal_L_m" metaid="M_mal_L_m" name="(S)-malate" fbc:charge="-2" fbc:chemicalFormula="C4H6O5">
        <sbml:annotation>
          <rdf:RDF>
            <rdf:Description rdf:about="#M_mal_L_m">
              <bqbiol:is>
                <rdf:Bag>
                  <rdf:li rdf:resource="http://identifiers.org/chebi/CHEBI:15589" />
                  <rdf:li rdf:resource="http://identifiers.org/kegg.compound/C00149" />
                </rdf:Bag>
              </bqbiol:is>
            </rdf:Description>
          </rdf:RDF>
        </sbml:annotation>
      </species>
      <species boundaryCondition="false" compartment="cytosol" constant="false" hasOnlySubstanceUnits="false" id="M_mal_L_c" metaid="M_mal_L_c" name="(S)-malate" fbc:charge="-2" fbc:chemicalFormula="C4H6O5">
        <sbml:annotation>
          <rdf:RDF>
            <rdf:Description rdf:about="#M_mal_L_c">
              <bqbiol:is>
                <rdf:Bag>
                  <rdf:li rdf:resource="http://identifiers.org/chebi/CHEBI:15589" />
                  <rdf:li rdf:resource="http://identifiers.org/kegg.compound/C00149" />
                </rdf:Bag>
              </bqbiol:is>
            </rdf:Description>
          </rdf:RDF>
        </sbml:annotation>
      </species>
      <species boundaryCondition="false" compartment="cytosol" constant="false" hasOnlySubstanceUnits="false" id="M_mmcoa_S_c" metaid="M_mmcoa_S_c" name="(S)-methylmalonyl-CoA" fbc:charge="-5" fbc:chemicalFormula="C25H40N7O19P3S">
        <sbml:annotation>
          <rdf:RDF>
            <rdf:Description rdf:about="#M_mmcoa_S_c">
              <bqbiol:is>
                <rdf:Bag>
                  <rdf:li rdf:resource="http://identifiers.org/chebi/CHEBI:57327" />
                  <rdf:li rdf:resource="http://identifiers.org/kegg.compound/C00683" />
                </rdf:Bag>
              </bqbiol:is>
            </rdf:Description>
          </rdf:RDF>
        </sbml:annotation>
      </species>
      <species boundaryCondition="false" compartment="mitochondrion" constant="false" hasOnlySubstanceUnits="false" id="M_mmcoa_S_m" metaid="M_mmcoa_S_m" name="(S)-methylmalonyl-CoA" fbc:charge="-5" fbc:chemicalFormula="C25H40N7O19P3S">
        <sbml:annotation>
          <rdf:RDF>
            <rdf:Description rdf:about="#M_mmcoa_S_m">
              <bqbiol:is>
                <rdf:Bag>
                  <rdf:li rdf:resource="http://identifiers.org/chebi/CHEBI:57327" />
                  <rdf:li rdf:resource="http://identifiers.org/kegg.compound/C00683" />
                </rdf:Bag>
              </bqbiol:is>
            </rdf:Description>
          </rdf:RDF>
        </sbml:annotation>
      </species>
      <species boundaryCondition="false" compartment="cytosol" constant="false" hasOnlySubstanceUnits="false" id="M_bcaadh_c" name="[apo BCAA dehydrogenase E2 protein] N6-(dihydrolipoyl)lysine" fbc:charge="0" />
      <species boundaryCondition="false" compartment="mitochondrion" constant="false" hasOnlySubstanceUnits="false" id="M_bcaadh_m" name="[apo BCAA dehydrogenase E2 protein] N6-(dihydrolipoyl)lysine" fbc:charge="0" />
      <species boundaryCondition="false" compartment="cytosol" constant="false" hasOnlySubstanceUnits="false" id="M_bcaalip_c" name="[apo BCAA dehydrogenase E2 protein] N6-(lipoyl)lysine" fbc:charge="0" />
      <species boundaryCondition="false" compartment="mitochondrion" constant="false" hasOnlySubstanceUnits="false" id="M_bcaalip_m" name="[apo BCAA dehydrogenase E2 protein] N6-(lipoyl)lysine" fbc:charge="0" />
      <species boundaryCondition="false" compartment="cytosol" constant="false" hasOnlySubstanceUnits="false" id="M_bcaadh2mp_c" name="[apo BCAA dehydrogenase E2 protein] N6-(S-[2-methylpropanoyl]dihydrolipoyl)lysine" fbc:charge="0" />
      <species boundaryCondition="false" compartment="mitochondrion" constant="false" hasOnlySubstanceUnits="false" id="M_bcaadh2mp_m" name="[apo BCAA dehydrogenase E2 protein] N6-(S-[2-methylpropanoyl]dihydrolipoyl)lysine" fbc:charge="0" />
      <species boundaryCondition="false" compartment="cytosol" constant="false" hasOnlySubstanceUnits="false" id="M_amehl_c" name="[glycine-cleavage complex H protein] N6-(aminomethyldihydrolipoyl)lysine" fbc:charge="0" />
      <species boundaryCondition="false" compartment="mitochondrion" constant="false" hasOnlySubstanceUnits="false" id="M_amehl_m" name="[glycine-cleavage complex H protein] N6-(aminomethyldihydrolipoyl)lysine" fbc:charge="0" />
      <species boundaryCondition="false" compartment="cytosol" constant="false" hasOnlySubstanceUnits="false" id="M_dhlip_gcvh_c" name="[glycine-cleavage complex H protein] N6-(dihydrolipoyl)lysine" fbc:charge="0" fbc:chemicalFormula="C8H16NOS2R" />
      <species boundaryCondition="false" compartment="mitochondrion" constant="false" hasOnlySubstanceUnits="false" id="M_dhlip_gcvh_m" name="[glycine-cleavage complex H protein] N6-(dihydrolipoyl)lysine" fbc:charge="0" fbc:chemicalFormula="C8H16NOS2R" />
      <species boundaryCondition="false" compartment="cytosol" constant="false" hasOnlySubstanceUnits="false" id="M_lip_gcvh_c" name="[glycine-cleavage complex H protein] N6-(lipoyl)lysine" fbc:charge="0" />
      <species boundaryCondition="false" compartment="mitochondrion" constant="false" hasOnlySubstanceUnits="false" id="M_lip_gcvh_m" name="[glycine-cleavage complex H protein] N6-(lipoyl)lysine" fbc:charge="0" />
      <species boundaryCondition="false" compartment="cytosol" constant="false" hasOnlySubstanceUnits="false" id="M_prot_scyst_c" name="[L-cysteine desulfurase]-S-sulfanyl-L-cysteine" fbc:charge="0" />
      <species boundaryCondition="false" compartment="nucleus" constant="false" hasOnlySubstanceUnits="false" id="M_ppip_n" name="[PP]2-IP4" fbc:charge="0" />
      <species boundaryCondition="false" compartment="cytosol" constant="false" hasOnlySubstanceUnits="false" id="M_ppip_c" name="[PP]2-IP4" fbc:charge="0" />
      <species boundaryCondition="false" compartment="cytosol" constant="false" hasOnlySubstanceUnits="false" id="M_prot_asp_c" name="[protein]-L-asparagine" fbc:charge="0" />
      <species boundaryCondition="false" compartment="mitochondrion" constant="false" hasOnlySubstanceUnits="false" id="M_prot_isoasp_m" name="[protein]-L-beta-isoaspartate" fbc:charge="0" />
      <species boundaryCondition="false" compartment="nucleus" constant="false" hasOnlySubstanceUnits="false" id="M_prot_isoasp_n" name="[protein]-L-beta-isoaspartate" fbc:charge="0" />
      <species boundaryCondition="false" compartment="cytosol" constant="false" hasOnlySubstanceUnits="false" id="M_prot_isoasp_c" name="[protein]-L-beta-isoaspartate" fbc:charge="0" />
      <species boundaryCondition="false" compartment="cytosol" constant="false" hasOnlySubstanceUnits="false" id="M_prot_cys_c" name="[protein]-L-cysteine" fbc:charge="0" />
      <species boundaryCondition="false" compartment="cytosol" constant="false" hasOnlySubstanceUnits="false" id="M_l2fn2m2masn_c" name="{[galactosyl-(1,4)-N-Acetyl-glucosaminyl-(1,2)-mannosyl-(1,3)-],[N-acetyl-glucosaminyl-(1,2)-mannosyl-(1,6)-]mannosyl-(1,4)-N-acetyl-glucosaminyl-(1,4)-[fucosyl-(1,6)]-N-acetyl-glucosaminyl}asparagine" fbc:charge="0" />
      <species boundaryCondition="false" compartment="cytosol" constant="false" hasOnlySubstanceUnits="false" id="M_pail45p_c" metaid="M_pail45p_c" name="1- phosphatidyl-1D-myo-inositol 4,5-bisphosphate" fbc:charge="0" fbc:chemicalFormula="C11H19O19P3R2">
        <sbml:annotation>
          <rdf:RDF>
            <rdf:Description rdf:about="#M_pail45p_c">
              <bqbiol:is>
                <rdf:Bag>
                  <rdf:li rdf:resource="http://identifiers.org/chebi/CHEBI:18348" />
                </rdf:Bag>
              </bqbiol:is>
            </rdf:Description>
          </rdf:RDF>
        </sbml:annotation>
      </species>
      <species boundaryCondition="false" compartment="nucleus" constant="false" hasOnlySubstanceUnits="false" id="M_pail45p_n" metaid="M_pail45p_n" name="1- phosphatidyl-1D-myo-inositol 4,5-bisphosphate" fbc:charge="0" fbc:chemicalFormula="C11H19O19P3R2">
        <sbml:annotation>
          <rdf:RDF>
            <rdf:Description rdf:about="#M_pail45p_n">
              <bqbiol:is>
                <rdf:Bag>
                  <rdf:li rdf:resource="http://identifiers.org/chebi/CHEBI:18348" />
                </rdf:Bag>
              </bqbiol:is>
            </rdf:Description>
          </rdf:RDF>
        </sbml:annotation>
      </species>
      <species boundaryCondition="false" compartment="mitochondrion" constant="false" hasOnlySubstanceUnits="false" id="M_pail45p_m" metaid="M_pail45p_m" name="1- phosphatidyl-1D-myo-inositol 4,5-bisphosphate" fbc:charge="0" fbc:chemicalFormula="C11H19O19P3R2">
        <sbml:annotation>
          <rdf:RDF>
            <rdf:Description rdf:about="#M_pail45p_m">
              <bqbiol:is>
                <rdf:Bag>
                  <rdf:li rdf:resource="http://identifiers.org/chebi/CHEBI:18348" />
                </rdf:Bag>
              </bqbiol:is>
            </rdf:Description>
          </rdf:RDF>
        </sbml:annotation>
      </species>
      <species boundaryCondition="false" compartment="cytosol" constant="false" hasOnlySubstanceUnits="false" id="M_alkenglyc_c" name="1-(1-Alkenyl)-sn-glycerol" fbc:charge="0" fbc:chemicalFormula="C5H9O3R" />
      <species boundaryCondition="false" compartment="cytosol" constant="false" hasOnlySubstanceUnits="false" id="M_12dag_c" metaid="M_12dag_c" name="1,2-diacylglycerol" fbc:charge="0" fbc:chemicalFormula="C5H6O5R2">
        <sbml:annotation>
          <rdf:RDF>
            <rdf:Description rdf:about="#M_12dag_c">
              <bqbiol:is>
                <rdf:Bag>
                  <rdf:li rdf:resource="http://identifiers.org/chebi/CHEBI:17815" />
                </rdf:Bag>
              </bqbiol:is>
            </rdf:Description>
          </rdf:RDF>
        </sbml:annotation>
      </species>
      <species boundaryCondition="false" compartment="nucleus" constant="false" hasOnlySubstanceUnits="false" id="M_12dag_n" metaid="M_12dag_n" name="1,2-diacylglycerol" fbc:charge="0" fbc:chemicalFormula="C5H6O5R2">
        <sbml:annotation>
          <rdf:RDF>
            <rdf:Description rdf:about="#M_12dag_n">
              <bqbiol:is>
                <rdf:Bag>
                  <rdf:li rdf:resource="http://identifiers.org/chebi/CHEBI:17815" />
                </rdf:Bag>
              </bqbiol:is>
            </rdf:Description>
          </rdf:RDF>
        </sbml:annotation>
      </species>
      <species boundaryCondition="false" compartment="mitochondrion" constant="false" hasOnlySubstanceUnits="false" id="M_12dag_m" metaid="M_12dag_m" name="1,2-diacylglycerol" fbc:charge="0" fbc:chemicalFormula="C5H6O5R2">
        <sbml:annotation>
          <rdf:RDF>
            <rdf:Description rdf:about="#M_12dag_m">
              <bqbiol:is>
                <rdf:Bag>
                  <rdf:li rdf:resource="http://identifiers.org/chebi/CHEBI:17815" />
                </rdf:Bag>
              </bqbiol:is>
            </rdf:Description>
          </rdf:RDF>
        </sbml:annotation>
      </species>
      <species boundaryCondition="false" compartment="mitochondrion" constant="false" hasOnlySubstanceUnits="false" id="M_12dag3p_m" metaid="M_12dag3p_m" name="1,2-diacyl-sn-glycerol-3-phosphate" fbc:charge="0" fbc:chemicalFormula="C5H7O8PR2">
        <sbml:annotation>
          <rdf:RDF>
            <rdf:Description rdf:about="#M_12dag3p_m">
              <bqbiol:is>
                <rdf:Bag>
                  <rdf:li rdf:resource="http://identifiers.org/chebi/CHEBI:29089" />
                </rdf:Bag>
              </bqbiol:is>
            </rdf:Description>
          </rdf:RDF>
        </sbml:annotation>
      </species>
      <species boundaryCondition="false" compartment="cytosol" constant="false" hasOnlySubstanceUnits="false" id="M_12dag3p_c" metaid="M_12dag3p_c" name="1,2-diacyl-sn-glycerol-3-phosphate" fbc:charge="0" fbc:chemicalFormula="C5H7O8PR2">
        <sbml:annotation>
          <rdf:RDF>
            <rdf:Description rdf:about="#M_12dag3p_c">
              <bqbiol:is>
                <rdf:Bag>
                  <rdf:li rdf:resource="http://identifiers.org/chebi/CHEBI:29089" />
                </rdf:Bag>
              </bqbiol:is>
            </rdf:Description>
          </rdf:RDF>
        </sbml:annotation>
      </species>
      <species boundaryCondition="false" compartment="nucleus" constant="false" hasOnlySubstanceUnits="false" id="M_12dag3p_n" metaid="M_12dag3p_n" name="1,2-diacyl-sn-glycerol-3-phosphate" fbc:charge="0" fbc:chemicalFormula="C5H7O8PR2">
        <sbml:annotation>
          <rdf:RDF>
            <rdf:Description rdf:about="#M_12dag3p_n">
              <bqbiol:is>
                <rdf:Bag>
                  <rdf:li rdf:resource="http://identifiers.org/chebi/CHEBI:29089" />
                </rdf:Bag>
              </bqbiol:is>
            </rdf:Description>
          </rdf:RDF>
        </sbml:annotation>
      </species>
      <species boundaryCondition="false" compartment="cytosol" constant="false" hasOnlySubstanceUnits="false" id="M_dhmtp_c" metaid="M_dhmtp_c" name="1,2-dihydroxy-5-(methylthio)pent-1-en-3-one" fbc:charge="-1" fbc:chemicalFormula="C6H10O3S">
        <sbml:annotation>
          <rdf:RDF>
            <rdf:Description rdf:about="#M_dhmtp_c">
              <bqbiol:is>
                <rdf:Bag>
                  <rdf:li rdf:resource="http://identifiers.org/chebi/CHEBI:58795" />
                </rdf:Bag>
              </bqbiol:is>
            </rdf:Description>
          </rdf:RDF>
        </sbml:annotation>
      </species>
      <species boundaryCondition="false" compartment="nucleus" constant="false" hasOnlySubstanceUnits="false" id="M_6bppoldm_n" name="1,5-bisdiphosphoinositol-1D-myo-inositol (2,3,4,6)tetrakisphosphate" fbc:charge="-13" />
      <species boundaryCondition="false" compartment="cytosol" constant="false" hasOnlySubstanceUnits="false" id="M_6bppoldm_c" name="1,5-bisdiphosphoinositol-1D-myo-inositol (2,3,4,6)tetrakisphosphate" fbc:charge="-13" />
      <species boundaryCondition="false" compartment="cytosol" constant="false" hasOnlySubstanceUnits="false" id="M_10fthf_c" metaid="M_10fthf_c" name="10-Formyltetrahydrofolate" fbc:charge="0" fbc:chemicalFormula="C20H23N7O7">
        <sbml:annotation>
          <rdf:RDF>
            <rdf:Description rdf:about="#M_10fthf_c">
              <bqbiol:is>
                <rdf:Bag>
                  <rdf:li rdf:resource="http://identifiers.org/chebi/CHEBI:15637" />
                  <rdf:li rdf:resource="http://identifiers.org/kegg.compound/C00234" />
                </rdf:Bag>
              </bqbiol:is>
            </rdf:Description>
          </rdf:RDF>
        </sbml:annotation>
      </species>
      <species boundaryCondition="false" compartment="mitochondrion" constant="false" hasOnlySubstanceUnits="false" id="M_10fthf_m" metaid="M_10fthf_m" name="10-Formyltetrahydrofolate" fbc:charge="0" fbc:chemicalFormula="C20H23N7O7">
        <sbml:annotation>
          <rdf:RDF>
            <rdf:Description rdf:about="#M_10fthf_m">
              <bqbiol:is>
                <rdf:Bag>
                  <rdf:li rdf:resource="http://identifiers.org/chebi/CHEBI:15637" />
                  <rdf:li rdf:resource="http://identifiers.org/kegg.compound/C00234" />
                </rdf:Bag>
              </bqbiol:is>
            </rdf:Description>
          </rdf:RDF>
        </sbml:annotation>
      </species>
      <species boundaryCondition="false" compartment="cytosol" constant="false" hasOnlySubstanceUnits="false" id="M_oxdca_c" metaid="M_oxdca_c" name="10-oxodecanoate" fbc:charge="-1" fbc:chemicalFormula="C10H18O3">
        <sbml:annotation>
          <rdf:RDF>
            <rdf:Description rdf:about="#M_oxdca_c">
              <bqbiol:is>
                <rdf:Bag>
                  <rdf:li rdf:resource="http://identifiers.org/chebi/CHEBI:58022" />
                  <rdf:li rdf:resource="http://identifiers.org/kegg.compound/C02217" />
                </rdf:Bag>
              </bqbiol:is>
            </rdf:Description>
          </rdf:RDF>
        </sbml:annotation>
      </species>
      <species boundaryCondition="false" compartment="cytosol" constant="false" hasOnlySubstanceUnits="false" id="M_dhet_c" metaid="M_dhet_c" name="11,12-DHET" fbc:charge="-1" fbc:chemicalFormula="C20H34O4">
        <sbml:annotation>
          <rdf:RDF>
            <rdf:Description rdf:about="#M_dhet_c">
              <bqbiol:is>
                <rdf:Bag>
                  <rdf:li rdf:resource="http://identifiers.org/chebi/CHEBI:84031" />
                </rdf:Bag>
              </bqbiol:is>
            </rdf:Description>
          </rdf:RDF>
        </sbml:annotation>
      </species>
      <species boundaryCondition="false" compartment="cytosol" constant="false" hasOnlySubstanceUnits="false" id="M_eet_c" metaid="M_eet_c" name="11,12-EET" fbc:charge="-1" fbc:chemicalFormula="C20H32O3">
        <sbml:annotation>
          <rdf:RDF>
            <rdf:Description rdf:about="#M_eet_c">
              <bqbiol:is>
                <rdf:Bag>
                  <rdf:li rdf:resource="http://identifiers.org/chebi/CHEBI:76625" />
                </rdf:Bag>
              </bqbiol:is>
            </rdf:Description>
          </rdf:RDF>
        </sbml:annotation>
      </species>
      <species boundaryCondition="false" compartment="cytosol" constant="false" hasOnlySubstanceUnits="false" id="M_retpalm_cis_11_c" metaid="M_retpalm_cis_11_c" name="11-cis-Retinyl palmitate" fbc:charge="0" fbc:chemicalFormula="C36H60O2">
        <sbml:annotation>
          <rdf:RDF>
            <rdf:Description rdf:about="#M_retpalm_cis_11_c">
              <bqbiol:is>
                <rdf:Bag>
                  <rdf:li rdf:resource="http://identifiers.org/chebi/CHEBI:16254" />
                </rdf:Bag>
              </bqbiol:is>
            </rdf:Description>
          </rdf:RDF>
        </sbml:annotation>
      </species>
      <species boundaryCondition="false" compartment="cytosol" constant="false" hasOnlySubstanceUnits="false" id="M_ag3pc_c" name="1-acyl-2-lyso-glycerophosphocholine" fbc:charge="0" />
      <species boundaryCondition="false" compartment="cytosol" constant="false" hasOnlySubstanceUnits="false" id="M_adhap_c" metaid="M_adhap_c" name="1-Acyl-glycerone 3-phosphate" fbc:charge="0" fbc:chemicalFormula="C4H6O7PR">
        <sbml:annotation>
          <rdf:RDF>
            <rdf:Description rdf:about="#M_adhap_c">
              <bqbiol:is>
                <rdf:Bag>
                  <rdf:li rdf:resource="http://identifiers.org/chebi/CHEBI:15835" />
                </rdf:Bag>
              </bqbiol:is>
            </rdf:Description>
          </rdf:RDF>
        </sbml:annotation>
      </species>
      <species boundaryCondition="false" compartment="mitochondrion" constant="false" hasOnlySubstanceUnits="false" id="M_adhap_m" metaid="M_adhap_m" name="1-Acyl-glycerone 3-phosphate" fbc:charge="0" fbc:chemicalFormula="C4H6O7PR">
        <sbml:annotation>
          <rdf:RDF>
            <rdf:Description rdf:about="#M_adhap_m">
              <bqbiol:is>
                <rdf:Bag>
                  <rdf:li rdf:resource="http://identifiers.org/chebi/CHEBI:15835" />
                </rdf:Bag>
              </bqbiol:is>
            </rdf:Description>
          </rdf:RDF>
        </sbml:annotation>
      </species>
      <species boundaryCondition="false" compartment="cytosol" constant="false" hasOnlySubstanceUnits="false" id="M_acg3pe_c" name="1-Acyl-sn-glycero-3-phosphoethanolamine;2-Acyl-sn-glycero-3-phosphoethanolamine" fbc:charge="0" fbc:chemicalFormula="C6H13NO7PR" />
      <species boundaryCondition="false" compartment="cytosol" constant="false" hasOnlySubstanceUnits="false" id="M_lpglyc_c" metaid="M_lpglyc_c" name="1-Acyl-sn-glycero-3-phosphoglycerol" fbc:charge="-1" fbc:chemicalFormula="C7H14O9PR">
        <sbml:annotation>
          <rdf:RDF>
            <rdf:Description rdf:about="#M_lpglyc_c">
              <bqbiol:is>
                <rdf:Bag>
                  <rdf:li rdf:resource="http://identifiers.org/chebi/CHEBI:75111" />
                </rdf:Bag>
              </bqbiol:is>
            </rdf:Description>
          </rdf:RDF>
        </sbml:annotation>
      </species>
      <species boundaryCondition="false" compartment="extracellular" constant="false" hasOnlySubstanceUnits="false" id="M_lpglyc_e" metaid="M_lpglyc_e" name="1-Acyl-sn-glycero-3-phosphoglycerol" fbc:charge="-1" fbc:chemicalFormula="C7H14O9PR">
        <sbml:annotation>
          <rdf:RDF>
            <rdf:Description rdf:about="#M_lpglyc_e">
              <bqbiol:is>
                <rdf:Bag>
                  <rdf:li rdf:resource="http://identifiers.org/chebi/CHEBI:75111" />
                </rdf:Bag>
              </bqbiol:is>
            </rdf:Description>
          </rdf:RDF>
        </sbml:annotation>
      </species>
      <species boundaryCondition="false" compartment="cytosol" constant="false" hasOnlySubstanceUnits="false" id="M_acg3ps_c" metaid="M_acg3ps_c" name="1-Acyl-sn-glycero-3-phosphoserine" fbc:charge="-1" fbc:chemicalFormula="C7H13NO9PR">
        <sbml:annotation>
          <rdf:RDF>
            <rdf:Description rdf:about="#M_acg3ps_c">
              <bqbiol:is>
                <rdf:Bag>
                  <rdf:li rdf:resource="http://identifiers.org/chebi/CHEBI:64379" />
                </rdf:Bag>
              </bqbiol:is>
            </rdf:Description>
          </rdf:RDF>
        </sbml:annotation>
      </species>
      <species boundaryCondition="false" compartment="extracellular" constant="false" hasOnlySubstanceUnits="false" id="M_acg3ps_e" metaid="M_acg3ps_e" name="1-Acyl-sn-glycero-3-phosphoserine" fbc:charge="-1" fbc:chemicalFormula="C7H13NO9PR">
        <sbml:annotation>
          <rdf:RDF>
            <rdf:Description rdf:about="#M_acg3ps_e">
              <bqbiol:is>
                <rdf:Bag>
                  <rdf:li rdf:resource="http://identifiers.org/chebi/CHEBI:64379" />
                </rdf:Bag>
              </bqbiol:is>
            </rdf:Description>
          </rdf:RDF>
        </sbml:annotation>
      </species>
      <species boundaryCondition="false" compartment="nucleus" constant="false" hasOnlySubstanceUnits="false" id="M_1ag3p_SC_n" metaid="M_1ag3p_SC_n" name="1-acyl-sn-glycerol-3-phosphate" fbc:charge="0" fbc:chemicalFormula="C4H8O7PR">
        <sbml:annotation>
          <rdf:RDF>
            <rdf:Description rdf:about="#M_1ag3p_SC_n">
              <bqbiol:is>
                <rdf:Bag>
                  <rdf:li rdf:resource="http://identifiers.org/chebi/CHEBI:16975" />
                </rdf:Bag>
              </bqbiol:is>
            </rdf:Description>
          </rdf:RDF>
        </sbml:annotation>
      </species>
      <species boundaryCondition="false" compartment="cytosol" constant="false" hasOnlySubstanceUnits="false" id="M_alkenac2gpe_c" name="1-alkenyl 2-acylglycerol 3-phosphoethanolamine plasmalogen" fbc:charge="0" fbc:chemicalFormula="C8H14NO7PR2" />
      <species boundaryCondition="false" compartment="cytosol" constant="false" hasOnlySubstanceUnits="false" id="M_alkenac2g_c" metaid="M_alkenac2g_c" name="1-Alkenyl-2-acylglycerol" fbc:charge="0" fbc:chemicalFormula="C6H8O4R2">
        <sbml:annotation>
          <rdf:RDF>
            <rdf:Description rdf:about="#M_alkenac2g_c">
              <bqbiol:is>
                <rdf:Bag>
                  <rdf:li rdf:resource="http://identifiers.org/chebi/CHEBI:16903" />
                </rdf:Bag>
              </bqbiol:is>
            </rdf:Description>
          </rdf:RDF>
        </sbml:annotation>
      </species>
      <species boundaryCondition="false" compartment="cytosol" constant="false" hasOnlySubstanceUnits="false" id="M_alken2gpe_c" metaid="M_alken2gpe_c" name="1-Alkenylglycerophosphoethanolamine" fbc:charge="0" fbc:chemicalFormula="C7H15NO6PR">
        <sbml:annotation>
          <rdf:RDF>
            <rdf:Description rdf:about="#M_alken2gpe_c">
              <bqbiol:is>
                <rdf:Bag>
                  <rdf:li rdf:resource="http://identifiers.org/chebi/CHEBI:15785" />
                </rdf:Bag>
              </bqbiol:is>
            </rdf:Description>
          </rdf:RDF>
        </sbml:annotation>
      </species>
      <species boundaryCondition="false" compartment="cytosol" constant="false" hasOnlySubstanceUnits="false" id="M_akac2g_c" metaid="M_akac2g_c" name="1-alkyl 2-acylglycerol" fbc:charge="0" fbc:chemicalFormula="C4H6O4R2">
        <sbml:annotation>
          <rdf:RDF>
            <rdf:Description rdf:about="#M_akac2g_c">
              <bqbiol:is>
                <rdf:Bag>
                  <rdf:li rdf:resource="http://identifiers.org/chebi/CHEBI:598" />
                </rdf:Bag>
              </bqbiol:is>
            </rdf:Description>
          </rdf:RDF>
        </sbml:annotation>
      </species>
      <species boundaryCondition="false" compartment="cytosol" constant="false" hasOnlySubstanceUnits="false" id="M_akac2gchol_c" metaid="M_akac2gchol_c" name="1-alkyl 2-acylglycerol 3-phosphocholine" fbc:charge="0" fbc:chemicalFormula="C9H19NO7PR2">
        <sbml:annotation>
          <rdf:RDF>
            <rdf:Description rdf:about="#M_akac2gchol_c">
              <bqbiol:is>
                <rdf:Bag>
                  <rdf:li rdf:resource="http://identifiers.org/chebi/CHEBI:78193" />
                </rdf:Bag>
              </bqbiol:is>
            </rdf:Description>
          </rdf:RDF>
        </sbml:annotation>
      </species>
      <species boundaryCondition="false" compartment="cytosol" constant="false" hasOnlySubstanceUnits="false" id="M_akac2gpe_c" name="1-alkyl 2-acylglycerol 3-phosphoethanolamine" fbc:charge="0" fbc:chemicalFormula="C6H12NO7PR2" />
      <species boundaryCondition="false" compartment="nucleus" constant="false" hasOnlySubstanceUnits="false" id="M_ak2gchol_n" metaid="M_ak2gchol_n" name="1-alkyl-2-acetyl-sn-glycero-3-phosphocholine" fbc:charge="0" fbc:chemicalFormula="C10H22NO7PR">
        <sbml:annotation>
          <rdf:RDF>
            <rdf:Description rdf:about="#M_ak2gchol_n">
              <bqbiol:is>
                <rdf:Bag>
                  <rdf:li rdf:resource="http://identifiers.org/chebi/CHEBI:36707" />
                </rdf:Bag>
              </bqbiol:is>
            </rdf:Description>
          </rdf:RDF>
        </sbml:annotation>
      </species>
      <species boundaryCondition="false" compartment="cytosol" constant="false" hasOnlySubstanceUnits="false" id="M_ak2gchol_c" metaid="M_ak2gchol_c" name="1-alkyl-2-acetyl-sn-glycero-3-phosphocholine" fbc:charge="0" fbc:chemicalFormula="C10H22NO7PR">
        <sbml:annotation>
          <rdf:RDF>
            <rdf:Description rdf:about="#M_ak2gchol_c">
              <bqbiol:is>
                <rdf:Bag>
                  <rdf:li rdf:resource="http://identifiers.org/chebi/CHEBI:36707" />
                </rdf:Bag>
              </bqbiol:is>
            </rdf:Description>
          </rdf:RDF>
        </sbml:annotation>
      </species>
      <species boundaryCondition="false" compartment="nucleus" constant="false" hasOnlySubstanceUnits="false" id="M_ak2lgchol_n" metaid="M_ak2lgchol_n" name="1-Alkyl-2-lyso-sn-glycero-3-phosphocholine" fbc:charge="0" fbc:chemicalFormula="C8H20NO6PR">
        <sbml:annotation>
          <rdf:RDF>
            <rdf:Description rdf:about="#M_ak2lgchol_n">
              <bqbiol:is>
                <rdf:Bag>
                  <rdf:li rdf:resource="http://identifiers.org/chebi/CHEBI:30909" />
                </rdf:Bag>
              </bqbiol:is>
            </rdf:Description>
          </rdf:RDF>
        </sbml:annotation>
      </species>
      <species boundaryCondition="false" compartment="cytosol" constant="false" hasOnlySubstanceUnits="false" id="M_ak2lgchol_c" metaid="M_ak2lgchol_c" name="1-Alkyl-2-lyso-sn-glycero-3-phosphocholine" fbc:charge="0" fbc:chemicalFormula="C8H20NO6PR">
        <sbml:annotation>
          <rdf:RDF>
            <rdf:Description rdf:about="#M_ak2lgchol_c">
              <bqbiol:is>
                <rdf:Bag>
                  <rdf:li rdf:resource="http://identifiers.org/chebi/CHEBI:30909" />
                </rdf:Bag>
              </bqbiol:is>
            </rdf:Description>
          </rdf:RDF>
        </sbml:annotation>
      </species>
      <species boundaryCondition="false" compartment="cytosol" constant="false" hasOnlySubstanceUnits="false" id="M_alkgp_c" metaid="M_alkgp_c" name="1-Alkyl-sn-glycerol 3-phosphate" fbc:charge="0" fbc:chemicalFormula="C3H8O6PR">
        <sbml:annotation>
          <rdf:RDF>
            <rdf:Description rdf:about="#M_alkgp_c">
              <bqbiol:is>
                <rdf:Bag>
                  <rdf:li rdf:resource="http://identifiers.org/chebi/CHEBI:17106" />
                </rdf:Bag>
              </bqbiol:is>
            </rdf:Description>
          </rdf:RDF>
        </sbml:annotation>
      </species>
      <species boundaryCondition="false" compartment="nucleus" constant="false" hasOnlySubstanceUnits="false" id="M_dpminol_n" metaid="M_dpminol_n" name="1-diphospho-1D-myo-inositol (2,3,4,5,6)pentakisphosphate" fbc:charge="-12" fbc:chemicalFormula="C6H19O27P7">
        <sbml:annotation>
          <rdf:RDF>
            <rdf:Description rdf:about="#M_dpminol_n">
              <bqbiol:is>
                <rdf:Bag>
                  <rdf:li rdf:resource="http://identifiers.org/chebi/CHEBI:74946" />
                </rdf:Bag>
              </bqbiol:is>
            </rdf:Description>
          </rdf:RDF>
        </sbml:annotation>
      </species>
      <species boundaryCondition="false" compartment="cytosol" constant="false" hasOnlySubstanceUnits="false" id="M_dpminol_c" metaid="M_dpminol_c" name="1-diphospho-1D-myo-inositol (2,3,4,5,6)pentakisphosphate" fbc:charge="-12" fbc:chemicalFormula="C6H19O27P7">
        <sbml:annotation>
          <rdf:RDF>
            <rdf:Description rdf:about="#M_dpminol_c">
              <bqbiol:is>
                <rdf:Bag>
                  <rdf:li rdf:resource="http://identifiers.org/chebi/CHEBI:74946" />
                </rdf:Bag>
              </bqbiol:is>
            </rdf:Description>
          </rdf:RDF>
        </sbml:annotation>
      </species>
      <species boundaryCondition="false" compartment="nucleus" constant="false" hasOnlySubstanceUnits="false" id="M_mi13456p_n" metaid="M_mi13456p_n" name="1D-myo-Inositol 1,3,4,5,6-pentakisphosphate" fbc:charge="-10" fbc:chemicalFormula="C6H17O21P5">
        <sbml:annotation>
          <rdf:RDF>
            <rdf:Description rdf:about="#M_mi13456p_n">
              <bqbiol:is>
                <rdf:Bag>
                  <rdf:li rdf:resource="http://identifiers.org/chebi/CHEBI:57733" />
                </rdf:Bag>
              </bqbiol:is>
            </rdf:Description>
          </rdf:RDF>
        </sbml:annotation>
      </species>
      <species boundaryCondition="false" compartment="cytosol" constant="false" hasOnlySubstanceUnits="false" id="M_mi13456p_c" metaid="M_mi13456p_c" name="1D-myo-Inositol 1,3,4,5,6-pentakisphosphate" fbc:charge="-10" fbc:chemicalFormula="C6H17O21P5">
        <sbml:annotation>
          <rdf:RDF>
            <rdf:Description rdf:about="#M_mi13456p_c">
              <bqbiol:is>
                <rdf:Bag>
                  <rdf:li rdf:resource="http://identifiers.org/chebi/CHEBI:57733" />
                </rdf:Bag>
              </bqbiol:is>
            </rdf:Description>
          </rdf:RDF>
        </sbml:annotation>
      </species>
      <species boundaryCondition="false" compartment="nucleus" constant="false" hasOnlySubstanceUnits="false" id="M_mi1345p_n" metaid="M_mi1345p_n" name="1D-myo-Inositol 1,3,4,5-tetrakisphosphate" fbc:charge="-8" fbc:chemicalFormula="C6H16O18P4">
        <sbml:annotation>
          <rdf:RDF>
            <rdf:Description rdf:about="#M_mi1345p_n">
              <bqbiol:is>
                <rdf:Bag>
                  <rdf:li rdf:resource="http://identifiers.org/chebi/CHEBI:57895" />
                  <rdf:li rdf:resource="http://identifiers.org/kegg.compound/C01272" />
                </rdf:Bag>
              </bqbiol:is>
            </rdf:Description>
          </rdf:RDF>
        </sbml:annotation>
      </species>
      <species boundaryCondition="false" compartment="cytosol" constant="false" hasOnlySubstanceUnits="false" id="M_mi1345p_c" metaid="M_mi1345p_c" name="1D-myo-Inositol 1,3,4,5-tetrakisphosphate" fbc:charge="-8" fbc:chemicalFormula="C6H16O18P4">
        <sbml:annotation>
          <rdf:RDF>
            <rdf:Description rdf:about="#M_mi1345p_c">
              <bqbiol:is>
                <rdf:Bag>
                  <rdf:li rdf:resource="http://identifiers.org/chebi/CHEBI:57895" />
                  <rdf:li rdf:resource="http://identifiers.org/kegg.compound/C01272" />
                </rdf:Bag>
              </bqbiol:is>
            </rdf:Description>
          </rdf:RDF>
        </sbml:annotation>
      </species>
      <species boundaryCondition="false" compartment="cytosol" constant="false" hasOnlySubstanceUnits="false" id="M_mi134p_c" metaid="M_mi134p_c" name="1D-myo-Inositol 1,3,4-trisphosphate" fbc:charge="-6" fbc:chemicalFormula="C6H15O15P3">
        <sbml:annotation>
          <rdf:RDF>
            <rdf:Description rdf:about="#M_mi134p_c">
              <bqbiol:is>
                <rdf:Bag>
                  <rdf:li rdf:resource="http://identifiers.org/chebi/CHEBI:58414" />
                  <rdf:li rdf:resource="http://identifiers.org/kegg.compound/C01243" />
                </rdf:Bag>
              </bqbiol:is>
            </rdf:Description>
          </rdf:RDF>
        </sbml:annotation>
      </species>
      <species boundaryCondition="false" compartment="nucleus" constant="false" hasOnlySubstanceUnits="false" id="M_mi145p_n" metaid="M_mi145p_n" name="1D-myo-Inositol 1,4,5-trisphosphate" fbc:charge="-6" fbc:chemicalFormula="C6H15O15P3">
        <sbml:annotation>
          <rdf:RDF>
            <rdf:Description rdf:about="#M_mi145p_n">
              <bqbiol:is>
                <rdf:Bag>
                  <rdf:li rdf:resource="http://identifiers.org/chebi/CHEBI:203600" />
                  <rdf:li rdf:resource="http://identifiers.org/kegg.compound/C01245" />
                </rdf:Bag>
              </bqbiol:is>
            </rdf:Description>
          </rdf:RDF>
        </sbml:annotation>
      </species>
      <species boundaryCondition="false" compartment="cytosol" constant="false" hasOnlySubstanceUnits="false" id="M_mi145p_c" metaid="M_mi145p_c" name="1D-myo-Inositol 1,4,5-trisphosphate" fbc:charge="-6" fbc:chemicalFormula="C6H15O15P3">
        <sbml:annotation>
          <rdf:RDF>
            <rdf:Description rdf:about="#M_mi145p_c">
              <bqbiol:is>
                <rdf:Bag>
                  <rdf:li rdf:resource="http://identifiers.org/chebi/CHEBI:203600" />
                  <rdf:li rdf:resource="http://identifiers.org/kegg.compound/C01245" />
                </rdf:Bag>
              </bqbiol:is>
            </rdf:Description>
          </rdf:RDF>
        </sbml:annotation>
      </species>
      <species boundaryCondition="false" compartment="mitochondrion" constant="false" hasOnlySubstanceUnits="false" id="M_mi145p_m" metaid="M_mi145p_m" name="1D-myo-Inositol 1,4,5-trisphosphate" fbc:charge="-6" fbc:chemicalFormula="C6H15O15P3">
        <sbml:annotation>
          <rdf:RDF>
            <rdf:Description rdf:about="#M_mi145p_m">
              <bqbiol:is>
                <rdf:Bag>
                  <rdf:li rdf:resource="http://identifiers.org/chebi/CHEBI:203600" />
                  <rdf:li rdf:resource="http://identifiers.org/kegg.compound/C01245" />
                </rdf:Bag>
              </bqbiol:is>
            </rdf:Description>
          </rdf:RDF>
        </sbml:annotation>
      </species>
      <species boundaryCondition="false" compartment="cytosol" constant="false" hasOnlySubstanceUnits="false" id="M_mi14p_c" metaid="M_mi14p_c" name="1D-myo-Inositol 1,4-bisphosphate" fbc:charge="-4" fbc:chemicalFormula="C6H14O12P2">
        <sbml:annotation>
          <rdf:RDF>
            <rdf:Description rdf:about="#M_mi14p_c">
              <bqbiol:is>
                <rdf:Bag>
                  <rdf:li rdf:resource="http://identifiers.org/chebi/CHEBI:58282" />
                  <rdf:li rdf:resource="http://identifiers.org/kegg.compound/C01220" />
                </rdf:Bag>
              </bqbiol:is>
            </rdf:Description>
          </rdf:RDF>
        </sbml:annotation>
      </species>
      <species boundaryCondition="false" compartment="cytosol" constant="false" hasOnlySubstanceUnits="false" id="M_mi1p_D_c" metaid="M_mi1p_D_c" name="1D-myo-Inositol 1-phosphate" fbc:charge="-2" fbc:chemicalFormula="C6H13O9P">
        <sbml:annotation>
          <rdf:RDF>
            <rdf:Description rdf:about="#M_mi1p_D_c">
              <bqbiol:is>
                <rdf:Bag>
                  <rdf:li rdf:resource="http://identifiers.org/chebi/CHEBI:58433" />
                </rdf:Bag>
              </bqbiol:is>
            </rdf:Description>
          </rdf:RDF>
        </sbml:annotation>
      </species>
      <species boundaryCondition="false" compartment="cytosol" constant="false" hasOnlySubstanceUnits="false" id="M_mi3p_D_c" metaid="M_mi3p_D_c" name="1D-myo-Inositol 3-phosphate" fbc:charge="-2" fbc:chemicalFormula="C6H13O9P">
        <sbml:annotation>
          <rdf:RDF>
            <rdf:Description rdf:about="#M_mi3p_D_c">
              <bqbiol:is>
                <rdf:Bag>
                  <rdf:li rdf:resource="http://identifiers.org/chebi/CHEBI:58401" />
                  <rdf:li rdf:resource="http://identifiers.org/kegg.compound/C04006" />
                </rdf:Bag>
              </bqbiol:is>
            </rdf:Description>
          </rdf:RDF>
        </sbml:annotation>
      </species>
      <species boundaryCondition="false" compartment="cytosol" constant="false" hasOnlySubstanceUnits="false" id="M_mi4p_D_c" metaid="M_mi4p_D_c" name="1D-myo-Inositol 4-phosphate (2-)" fbc:charge="-2" fbc:chemicalFormula="C6H13O9P">
        <sbml:annotation>
          <rdf:RDF>
            <rdf:Description rdf:about="#M_mi4p_D_c">
              <bqbiol:is>
                <rdf:Bag>
                  <rdf:li rdf:resource="http://identifiers.org/chebi/CHEBI:58469" />
                  <rdf:li rdf:resource="http://identifiers.org/kegg.compound/C03546" />
                </rdf:Bag>
              </bqbiol:is>
            </rdf:Description>
          </rdf:RDF>
        </sbml:annotation>
      </species>
      <species boundaryCondition="false" compartment="cytosol" constant="false" hasOnlySubstanceUnits="false" id="M_hak2lgchol_c" name="1-hydroxyalkyl-2-lyso-sn-glycero-3-phosphocholine" fbc:charge="0" />
      <species boundaryCondition="false" compartment="cytosol" constant="false" hasOnlySubstanceUnits="false" id="M_2agpc_c" metaid="M_2agpc_c" name="1-lysophosphatidylcholine" fbc:charge="0" fbc:chemicalFormula="C9H20NO7PR">
        <sbml:annotation>
          <rdf:RDF>
            <rdf:Description rdf:about="#M_2agpc_c">
              <bqbiol:is>
                <rdf:Bag>
                  <rdf:li rdf:resource="http://identifiers.org/chebi/CHEBI:78192" />
                </rdf:Bag>
              </bqbiol:is>
            </rdf:Description>
          </rdf:RDF>
        </sbml:annotation>
      </species>
      <species boundaryCondition="false" compartment="nucleus" constant="false" hasOnlySubstanceUnits="false" id="M_1mncam_n" metaid="M_1mncam_n" name="1-Methylnicotinamide" fbc:charge="1" fbc:chemicalFormula="C7H9N2O">
        <sbml:annotation>
          <rdf:RDF>
            <rdf:Description rdf:about="#M_1mncam_n">
              <bqbiol:is>
                <rdf:Bag>
                  <rdf:li rdf:resource="http://identifiers.org/chebi/CHEBI:16797" />
                </rdf:Bag>
              </bqbiol:is>
            </rdf:Description>
          </rdf:RDF>
        </sbml:annotation>
      </species>
      <species boundaryCondition="false" compartment="cytosol" constant="false" hasOnlySubstanceUnits="false" id="M_1mncam_c" metaid="M_1mncam_c" name="1-Methylnicotinamide" fbc:charge="1" fbc:chemicalFormula="C7H9N2O">
        <sbml:annotation>
          <rdf:RDF>
            <rdf:Description rdf:about="#M_1mncam_c">
              <bqbiol:is>
                <rdf:Bag>
                  <rdf:li rdf:resource="http://identifiers.org/chebi/CHEBI:16797" />
                </rdf:Bag>
              </bqbiol:is>
            </rdf:Description>
          </rdf:RDF>
        </sbml:annotation>
      </species>
      <species boundaryCondition="false" compartment="extracellular" constant="false" hasOnlySubstanceUnits="false" id="M_1mncam_e" metaid="M_1mncam_e" name="1-Methylnicotinamide" fbc:charge="1" fbc:chemicalFormula="C7H9N2O">
        <sbml:annotation>
          <rdf:RDF>
            <rdf:Description rdf:about="#M_1mncam_e">
              <bqbiol:is>
                <rdf:Bag>
                  <rdf:li rdf:resource="http://identifiers.org/chebi/CHEBI:16797" />
                </rdf:Bag>
              </bqbiol:is>
            </rdf:Description>
          </rdf:RDF>
        </sbml:annotation>
      </species>
      <species boundaryCondition="false" compartment="cytosol" constant="false" hasOnlySubstanceUnits="false" id="M_1magol_c" metaid="M_1magol_c" name="1-monoacylglycerol" fbc:charge="0" fbc:chemicalFormula="C4H7O4R">
        <sbml:annotation>
          <rdf:RDF>
            <rdf:Description rdf:about="#M_1magol_c">
              <bqbiol:is>
                <rdf:Bag>
                  <rdf:li rdf:resource="http://identifiers.org/chebi/CHEBI:35759" />
                </rdf:Bag>
              </bqbiol:is>
            </rdf:Description>
          </rdf:RDF>
        </sbml:annotation>
      </species>
      <species boundaryCondition="false" compartment="nucleus" constant="false" hasOnlySubstanceUnits="false" id="M_1magol_n" metaid="M_1magol_n" name="1-monoacylglycerol" fbc:charge="0" fbc:chemicalFormula="C4H7O4R">
        <sbml:annotation>
          <rdf:RDF>
            <rdf:Description rdf:about="#M_1magol_n">
              <bqbiol:is>
                <rdf:Bag>
                  <rdf:li rdf:resource="http://identifiers.org/chebi/CHEBI:35759" />
                </rdf:Bag>
              </bqbiol:is>
            </rdf:Description>
          </rdf:RDF>
        </sbml:annotation>
      </species>
      <species boundaryCondition="false" compartment="mitochondrion" constant="false" hasOnlySubstanceUnits="false" id="M_1magol_m" metaid="M_1magol_m" name="1-monoacylglycerol" fbc:charge="0" fbc:chemicalFormula="C4H7O4R">
        <sbml:annotation>
          <rdf:RDF>
            <rdf:Description rdf:about="#M_1magol_m">
              <bqbiol:is>
                <rdf:Bag>
                  <rdf:li rdf:resource="http://identifiers.org/chebi/CHEBI:35759" />
                </rdf:Bag>
              </bqbiol:is>
            </rdf:Description>
          </rdf:RDF>
        </sbml:annotation>
      </species>
      <species boundaryCondition="false" compartment="cytosol" constant="false" hasOnlySubstanceUnits="false" id="M_pail345p_c" metaid="M_pail345p_c" name="1-phosphatidyl-1D-myo-inositol 3,4,5-trisphosphate" fbc:charge="0" fbc:chemicalFormula="C11H20O22P4R2">
        <sbml:annotation>
          <rdf:RDF>
            <rdf:Description rdf:about="#M_pail345p_c">
              <bqbiol:is>
                <rdf:Bag>
                  <rdf:li rdf:resource="http://identifiers.org/chebi/CHEBI:16618" />
                </rdf:Bag>
              </bqbiol:is>
            </rdf:Description>
          </rdf:RDF>
        </sbml:annotation>
      </species>
      <species boundaryCondition="false" compartment="nucleus" constant="false" hasOnlySubstanceUnits="false" id="M_pail34p_n" metaid="M_pail34p_n" name="1-phosphatidyl-1D-myo-inositol 3,4-bisphosphate" fbc:charge="0" fbc:chemicalFormula="C11H19O19P3R2">
        <sbml:annotation>
          <rdf:RDF>
            <rdf:Description rdf:about="#M_pail34p_n">
              <bqbiol:is>
                <rdf:Bag>
                  <rdf:li rdf:resource="http://identifiers.org/chebi/CHEBI:16152" />
                </rdf:Bag>
              </bqbiol:is>
            </rdf:Description>
          </rdf:RDF>
        </sbml:annotation>
      </species>
      <species boundaryCondition="false" compartment="cytosol" constant="false" hasOnlySubstanceUnits="false" id="M_pail34p_c" metaid="M_pail34p_c" name="1-phosphatidyl-1D-myo-inositol 3,4-bisphosphate" fbc:charge="0" fbc:chemicalFormula="C11H19O19P3R2">
        <sbml:annotation>
          <rdf:RDF>
            <rdf:Description rdf:about="#M_pail34p_c">
              <bqbiol:is>
                <rdf:Bag>
                  <rdf:li rdf:resource="http://identifiers.org/chebi/CHEBI:16152" />
                </rdf:Bag>
              </bqbiol:is>
            </rdf:Description>
          </rdf:RDF>
        </sbml:annotation>
      </species>
      <species boundaryCondition="false" compartment="cytosol" constant="false" hasOnlySubstanceUnits="false" id="M_pail35p_c" metaid="M_pail35p_c" name="1-phosphatidyl-1D-myo-inositol 3,5-bisphosphate" fbc:charge="0" fbc:chemicalFormula="C11H19O19P3R2">
        <sbml:annotation>
          <rdf:RDF>
            <rdf:Description rdf:about="#M_pail35p_c">
              <bqbiol:is>
                <rdf:Bag>
                  <rdf:li rdf:resource="http://identifiers.org/chebi/CHEBI:16851" />
                </rdf:Bag>
              </bqbiol:is>
            </rdf:Description>
          </rdf:RDF>
        </sbml:annotation>
      </species>
      <species boundaryCondition="false" compartment="nucleus" constant="false" hasOnlySubstanceUnits="false" id="M_pail35p_n" metaid="M_pail35p_n" name="1-phosphatidyl-1D-myo-inositol 3,5-bisphosphate" fbc:charge="0" fbc:chemicalFormula="C11H19O19P3R2">
        <sbml:annotation>
          <rdf:RDF>
            <rdf:Description rdf:about="#M_pail35p_n">
              <bqbiol:is>
                <rdf:Bag>
                  <rdf:li rdf:resource="http://identifiers.org/chebi/CHEBI:16851" />
                </rdf:Bag>
              </bqbiol:is>
            </rdf:Description>
          </rdf:RDF>
        </sbml:annotation>
      </species>
      <species boundaryCondition="false" compartment="cytosol" constant="false" hasOnlySubstanceUnits="false" id="M_pail3p_c" metaid="M_pail3p_c" name="1-phosphatidyl-1D-myo-inositol 3-phosphate" fbc:charge="0" fbc:chemicalFormula="C11H18O16P2R2">
        <sbml:annotation>
          <rdf:RDF>
            <rdf:Description rdf:about="#M_pail3p_c">
              <bqbiol:is>
                <rdf:Bag>
                  <rdf:li rdf:resource="http://identifiers.org/chebi/CHEBI:17283" />
                </rdf:Bag>
              </bqbiol:is>
            </rdf:Description>
          </rdf:RDF>
        </sbml:annotation>
      </species>
      <species boundaryCondition="false" compartment="nucleus" constant="false" hasOnlySubstanceUnits="false" id="M_pail3p_n" metaid="M_pail3p_n" name="1-phosphatidyl-1D-myo-inositol 3-phosphate" fbc:charge="0" fbc:chemicalFormula="C11H18O16P2R2">
        <sbml:annotation>
          <rdf:RDF>
            <rdf:Description rdf:about="#M_pail3p_n">
              <bqbiol:is>
                <rdf:Bag>
                  <rdf:li rdf:resource="http://identifiers.org/chebi/CHEBI:17283" />
                </rdf:Bag>
              </bqbiol:is>
            </rdf:Description>
          </rdf:RDF>
        </sbml:annotation>
      </species>
      <species boundaryCondition="false" compartment="cytosol" constant="false" hasOnlySubstanceUnits="false" id="M_pail4p_c" metaid="M_pail4p_c" name="1-phosphatidyl-1D-myo-inositol 4-phosphate" fbc:charge="0">
        <sbml:annotation>
          <rdf:RDF>
            <rdf:Description rdf:about="#M_pail4p_c">
              <bqbiol:is>
                <rdf:Bag>
                  <rdf:li rdf:resource="http://identifiers.org/chebi/CHEBI:17526" />
                </rdf:Bag>
              </bqbiol:is>
            </rdf:Description>
          </rdf:RDF>
        </sbml:annotation>
      </species>
      <species boundaryCondition="false" compartment="nucleus" constant="false" hasOnlySubstanceUnits="false" id="M_pail4p_n" metaid="M_pail4p_n" name="1-phosphatidyl-1D-myo-inositol 4-phosphate" fbc:charge="0" fbc:chemicalFormula="C11H18O16P2R2">
        <sbml:annotation>
          <rdf:RDF>
            <rdf:Description rdf:about="#M_pail4p_n">
              <bqbiol:is>
                <rdf:Bag>
                  <rdf:li rdf:resource="http://identifiers.org/chebi/CHEBI:17526" />
                </rdf:Bag>
              </bqbiol:is>
            </rdf:Description>
          </rdf:RDF>
        </sbml:annotation>
      </species>
      <species boundaryCondition="false" compartment="nucleus" constant="false" hasOnlySubstanceUnits="false" id="M_pail5p_n" metaid="M_pail5p_n" name="1-phosphatidyl-1D-myo-inositol 5-phosphate" fbc:charge="0" fbc:chemicalFormula="C11H18O16P2R2">
        <sbml:annotation>
          <rdf:RDF>
            <rdf:Description rdf:about="#M_pail5p_n">
              <bqbiol:is>
                <rdf:Bag>
                  <rdf:li rdf:resource="http://identifiers.org/chebi/CHEBI:16500" />
                </rdf:Bag>
              </bqbiol:is>
            </rdf:Description>
          </rdf:RDF>
        </sbml:annotation>
      </species>
      <species boundaryCondition="false" compartment="mitochondrion" constant="false" hasOnlySubstanceUnits="false" id="M_pail5p_m" metaid="M_pail5p_m" name="1-phosphatidyl-1D-myo-inositol 5-phosphate" fbc:charge="0" fbc:chemicalFormula="C11H18O16P2R2">
        <sbml:annotation>
          <rdf:RDF>
            <rdf:Description rdf:about="#M_pail5p_m">
              <bqbiol:is>
                <rdf:Bag>
                  <rdf:li rdf:resource="http://identifiers.org/chebi/CHEBI:16500" />
                </rdf:Bag>
              </bqbiol:is>
            </rdf:Description>
          </rdf:RDF>
        </sbml:annotation>
      </species>
      <species boundaryCondition="false" compartment="cytosol" constant="false" hasOnlySubstanceUnits="false" id="M_pail5p_c" metaid="M_pail5p_c" name="1-phosphatidyl-1D-myo-inositol 5-phosphate" fbc:charge="0">
        <sbml:annotation>
          <rdf:RDF>
            <rdf:Description rdf:about="#M_pail5p_c">
              <bqbiol:is>
                <rdf:Bag>
                  <rdf:li rdf:resource="http://identifiers.org/chebi/CHEBI:16500" />
                </rdf:Bag>
              </bqbiol:is>
            </rdf:Description>
          </rdf:RDF>
        </sbml:annotation>
      </species>
      <species boundaryCondition="false" compartment="mitochondrion" constant="false" hasOnlySubstanceUnits="false" id="M_1pyr5c_m" metaid="M_1pyr5c_m" name="1-Pyrroline-5-carboxylate" fbc:charge="-1" fbc:chemicalFormula="C5H7NO2">
        <sbml:annotation>
          <rdf:RDF>
            <rdf:Description rdf:about="#M_1pyr5c_m">
              <bqbiol:is>
                <rdf:Bag>
                  <rdf:li rdf:resource="http://identifiers.org/chebi/CHEBI:17388" />
                  <rdf:li rdf:resource="http://identifiers.org/kegg.compound/C03912" />
                </rdf:Bag>
              </bqbiol:is>
            </rdf:Description>
          </rdf:RDF>
        </sbml:annotation>
      </species>
      <species boundaryCondition="false" compartment="cytosol" constant="false" hasOnlySubstanceUnits="false" id="M_1pyr5c_c" metaid="M_1pyr5c_c" name="1-Pyrroline-5-carboxylate" fbc:charge="-1" fbc:chemicalFormula="C5H7NO2">
        <sbml:annotation>
          <rdf:RDF>
            <rdf:Description rdf:about="#M_1pyr5c_c">
              <bqbiol:is>
                <rdf:Bag>
                  <rdf:li rdf:resource="http://identifiers.org/chebi/CHEBI:17388" />
                  <rdf:li rdf:resource="http://identifiers.org/kegg.compound/C03912" />
                </rdf:Bag>
              </bqbiol:is>
            </rdf:Description>
          </rdf:RDF>
        </sbml:annotation>
      </species>
      <species boundaryCondition="false" compartment="cytosol" constant="false" hasOnlySubstanceUnits="false" id="M_fpram_c" metaid="M_fpram_c" name="2-(Formamido)-N1-(5-phospho-D-ribosyl)acetamidine" fbc:charge="-1" fbc:chemicalFormula="C8H16N3O8P">
        <sbml:annotation>
          <rdf:RDF>
            <rdf:Description rdf:about="#M_fpram_c">
              <bqbiol:is>
                <rdf:Bag>
                  <rdf:li rdf:resource="http://identifiers.org/chebi/CHEBI:58478" />
                  <rdf:li rdf:resource="http://identifiers.org/kegg.compound/C04640" />
                </rdf:Bag>
              </bqbiol:is>
            </rdf:Description>
          </rdf:RDF>
        </sbml:annotation>
      </species>
      <species boundaryCondition="false" compartment="cytosol" constant="false" hasOnlySubstanceUnits="false" id="M_fataccoa_c" metaid="M_fataccoa_c" name="fatty acyl CoA" fbc:charge="0">
        <sbml:annotation>
          <rdf:RDF>
            <rdf:Description rdf:about="#M_fataccoa_c">
              <bqbiol:is>
                <rdf:Bag>
                  <rdf:li rdf:resource="http://identifiers.org/chebi/CHEBI:37554" />
                </rdf:Bag>
              </bqbiol:is>
            </rdf:Description>
          </rdf:RDF>
        </sbml:annotation>
      </species>
      <species boundaryCondition="false" compartment="mitochondrion" constant="false" hasOnlySubstanceUnits="false" id="M_fataccoa_m" metaid="M_fataccoa_m" name="fatty acyl CoA" fbc:charge="0">
        <sbml:annotation>
          <rdf:RDF>
            <rdf:Description rdf:about="#M_fataccoa_m">
              <bqbiol:is>
                <rdf:Bag>
                  <rdf:li rdf:resource="http://identifiers.org/chebi/CHEBI:37554" />
                </rdf:Bag>
              </bqbiol:is>
            </rdf:Description>
          </rdf:RDF>
        </sbml:annotation>
      </species>
      <species boundaryCondition="false" compartment="nucleus" constant="false" hasOnlySubstanceUnits="false" id="M_fataccoa_n" metaid="M_fataccoa_n" name="fatty acyl CoA" fbc:charge="0">
        <sbml:annotation>
          <rdf:RDF>
            <rdf:Description rdf:about="#M_fataccoa_n">
              <bqbiol:is>
                <rdf:Bag>
                  <rdf:li rdf:resource="http://identifiers.org/chebi/CHEBI:37554" />
                </rdf:Bag>
              </bqbiol:is>
            </rdf:Description>
          </rdf:RDF>
        </sbml:annotation>
      </species>
      <species boundaryCondition="false" compartment="cytosol" constant="false" hasOnlySubstanceUnits="false" id="M_dkmpp_c" metaid="M_dkmpp_c" name="2,3-diketo-5-methylthio-1-phosphopentane" fbc:charge="-2" fbc:chemicalFormula="C6H11O6PS">
        <sbml:annotation>
          <rdf:RDF>
            <rdf:Description rdf:about="#M_dkmpp_c">
              <bqbiol:is>
                <rdf:Bag>
                  <rdf:li rdf:resource="http://identifiers.org/chebi/CHEBI:58828" />
                  <rdf:li rdf:resource="http://identifiers.org/kegg.compound/C15650" />
                </rdf:Bag>
              </bqbiol:is>
            </rdf:Description>
          </rdf:RDF>
        </sbml:annotation>
      </species>
      <species boundaryCondition="false" compartment="cytosol" constant="false" hasOnlySubstanceUnits="false" id="M_20HETE_c" metaid="M_20HETE_c" name="20-Hydroxyeicosatetraenoic acid" fbc:charge="-1" fbc:chemicalFormula="C20H32O3">
        <sbml:annotation>
          <rdf:RDF>
            <rdf:Description rdf:about="#M_20HETE_c">
              <bqbiol:is>
                <rdf:Bag>
                  <rdf:li rdf:resource="http://identifiers.org/chebi/CHEBI:76624" />
                </rdf:Bag>
              </bqbiol:is>
            </rdf:Description>
          </rdf:RDF>
        </sbml:annotation>
      </species>
      <species boundaryCondition="false" compartment="cytosol" constant="false" hasOnlySubstanceUnits="false" id="M_xol25oh_c" metaid="M_xol25oh_c" name="25-Hydroxycholesterol" fbc:charge="0" fbc:chemicalFormula="C27H46O2">
        <sbml:annotation>
          <rdf:RDF>
            <rdf:Description rdf:about="#M_xol25oh_c">
              <bqbiol:is>
                <rdf:Bag>
                  <rdf:li rdf:resource="http://identifiers.org/chebi/CHEBI:42977" />
                </rdf:Bag>
              </bqbiol:is>
            </rdf:Description>
          </rdf:RDF>
        </sbml:annotation>
      </species>
      <species boundaryCondition="false" compartment="cytosol" constant="false" hasOnlySubstanceUnits="false" id="M_xol27oh_c" metaid="M_xol27oh_c" name="27-Hydroxycholesterol" fbc:charge="0" fbc:chemicalFormula="C27H46O2">
        <sbml:annotation>
          <rdf:RDF>
            <rdf:Description rdf:about="#M_xol27oh_c">
              <bqbiol:is>
                <rdf:Bag>
                  <rdf:li rdf:resource="http://identifiers.org/chebi/CHEBI:17703" />
                </rdf:Bag>
              </bqbiol:is>
            </rdf:Description>
          </rdf:RDF>
        </sbml:annotation>
      </species>
      <species boundaryCondition="false" compartment="mitochondrion" constant="false" hasOnlySubstanceUnits="false" id="M_xol27oh_m" metaid="M_xol27oh_m" name="27-Hydroxycholesterol" fbc:charge="0" fbc:chemicalFormula="C27H46O2">
        <sbml:annotation>
          <rdf:RDF>
            <rdf:Description rdf:about="#M_xol27oh_m">
              <bqbiol:is>
                <rdf:Bag>
                  <rdf:li rdf:resource="http://identifiers.org/chebi/CHEBI:17703" />
                </rdf:Bag>
              </bqbiol:is>
            </rdf:Description>
          </rdf:RDF>
        </sbml:annotation>
      </species>
      <species boundaryCondition="false" compartment="cytosol" constant="false" hasOnlySubstanceUnits="false" id="M_acakgp_c" name="2-Acetyl-1-alkyl-sn-glycero-3-phosphate" fbc:charge="-2" fbc:chemicalFormula="C5H10O7PR" />
      <species boundaryCondition="false" compartment="cytosol" constant="false" hasOnlySubstanceUnits="false" id="M_acakg_c" metaid="M_acakg_c" name="2-Acetyl-1-alkyl-sn-glycerol" fbc:charge="0" fbc:chemicalFormula="C5H9O4R">
        <sbml:annotation>
          <rdf:RDF>
            <rdf:Description rdf:about="#M_acakg_c">
              <bqbiol:is>
                <rdf:Bag>
                  <rdf:li rdf:resource="http://identifiers.org/chebi/CHEBI:16291" />
                </rdf:Bag>
              </bqbiol:is>
            </rdf:Description>
          </rdf:RDF>
        </sbml:annotation>
      </species>
      <species boundaryCondition="false" compartment="cytosol" constant="false" hasOnlySubstanceUnits="false" id="M_alkenac2gp_c" metaid="M_alkenac2gp_c" name="2-Acyl-1-(1-alkenyl)-sn-glycero-3-phosphate" fbc:charge="-2" fbc:chemicalFormula="C6H9O7PR2">
        <sbml:annotation>
          <rdf:RDF>
            <rdf:Description rdf:about="#M_alkenac2gp_c">
              <bqbiol:is>
                <rdf:Bag>
                  <rdf:li rdf:resource="http://identifiers.org/chebi/CHEBI:73325" />
                </rdf:Bag>
              </bqbiol:is>
            </rdf:Description>
          </rdf:RDF>
        </sbml:annotation>
      </species>
      <species boundaryCondition="false" compartment="cytosol" constant="false" hasOnlySubstanceUnits="false" id="M_akac2gp_c" metaid="M_akac2gp_c" name="2-Acyl-1-alkyl-sn-glycero-3-phosphate" fbc:charge="-2" fbc:chemicalFormula="C4H7O7PR2">
        <sbml:annotation>
          <rdf:RDF>
            <rdf:Description rdf:about="#M_akac2gp_c">
              <bqbiol:is>
                <rdf:Bag>
                  <rdf:li rdf:resource="http://identifiers.org/chebi/CHEBI:73332" />
                </rdf:Bag>
              </bqbiol:is>
            </rdf:Description>
          </rdf:RDF>
        </sbml:annotation>
      </species>
      <species boundaryCondition="false" compartment="cytosol" constant="false" hasOnlySubstanceUnits="false" id="M_cmusa_c" metaid="M_cmusa_c" name="2-Amino-3-carboxymuconate semialdehyde" fbc:charge="-2" fbc:chemicalFormula="C7H7NO5">
        <sbml:annotation>
          <rdf:RDF>
            <rdf:Description rdf:about="#M_cmusa_c">
              <bqbiol:is>
                <rdf:Bag>
                  <rdf:li rdf:resource="http://identifiers.org/chebi/CHEBI:77803" />
                  <rdf:li rdf:resource="http://identifiers.org/kegg.compound/C04409" />
                </rdf:Bag>
              </bqbiol:is>
            </rdf:Description>
          </rdf:RDF>
        </sbml:annotation>
      </species>
      <species boundaryCondition="false" compartment="nucleus" constant="false" hasOnlySubstanceUnits="false" id="M_ahdt_n" metaid="M_ahdt_n" name="2-Amino-4-hydroxy-6-(erythro-1,2,3-trihydroxypropyl)dihydropteridine triphosphate" fbc:charge="-3" fbc:chemicalFormula="C9H16N5O13P3">
        <sbml:annotation>
          <rdf:RDF>
            <rdf:Description rdf:about="#M_ahdt_n">
              <bqbiol:is>
                <rdf:Bag>
                  <rdf:li rdf:resource="http://identifiers.org/chebi/CHEBI:58462" />
                  <rdf:li rdf:resource="http://identifiers.org/kegg.compound/C04895" />
                </rdf:Bag>
              </bqbiol:is>
            </rdf:Description>
          </rdf:RDF>
        </sbml:annotation>
      </species>
      <species boundaryCondition="false" compartment="cytosol" constant="false" hasOnlySubstanceUnits="false" id="M_ahdt_c" metaid="M_ahdt_c" name="2-Amino-4-hydroxy-6-(erythro-1,2,3-trihydroxypropyl)dihydropteridine triphosphate" fbc:charge="-3" fbc:chemicalFormula="C9H16N5O13P3">
        <sbml:annotation>
          <rdf:RDF>
            <rdf:Description rdf:about="#M_ahdt_c">
              <bqbiol:is>
                <rdf:Bag>
                  <rdf:li rdf:resource="http://identifiers.org/chebi/CHEBI:58462" />
                  <rdf:li rdf:resource="http://identifiers.org/kegg.compound/C04895" />
                </rdf:Bag>
              </bqbiol:is>
            </rdf:Description>
          </rdf:RDF>
        </sbml:annotation>
      </species>
      <species boundaryCondition="false" compartment="cytosol" constant="false" hasOnlySubstanceUnits="false" id="M_amuco_c" metaid="M_amuco_c" name="2-Aminomuconate" fbc:charge="-2" fbc:chemicalFormula="C6H7NO4">
        <sbml:annotation>
          <rdf:RDF>
            <rdf:Description rdf:about="#M_amuco_c">
              <bqbiol:is>
                <rdf:Bag>
                  <rdf:li rdf:resource="http://identifiers.org/chebi/CHEBI:57937" />
                  <rdf:li rdf:resource="http://identifiers.org/kegg.compound/C02220" />
                </rdf:Bag>
              </bqbiol:is>
            </rdf:Description>
          </rdf:RDF>
        </sbml:annotation>
      </species>
      <species boundaryCondition="false" compartment="cytosol" constant="false" hasOnlySubstanceUnits="false" id="M_am6sa_c" metaid="M_am6sa_c" name="2-Aminomuconate 6-semialdehyde" fbc:charge="-1" fbc:chemicalFormula="C6H7NO3">
        <sbml:annotation>
          <rdf:RDF>
            <rdf:Description rdf:about="#M_am6sa_c">
              <bqbiol:is>
                <rdf:Bag>
                  <rdf:li rdf:resource="http://identifiers.org/chebi/CHEBI:57495" />
                  <rdf:li rdf:resource="http://identifiers.org/kegg.compound/C03824" />
                </rdf:Bag>
              </bqbiol:is>
            </rdf:Description>
          </rdf:RDF>
        </sbml:annotation>
      </species>
      <species boundaryCondition="false" compartment="mitochondrion" constant="false" hasOnlySubstanceUnits="false" id="M_2npmhobq_m" metaid="M_2npmhobq_m" name="2-Decaprenyl-3-methyl-5-hydroxy-6-methoxy-1,4-benzoquinone" fbc:charge="0">
        <sbml:annotation>
          <rdf:RDF>
            <rdf:Description rdf:about="#M_2npmhobq_m">
              <bqbiol:is>
                <rdf:Bag>
                  <rdf:li rdf:resource="http://identifiers.org/chebi/CHEBI:81185" />
                </rdf:Bag>
              </bqbiol:is>
            </rdf:Description>
          </rdf:RDF>
        </sbml:annotation>
      </species>
      <species boundaryCondition="false" compartment="nucleus" constant="false" hasOnlySubstanceUnits="false" id="M_dad_2_n" metaid="M_dad_2_n" name="2-deoxyadenosine" fbc:charge="0" fbc:chemicalFormula="C10H13N5O3">
        <sbml:annotation>
          <rdf:RDF>
            <rdf:Description rdf:about="#M_dad_2_n">
              <bqbiol:is>
                <rdf:Bag>
                  <rdf:li rdf:resource="http://identifiers.org/chebi/CHEBI:17256" />
                  <rdf:li rdf:resource="http://identifiers.org/kegg.compound/C00559" />
                </rdf:Bag>
              </bqbiol:is>
            </rdf:Description>
          </rdf:RDF>
        </sbml:annotation>
      </species>
      <species boundaryCondition="false" compartment="cytosol" constant="false" hasOnlySubstanceUnits="false" id="M_dad_2_c" metaid="M_dad_2_c" name="2-deoxyadenosine" fbc:charge="0" fbc:chemicalFormula="C10H13N5O3">
        <sbml:annotation>
          <rdf:RDF>
            <rdf:Description rdf:about="#M_dad_2_c">
              <bqbiol:is>
                <rdf:Bag>
                  <rdf:li rdf:resource="http://identifiers.org/chebi/CHEBI:17256" />
                  <rdf:li rdf:resource="http://identifiers.org/kegg.compound/C00559" />
                </rdf:Bag>
              </bqbiol:is>
            </rdf:Description>
          </rdf:RDF>
        </sbml:annotation>
      </species>
      <species boundaryCondition="false" compartment="cytosol" constant="false" hasOnlySubstanceUnits="false" id="M_2dr1p_c" metaid="M_2dr1p_c" name="2-Deoxy-D-ribose 1-phosphate" fbc:charge="0" fbc:chemicalFormula="C5H11O7P">
        <sbml:annotation>
          <rdf:RDF>
            <rdf:Description rdf:about="#M_2dr1p_c">
              <bqbiol:is>
                <rdf:Bag>
                  <rdf:li rdf:resource="http://identifiers.org/chebi/CHEBI:28542" />
                  <rdf:li rdf:resource="http://identifiers.org/kegg.compound/C00672" />
                </rdf:Bag>
              </bqbiol:is>
            </rdf:Description>
          </rdf:RDF>
        </sbml:annotation>
      </species>
      <species boundaryCondition="false" compartment="nucleus" constant="false" hasOnlySubstanceUnits="false" id="M_2dr1p_n" metaid="M_2dr1p_n" name="2-Deoxy-D-ribose 1-phosphate" fbc:charge="0" fbc:chemicalFormula="C5H11O7P">
        <sbml:annotation>
          <rdf:RDF>
            <rdf:Description rdf:about="#M_2dr1p_n">
              <bqbiol:is>
                <rdf:Bag>
                  <rdf:li rdf:resource="http://identifiers.org/chebi/CHEBI:28542" />
                  <rdf:li rdf:resource="http://identifiers.org/kegg.compound/C00672" />
                </rdf:Bag>
              </bqbiol:is>
            </rdf:Description>
          </rdf:RDF>
        </sbml:annotation>
      </species>
      <species boundaryCondition="false" compartment="mitochondrion" constant="false" hasOnlySubstanceUnits="false" id="M_2dr5p_m" metaid="M_2dr5p_m" name="2-Deoxy-D-ribose 5-phosphate" fbc:charge="0" fbc:chemicalFormula="C5H11O7P">
        <sbml:annotation>
          <rdf:RDF>
            <rdf:Description rdf:about="#M_2dr5p_m">
              <bqbiol:is>
                <rdf:Bag>
                  <rdf:li rdf:resource="http://identifiers.org/chebi/CHEBI:16132" />
                  <rdf:li rdf:resource="http://identifiers.org/kegg.compound/C00673" />
                </rdf:Bag>
              </bqbiol:is>
            </rdf:Description>
          </rdf:RDF>
        </sbml:annotation>
      </species>
      <species boundaryCondition="false" compartment="cytosol" constant="false" hasOnlySubstanceUnits="false" id="M_2dr5p_c" metaid="M_2dr5p_c" name="2-Deoxy-D-ribose 5-phosphate" fbc:charge="0" fbc:chemicalFormula="C5H11O7P">
        <sbml:annotation>
          <rdf:RDF>
            <rdf:Description rdf:about="#M_2dr5p_c">
              <bqbiol:is>
                <rdf:Bag>
                  <rdf:li rdf:resource="http://identifiers.org/chebi/CHEBI:16132" />
                  <rdf:li rdf:resource="http://identifiers.org/kegg.compound/C00673" />
                </rdf:Bag>
              </bqbiol:is>
            </rdf:Description>
          </rdf:RDF>
        </sbml:annotation>
      </species>
      <species boundaryCondition="false" compartment="mitochondrion" constant="false" hasOnlySubstanceUnits="false" id="M_2doxrib_m" metaid="M_2doxrib_m" name="2-deoxyribose" fbc:charge="0" fbc:chemicalFormula="C5H10O4">
        <sbml:annotation>
          <rdf:RDF>
            <rdf:Description rdf:about="#M_2doxrib_m">
              <bqbiol:is>
                <rdf:Bag>
                  <rdf:li rdf:resource="http://identifiers.org/chebi/CHEBI:28816" />
                </rdf:Bag>
              </bqbiol:is>
            </rdf:Description>
          </rdf:RDF>
        </sbml:annotation>
      </species>
      <species boundaryCondition="false" compartment="cytosol" constant="false" hasOnlySubstanceUnits="false" id="M_2doxrib_c" metaid="M_2doxrib_c" name="2-deoxyribose" fbc:charge="0" fbc:chemicalFormula="C5H10O4">
        <sbml:annotation>
          <rdf:RDF>
            <rdf:Description rdf:about="#M_2doxrib_c">
              <bqbiol:is>
                <rdf:Bag>
                  <rdf:li rdf:resource="http://identifiers.org/chebi/CHEBI:28816" />
                </rdf:Bag>
              </bqbiol:is>
            </rdf:Description>
          </rdf:RDF>
        </sbml:annotation>
      </species>
      <species boundaryCondition="false" compartment="cytosol" constant="false" hasOnlySubstanceUnits="false" id="M_2hb_c" metaid="M_2hb_c" name="2-Hydroxybutyrate" fbc:charge="-1" fbc:chemicalFormula="C4H8O3">
        <sbml:annotation>
          <rdf:RDF>
            <rdf:Description rdf:about="#M_2hb_c">
              <bqbiol:is>
                <rdf:Bag>
                  <rdf:li rdf:resource="http://identifiers.org/chebi/CHEBI:64552" />
                </rdf:Bag>
              </bqbiol:is>
            </rdf:Description>
          </rdf:RDF>
        </sbml:annotation>
      </species>
      <species boundaryCondition="false" compartment="extracellular" constant="false" hasOnlySubstanceUnits="false" id="M_2hb_e" metaid="M_2hb_e" name="2-Hydroxybutyrate" fbc:charge="-1" fbc:chemicalFormula="C4H8O3">
        <sbml:annotation>
          <rdf:RDF>
            <rdf:Description rdf:about="#M_2hb_e">
              <bqbiol:is>
                <rdf:Bag>
                  <rdf:li rdf:resource="http://identifiers.org/chebi/CHEBI:64552" />
                </rdf:Bag>
              </bqbiol:is>
            </rdf:Description>
          </rdf:RDF>
        </sbml:annotation>
      </species>
      <species boundaryCondition="false" compartment="cytosol" constant="false" hasOnlySubstanceUnits="false" id="M_2hyoxplac_c" metaid="M_2hyoxplac_c" name="2-Hydroxyphenylacetate" fbc:charge="-1" fbc:chemicalFormula="C8H8O3">
        <sbml:annotation>
          <rdf:RDF>
            <rdf:Description rdf:about="#M_2hyoxplac_c">
              <bqbiol:is>
                <rdf:Bag>
                  <rdf:li rdf:resource="http://identifiers.org/chebi/CHEBI:62423" />
                  <rdf:li rdf:resource="http://identifiers.org/kegg.compound/C05852" />
                </rdf:Bag>
              </bqbiol:is>
            </rdf:Description>
          </rdf:RDF>
        </sbml:annotation>
      </species>
      <species boundaryCondition="false" compartment="extracellular" constant="false" hasOnlySubstanceUnits="false" id="M_2hyoxplac_e" metaid="M_2hyoxplac_e" name="2-Hydroxyphenylacetate" fbc:charge="-1" fbc:chemicalFormula="C8H8O3">
        <sbml:annotation>
          <rdf:RDF>
            <rdf:Description rdf:about="#M_2hyoxplac_e">
              <bqbiol:is>
                <rdf:Bag>
                  <rdf:li rdf:resource="http://identifiers.org/chebi/CHEBI:62423" />
                </rdf:Bag>
              </bqbiol:is>
            </rdf:Description>
          </rdf:RDF>
        </sbml:annotation>
      </species>
      <species boundaryCondition="false" compartment="cytosol" constant="false" hasOnlySubstanceUnits="false" id="M_2kmb_c" metaid="M_2kmb_c" name="2-keto-4-methylthiobutyrate" fbc:charge="-1" fbc:chemicalFormula="C5H8O3S">
        <sbml:annotation>
          <rdf:RDF>
            <rdf:Description rdf:about="#M_2kmb_c">
              <bqbiol:is>
                <rdf:Bag>
                  <rdf:li rdf:resource="http://identifiers.org/chebi/CHEBI:16723" />
                  <rdf:li rdf:resource="http://identifiers.org/kegg.compound/C01180" />
                </rdf:Bag>
              </bqbiol:is>
            </rdf:Description>
          </rdf:RDF>
        </sbml:annotation>
      </species>
      <species boundaryCondition="false" compartment="mitochondrion" constant="false" hasOnlySubstanceUnits="false" id="M_2kmb_m" metaid="M_2kmb_m" name="2-keto-4-methylthiobutyrate" fbc:charge="-1" fbc:chemicalFormula="C5H8O3S">
        <sbml:annotation>
          <rdf:RDF>
            <rdf:Description rdf:about="#M_2kmb_m">
              <bqbiol:is>
                <rdf:Bag>
                  <rdf:li rdf:resource="http://identifiers.org/chebi/CHEBI:16723" />
                  <rdf:li rdf:resource="http://identifiers.org/kegg.compound/C01180" />
                </rdf:Bag>
              </bqbiol:is>
            </rdf:Description>
          </rdf:RDF>
        </sbml:annotation>
      </species>
      <species boundaryCondition="false" compartment="cytosol" constant="false" hasOnlySubstanceUnits="false" id="M_5g2oxpt_c" name="2-ketoarginine" fbc:charge="0" fbc:chemicalFormula="C6H11N3O3" />
      <species boundaryCondition="false" compartment="mitochondrion" constant="false" hasOnlySubstanceUnits="false" id="M_2maacoa_m" metaid="M_2maacoa_m" name="2-Methyl-3-acetoacetyl-CoA" fbc:charge="-4" fbc:chemicalFormula="C26H42N7O18P3S">
        <sbml:annotation>
          <rdf:RDF>
            <rdf:Description rdf:about="#M_2maacoa_m">
              <bqbiol:is>
                <rdf:Bag>
                  <rdf:li rdf:resource="http://identifiers.org/chebi/CHEBI:57335" />
                  <rdf:li rdf:resource="http://identifiers.org/kegg.compound/C03344" />
                </rdf:Bag>
              </bqbiol:is>
            </rdf:Description>
          </rdf:RDF>
        </sbml:annotation>
      </species>
      <species boundaryCondition="false" compartment="cytosol" constant="false" hasOnlySubstanceUnits="false" id="M_2maacoa_c" metaid="M_2maacoa_c" name="2-Methyl-3-acetoacetyl-CoA" fbc:charge="-4" fbc:chemicalFormula="C26H42N7O18P3S">
        <sbml:annotation>
          <rdf:RDF>
            <rdf:Description rdf:about="#M_2maacoa_c">
              <bqbiol:is>
                <rdf:Bag>
                  <rdf:li rdf:resource="http://identifiers.org/chebi/CHEBI:57335" />
                  <rdf:li rdf:resource="http://identifiers.org/kegg.compound/C03344" />
                </rdf:Bag>
              </bqbiol:is>
            </rdf:Description>
          </rdf:RDF>
        </sbml:annotation>
      </species>
      <species boundaryCondition="false" compartment="mitochondrion" constant="false" hasOnlySubstanceUnits="false" id="M_2mop_m" metaid="M_2mop_m" name="2-Methyl-3-oxopropanoate" fbc:charge="-1" fbc:chemicalFormula="C4H6O3">
        <sbml:annotation>
          <rdf:RDF>
            <rdf:Description rdf:about="#M_2mop_m">
              <bqbiol:is>
                <rdf:Bag>
                  <rdf:li rdf:resource="http://identifiers.org/chebi/CHEBI:57700" />
                </rdf:Bag>
              </bqbiol:is>
            </rdf:Description>
          </rdf:RDF>
        </sbml:annotation>
      </species>
      <species boundaryCondition="false" compartment="mitochondrion" constant="false" hasOnlySubstanceUnits="false" id="M_2mbcoa_m" metaid="M_2mbcoa_m" name="2-Methylbutanoyl-CoA" fbc:charge="-4" fbc:chemicalFormula="C26H44N7O17P3S">
        <sbml:annotation>
          <rdf:RDF>
            <rdf:Description rdf:about="#M_2mbcoa_m">
              <bqbiol:is>
                <rdf:Bag>
                  <rdf:li rdf:resource="http://identifiers.org/chebi/CHEBI:15477" />
                  <rdf:li rdf:resource="http://identifiers.org/kegg.compound/C01033" />
                </rdf:Bag>
              </bqbiol:is>
            </rdf:Description>
          </rdf:RDF>
        </sbml:annotation>
      </species>
      <species boundaryCondition="false" compartment="cytosol" constant="false" hasOnlySubstanceUnits="false" id="M_2mbcoa_c" metaid="M_2mbcoa_c" name="2-Methylbutanoyl-CoA" fbc:charge="-4" fbc:chemicalFormula="C26H44N7O17P3S">
        <sbml:annotation>
          <rdf:RDF>
            <rdf:Description rdf:about="#M_2mbcoa_c">
              <bqbiol:is>
                <rdf:Bag>
                  <rdf:li rdf:resource="http://identifiers.org/chebi/CHEBI:15477" />
                  <rdf:li rdf:resource="http://identifiers.org/kegg.compound/C01033" />
                </rdf:Bag>
              </bqbiol:is>
            </rdf:Description>
          </rdf:RDF>
        </sbml:annotation>
      </species>
      <species boundaryCondition="false" compartment="cytosol" constant="false" hasOnlySubstanceUnits="false" id="M_2mp2coa_c" metaid="M_2mp2coa_c" name="2-Methylprop-2-enoyl-CoA" fbc:charge="-4" fbc:chemicalFormula="C25H40N7O17P3S">
        <sbml:annotation>
          <rdf:RDF>
            <rdf:Description rdf:about="#M_2mp2coa_c">
              <bqbiol:is>
                <rdf:Bag>
                  <rdf:li rdf:resource="http://identifiers.org/chebi/CHEBI:62500" />
                  <rdf:li rdf:resource="http://identifiers.org/kegg.compound/C03460" />
                </rdf:Bag>
              </bqbiol:is>
            </rdf:Description>
          </rdf:RDF>
        </sbml:annotation>
      </species>
      <species boundaryCondition="false" compartment="mitochondrion" constant="false" hasOnlySubstanceUnits="false" id="M_2mp2coa_m" metaid="M_2mp2coa_m" name="2-Methylprop-2-enoyl-CoA" fbc:charge="-4" fbc:chemicalFormula="C25H40N7O17P3S">
        <sbml:annotation>
          <rdf:RDF>
            <rdf:Description rdf:about="#M_2mp2coa_m">
              <bqbiol:is>
                <rdf:Bag>
                  <rdf:li rdf:resource="http://identifiers.org/chebi/CHEBI:62500" />
                  <rdf:li rdf:resource="http://identifiers.org/kegg.compound/C03460" />
                </rdf:Bag>
              </bqbiol:is>
            </rdf:Description>
          </rdf:RDF>
        </sbml:annotation>
      </species>
      <species boundaryCondition="false" compartment="mitochondrion" constant="false" hasOnlySubstanceUnits="false" id="M_npmmoxbq_m" metaid="M_npmmoxbq_m" name="2-nonaprenyl-3-methyl-6-methoxy-1,4-benzoquinol" fbc:charge="0" fbc:chemicalFormula="C58H82O3">
        <sbml:annotation>
          <rdf:RDF>
            <rdf:Description rdf:about="#M_npmmoxbq_m">
              <bqbiol:is>
                <rdf:Bag>
                  <rdf:li rdf:resource="http://identifiers.org/chebi/CHEBI:84531" />
                </rdf:Bag>
              </bqbiol:is>
            </rdf:Description>
          </rdf:RDF>
        </sbml:annotation>
      </species>
      <species boundaryCondition="false" compartment="mitochondrion" constant="false" hasOnlySubstanceUnits="false" id="M_2np6mobq_me_m" metaid="M_2np6mobq_me_m" name="2-nonaprenyl-3-methyl-6-methoxy-1,4-benzoquinone" fbc:charge="0">
        <sbml:annotation>
          <rdf:RDF>
            <rdf:Description rdf:about="#M_2np6mobq_me_m">
              <bqbiol:is>
                <rdf:Bag>
                  <rdf:li rdf:resource="http://identifiers.org/chebi/CHEBI:84531" />
                </rdf:Bag>
              </bqbiol:is>
            </rdf:Description>
          </rdf:RDF>
        </sbml:annotation>
      </species>
      <species boundaryCondition="false" compartment="mitochondrion" constant="false" hasOnlySubstanceUnits="false" id="M_npmoxbq_m" metaid="M_npmoxbq_m" name="2-nonaprenyl-6-methoxy-1,4-benzoquinol" fbc:charge="0">
        <sbml:annotation>
          <rdf:RDF>
            <rdf:Description rdf:about="#M_npmoxbq_m">
              <bqbiol:is>
                <rdf:Bag>
                  <rdf:li rdf:resource="http://identifiers.org/chebi/CHEBI:84529" />
                </rdf:Bag>
              </bqbiol:is>
            </rdf:Description>
          </rdf:RDF>
        </sbml:annotation>
      </species>
      <species boundaryCondition="false" compartment="mitochondrion" constant="false" hasOnlySubstanceUnits="false" id="M_2np6mobq_m" metaid="M_2np6mobq_m" name="2-nonaprenyl-6-methoxy-1,4-benzoquinone" fbc:charge="0">
        <sbml:annotation>
          <rdf:RDF>
            <rdf:Description rdf:about="#M_2np6mobq_m">
              <bqbiol:is>
                <rdf:Bag>
                  <rdf:li rdf:resource="http://identifiers.org/chebi/CHEBI:84529" />
                </rdf:Bag>
              </bqbiol:is>
            </rdf:Description>
          </rdf:RDF>
        </sbml:annotation>
      </species>
      <species boundaryCondition="false" compartment="mitochondrion" constant="false" hasOnlySubstanceUnits="false" id="M_npmoxph_m" metaid="M_npmoxph_m" name="2-nonaprenyl-6-methoxyphenol" fbc:charge="0">
        <sbml:annotation>
          <rdf:RDF>
            <rdf:Description rdf:about="#M_npmoxph_m">
              <bqbiol:is>
                <rdf:Bag>
                  <rdf:li rdf:resource="http://identifiers.org/chebi/CHEBI:84522" />
                </rdf:Bag>
              </bqbiol:is>
            </rdf:Description>
          </rdf:RDF>
        </sbml:annotation>
      </species>
      <species boundaryCondition="false" compartment="mitochondrion" constant="false" hasOnlySubstanceUnits="false" id="M_2np6mep_m" metaid="M_2np6mep_m" name="2-nonaprenyl-6-methoxyphenol" fbc:charge="0">
        <sbml:annotation>
          <rdf:RDF>
            <rdf:Description rdf:about="#M_2np6mep_m">
              <bqbiol:is>
                <rdf:Bag>
                  <rdf:li rdf:resource="http://identifiers.org/chebi/CHEBI:84522" />
                </rdf:Bag>
              </bqbiol:is>
            </rdf:Description>
          </rdf:RDF>
        </sbml:annotation>
      </species>
      <species boundaryCondition="false" compartment="mitochondrion" constant="false" hasOnlySubstanceUnits="false" id="M_2oxoadp_m" metaid="M_2oxoadp_m" name="2-Oxoadipate" fbc:charge="-2" fbc:chemicalFormula="C6H8O5">
        <sbml:annotation>
          <rdf:RDF>
            <rdf:Description rdf:about="#M_2oxoadp_m">
              <bqbiol:is>
                <rdf:Bag>
                  <rdf:li rdf:resource="http://identifiers.org/chebi/CHEBI:57499" />
                  <rdf:li rdf:resource="http://identifiers.org/kegg.compound/C00322" />
                </rdf:Bag>
              </bqbiol:is>
            </rdf:Description>
          </rdf:RDF>
        </sbml:annotation>
      </species>
      <species boundaryCondition="false" compartment="cytosol" constant="false" hasOnlySubstanceUnits="false" id="M_2oxoadp_c" metaid="M_2oxoadp_c" name="2-Oxoadipate" fbc:charge="-2" fbc:chemicalFormula="C6H8O5">
        <sbml:annotation>
          <rdf:RDF>
            <rdf:Description rdf:about="#M_2oxoadp_c">
              <bqbiol:is>
                <rdf:Bag>
                  <rdf:li rdf:resource="http://identifiers.org/chebi/CHEBI:57499" />
                  <rdf:li rdf:resource="http://identifiers.org/kegg.compound/C00322" />
                </rdf:Bag>
              </bqbiol:is>
            </rdf:Description>
          </rdf:RDF>
        </sbml:annotation>
      </species>
      <species boundaryCondition="false" compartment="cytosol" constant="false" hasOnlySubstanceUnits="false" id="M_2obut_c" metaid="M_2obut_c" name="2-Oxobutanoate" fbc:charge="-1" fbc:chemicalFormula="C4H6O3">
        <sbml:annotation>
          <rdf:RDF>
            <rdf:Description rdf:about="#M_2obut_c">
              <bqbiol:is>
                <rdf:Bag>
                  <rdf:li rdf:resource="http://identifiers.org/chebi/CHEBI:16763" />
                  <rdf:li rdf:resource="http://identifiers.org/kegg.compound/C00109" />
                </rdf:Bag>
              </bqbiol:is>
            </rdf:Description>
          </rdf:RDF>
        </sbml:annotation>
      </species>
      <species boundaryCondition="false" compartment="mitochondrion" constant="false" hasOnlySubstanceUnits="false" id="M_2obut_m" metaid="M_2obut_m" name="2-Oxobutanoate" fbc:charge="-1" fbc:chemicalFormula="C4H6O3">
        <sbml:annotation>
          <rdf:RDF>
            <rdf:Description rdf:about="#M_2obut_m">
              <bqbiol:is>
                <rdf:Bag>
                  <rdf:li rdf:resource="http://identifiers.org/chebi/CHEBI:16763" />
                  <rdf:li rdf:resource="http://identifiers.org/kegg.compound/C00109" />
                </rdf:Bag>
              </bqbiol:is>
            </rdf:Description>
          </rdf:RDF>
        </sbml:annotation>
      </species>
      <species boundaryCondition="false" compartment="extracellular" constant="false" hasOnlySubstanceUnits="false" id="M_akg_e" metaid="M_akg_e" name="2-Oxoglutarate" fbc:charge="-2" fbc:chemicalFormula="C5H6O5">
        <sbml:annotation>
          <rdf:RDF>
            <rdf:Description rdf:about="#M_akg_e">
              <bqbiol:is>
                <rdf:Bag>
                  <rdf:li rdf:resource="http://identifiers.org/chebi/CHEBI:16810" />
                  <rdf:li rdf:resource="http://identifiers.org/kegg.compound/C00026" />
                </rdf:Bag>
              </bqbiol:is>
            </rdf:Description>
          </rdf:RDF>
        </sbml:annotation>
      </species>
      <species boundaryCondition="false" compartment="cytosol" constant="false" hasOnlySubstanceUnits="false" id="M_akg_c" metaid="M_akg_c" name="2-Oxoglutarate" fbc:charge="-2" fbc:chemicalFormula="C5H6O5">
        <sbml:annotation>
          <rdf:RDF>
            <rdf:Description rdf:about="#M_akg_c">
              <bqbiol:is>
                <rdf:Bag>
                  <rdf:li rdf:resource="http://identifiers.org/chebi/CHEBI:16810" />
                  <rdf:li rdf:resource="http://identifiers.org/kegg.compound/C00026" />
                </rdf:Bag>
              </bqbiol:is>
            </rdf:Description>
          </rdf:RDF>
        </sbml:annotation>
      </species>
      <species boundaryCondition="false" compartment="mitochondrion" constant="false" hasOnlySubstanceUnits="false" id="M_akg_m" metaid="M_akg_m" name="2-Oxoglutarate" fbc:charge="-2" fbc:chemicalFormula="C5H6O5">
        <sbml:annotation>
          <rdf:RDF>
            <rdf:Description rdf:about="#M_akg_m">
              <bqbiol:is>
                <rdf:Bag>
                  <rdf:li rdf:resource="http://identifiers.org/chebi/CHEBI:16810" />
                  <rdf:li rdf:resource="http://identifiers.org/kegg.compound/C00026" />
                </rdf:Bag>
              </bqbiol:is>
            </rdf:Description>
          </rdf:RDF>
        </sbml:annotation>
      </species>
      <species boundaryCondition="false" compartment="nucleus" constant="false" hasOnlySubstanceUnits="false" id="M_akg_n" metaid="M_akg_n" name="2-Oxoglutarate" fbc:charge="-2" fbc:chemicalFormula="C5H6O5">
        <sbml:annotation>
          <rdf:RDF>
            <rdf:Description rdf:about="#M_akg_n">
              <bqbiol:is>
                <rdf:Bag>
                  <rdf:li rdf:resource="http://identifiers.org/chebi/CHEBI:16810" />
                  <rdf:li rdf:resource="http://identifiers.org/kegg.compound/C00026" />
                </rdf:Bag>
              </bqbiol:is>
            </rdf:Description>
          </rdf:RDF>
        </sbml:annotation>
      </species>
      <species boundaryCondition="false" compartment="cytosol" constant="false" hasOnlySubstanceUnits="false" id="M_pad_c" metaid="M_pad_c" name="2-Phenylacetamide" fbc:charge="0" fbc:chemicalFormula="C8H9NO">
        <sbml:annotation>
          <rdf:RDF>
            <rdf:Description rdf:about="#M_pad_c">
              <bqbiol:is>
                <rdf:Bag>
                  <rdf:li rdf:resource="http://identifiers.org/chebi/CHEBI:16562" />
                  <rdf:li rdf:resource="http://identifiers.org/kegg.compound/C02505" />
                </rdf:Bag>
              </bqbiol:is>
            </rdf:Description>
          </rdf:RDF>
        </sbml:annotation>
      </species>
      <species boundaryCondition="false" compartment="extracellular" constant="false" hasOnlySubstanceUnits="false" id="M_pad_e" metaid="M_pad_e" name="2-Phenylacetamide" fbc:charge="0" fbc:chemicalFormula="C8H9NO">
        <sbml:annotation>
          <rdf:RDF>
            <rdf:Description rdf:about="#M_pad_e">
              <bqbiol:is>
                <rdf:Bag>
                  <rdf:li rdf:resource="http://identifiers.org/chebi/CHEBI:16562" />
                  <rdf:li rdf:resource="http://identifiers.org/kegg.compound/C02505" />
                </rdf:Bag>
              </bqbiol:is>
            </rdf:Description>
          </rdf:RDF>
        </sbml:annotation>
      </species>
      <species boundaryCondition="false" compartment="cytosol" constant="false" hasOnlySubstanceUnits="false" id="M_2pglyc_c" metaid="M_2pglyc_c" name="2-Phosphoglycolate" fbc:charge="-3" fbc:chemicalFormula="C2H5O6P">
        <sbml:annotation>
          <rdf:RDF>
            <rdf:Description rdf:about="#M_2pglyc_c">
              <bqbiol:is>
                <rdf:Bag>
                  <rdf:li rdf:resource="http://identifiers.org/chebi/CHEBI:58033" />
                  <rdf:li rdf:resource="http://identifiers.org/kegg.compound/C00988" />
                </rdf:Bag>
              </bqbiol:is>
            </rdf:Description>
          </rdf:RDF>
        </sbml:annotation>
      </species>
      <species boundaryCondition="false" compartment="cytosol" constant="false" hasOnlySubstanceUnits="false" id="M_2thexd_c" metaid="M_2thexd_c" name="trans-hexadec-2-enal" fbc:charge="0" fbc:chemicalFormula="C16H30O">
        <sbml:annotation>
          <rdf:RDF>
            <rdf:Description rdf:about="#M_2thexd_c">
              <bqbiol:is>
                <rdf:Bag>
                  <rdf:li rdf:resource="http://identifiers.org/chebi/CHEBI:17585" />
                  <rdf:li rdf:resource="http://identifiers.org/kegg.compound/C06123" />
                </rdf:Bag>
              </bqbiol:is>
            </rdf:Description>
          </rdf:RDF>
        </sbml:annotation>
      </species>
      <species boundaryCondition="false" compartment="cytosol" constant="false" hasOnlySubstanceUnits="false" id="M_34hpl_c" metaid="M_34hpl_c" name="3-(4-Hydroxyphenyl)lactate" fbc:charge="-1" fbc:chemicalFormula="C9H10O4">
        <sbml:annotation>
          <rdf:RDF>
            <rdf:Description rdf:about="#M_34hpl_c">
              <bqbiol:is>
                <rdf:Bag>
                  <rdf:li rdf:resource="http://identifiers.org/chebi/CHEBI:36659" />
                  <rdf:li rdf:resource="http://identifiers.org/kegg.compound/C03672" />
                </rdf:Bag>
              </bqbiol:is>
            </rdf:Description>
          </rdf:RDF>
        </sbml:annotation>
      </species>
      <species boundaryCondition="false" compartment="mitochondrion" constant="false" hasOnlySubstanceUnits="false" id="M_34hpl_m" metaid="M_34hpl_m" name="3-(4-Hydroxyphenyl)lactate" fbc:charge="-1" fbc:chemicalFormula="C9H10O4">
        <sbml:annotation>
          <rdf:RDF>
            <rdf:Description rdf:about="#M_34hpl_m">
              <bqbiol:is>
                <rdf:Bag>
                  <rdf:li rdf:resource="http://identifiers.org/chebi/CHEBI:36659" />
                  <rdf:li rdf:resource="http://identifiers.org/kegg.compound/C03672" />
                </rdf:Bag>
              </bqbiol:is>
            </rdf:Description>
          </rdf:RDF>
        </sbml:annotation>
      </species>
      <species boundaryCondition="false" compartment="nucleus" constant="false" hasOnlySubstanceUnits="false" id="M_34hpp_n" metaid="M_34hpp_n" name="3-(4-Hydroxyphenyl)pyruvate" fbc:charge="-1" fbc:chemicalFormula="C9H8O4">
        <sbml:annotation>
          <rdf:RDF>
            <rdf:Description rdf:about="#M_34hpp_n">
              <bqbiol:is>
                <rdf:Bag>
                  <rdf:li rdf:resource="http://identifiers.org/chebi/CHEBI:36242" />
                  <rdf:li rdf:resource="http://identifiers.org/kegg.compound/C01179" />
                </rdf:Bag>
              </bqbiol:is>
            </rdf:Description>
          </rdf:RDF>
        </sbml:annotation>
      </species>
      <species boundaryCondition="false" compartment="cytosol" constant="false" hasOnlySubstanceUnits="false" id="M_34hpp_c" metaid="M_34hpp_c" name="3-(4-Hydroxyphenyl)pyruvate" fbc:charge="-1" fbc:chemicalFormula="C9H8O4">
        <sbml:annotation>
          <rdf:RDF>
            <rdf:Description rdf:about="#M_34hpp_c">
              <bqbiol:is>
                <rdf:Bag>
                  <rdf:li rdf:resource="http://identifiers.org/chebi/CHEBI:36242" />
                  <rdf:li rdf:resource="http://identifiers.org/kegg.compound/C01179" />
                </rdf:Bag>
              </bqbiol:is>
            </rdf:Description>
          </rdf:RDF>
        </sbml:annotation>
      </species>
      <species boundaryCondition="false" compartment="mitochondrion" constant="false" hasOnlySubstanceUnits="false" id="M_34hpp_m" metaid="M_34hpp_m" name="3-(4-Hydroxyphenyl)pyruvate" fbc:charge="-1" fbc:chemicalFormula="C9H8O4">
        <sbml:annotation>
          <rdf:RDF>
            <rdf:Description rdf:about="#M_34hpp_m">
              <bqbiol:is>
                <rdf:Bag>
                  <rdf:li rdf:resource="http://identifiers.org/chebi/CHEBI:36242" />
                  <rdf:li rdf:resource="http://identifiers.org/kegg.compound/C01179" />
                </rdf:Bag>
              </bqbiol:is>
            </rdf:Description>
          </rdf:RDF>
        </sbml:annotation>
      </species>
      <species boundaryCondition="false" compartment="cytosol" constant="false" hasOnlySubstanceUnits="false" id="M_34dhphe_c" metaid="M_34dhphe_c" name="3,4-Dihydroxy-L-phenylalanine" fbc:charge="0" fbc:chemicalFormula="C9H11NO4">
        <sbml:annotation>
          <rdf:RDF>
            <rdf:Description rdf:about="#M_34dhphe_c">
              <bqbiol:is>
                <rdf:Bag>
                  <rdf:li rdf:resource="http://identifiers.org/chebi/CHEBI:15765" />
                  <rdf:li rdf:resource="http://identifiers.org/kegg.compound/C00355" />
                </rdf:Bag>
              </bqbiol:is>
            </rdf:Description>
          </rdf:RDF>
        </sbml:annotation>
      </species>
      <species boundaryCondition="false" compartment="extracellular" constant="false" hasOnlySubstanceUnits="false" id="M_34dhphe_e" metaid="M_34dhphe_e" name="3,4-Dihydroxy-L-phenylalanine" fbc:charge="0" fbc:chemicalFormula="C9H11NO4">
        <sbml:annotation>
          <rdf:RDF>
            <rdf:Description rdf:about="#M_34dhphe_e">
              <bqbiol:is>
                <rdf:Bag>
                  <rdf:li rdf:resource="http://identifiers.org/chebi/CHEBI:15765" />
                  <rdf:li rdf:resource="http://identifiers.org/kegg.compound/C00355" />
                </rdf:Bag>
              </bqbiol:is>
            </rdf:Description>
          </rdf:RDF>
        </sbml:annotation>
      </species>
      <species boundaryCondition="false" compartment="cytosol" constant="false" hasOnlySubstanceUnits="false" id="M_34dhmald_c" metaid="M_34dhmald_c" name="3,4-Dihydroxymandelaldehyde" fbc:charge="0" fbc:chemicalFormula="C8H8O4">
        <sbml:annotation>
          <rdf:RDF>
            <rdf:Description rdf:about="#M_34dhmald_c">
              <bqbiol:is>
                <rdf:Bag>
                  <rdf:li rdf:resource="http://identifiers.org/chebi/CHEBI:27852" />
                  <rdf:li rdf:resource="http://identifiers.org/kegg.compound/C05577" />
                </rdf:Bag>
              </bqbiol:is>
            </rdf:Description>
          </rdf:RDF>
        </sbml:annotation>
      </species>
      <species boundaryCondition="false" compartment="cytosol" constant="false" hasOnlySubstanceUnits="false" id="M_34dhpac_c" metaid="M_34dhpac_c" name="3,4-dihydroxyphenylacetaldehyde" fbc:charge="0" fbc:chemicalFormula="C8H8O3">
        <sbml:annotation>
          <rdf:RDF>
            <rdf:Description rdf:about="#M_34dhpac_c">
              <bqbiol:is>
                <rdf:Bag>
                  <rdf:li rdf:resource="http://identifiers.org/chebi/CHEBI:27978" />
                  <rdf:li rdf:resource="http://identifiers.org/kegg.compound/C04043" />
                </rdf:Bag>
              </bqbiol:is>
            </rdf:Description>
          </rdf:RDF>
        </sbml:annotation>
      </species>
      <species boundaryCondition="false" compartment="cytosol" constant="false" hasOnlySubstanceUnits="false" id="M_34dhpha_c" metaid="M_34dhpha_c" name="3,4-dihydroxyphenylacetate" fbc:charge="-1" fbc:chemicalFormula="C8H8O4">
        <sbml:annotation>
          <rdf:RDF>
            <rdf:Description rdf:about="#M_34dhpha_c">
              <bqbiol:is>
                <rdf:Bag>
                  <rdf:li rdf:resource="http://identifiers.org/chebi/CHEBI:17612" />
                  <rdf:li rdf:resource="http://identifiers.org/kegg.compound/C01161" />
                </rdf:Bag>
              </bqbiol:is>
            </rdf:Description>
          </rdf:RDF>
        </sbml:annotation>
      </species>
      <species boundaryCondition="false" compartment="cytosol" constant="false" hasOnlySubstanceUnits="false" id="M_34dhoxpeg_c" metaid="M_34dhoxpeg_c" name="3,4-Dihydroxyphenylethyleneglycol" fbc:charge="0" fbc:chemicalFormula="C8H10O4">
        <sbml:annotation>
          <rdf:RDF>
            <rdf:Description rdf:about="#M_34dhoxpeg_c">
              <bqbiol:is>
                <rdf:Bag>
                  <rdf:li rdf:resource="http://identifiers.org/chebi/CHEBI:1387" />
                  <rdf:li rdf:resource="http://identifiers.org/kegg.compound/C05576" />
                </rdf:Bag>
              </bqbiol:is>
            </rdf:Description>
          </rdf:RDF>
        </sbml:annotation>
      </species>
      <species boundaryCondition="false" compartment="extracellular" constant="false" hasOnlySubstanceUnits="false" id="M_34dhoxpeg_e" metaid="M_34dhoxpeg_e" name="3,4-Dihydroxyphenylethyleneglycol" fbc:charge="0" fbc:chemicalFormula="C8H10O4">
        <sbml:annotation>
          <rdf:RDF>
            <rdf:Description rdf:about="#M_34dhoxpeg_e">
              <bqbiol:is>
                <rdf:Bag>
                  <rdf:li rdf:resource="http://identifiers.org/chebi/CHEBI:1387" />
                  <rdf:li rdf:resource="http://identifiers.org/kegg.compound/C05576" />
                </rdf:Bag>
              </bqbiol:is>
            </rdf:Description>
          </rdf:RDF>
        </sbml:annotation>
      </species>
      <species boundaryCondition="false" compartment="nucleus" constant="false" hasOnlySubstanceUnits="false" id="M_8bppoldm_n" name="3,5-bisdiphosphoinositol-1D-myo-inositol (2,3,4,6)tetrakisphosphate" fbc:charge="-13" />
      <species boundaryCondition="false" compartment="cytosol" constant="false" hasOnlySubstanceUnits="false" id="M_8bppoldm_c" name="3,5-bisdiphosphoinositol-1D-myo-inositol (2,3,4,6)tetrakisphosphate" fbc:charge="-13" />
      <species boundaryCondition="false" compartment="nucleus" constant="false" hasOnlySubstanceUnits="false" id="M_35cgmp_n" metaid="M_35cgmp_n" name="3,5-Cyclic GMP" fbc:charge="-1" fbc:chemicalFormula="C10H11N5O7P">
        <sbml:annotation>
          <rdf:RDF>
            <rdf:Description rdf:about="#M_35cgmp_n">
              <bqbiol:is>
                <rdf:Bag>
                  <rdf:li rdf:resource="http://identifiers.org/chebi/CHEBI:57746" />
                </rdf:Bag>
              </bqbiol:is>
            </rdf:Description>
          </rdf:RDF>
        </sbml:annotation>
      </species>
      <species boundaryCondition="false" compartment="cytosol" constant="false" hasOnlySubstanceUnits="false" id="M_35cgmp_c" metaid="M_35cgmp_c" name="3,5-Cyclic GMP" fbc:charge="-1" fbc:chemicalFormula="C10H11N5O7P">
        <sbml:annotation>
          <rdf:RDF>
            <rdf:Description rdf:about="#M_35cgmp_c">
              <bqbiol:is>
                <rdf:Bag>
                  <rdf:li rdf:resource="http://identifiers.org/chebi/CHEBI:57746" />
                </rdf:Bag>
              </bqbiol:is>
            </rdf:Description>
          </rdf:RDF>
        </sbml:annotation>
      </species>
      <species boundaryCondition="false" compartment="mitochondrion" constant="false" hasOnlySubstanceUnits="false" id="M_35cgmp_m" metaid="M_35cgmp_m" name="3,5-Cyclic GMP" fbc:charge="-1" fbc:chemicalFormula="C10H11N5O7P">
        <sbml:annotation>
          <rdf:RDF>
            <rdf:Description rdf:about="#M_35cgmp_m">
              <bqbiol:is>
                <rdf:Bag>
                  <rdf:li rdf:resource="http://identifiers.org/chebi/CHEBI:57746" />
                </rdf:Bag>
              </bqbiol:is>
            </rdf:Description>
          </rdf:RDF>
        </sbml:annotation>
      </species>
      <species boundaryCondition="false" compartment="extracellular" constant="false" hasOnlySubstanceUnits="false" id="M_35cgmp_e" metaid="M_35cgmp_e" name="3,5-Cyclic GMP" fbc:charge="-1" fbc:chemicalFormula="C10H11N5O7P">
        <sbml:annotation>
          <rdf:RDF>
            <rdf:Description rdf:about="#M_35cgmp_e">
              <bqbiol:is>
                <rdf:Bag>
                  <rdf:li rdf:resource="http://identifiers.org/chebi/CHEBI:57746" />
                </rdf:Bag>
              </bqbiol:is>
            </rdf:Description>
          </rdf:RDF>
        </sbml:annotation>
      </species>
      <species boundaryCondition="false" compartment="cytosol" constant="false" hasOnlySubstanceUnits="false" id="M_35diotyr_c" metaid="M_35diotyr_c" name="3,5-Diiodo-L-tyrosine" fbc:charge="0" fbc:chemicalFormula="C9H9I2NO3">
        <sbml:annotation>
          <rdf:RDF>
            <rdf:Description rdf:about="#M_35diotyr_c">
              <bqbiol:is>
                <rdf:Bag>
                  <rdf:li rdf:resource="http://identifiers.org/chebi/CHEBI:15768" />
                  <rdf:li rdf:resource="http://identifiers.org/kegg.compound/C01060" />
                </rdf:Bag>
              </bqbiol:is>
            </rdf:Description>
          </rdf:RDF>
        </sbml:annotation>
      </species>
      <species boundaryCondition="false" compartment="cytosol" constant="false" hasOnlySubstanceUnits="false" id="M_xoltetrol_c" metaid="M_xoltetrol_c" name="3alpha,7alpha,12alpha,26-Tetrahydroxy-5beta-cholestane" fbc:charge="0" fbc:chemicalFormula="C27H48O4">
        <sbml:annotation>
          <rdf:RDF>
            <rdf:Description rdf:about="#M_xoltetrol_c">
              <bqbiol:is>
                <rdf:Bag>
                  <rdf:li rdf:resource="http://identifiers.org/chebi/CHEBI:17278" />
                  <rdf:li rdf:resource="http://identifiers.org/kegg.compound/C05446" />
                </rdf:Bag>
              </bqbiol:is>
            </rdf:Description>
          </rdf:RDF>
        </sbml:annotation>
      </species>
      <species boundaryCondition="false" compartment="mitochondrion" constant="false" hasOnlySubstanceUnits="false" id="M_xoltetrol_m" metaid="M_xoltetrol_m" name="3alpha,7alpha,12alpha,26-Tetrahydroxy-5beta-cholestane" fbc:charge="0" fbc:chemicalFormula="C27H48O4">
        <sbml:annotation>
          <rdf:RDF>
            <rdf:Description rdf:about="#M_xoltetrol_m">
              <bqbiol:is>
                <rdf:Bag>
                  <rdf:li rdf:resource="http://identifiers.org/chebi/CHEBI:17278" />
                  <rdf:li rdf:resource="http://identifiers.org/kegg.compound/C05446" />
                </rdf:Bag>
              </bqbiol:is>
            </rdf:Description>
          </rdf:RDF>
        </sbml:annotation>
      </species>
      <species boundaryCondition="false" compartment="cytosol" constant="false" hasOnlySubstanceUnits="false" id="M_cholcoaone_c" metaid="M_cholcoaone_c" name="3alpha,7alpha,12alpha-Trihydroxy-5beta-24-oxocholestanoyl-CoA" fbc:charge="-4" fbc:chemicalFormula="C48H74N7O21P3S">
        <sbml:annotation>
          <rdf:RDF>
            <rdf:Description rdf:about="#M_cholcoaone_c">
              <bqbiol:is>
                <rdf:Bag>
                  <rdf:li rdf:resource="http://identifiers.org/chebi/CHEBI:58507" />
                </rdf:Bag>
              </bqbiol:is>
            </rdf:Description>
          </rdf:RDF>
        </sbml:annotation>
      </species>
      <species boundaryCondition="false" compartment="cytosol" constant="false" hasOnlySubstanceUnits="false" id="M_cholcoads_c" metaid="M_cholcoads_c" name="3alpha,7alpha,12alpha-Trihydroxy-5beta-cholest-24-enoyl-CoA" fbc:charge="-4" fbc:chemicalFormula="C48H74N7O20P3S">
        <sbml:annotation>
          <rdf:RDF>
            <rdf:Description rdf:about="#M_cholcoads_c">
              <bqbiol:is>
                <rdf:Bag>
                  <rdf:li rdf:resource="http://identifiers.org/chebi/CHEBI:59879" />
                </rdf:Bag>
              </bqbiol:is>
            </rdf:Description>
          </rdf:RDF>
        </sbml:annotation>
      </species>
      <species boundaryCondition="false" compartment="cytosol" constant="false" hasOnlySubstanceUnits="false" id="M_thcholst_c" metaid="M_thcholst_c" name="3alpha,7alpha,12alpha-Trihydroxy-5beta-cholestan-26-al" fbc:charge="0" fbc:chemicalFormula="C27H46O4">
        <sbml:annotation>
          <rdf:RDF>
            <rdf:Description rdf:about="#M_thcholst_c">
              <bqbiol:is>
                <rdf:Bag>
                  <rdf:li rdf:resource="http://identifiers.org/chebi/CHEBI:16466" />
                </rdf:Bag>
              </bqbiol:is>
            </rdf:Description>
          </rdf:RDF>
        </sbml:annotation>
      </species>
      <species boundaryCondition="false" compartment="mitochondrion" constant="false" hasOnlySubstanceUnits="false" id="M_thcholst_m" metaid="M_thcholst_m" name="3alpha,7alpha,12alpha-Trihydroxy-5beta-cholestan-26-al" fbc:charge="0" fbc:chemicalFormula="C27H46O4">
        <sbml:annotation>
          <rdf:RDF>
            <rdf:Description rdf:about="#M_thcholst_m">
              <bqbiol:is>
                <rdf:Bag>
                  <rdf:li rdf:resource="http://identifiers.org/chebi/CHEBI:16466" />
                </rdf:Bag>
              </bqbiol:is>
            </rdf:Description>
          </rdf:RDF>
        </sbml:annotation>
      </species>
      <species boundaryCondition="false" compartment="cytosol" constant="false" hasOnlySubstanceUnits="false" id="M_xoltriol_c" metaid="M_xoltriol_c" name="3alpha,7alpha,12alpha-Trihydroxy-5beta-cholestane" fbc:charge="0" fbc:chemicalFormula="C27H48O3">
        <sbml:annotation>
          <rdf:RDF>
            <rdf:Description rdf:about="#M_xoltriol_c">
              <bqbiol:is>
                <rdf:Bag>
                  <rdf:li rdf:resource="http://identifiers.org/chebi/CHEBI:16496" />
                  <rdf:li rdf:resource="http://identifiers.org/kegg.compound/C05454" />
                </rdf:Bag>
              </bqbiol:is>
            </rdf:Description>
          </rdf:RDF>
        </sbml:annotation>
      </species>
      <species boundaryCondition="false" compartment="mitochondrion" constant="false" hasOnlySubstanceUnits="false" id="M_xoltriol_m" metaid="M_xoltriol_m" name="3alpha,7alpha,12alpha-Trihydroxy-5beta-cholestane" fbc:charge="0" fbc:chemicalFormula="C27H48O3">
        <sbml:annotation>
          <rdf:RDF>
            <rdf:Description rdf:about="#M_xoltriol_m">
              <bqbiol:is>
                <rdf:Bag>
                  <rdf:li rdf:resource="http://identifiers.org/chebi/CHEBI:16496" />
                  <rdf:li rdf:resource="http://identifiers.org/kegg.compound/C05454" />
                </rdf:Bag>
              </bqbiol:is>
            </rdf:Description>
          </rdf:RDF>
        </sbml:annotation>
      </species>
      <species boundaryCondition="false" compartment="cytosol" constant="false" hasOnlySubstanceUnits="false" id="M_thcholstoic_c" metaid="M_thcholstoic_c" name="3alpha,7alpha,12alpha-Trihydroxy-5beta-cholestanoate" fbc:charge="-1" fbc:chemicalFormula="C27H46O5">
        <sbml:annotation>
          <rdf:RDF>
            <rdf:Description rdf:about="#M_thcholstoic_c">
              <bqbiol:is>
                <rdf:Bag>
                  <rdf:li rdf:resource="http://identifiers.org/chebi/CHEBI:85674" />
                </rdf:Bag>
              </bqbiol:is>
            </rdf:Description>
          </rdf:RDF>
        </sbml:annotation>
      </species>
      <species boundaryCondition="false" compartment="mitochondrion" constant="false" hasOnlySubstanceUnits="false" id="M_thcholstoic_m" metaid="M_thcholstoic_m" name="3alpha,7alpha,12alpha-Trihydroxy-5beta-cholestanoate" fbc:charge="-1" fbc:chemicalFormula="C27H46O5">
        <sbml:annotation>
          <rdf:RDF>
            <rdf:Description rdf:about="#M_thcholstoic_m">
              <bqbiol:is>
                <rdf:Bag>
                  <rdf:li rdf:resource="http://identifiers.org/chebi/CHEBI:85674" />
                </rdf:Bag>
              </bqbiol:is>
            </rdf:Description>
          </rdf:RDF>
        </sbml:annotation>
      </species>
      <species boundaryCondition="false" compartment="cytosol" constant="false" hasOnlySubstanceUnits="false" id="M_cholcoar_c" metaid="M_cholcoar_c" name="3alpha,7alpha,12alpha-Trihydroxy-5beta-cholestanoyl-CoA" fbc:charge="-4" fbc:chemicalFormula="C48H80N7O20P3S">
        <sbml:annotation>
          <rdf:RDF>
            <rdf:Description rdf:about="#M_cholcoar_c">
              <bqbiol:is>
                <rdf:Bag>
                  <rdf:li rdf:resource="http://identifiers.org/chebi/CHEBI:58677" />
                </rdf:Bag>
              </bqbiol:is>
            </rdf:Description>
          </rdf:RDF>
        </sbml:annotation>
      </species>
      <species boundaryCondition="false" compartment="cytosol" constant="false" hasOnlySubstanceUnits="false" id="M_cholcoas_c" metaid="M_cholcoas_c" name="3alpha,7alpha,12alpha-Trihydroxy-5beta-cholestanoyl-CoA(S)" fbc:charge="-4" fbc:chemicalFormula="C48H80N7O20P3S">
        <sbml:annotation>
          <rdf:RDF>
            <rdf:Description rdf:about="#M_cholcoas_c">
              <bqbiol:is>
                <rdf:Bag>
                  <rdf:li rdf:resource="http://identifiers.org/chebi/CHEBI:77251" />
                </rdf:Bag>
              </bqbiol:is>
            </rdf:Description>
          </rdf:RDF>
        </sbml:annotation>
      </species>
      <species boundaryCondition="false" compartment="cytosol" constant="false" hasOnlySubstanceUnits="false" id="M_3dhguln_c" metaid="M_3dhguln_c" name="3-Dehydro-L-gulonate" fbc:charge="-1" fbc:chemicalFormula="C6H9O7">
        <sbml:annotation>
          <rdf:RDF>
            <rdf:Description rdf:about="#M_3dhguln_c">
              <bqbiol:is>
                <rdf:Bag>
                  <rdf:li rdf:resource="http://identifiers.org/chebi/CHEBI:57655" />
                </rdf:Bag>
              </bqbiol:is>
            </rdf:Description>
          </rdf:RDF>
        </sbml:annotation>
      </species>
      <species boundaryCondition="false" compartment="cytosol" constant="false" hasOnlySubstanceUnits="false" id="M_3dsphgn_c" metaid="M_3dsphgn_c" name="3-Dehydrosphinganine" fbc:charge="1" fbc:chemicalFormula="C18H37NO2">
        <sbml:annotation>
          <rdf:RDF>
            <rdf:Description rdf:about="#M_3dsphgn_c">
              <bqbiol:is>
                <rdf:Bag>
                  <rdf:li rdf:resource="http://identifiers.org/chebi/CHEBI:58299" />
                  <rdf:li rdf:resource="http://identifiers.org/kegg.compound/C02934" />
                </rdf:Bag>
              </bqbiol:is>
            </rdf:Description>
          </rdf:RDF>
        </sbml:annotation>
      </species>
      <species boundaryCondition="false" compartment="mitochondrion" constant="false" hasOnlySubstanceUnits="false" id="M_3dmub_m" metaid="M_3dmub_m" name="3-demethylubiquinol-9" fbc:charge="-1">
        <sbml:annotation>
          <rdf:RDF>
            <rdf:Description rdf:about="#M_3dmub_m">
              <bqbiol:is>
                <rdf:Bag>
                  <rdf:li rdf:resource="http://identifiers.org/chebi/CHEBI:84423" />
                </rdf:Bag>
              </bqbiol:is>
            </rdf:Description>
          </rdf:RDF>
        </sbml:annotation>
      </species>
      <species boundaryCondition="false" compartment="nucleus" constant="false" hasOnlySubstanceUnits="false" id="M_3dpminol_n" metaid="M_3dpminol_n" name="3-diphospho-1D-myo-inositol (1,2,4,5,6)pentakisphosphate" fbc:charge="-12">
        <sbml:annotation>
          <rdf:RDF>
            <rdf:Description rdf:about="#M_3dpminol_n">
              <bqbiol:is>
                <rdf:Bag>
                  <rdf:li rdf:resource="http://identifiers.org/chebi/CHEBI:62922" />
                </rdf:Bag>
              </bqbiol:is>
            </rdf:Description>
          </rdf:RDF>
        </sbml:annotation>
      </species>
      <species boundaryCondition="false" compartment="cytosol" constant="false" hasOnlySubstanceUnits="false" id="M_3dpminol_c" metaid="M_3dpminol_c" name="3-diphospho-1D-myo-inositol (1,2,4,5,6)pentakisphosphate" fbc:charge="-12">
        <sbml:annotation>
          <rdf:RDF>
            <rdf:Description rdf:about="#M_3dpminol_c">
              <bqbiol:is>
                <rdf:Bag>
                  <rdf:li rdf:resource="http://identifiers.org/chebi/CHEBI:62922" />
                </rdf:Bag>
              </bqbiol:is>
            </rdf:Description>
          </rdf:RDF>
        </sbml:annotation>
      </species>
      <species boundaryCondition="false" compartment="nucleus" constant="false" hasOnlySubstanceUnits="false" id="M_3hmp_n" metaid="M_3hmp_n" name="3-Hydroxy-2-methylpropanoate" fbc:charge="0" fbc:chemicalFormula="C4H8O3">
        <sbml:annotation>
          <rdf:RDF>
            <rdf:Description rdf:about="#M_3hmp_n">
              <bqbiol:is>
                <rdf:Bag>
                  <rdf:li rdf:resource="http://identifiers.org/chebi/CHEBI:11805" />
                  <rdf:li rdf:resource="http://identifiers.org/kegg.compound/C01188" />
                </rdf:Bag>
              </bqbiol:is>
            </rdf:Description>
          </rdf:RDF>
        </sbml:annotation>
      </species>
      <species boundaryCondition="false" compartment="mitochondrion" constant="false" hasOnlySubstanceUnits="false" id="M_3hmp_m" metaid="M_3hmp_m" name="3-Hydroxy-2-methylpropanoate" fbc:charge="0" fbc:chemicalFormula="C4H8O3">
        <sbml:annotation>
          <rdf:RDF>
            <rdf:Description rdf:about="#M_3hmp_m">
              <bqbiol:is>
                <rdf:Bag>
                  <rdf:li rdf:resource="http://identifiers.org/chebi/CHEBI:11805" />
                  <rdf:li rdf:resource="http://identifiers.org/kegg.compound/C01188" />
                </rdf:Bag>
              </bqbiol:is>
            </rdf:Description>
          </rdf:RDF>
        </sbml:annotation>
      </species>
      <species boundaryCondition="false" compartment="cytosol" constant="false" hasOnlySubstanceUnits="false" id="M_3hmp_c" metaid="M_3hmp_c" name="3-Hydroxy-2-methylpropanoate" fbc:charge="0" fbc:chemicalFormula="C4H8O3">
        <sbml:annotation>
          <rdf:RDF>
            <rdf:Description rdf:about="#M_3hmp_c">
              <bqbiol:is>
                <rdf:Bag>
                  <rdf:li rdf:resource="http://identifiers.org/chebi/CHEBI:11805" />
                  <rdf:li rdf:resource="http://identifiers.org/kegg.compound/C01188" />
                </rdf:Bag>
              </bqbiol:is>
            </rdf:Description>
          </rdf:RDF>
        </sbml:annotation>
      </species>
      <species boundaryCondition="false" compartment="cytosol" constant="false" hasOnlySubstanceUnits="false" id="M_3hanthrn_c" metaid="M_3hanthrn_c" name="3-Hydroxyanthranilate" fbc:charge="-1" fbc:chemicalFormula="C7H7NO3">
        <sbml:annotation>
          <rdf:RDF>
            <rdf:Description rdf:about="#M_3hanthrn_c">
              <bqbiol:is>
                <rdf:Bag>
                  <rdf:li rdf:resource="http://identifiers.org/chebi/CHEBI:36559" />
                  <rdf:li rdf:resource="http://identifiers.org/kegg.compound/C00632" />
                </rdf:Bag>
              </bqbiol:is>
            </rdf:Description>
          </rdf:RDF>
        </sbml:annotation>
      </species>
      <species boundaryCondition="false" compartment="cytosol" constant="false" hasOnlySubstanceUnits="false" id="M_hoxdcoa_c" metaid="M_hoxdcoa_c" name="3-hydroxydocosanoyl-CoA" fbc:charge="-4" fbc:chemicalFormula="C43H74N7O18P3S">
        <sbml:annotation>
          <rdf:RDF>
            <rdf:Description rdf:about="#M_hoxdcoa_c">
              <bqbiol:is>
                <rdf:Bag>
                  <rdf:li rdf:resource="http://identifiers.org/chebi/CHEBI:76375" />
                </rdf:Bag>
              </bqbiol:is>
            </rdf:Description>
          </rdf:RDF>
        </sbml:annotation>
      </species>
      <species boundaryCondition="false" compartment="mitochondrion" constant="false" hasOnlySubstanceUnits="false" id="M_hoxdcoa_m" metaid="M_hoxdcoa_m" name="3-hydroxydocosanoyl-CoA" fbc:charge="-4" fbc:chemicalFormula="C43H74N7O18P3S">
        <sbml:annotation>
          <rdf:RDF>
            <rdf:Description rdf:about="#M_hoxdcoa_m">
              <bqbiol:is>
                <rdf:Bag>
                  <rdf:li rdf:resource="http://identifiers.org/chebi/CHEBI:76375" />
                </rdf:Bag>
              </bqbiol:is>
            </rdf:Description>
          </rdf:RDF>
        </sbml:annotation>
      </species>
      <species boundaryCondition="false" compartment="cytosol" constant="false" hasOnlySubstanceUnits="false" id="M_hoxiccoa_c" metaid="M_hoxiccoa_c" name="3-hydroxyicosanoyl-CoA" fbc:charge="-4" fbc:chemicalFormula="C41H70N7O18P3S">
        <sbml:annotation>
          <rdf:RDF>
            <rdf:Description rdf:about="#M_hoxiccoa_c">
              <bqbiol:is>
                <rdf:Bag>
                  <rdf:li rdf:resource="http://identifiers.org/chebi/CHEBI:76373" />
                </rdf:Bag>
              </bqbiol:is>
            </rdf:Description>
          </rdf:RDF>
        </sbml:annotation>
      </species>
      <species boundaryCondition="false" compartment="mitochondrion" constant="false" hasOnlySubstanceUnits="false" id="M_hoxiccoa_m" metaid="M_hoxiccoa_m" name="3-hydroxyicosanoyl-CoA" fbc:charge="-4" fbc:chemicalFormula="C41H70N7O18P3S">
        <sbml:annotation>
          <rdf:RDF>
            <rdf:Description rdf:about="#M_hoxiccoa_m">
              <bqbiol:is>
                <rdf:Bag>
                  <rdf:li rdf:resource="http://identifiers.org/chebi/CHEBI:76373" />
                </rdf:Bag>
              </bqbiol:is>
            </rdf:Description>
          </rdf:RDF>
        </sbml:annotation>
      </species>
      <species boundaryCondition="false" compartment="cytosol" constant="false" hasOnlySubstanceUnits="false" id="M_3hivcoa_c" metaid="M_3hivcoa_c" name="3-hydroxyisovaleryl-CoA" fbc:charge="-4" fbc:chemicalFormula="C26H44N7O18P3S">
        <sbml:annotation>
          <rdf:RDF>
            <rdf:Description rdf:about="#M_3hivcoa_c">
              <bqbiol:is>
                <rdf:Bag>
                  <rdf:li rdf:resource="http://identifiers.org/chebi/CHEBI:62555" />
                  <rdf:li rdf:resource="http://identifiers.org/kegg.compound/C05998" />
                </rdf:Bag>
              </bqbiol:is>
            </rdf:Description>
          </rdf:RDF>
        </sbml:annotation>
      </species>
      <species boundaryCondition="false" compartment="mitochondrion" constant="false" hasOnlySubstanceUnits="false" id="M_3hivcoa_m" metaid="M_3hivcoa_m" name="3-hydroxyisovaleryl-CoA" fbc:charge="-4" fbc:chemicalFormula="C26H44N7O18P3S">
        <sbml:annotation>
          <rdf:RDF>
            <rdf:Description rdf:about="#M_3hivcoa_m">
              <bqbiol:is>
                <rdf:Bag>
                  <rdf:li rdf:resource="http://identifiers.org/chebi/CHEBI:62555" />
                  <rdf:li rdf:resource="http://identifiers.org/kegg.compound/C05998" />
                </rdf:Bag>
              </bqbiol:is>
            </rdf:Description>
          </rdf:RDF>
        </sbml:annotation>
      </species>
      <species boundaryCondition="false" compartment="cytosol" constant="false" hasOnlySubstanceUnits="false" id="M_hLkynr_c" metaid="M_hLkynr_c" name="3-Hydroxy-L-kynurenine" fbc:charge="0" fbc:chemicalFormula="C10H12N2O4">
        <sbml:annotation>
          <rdf:RDF>
            <rdf:Description rdf:about="#M_hLkynr_c">
              <bqbiol:is>
                <rdf:Bag>
                  <rdf:li rdf:resource="http://identifiers.org/chebi/CHEBI:17380" />
                  <rdf:li rdf:resource="http://identifiers.org/kegg.compound/C02794" />
                </rdf:Bag>
              </bqbiol:is>
            </rdf:Description>
          </rdf:RDF>
        </sbml:annotation>
      </species>
      <species boundaryCondition="false" compartment="cytosol" constant="false" hasOnlySubstanceUnits="false" id="M_3htmelys_c" metaid="M_3htmelys_c" name="3-Hydroxy-N6,N6,N6-trimethyl-L-lysine" fbc:charge="1" fbc:chemicalFormula="C9H21N2O3">
        <sbml:annotation>
          <rdf:RDF>
            <rdf:Description rdf:about="#M_3htmelys_c">
              <bqbiol:is>
                <rdf:Bag>
                  <rdf:li rdf:resource="http://identifiers.org/chebi/CHEBI:15786" />
                  <rdf:li rdf:resource="http://identifiers.org/kegg.compound/C01259" />
                </rdf:Bag>
              </bqbiol:is>
            </rdf:Description>
          </rdf:RDF>
        </sbml:annotation>
      </species>
      <species boundaryCondition="false" compartment="nucleus" constant="false" hasOnlySubstanceUnits="false" id="M_3htmelys_n" metaid="M_3htmelys_n" name="3-Hydroxy-N6,N6,N6-trimethyl-L-lysine" fbc:charge="1" fbc:chemicalFormula="C9H21N2O3">
        <sbml:annotation>
          <rdf:RDF>
            <rdf:Description rdf:about="#M_3htmelys_n">
              <bqbiol:is>
                <rdf:Bag>
                  <rdf:li rdf:resource="http://identifiers.org/chebi/CHEBI:15786" />
                  <rdf:li rdf:resource="http://identifiers.org/kegg.compound/C01259" />
                </rdf:Bag>
              </bqbiol:is>
            </rdf:Description>
          </rdf:RDF>
        </sbml:annotation>
      </species>
      <species boundaryCondition="false" compartment="mitochondrion" constant="false" hasOnlySubstanceUnits="false" id="M_3htmelys_m" metaid="M_3htmelys_m" name="3-Hydroxy-N6,N6,N6-trimethyl-L-lysine" fbc:charge="1" fbc:chemicalFormula="C9H21N2O3">
        <sbml:annotation>
          <rdf:RDF>
            <rdf:Description rdf:about="#M_3htmelys_m">
              <bqbiol:is>
                <rdf:Bag>
                  <rdf:li rdf:resource="http://identifiers.org/chebi/CHEBI:15786" />
                  <rdf:li rdf:resource="http://identifiers.org/kegg.compound/C01259" />
                </rdf:Bag>
              </bqbiol:is>
            </rdf:Description>
          </rdf:RDF>
        </sbml:annotation>
      </species>
      <species boundaryCondition="false" compartment="nucleus" constant="false" hasOnlySubstanceUnits="false" id="M_3hpp_n" metaid="M_3hpp_n" name="3-Hydroxypropanoate" fbc:charge="-1" fbc:chemicalFormula="C3H6O3">
        <sbml:annotation>
          <rdf:RDF>
            <rdf:Description rdf:about="#M_3hpp_n">
              <bqbiol:is>
                <rdf:Bag>
                  <rdf:li rdf:resource="http://identifiers.org/chebi/CHEBI:16510" />
                  <rdf:li rdf:resource="http://identifiers.org/kegg.compound/C01013" />
                </rdf:Bag>
              </bqbiol:is>
            </rdf:Description>
          </rdf:RDF>
        </sbml:annotation>
      </species>
      <species boundaryCondition="false" compartment="mitochondrion" constant="false" hasOnlySubstanceUnits="false" id="M_3hpp_m" metaid="M_3hpp_m" name="3-Hydroxypropanoate" fbc:charge="-1" fbc:chemicalFormula="C3H6O3">
        <sbml:annotation>
          <rdf:RDF>
            <rdf:Description rdf:about="#M_3hpp_m">
              <bqbiol:is>
                <rdf:Bag>
                  <rdf:li rdf:resource="http://identifiers.org/chebi/CHEBI:16510" />
                  <rdf:li rdf:resource="http://identifiers.org/kegg.compound/C01013" />
                </rdf:Bag>
              </bqbiol:is>
            </rdf:Description>
          </rdf:RDF>
        </sbml:annotation>
      </species>
      <species boundaryCondition="false" compartment="cytosol" constant="false" hasOnlySubstanceUnits="false" id="M_3hpp_c" metaid="M_3hpp_c" name="3-Hydroxypropanoate" fbc:charge="-1" fbc:chemicalFormula="C3H6O3">
        <sbml:annotation>
          <rdf:RDF>
            <rdf:Description rdf:about="#M_3hpp_c">
              <bqbiol:is>
                <rdf:Bag>
                  <rdf:li rdf:resource="http://identifiers.org/chebi/CHEBI:16510" />
                  <rdf:li rdf:resource="http://identifiers.org/kegg.compound/C01013" />
                </rdf:Bag>
              </bqbiol:is>
            </rdf:Description>
          </rdf:RDF>
        </sbml:annotation>
      </species>
      <species boundaryCondition="false" compartment="nucleus" constant="false" hasOnlySubstanceUnits="false" id="M_3hpcoa_n" metaid="M_3hpcoa_n" name="3-Hydroxypropionyl-CoA" fbc:charge="-4" fbc:chemicalFormula="C24H40N7O18P3S">
        <sbml:annotation>
          <rdf:RDF>
            <rdf:Description rdf:about="#M_3hpcoa_n">
              <bqbiol:is>
                <rdf:Bag>
                  <rdf:li rdf:resource="http://identifiers.org/chebi/CHEBI:58528" />
                  <rdf:li rdf:resource="http://identifiers.org/kegg.compound/C05668" />
                </rdf:Bag>
              </bqbiol:is>
            </rdf:Description>
          </rdf:RDF>
        </sbml:annotation>
      </species>
      <species boundaryCondition="false" compartment="mitochondrion" constant="false" hasOnlySubstanceUnits="false" id="M_3hpcoa_m" metaid="M_3hpcoa_m" name="3-Hydroxypropionyl-CoA" fbc:charge="-4" fbc:chemicalFormula="C24H40N7O18P3S">
        <sbml:annotation>
          <rdf:RDF>
            <rdf:Description rdf:about="#M_3hpcoa_m">
              <bqbiol:is>
                <rdf:Bag>
                  <rdf:li rdf:resource="http://identifiers.org/chebi/CHEBI:58528" />
                  <rdf:li rdf:resource="http://identifiers.org/kegg.compound/C05668" />
                </rdf:Bag>
              </bqbiol:is>
            </rdf:Description>
          </rdf:RDF>
        </sbml:annotation>
      </species>
      <species boundaryCondition="false" compartment="cytosol" constant="false" hasOnlySubstanceUnits="false" id="M_3hpcoa_c" metaid="M_3hpcoa_c" name="3-Hydroxypropionyl-CoA" fbc:charge="-4" fbc:chemicalFormula="C24H40N7O18P3S">
        <sbml:annotation>
          <rdf:RDF>
            <rdf:Description rdf:about="#M_3hpcoa_c">
              <bqbiol:is>
                <rdf:Bag>
                  <rdf:li rdf:resource="http://identifiers.org/chebi/CHEBI:58528" />
                  <rdf:li rdf:resource="http://identifiers.org/kegg.compound/C05668" />
                </rdf:Bag>
              </bqbiol:is>
            </rdf:Description>
          </rdf:RDF>
        </sbml:annotation>
      </species>
      <species boundaryCondition="false" compartment="cytosol" constant="false" hasOnlySubstanceUnits="false" id="M_CE2249_c" metaid="M_CE2249_c" name="3-hydroxytetracosanoyl-CoA" fbc:charge="-4" fbc:chemicalFormula="C45H78N7O18P3S">
        <sbml:annotation>
          <rdf:RDF>
            <rdf:Description rdf:about="#M_CE2249_c">
              <bqbiol:is>
                <rdf:Bag>
                  <rdf:li rdf:resource="http://identifiers.org/chebi/CHEBI:65051" />
                </rdf:Bag>
              </bqbiol:is>
            </rdf:Description>
          </rdf:RDF>
        </sbml:annotation>
      </species>
      <species boundaryCondition="false" compartment="mitochondrion" constant="false" hasOnlySubstanceUnits="false" id="M_CE2249_m" metaid="M_CE2249_m" name="3-hydroxytetracosanoyl-CoA" fbc:charge="-4" fbc:chemicalFormula="C45H78N7O18P3S">
        <sbml:annotation>
          <rdf:RDF>
            <rdf:Description rdf:about="#M_CE2249_m">
              <bqbiol:is>
                <rdf:Bag>
                  <rdf:li rdf:resource="http://identifiers.org/chebi/CHEBI:65051" />
                </rdf:Bag>
              </bqbiol:is>
            </rdf:Description>
          </rdf:RDF>
        </sbml:annotation>
      </species>
      <species boundaryCondition="false" compartment="cytosol" constant="false" hasOnlySubstanceUnits="false" id="M_mercplac_c" metaid="M_mercplac_c" name="3-Mercaptolactate" fbc:charge="-1" fbc:chemicalFormula="C3H6O3S">
        <sbml:annotation>
          <rdf:RDF>
            <rdf:Description rdf:about="#M_mercplac_c">
              <bqbiol:is>
                <rdf:Bag>
                  <rdf:li rdf:resource="http://identifiers.org/chebi/CHEBI:28580" />
                </rdf:Bag>
              </bqbiol:is>
            </rdf:Description>
          </rdf:RDF>
        </sbml:annotation>
      </species>
      <species boundaryCondition="false" compartment="cytosol" constant="false" hasOnlySubstanceUnits="false" id="M_mercplaccys_c" name="3-mercaptolactate-cysteine disulfide" fbc:charge="-1" fbc:chemicalFormula="C6H11NO5S2" />
      <species boundaryCondition="false" compartment="extracellular" constant="false" hasOnlySubstanceUnits="false" id="M_mercplaccys_e" name="3-mercaptolactate-cysteine disulfide" fbc:charge="-1" fbc:chemicalFormula="C6H11NO5S2" />
      <species boundaryCondition="false" compartment="cytosol" constant="false" hasOnlySubstanceUnits="false" id="M_3mob_c" metaid="M_3mob_c" name="3-Methyl-2-oxobutanoate" fbc:charge="-1" fbc:chemicalFormula="C5H8O3">
        <sbml:annotation>
          <rdf:RDF>
            <rdf:Description rdf:about="#M_3mob_c">
              <bqbiol:is>
                <rdf:Bag>
                  <rdf:li rdf:resource="http://identifiers.org/chebi/CHEBI:11851" />
                  <rdf:li rdf:resource="http://identifiers.org/kegg.compound/C00141" />
                </rdf:Bag>
              </bqbiol:is>
            </rdf:Description>
          </rdf:RDF>
        </sbml:annotation>
      </species>
      <species boundaryCondition="false" compartment="mitochondrion" constant="false" hasOnlySubstanceUnits="false" id="M_3mob_m" metaid="M_3mob_m" name="3-Methyl-2-oxobutanoate" fbc:charge="-1" fbc:chemicalFormula="C5H8O3">
        <sbml:annotation>
          <rdf:RDF>
            <rdf:Description rdf:about="#M_3mob_m">
              <bqbiol:is>
                <rdf:Bag>
                  <rdf:li rdf:resource="http://identifiers.org/chebi/CHEBI:11851" />
                  <rdf:li rdf:resource="http://identifiers.org/kegg.compound/C00141" />
                </rdf:Bag>
              </bqbiol:is>
            </rdf:Description>
          </rdf:RDF>
        </sbml:annotation>
      </species>
      <species boundaryCondition="false" compartment="cytosol" constant="false" hasOnlySubstanceUnits="false" id="M_3mb2coa_c" metaid="M_3mb2coa_c" name="3-Methylbut-2-enoyl-CoA" fbc:charge="-4" fbc:chemicalFormula="C26H38N7O17P3S">
        <sbml:annotation>
          <rdf:RDF>
            <rdf:Description rdf:about="#M_3mb2coa_c">
              <bqbiol:is>
                <rdf:Bag>
                  <rdf:li rdf:resource="http://identifiers.org/chebi/CHEBI:57344" />
                </rdf:Bag>
              </bqbiol:is>
            </rdf:Description>
          </rdf:RDF>
        </sbml:annotation>
      </species>
      <species boundaryCondition="false" compartment="mitochondrion" constant="false" hasOnlySubstanceUnits="false" id="M_3mb2coa_m" metaid="M_3mb2coa_m" name="3-Methylbut-2-enoyl-CoA" fbc:charge="-4" fbc:chemicalFormula="C26H38N7O17P3S">
        <sbml:annotation>
          <rdf:RDF>
            <rdf:Description rdf:about="#M_3mb2coa_m">
              <bqbiol:is>
                <rdf:Bag>
                  <rdf:li rdf:resource="http://identifiers.org/chebi/CHEBI:57344" />
                </rdf:Bag>
              </bqbiol:is>
            </rdf:Description>
          </rdf:RDF>
        </sbml:annotation>
      </species>
      <species boundaryCondition="false" compartment="cytosol" constant="false" hasOnlySubstanceUnits="false" id="M_3mgcoa_c" metaid="M_3mgcoa_c" name="3-Methylglutaconyl-CoA" fbc:charge="-5" fbc:chemicalFormula="C27H37N7O19P3S">
        <sbml:annotation>
          <rdf:RDF>
            <rdf:Description rdf:about="#M_3mgcoa_c">
              <bqbiol:is>
                <rdf:Bag>
                  <rdf:li rdf:resource="http://identifiers.org/chebi/CHEBI:57346" />
                </rdf:Bag>
              </bqbiol:is>
            </rdf:Description>
          </rdf:RDF>
        </sbml:annotation>
      </species>
      <species boundaryCondition="false" compartment="mitochondrion" constant="false" hasOnlySubstanceUnits="false" id="M_3mgcoa_m" metaid="M_3mgcoa_m" name="3-Methylglutaconyl-CoA" fbc:charge="-5" fbc:chemicalFormula="C27H37N7O19P3S">
        <sbml:annotation>
          <rdf:RDF>
            <rdf:Description rdf:about="#M_3mgcoa_m">
              <bqbiol:is>
                <rdf:Bag>
                  <rdf:li rdf:resource="http://identifiers.org/chebi/CHEBI:57346" />
                </rdf:Bag>
              </bqbiol:is>
            </rdf:Description>
          </rdf:RDF>
        </sbml:annotation>
      </species>
      <species boundaryCondition="false" compartment="cytosol" constant="false" hasOnlySubstanceUnits="false" id="M_3mldz_c" metaid="M_3mldz_c" name="3-Methylimidazole acetaldehyde" fbc:charge="0" fbc:chemicalFormula="C6H8N2O">
        <sbml:annotation>
          <rdf:RDF>
            <rdf:Description rdf:about="#M_3mldz_c">
              <bqbiol:is>
                <rdf:Bag>
                  <rdf:li rdf:resource="http://identifiers.org/chebi/CHEBI:28104" />
                </rdf:Bag>
              </bqbiol:is>
            </rdf:Description>
          </rdf:RDF>
        </sbml:annotation>
      </species>
      <species boundaryCondition="false" compartment="cytosol" constant="false" hasOnlySubstanceUnits="false" id="M_3mlda_c" metaid="M_3mlda_c" name="3-Methylimidazoleacetic acid" fbc:charge="-1" fbc:chemicalFormula="C6H8N2O2">
        <sbml:annotation>
          <rdf:RDF>
            <rdf:Description rdf:about="#M_3mlda_c">
              <bqbiol:is>
                <rdf:Bag>
                  <rdf:li rdf:resource="http://identifiers.org/chebi/CHEBI:132918" />
                </rdf:Bag>
              </bqbiol:is>
            </rdf:Description>
          </rdf:RDF>
        </sbml:annotation>
      </species>
      <species boundaryCondition="false" compartment="extracellular" constant="false" hasOnlySubstanceUnits="false" id="M_3mlda_e" metaid="M_3mlda_e" name="3-Methylimidazoleacetic acid" fbc:charge="-1" fbc:chemicalFormula="C6H8N2O2">
        <sbml:annotation>
          <rdf:RDF>
            <rdf:Description rdf:about="#M_3mlda_e">
              <bqbiol:is>
                <rdf:Bag>
                  <rdf:li rdf:resource="http://identifiers.org/chebi/CHEBI:132918" />
                </rdf:Bag>
              </bqbiol:is>
            </rdf:Description>
          </rdf:RDF>
        </sbml:annotation>
      </species>
      <species boundaryCondition="false" compartment="mitochondrion" constant="false" hasOnlySubstanceUnits="false" id="M_npddhoxb_m" metaid="M_npddhoxb_m" name="3-nonaprenyl-4,5-dihydroxybenzoate" fbc:charge="-1" fbc:chemicalFormula="C52H77O4">
        <sbml:annotation>
          <rdf:RDF>
            <rdf:Description rdf:about="#M_npddhoxb_m">
              <bqbiol:is>
                <rdf:Bag>
                  <rdf:li rdf:resource="http://identifiers.org/chebi/CHEBI:62789" />
                </rdf:Bag>
              </bqbiol:is>
            </rdf:Description>
          </rdf:RDF>
        </sbml:annotation>
      </species>
      <species boundaryCondition="false" compartment="mitochondrion" constant="false" hasOnlySubstanceUnits="false" id="M_3npdhb_m" metaid="M_3npdhb_m" name="3-nonaprenyl-4,5-dihydroxybenzoate" fbc:charge="-1" fbc:chemicalFormula="C52H77O4">
        <sbml:annotation>
          <rdf:RDF>
            <rdf:Description rdf:about="#M_3npdhb_m">
              <bqbiol:is>
                <rdf:Bag>
                  <rdf:li rdf:resource="http://identifiers.org/chebi/CHEBI:62789" />
                </rdf:Bag>
              </bqbiol:is>
            </rdf:Description>
          </rdf:RDF>
        </sbml:annotation>
      </species>
      <species boundaryCondition="false" compartment="mitochondrion" constant="false" hasOnlySubstanceUnits="false" id="M_nhoxmox_m" metaid="M_nhoxmox_m" name="3-nonaprenyl-4-hydroxy-5-methoxybenzoate" fbc:charge="-1" fbc:chemicalFormula="C53H79O4">
        <sbml:annotation>
          <rdf:RDF>
            <rdf:Description rdf:about="#M_nhoxmox_m">
              <bqbiol:is>
                <rdf:Bag>
                  <rdf:li rdf:resource="http://identifiers.org/chebi/CHEBI:62791" />
                </rdf:Bag>
              </bqbiol:is>
            </rdf:Description>
          </rdf:RDF>
        </sbml:annotation>
      </species>
      <species boundaryCondition="false" compartment="mitochondrion" constant="false" hasOnlySubstanceUnits="false" id="M_3npdhb_me_m" metaid="M_3npdhb_me_m" name="3-nonaprenyl-4-hydroxy-5-methoxybenzoate" fbc:charge="-1" fbc:chemicalFormula="C53H79O4">
        <sbml:annotation>
          <rdf:RDF>
            <rdf:Description rdf:about="#M_3npdhb_me_m">
              <bqbiol:is>
                <rdf:Bag>
                  <rdf:li rdf:resource="http://identifiers.org/chebi/CHEBI:62791" />
                </rdf:Bag>
              </bqbiol:is>
            </rdf:Description>
          </rdf:RDF>
        </sbml:annotation>
      </species>
      <species boundaryCondition="false" compartment="mitochondrion" constant="false" hasOnlySubstanceUnits="false" id="M_3nphb_m" metaid="M_3nphb_m" name="3-Nonaprenyl-4-hydroxybenzoate" fbc:charge="-1" fbc:chemicalFormula="C52H78O3">
        <sbml:annotation>
          <rdf:RDF>
            <rdf:Description rdf:about="#M_3nphb_m">
              <bqbiol:is>
                <rdf:Bag>
                  <rdf:li rdf:resource="http://identifiers.org/chebi/CHEBI:84502" />
                </rdf:Bag>
              </bqbiol:is>
            </rdf:Description>
          </rdf:RDF>
        </sbml:annotation>
      </species>
      <species boundaryCondition="false" compartment="cytosol" constant="false" hasOnlySubstanceUnits="false" id="M_3oxar_c" name="3-oxo-arachidoyl-[acp]" fbc:charge="0" />
      <species boundaryCondition="false" compartment="cytosol" constant="false" hasOnlySubstanceUnits="false" id="M_3oxbeh_c" name="3-oxo-behenoyl-[acp]" fbc:charge="0" />
      <species boundaryCondition="false" compartment="mitochondrion" constant="false" hasOnlySubstanceUnits="false" id="M_3oxbcoa_m" name="3-oxo-behenyl-CoA" fbc:charge="-4" fbc:chemicalFormula="C43H78N7O17P3S" />
      <species boundaryCondition="false" compartment="cytosol" constant="false" hasOnlySubstanceUnits="false" id="M_3oxbcoa_c" name="3-oxo-behenyl-CoA" fbc:charge="-4" fbc:chemicalFormula="C43H78N7O17P3S" />
      <species boundaryCondition="false" compartment="cytosol" constant="false" hasOnlySubstanceUnits="false" id="M_3oxcer_c" name="3-oxo-cerotoyl-[acp]" fbc:charge="0" />
      <species boundaryCondition="false" compartment="cytosol" constant="false" hasOnlySubstanceUnits="false" id="M_3odecACP_c" name="3-oxo-decanoyl-[acp]" fbc:charge="0" fbc:chemicalFormula="C10H17O2SR" />
      <species boundaryCondition="false" compartment="mitochondrion" constant="false" hasOnlySubstanceUnits="false" id="M_3odcoa_m" metaid="M_3odcoa_m" name="3-Oxodecanoyl-CoA" fbc:charge="-4" fbc:chemicalFormula="C31H52N7O18P3S">
        <sbml:annotation>
          <rdf:RDF>
            <rdf:Description rdf:about="#M_3odcoa_m">
              <bqbiol:is>
                <rdf:Bag>
                  <rdf:li rdf:resource="http://identifiers.org/chebi/CHEBI:62548" />
                  <rdf:li rdf:resource="http://identifiers.org/kegg.compound/C05265" />
                </rdf:Bag>
              </bqbiol:is>
            </rdf:Description>
          </rdf:RDF>
        </sbml:annotation>
      </species>
      <species boundaryCondition="false" compartment="cytosol" constant="false" hasOnlySubstanceUnits="false" id="M_3odcoa_c" metaid="M_3odcoa_c" name="3-Oxodecanoyl-CoA" fbc:charge="-4" fbc:chemicalFormula="C31H52N7O18P3S">
        <sbml:annotation>
          <rdf:RDF>
            <rdf:Description rdf:about="#M_3odcoa_c">
              <bqbiol:is>
                <rdf:Bag>
                  <rdf:li rdf:resource="http://identifiers.org/chebi/CHEBI:62548" />
                  <rdf:li rdf:resource="http://identifiers.org/kegg.compound/C05265" />
                </rdf:Bag>
              </bqbiol:is>
            </rdf:Description>
          </rdf:RDF>
        </sbml:annotation>
      </species>
      <species boundaryCondition="false" compartment="cytosol" constant="false" hasOnlySubstanceUnits="false" id="M_3oddecACP_c" name="3-oxo-dodecanoyl-[acp]" fbc:charge="0" fbc:chemicalFormula="C12H21O2SR" />
      <species boundaryCondition="false" compartment="mitochondrion" constant="false" hasOnlySubstanceUnits="false" id="M_3oddcoa_m" metaid="M_3oddcoa_m" name="3-Oxododecanoyl-CoA" fbc:charge="-4" fbc:chemicalFormula="C33H56N7O18P3S">
        <sbml:annotation>
          <rdf:RDF>
            <rdf:Description rdf:about="#M_3oddcoa_m">
              <bqbiol:is>
                <rdf:Bag>
                  <rdf:li rdf:resource="http://identifiers.org/chebi/CHEBI:62615" />
                  <rdf:li rdf:resource="http://identifiers.org/kegg.compound/C05263" />
                </rdf:Bag>
              </bqbiol:is>
            </rdf:Description>
          </rdf:RDF>
        </sbml:annotation>
      </species>
      <species boundaryCondition="false" compartment="cytosol" constant="false" hasOnlySubstanceUnits="false" id="M_3oddcoa_c" metaid="M_3oddcoa_c" name="3-Oxododecanoyl-CoA" fbc:charge="-4" fbc:chemicalFormula="C33H56N7O18P3S">
        <sbml:annotation>
          <rdf:RDF>
            <rdf:Description rdf:about="#M_3oddcoa_c">
              <bqbiol:is>
                <rdf:Bag>
                  <rdf:li rdf:resource="http://identifiers.org/chebi/CHEBI:62615" />
                  <rdf:li rdf:resource="http://identifiers.org/kegg.compound/C05263" />
                </rdf:Bag>
              </bqbiol:is>
            </rdf:Description>
          </rdf:RDF>
        </sbml:annotation>
      </species>
      <species boundaryCondition="false" compartment="mitochondrion" constant="false" hasOnlySubstanceUnits="false" id="M_3oxhcoa_m" metaid="M_3oxhcoa_m" name="3-oxohexacosanoyl-CoA" fbc:charge="-4" fbc:chemicalFormula="C47H80N7O18P3S">
        <sbml:annotation>
          <rdf:RDF>
            <rdf:Description rdf:about="#M_3oxhcoa_m">
              <bqbiol:is>
                <rdf:Bag>
                  <rdf:li rdf:resource="http://identifiers.org/chebi/CHEBI:73980" />
                </rdf:Bag>
              </bqbiol:is>
            </rdf:Description>
          </rdf:RDF>
        </sbml:annotation>
      </species>
      <species boundaryCondition="false" compartment="cytosol" constant="false" hasOnlySubstanceUnits="false" id="M_3oxhcoa_c" metaid="M_3oxhcoa_c" name="3-oxohexacosanoyl-CoA" fbc:charge="-4" fbc:chemicalFormula="C47H80N7O18P3S">
        <sbml:annotation>
          <rdf:RDF>
            <rdf:Description rdf:about="#M_3oxhcoa_c">
              <bqbiol:is>
                <rdf:Bag>
                  <rdf:li rdf:resource="http://identifiers.org/chebi/CHEBI:73980" />
                </rdf:Bag>
              </bqbiol:is>
            </rdf:Description>
          </rdf:RDF>
        </sbml:annotation>
      </species>
      <species boundaryCondition="false" compartment="mitochondrion" constant="false" hasOnlySubstanceUnits="false" id="M_3ohdcoa_m" metaid="M_3ohdcoa_m" name="3-Oxohexadecanoyl-CoA" fbc:charge="-4" fbc:chemicalFormula="C37H60N7O18P3S">
        <sbml:annotation>
          <rdf:RDF>
            <rdf:Description rdf:about="#M_3ohdcoa_m">
              <bqbiol:is>
                <rdf:Bag>
                  <rdf:li rdf:resource="http://identifiers.org/chebi/CHEBI:57349" />
                  <rdf:li rdf:resource="http://identifiers.org/kegg.compound/C05259" />
                </rdf:Bag>
              </bqbiol:is>
            </rdf:Description>
          </rdf:RDF>
        </sbml:annotation>
      </species>
      <species boundaryCondition="false" compartment="cytosol" constant="false" hasOnlySubstanceUnits="false" id="M_3ohdcoa_c" metaid="M_3ohdcoa_c" name="3-Oxohexadecanoyl-CoA" fbc:charge="-4" fbc:chemicalFormula="C37H60N7O18P3S">
        <sbml:annotation>
          <rdf:RDF>
            <rdf:Description rdf:about="#M_3ohdcoa_c">
              <bqbiol:is>
                <rdf:Bag>
                  <rdf:li rdf:resource="http://identifiers.org/chebi/CHEBI:57349" />
                  <rdf:li rdf:resource="http://identifiers.org/kegg.compound/C05259" />
                </rdf:Bag>
              </bqbiol:is>
            </rdf:Description>
          </rdf:RDF>
        </sbml:annotation>
      </species>
      <species boundaryCondition="false" compartment="cytosol" constant="false" hasOnlySubstanceUnits="false" id="M_3ohexACP_c" metaid="M_3ohexACP_c" name="3-oxo-hexanoyl-[acp]" fbc:charge="0" fbc:chemicalFormula="C6H9O2SR">
        <sbml:annotation>
          <rdf:RDF>
            <rdf:Description rdf:about="#M_3ohexACP_c">
              <bqbiol:is>
                <rdf:Bag>
                  <rdf:li rdf:resource="http://identifiers.org/chebi/CHEBI:1642" />
                </rdf:Bag>
              </bqbiol:is>
            </rdf:Description>
          </rdf:RDF>
        </sbml:annotation>
      </species>
      <species boundaryCondition="false" compartment="cytosol" constant="false" hasOnlySubstanceUnits="false" id="M_3ohcoa_c" metaid="M_3ohcoa_c" name="3-Oxohexanoyl-CoA" fbc:charge="-4" fbc:chemicalFormula="C27H44N7O18P3S">
        <sbml:annotation>
          <rdf:RDF>
            <rdf:Description rdf:about="#M_3ohcoa_c">
              <bqbiol:is>
                <rdf:Bag>
                  <rdf:li rdf:resource="http://identifiers.org/chebi/CHEBI:62418" />
                  <rdf:li rdf:resource="http://identifiers.org/kegg.compound/C05269" />
                </rdf:Bag>
              </bqbiol:is>
            </rdf:Description>
          </rdf:RDF>
        </sbml:annotation>
      </species>
      <species boundaryCondition="false" compartment="mitochondrion" constant="false" hasOnlySubstanceUnits="false" id="M_3ohcoa_m" metaid="M_3ohcoa_m" name="3-Oxohexanoyl-CoA" fbc:charge="-4" fbc:chemicalFormula="C27H44N7O18P3S">
        <sbml:annotation>
          <rdf:RDF>
            <rdf:Description rdf:about="#M_3ohcoa_m">
              <bqbiol:is>
                <rdf:Bag>
                  <rdf:li rdf:resource="http://identifiers.org/chebi/CHEBI:62418" />
                  <rdf:li rdf:resource="http://identifiers.org/kegg.compound/C05269" />
                </rdf:Bag>
              </bqbiol:is>
            </rdf:Description>
          </rdf:RDF>
        </sbml:annotation>
      </species>
      <species boundaryCondition="false" compartment="mitochondrion" constant="false" hasOnlySubstanceUnits="false" id="M_CE2251_m" metaid="M_CE2251_m" name="3-oxoicosanoyl-CoA" fbc:charge="-4">
        <sbml:annotation>
          <rdf:RDF>
            <rdf:Description rdf:about="#M_CE2251_m">
              <bqbiol:is>
                <rdf:Bag>
                  <rdf:li rdf:resource="http://identifiers.org/chebi/CHEBI:65115" />
                </rdf:Bag>
              </bqbiol:is>
            </rdf:Description>
          </rdf:RDF>
        </sbml:annotation>
      </species>
      <species boundaryCondition="false" compartment="cytosol" constant="false" hasOnlySubstanceUnits="false" id="M_CE2251_c" metaid="M_CE2251_c" name="3-oxoicosanoyl-CoA" fbc:charge="-4">
        <sbml:annotation>
          <rdf:RDF>
            <rdf:Description rdf:about="#M_CE2251_c">
              <bqbiol:is>
                <rdf:Bag>
                  <rdf:li rdf:resource="http://identifiers.org/chebi/CHEBI:65115" />
                </rdf:Bag>
              </bqbiol:is>
            </rdf:Description>
          </rdf:RDF>
        </sbml:annotation>
      </species>
      <species boundaryCondition="false" compartment="cytosol" constant="false" hasOnlySubstanceUnits="false" id="M_3oxlig_c" name="3-oxo-lignoceroyl-[acp]" fbc:charge="0" />
      <species boundaryCondition="false" compartment="cytosol" constant="false" hasOnlySubstanceUnits="false" id="M_3oxmyr_c" name="3-oxo-myristoyl-[acp]" fbc:charge="0" />
      <species boundaryCondition="false" compartment="cytosol" constant="false" hasOnlySubstanceUnits="false" id="M_3oodcoa_c" metaid="M_3oodcoa_c" name="3-Oxooctadecanoyl-CoA" fbc:charge="-4" fbc:chemicalFormula="C39H64N7O18P3S">
        <sbml:annotation>
          <rdf:RDF>
            <rdf:Description rdf:about="#M_3oodcoa_c">
              <bqbiol:is>
                <rdf:Bag>
                  <rdf:li rdf:resource="http://identifiers.org/chebi/CHEBI:71407" />
                </rdf:Bag>
              </bqbiol:is>
            </rdf:Description>
          </rdf:RDF>
        </sbml:annotation>
      </species>
      <species boundaryCondition="false" compartment="cytosol" constant="false" hasOnlySubstanceUnits="false" id="M_3ooctACP_c" metaid="M_3ooctACP_c" name="3-oxo-octanoyl-[acp]" fbc:charge="0" fbc:chemicalFormula="C8H13O2SR">
        <sbml:annotation>
          <rdf:RDF>
            <rdf:Description rdf:about="#M_3ooctACP_c">
              <bqbiol:is>
                <rdf:Bag>
                  <rdf:li rdf:resource="http://identifiers.org/chebi/CHEBI:1646" />
                </rdf:Bag>
              </bqbiol:is>
            </rdf:Description>
          </rdf:RDF>
        </sbml:annotation>
      </species>
      <species boundaryCondition="false" compartment="mitochondrion" constant="false" hasOnlySubstanceUnits="false" id="M_3oocoa_m" metaid="M_3oocoa_m" name="3-oxooctanoyl-CoA" fbc:charge="-4" fbc:chemicalFormula="C29H44N7O18P3S">
        <sbml:annotation>
          <rdf:RDF>
            <rdf:Description rdf:about="#M_3oocoa_m">
              <bqbiol:is>
                <rdf:Bag>
                  <rdf:li rdf:resource="http://identifiers.org/chebi/CHEBI:62619" />
                </rdf:Bag>
              </bqbiol:is>
            </rdf:Description>
          </rdf:RDF>
        </sbml:annotation>
      </species>
      <species boundaryCondition="false" compartment="cytosol" constant="false" hasOnlySubstanceUnits="false" id="M_3oocoa_c" metaid="M_3oocoa_c" name="3-oxooctanoyl-CoA" fbc:charge="-4" fbc:chemicalFormula="C29H44N7O18P3S">
        <sbml:annotation>
          <rdf:RDF>
            <rdf:Description rdf:about="#M_3oocoa_c">
              <bqbiol:is>
                <rdf:Bag>
                  <rdf:li rdf:resource="http://identifiers.org/chebi/CHEBI:62619" />
                </rdf:Bag>
              </bqbiol:is>
            </rdf:Description>
          </rdf:RDF>
        </sbml:annotation>
      </species>
      <species boundaryCondition="false" compartment="cytosol" constant="false" hasOnlySubstanceUnits="false" id="M_3oxpal_c" name="3-oxo-palmitoyl-[acp]" fbc:charge="0" />
      <species boundaryCondition="false" compartment="cytosol" constant="false" hasOnlySubstanceUnits="false" id="M_3oxste_c" metaid="M_3oxste_c" name="3-oxo-stearoyl-[acp]" fbc:charge="0" fbc:chemicalFormula="C18H33O2SR">
        <sbml:annotation>
          <rdf:RDF>
            <rdf:Description rdf:about="#M_3oxste_c">
              <bqbiol:is>
                <rdf:Bag>
                  <rdf:li rdf:resource="http://identifiers.org/chebi/CHEBI:80386" />
                </rdf:Bag>
              </bqbiol:is>
            </rdf:Description>
          </rdf:RDF>
        </sbml:annotation>
      </species>
      <species boundaryCondition="false" compartment="mitochondrion" constant="false" hasOnlySubstanceUnits="false" id="M_3ohodcoa_m" metaid="M_3ohodcoa_m" name="3-oxo-stearoyl-CoA" fbc:charge="-4" fbc:chemicalFormula="C39H64N7O18P3S">
        <sbml:annotation>
          <rdf:RDF>
            <rdf:Description rdf:about="#M_3ohodcoa_m">
              <bqbiol:is>
                <rdf:Bag>
                  <rdf:li rdf:resource="http://identifiers.org/chebi/CHEBI:71407" />
                  <rdf:li rdf:resource="http://identifiers.org/kegg.compound/C16216" />
                </rdf:Bag>
              </bqbiol:is>
            </rdf:Description>
          </rdf:RDF>
        </sbml:annotation>
      </species>
      <species boundaryCondition="false" compartment="cytosol" constant="false" hasOnlySubstanceUnits="false" id="M_3ohodcoa_c" metaid="M_3ohodcoa_c" name="3-oxo-stearoyl-CoA" fbc:charge="-4" fbc:chemicalFormula="C39H64N7O18P3S">
        <sbml:annotation>
          <rdf:RDF>
            <rdf:Description rdf:about="#M_3ohodcoa_c">
              <bqbiol:is>
                <rdf:Bag>
                  <rdf:li rdf:resource="http://identifiers.org/chebi/CHEBI:71407" />
                  <rdf:li rdf:resource="http://identifiers.org/kegg.compound/C16216" />
                </rdf:Bag>
              </bqbiol:is>
            </rdf:Description>
          </rdf:RDF>
        </sbml:annotation>
      </species>
      <species boundaryCondition="false" compartment="mitochondrion" constant="false" hasOnlySubstanceUnits="false" id="M_CE2253_m" metaid="M_CE2253_m" name="3-oxotetracosanoyl-CoA" fbc:charge="-4" fbc:chemicalFormula="C45H76N7O18P3S">
        <sbml:annotation>
          <rdf:RDF>
            <rdf:Description rdf:about="#M_CE2253_m">
              <bqbiol:is>
                <rdf:Bag>
                  <rdf:li rdf:resource="http://identifiers.org/chebi/CHEBI:73977" />
                </rdf:Bag>
              </bqbiol:is>
            </rdf:Description>
          </rdf:RDF>
        </sbml:annotation>
      </species>
      <species boundaryCondition="false" compartment="cytosol" constant="false" hasOnlySubstanceUnits="false" id="M_CE2253_c" metaid="M_CE2253_c" name="3-oxotetracosanoyl-CoA" fbc:charge="-4" fbc:chemicalFormula="C45H76N7O18P3S">
        <sbml:annotation>
          <rdf:RDF>
            <rdf:Description rdf:about="#M_CE2253_c">
              <bqbiol:is>
                <rdf:Bag>
                  <rdf:li rdf:resource="http://identifiers.org/chebi/CHEBI:73977" />
                </rdf:Bag>
              </bqbiol:is>
            </rdf:Description>
          </rdf:RDF>
        </sbml:annotation>
      </species>
      <species boundaryCondition="false" compartment="mitochondrion" constant="false" hasOnlySubstanceUnits="false" id="M_3otdcoa_m" metaid="M_3otdcoa_m" name="3-Oxotetradecanoyl-CoA" fbc:charge="-4" fbc:chemicalFormula="C35H60N7O18P3S">
        <sbml:annotation>
          <rdf:RDF>
            <rdf:Description rdf:about="#M_3otdcoa_m">
              <bqbiol:is>
                <rdf:Bag>
                  <rdf:li rdf:resource="http://identifiers.org/chebi/CHEBI:62543" />
                  <rdf:li rdf:resource="http://identifiers.org/kegg.compound/C05261" />
                </rdf:Bag>
              </bqbiol:is>
            </rdf:Description>
          </rdf:RDF>
        </sbml:annotation>
      </species>
      <species boundaryCondition="false" compartment="cytosol" constant="false" hasOnlySubstanceUnits="false" id="M_3otdcoa_c" metaid="M_3otdcoa_c" name="3-Oxotetradecanoyl-CoA" fbc:charge="-4" fbc:chemicalFormula="C35H60N7O18P3S">
        <sbml:annotation>
          <rdf:RDF>
            <rdf:Description rdf:about="#M_3otdcoa_c">
              <bqbiol:is>
                <rdf:Bag>
                  <rdf:li rdf:resource="http://identifiers.org/chebi/CHEBI:62543" />
                  <rdf:li rdf:resource="http://identifiers.org/kegg.compound/C05261" />
                </rdf:Bag>
              </bqbiol:is>
            </rdf:Description>
          </rdf:RDF>
        </sbml:annotation>
      </species>
      <species boundaryCondition="false" compartment="mitochondrion" constant="false" hasOnlySubstanceUnits="false" id="M_paps_m" metaid="M_paps_m" name="3-Phosphoadenylyl sulfate" fbc:charge="-4" fbc:chemicalFormula="C10H15N5O13P2S">
        <sbml:annotation>
          <rdf:RDF>
            <rdf:Description rdf:about="#M_paps_m">
              <bqbiol:is>
                <rdf:Bag>
                  <rdf:li rdf:resource="http://identifiers.org/chebi/CHEBI:58339" />
                  <rdf:li rdf:resource="http://identifiers.org/kegg.compound/C00053" />
                </rdf:Bag>
              </bqbiol:is>
            </rdf:Description>
          </rdf:RDF>
        </sbml:annotation>
      </species>
      <species boundaryCondition="false" compartment="cytosol" constant="false" hasOnlySubstanceUnits="false" id="M_paps_c" metaid="M_paps_c" name="3-Phosphoadenylyl sulfate" fbc:charge="-4" fbc:chemicalFormula="C10H15N5O13P2S">
        <sbml:annotation>
          <rdf:RDF>
            <rdf:Description rdf:about="#M_paps_c">
              <bqbiol:is>
                <rdf:Bag>
                  <rdf:li rdf:resource="http://identifiers.org/chebi/CHEBI:58339" />
                  <rdf:li rdf:resource="http://identifiers.org/kegg.compound/C00053" />
                </rdf:Bag>
              </bqbiol:is>
            </rdf:Description>
          </rdf:RDF>
        </sbml:annotation>
      </species>
      <species boundaryCondition="false" compartment="cytosol" constant="false" hasOnlySubstanceUnits="false" id="M_3padsel_c" metaid="M_3padsel_c" name="3-Phosphoadenylylselenate" fbc:charge="-4" fbc:chemicalFormula="C10H11N5O13P2Se">
        <sbml:annotation>
          <rdf:RDF>
            <rdf:Description rdf:about="#M_3padsel_c">
              <bqbiol:is>
                <rdf:Bag>
                  <rdf:li rdf:resource="http://identifiers.org/chebi/CHEBI:28450" />
                </rdf:Bag>
              </bqbiol:is>
            </rdf:Description>
          </rdf:RDF>
        </sbml:annotation>
      </species>
      <species boundaryCondition="false" compartment="cytosol" constant="false" hasOnlySubstanceUnits="false" id="M_3pg_c" metaid="M_3pg_c" name="3-Phospho-D-glycerate" fbc:charge="-3" fbc:chemicalFormula="C3H4O7P">
        <sbml:annotation>
          <rdf:RDF>
            <rdf:Description rdf:about="#M_3pg_c">
              <bqbiol:is>
                <rdf:Bag>
                  <rdf:li rdf:resource="http://identifiers.org/chebi/CHEBI:58272" />
                  <rdf:li rdf:resource="http://identifiers.org/kegg.compound/C00197" />
                </rdf:Bag>
              </bqbiol:is>
            </rdf:Description>
          </rdf:RDF>
        </sbml:annotation>
      </species>
      <species boundaryCondition="false" compartment="mitochondrion" constant="false" hasOnlySubstanceUnits="false" id="M_3pg_m" metaid="M_3pg_m" name="3-Phospho-D-glycerate" fbc:charge="-3" fbc:chemicalFormula="C3H4O7P">
        <sbml:annotation>
          <rdf:RDF>
            <rdf:Description rdf:about="#M_3pg_m">
              <bqbiol:is>
                <rdf:Bag>
                  <rdf:li rdf:resource="http://identifiers.org/chebi/CHEBI:58272" />
                  <rdf:li rdf:resource="http://identifiers.org/kegg.compound/C00197" />
                </rdf:Bag>
              </bqbiol:is>
            </rdf:Description>
          </rdf:RDF>
        </sbml:annotation>
      </species>
      <species boundaryCondition="false" compartment="cytosol" constant="false" hasOnlySubstanceUnits="false" id="M_13dpg_c" metaid="M_13dpg_c" name="3-Phospho-D-glyceroyl phosphate" fbc:charge="-4" fbc:chemicalFormula="C3H5O10P2">
        <sbml:annotation>
          <rdf:RDF>
            <rdf:Description rdf:about="#M_13dpg_c">
              <bqbiol:is>
                <rdf:Bag>
                  <rdf:li rdf:resource="http://identifiers.org/chebi/CHEBI:57604" />
                  <rdf:li rdf:resource="http://identifiers.org/kegg.compound/C00236" />
                </rdf:Bag>
              </bqbiol:is>
            </rdf:Description>
          </rdf:RDF>
        </sbml:annotation>
      </species>
      <species boundaryCondition="false" compartment="cytosol" constant="false" hasOnlySubstanceUnits="false" id="M_3php_c" metaid="M_3php_c" name="3-Phosphohydroxypyruvate" fbc:charge="-3" fbc:chemicalFormula="C3H5O7P">
        <sbml:annotation>
          <rdf:RDF>
            <rdf:Description rdf:about="#M_3php_c">
              <bqbiol:is>
                <rdf:Bag>
                  <rdf:li rdf:resource="http://identifiers.org/chebi/CHEBI:18110" />
                  <rdf:li rdf:resource="http://identifiers.org/kegg.compound/C03232" />
                </rdf:Bag>
              </bqbiol:is>
            </rdf:Description>
          </rdf:RDF>
        </sbml:annotation>
      </species>
      <species boundaryCondition="false" compartment="mitochondrion" constant="false" hasOnlySubstanceUnits="false" id="M_pser_L_m" metaid="M_pser_L_m" name="O-phosphonato-L-serine(2−)" fbc:charge="-2">
        <sbml:annotation>
          <rdf:RDF>
            <rdf:Description rdf:about="#M_pser_L_m">
              <bqbiol:is>
                <rdf:Bag>
                  <rdf:li rdf:resource="http://identifiers.org/chebi/CHEBI:57524" />
                </rdf:Bag>
              </bqbiol:is>
            </rdf:Description>
          </rdf:RDF>
        </sbml:annotation>
      </species>
      <species boundaryCondition="false" compartment="cytosol" constant="false" hasOnlySubstanceUnits="false" id="M_mtpp_c" metaid="M_mtpp_c" name="3-S-methylthiopropionate" fbc:charge="-1" fbc:chemicalFormula="C4H8O2S">
        <sbml:annotation>
          <rdf:RDF>
            <rdf:Description rdf:about="#M_mtpp_c">
              <bqbiol:is>
                <rdf:Bag>
                  <rdf:li rdf:resource="http://identifiers.org/chebi/CHEBI:49016" />
                </rdf:Bag>
              </bqbiol:is>
            </rdf:Description>
          </rdf:RDF>
        </sbml:annotation>
      </species>
      <species boundaryCondition="false" compartment="cytosol" constant="false" hasOnlySubstanceUnits="false" id="M_3sala_c" metaid="M_3sala_c" name="3-Sulfino-L-alanine" fbc:charge="-1" fbc:chemicalFormula="C3H4NO3S">
        <sbml:annotation>
          <rdf:RDF>
            <rdf:Description rdf:about="#M_3sala_c">
              <bqbiol:is>
                <rdf:Bag>
                  <rdf:li rdf:resource="http://identifiers.org/chebi/CHEBI:61085" />
                  <rdf:li rdf:resource="http://identifiers.org/kegg.compound/C00606" />
                </rdf:Bag>
              </bqbiol:is>
            </rdf:Description>
          </rdf:RDF>
        </sbml:annotation>
      </species>
      <species boundaryCondition="false" compartment="mitochondrion" constant="false" hasOnlySubstanceUnits="false" id="M_3sala_m" metaid="M_3sala_m" name="3-Sulfino-L-alanine" fbc:charge="-1" fbc:chemicalFormula="C3H4NO3S">
        <sbml:annotation>
          <rdf:RDF>
            <rdf:Description rdf:about="#M_3sala_m">
              <bqbiol:is>
                <rdf:Bag>
                  <rdf:li rdf:resource="http://identifiers.org/chebi/CHEBI:61085" />
                  <rdf:li rdf:resource="http://identifiers.org/kegg.compound/C00606" />
                </rdf:Bag>
              </bqbiol:is>
            </rdf:Description>
          </rdf:RDF>
        </sbml:annotation>
      </species>
      <species boundaryCondition="false" compartment="cytosol" constant="false" hasOnlySubstanceUnits="false" id="M_3snpyr_c" metaid="M_3snpyr_c" name="3-Sulfinopyruvate" fbc:charge="-2" fbc:chemicalFormula="C3H4O5S">
        <sbml:annotation>
          <rdf:RDF>
            <rdf:Description rdf:about="#M_3snpyr_c">
              <bqbiol:is>
                <rdf:Bag>
                  <rdf:li rdf:resource="http://identifiers.org/chebi/CHEBI:1665" />
                  <rdf:li rdf:resource="http://identifiers.org/kegg.compound/C05527" />
                </rdf:Bag>
              </bqbiol:is>
            </rdf:Description>
          </rdf:RDF>
        </sbml:annotation>
      </species>
      <species boundaryCondition="false" compartment="mitochondrion" constant="false" hasOnlySubstanceUnits="false" id="M_3snpyr_m" metaid="M_3snpyr_m" name="3-Sulfinopyruvate" fbc:charge="-2" fbc:chemicalFormula="C3H4O5S">
        <sbml:annotation>
          <rdf:RDF>
            <rdf:Description rdf:about="#M_3snpyr_m">
              <bqbiol:is>
                <rdf:Bag>
                  <rdf:li rdf:resource="http://identifiers.org/chebi/CHEBI:1665" />
                  <rdf:li rdf:resource="http://identifiers.org/kegg.compound/C05527" />
                </rdf:Bag>
              </bqbiol:is>
            </rdf:Description>
          </rdf:RDF>
        </sbml:annotation>
      </species>
      <species boundaryCondition="false" compartment="mitochondrion" constant="false" hasOnlySubstanceUnits="false" id="M_3spyr_m" metaid="M_3spyr_m" name="3-Sulfopyruvate" fbc:charge="-2" fbc:chemicalFormula="C3H4O6S">
        <sbml:annotation>
          <rdf:RDF>
            <rdf:Description rdf:about="#M_3spyr_m">
              <bqbiol:is>
                <rdf:Bag>
                  <rdf:li rdf:resource="http://identifiers.org/chebi/CHEBI:57940" />
                </rdf:Bag>
              </bqbiol:is>
            </rdf:Description>
          </rdf:RDF>
        </sbml:annotation>
      </species>
      <species boundaryCondition="false" compartment="cytosol" constant="false" hasOnlySubstanceUnits="false" id="M_3uib_c" metaid="M_3uib_c" name="3-Ureidoisobutyrate" fbc:charge="-1" fbc:chemicalFormula="C5H10N2O3">
        <sbml:annotation>
          <rdf:RDF>
            <rdf:Description rdf:about="#M_3uib_c">
              <bqbiol:is>
                <rdf:Bag>
                  <rdf:li rdf:resource="http://identifiers.org/chebi/CHEBI:74414" />
                  <rdf:li rdf:resource="http://identifiers.org/kegg.compound/C05100" />
                </rdf:Bag>
              </bqbiol:is>
            </rdf:Description>
          </rdf:RDF>
        </sbml:annotation>
      </species>
      <species boundaryCondition="false" compartment="nucleus" constant="false" hasOnlySubstanceUnits="false" id="M_ppmi1235p_n" metaid="M_ppmi1235p_n" name="4- or 6-diphosphoinositol pentakisphosphate" fbc:charge="0">
        <sbml:annotation>
          <rdf:RDF>
            <rdf:Description rdf:about="#M_ppmi1235p_n">
              <bqbiol:is>
                <rdf:Bag>
                  <rdf:li rdf:resource="http://identifiers.org/chebi/CHEBI:53064" />
                </rdf:Bag>
              </bqbiol:is>
            </rdf:Description>
          </rdf:RDF>
        </sbml:annotation>
      </species>
      <species boundaryCondition="false" compartment="cytosol" constant="false" hasOnlySubstanceUnits="false" id="M_ppmi1235p_c" metaid="M_ppmi1235p_c" name="4- or 6-diphosphoinositol pentakisphosphate" fbc:charge="0">
        <sbml:annotation>
          <rdf:RDF>
            <rdf:Description rdf:about="#M_ppmi1235p_c">
              <bqbiol:is>
                <rdf:Bag>
                  <rdf:li rdf:resource="http://identifiers.org/chebi/CHEBI:53064" />
                </rdf:Bag>
              </bqbiol:is>
            </rdf:Description>
          </rdf:RDF>
        </sbml:annotation>
      </species>
      <species boundaryCondition="false" compartment="cytosol" constant="false" hasOnlySubstanceUnits="false" id="M_42A3HP24DB_c" name="4-(2-Amino-3-hydroxyphenyl)-2,4-dioxobutanoate" fbc:charge="-1" fbc:chemicalFormula="C10H9NO5" />
      <species boundaryCondition="false" compartment="cytosol" constant="false" hasOnlySubstanceUnits="false" id="M_4aphdob_c" metaid="M_4aphdob_c" name="4-(2-Aminophenyl)-2,4-dioxobutanoate" fbc:charge="-1" fbc:chemicalFormula="C10H9NO4">
        <sbml:annotation>
          <rdf:RDF>
            <rdf:Description rdf:about="#M_4aphdob_c">
              <bqbiol:is>
                <rdf:Bag>
                  <rdf:li rdf:resource="http://identifiers.org/chebi/CHEBI:58147" />
                  <rdf:li rdf:resource="http://identifiers.org/kegg.compound/C01252" />
                </rdf:Bag>
              </bqbiol:is>
            </rdf:Description>
          </rdf:RDF>
        </sbml:annotation>
      </species>
      <species boundaryCondition="false" compartment="mitochondrion" constant="false" hasOnlySubstanceUnits="false" id="M_4aabutn_m" metaid="M_4aabutn_m" name="4-Acetamidobutanoate" fbc:charge="-1" fbc:chemicalFormula="C6H11NO3">
        <sbml:annotation>
          <rdf:RDF>
            <rdf:Description rdf:about="#M_4aabutn_m">
              <bqbiol:is>
                <rdf:Bag>
                  <rdf:li rdf:resource="http://identifiers.org/chebi/CHEBI:11951" />
                  <rdf:li rdf:resource="http://identifiers.org/kegg.compound/C02946" />
                </rdf:Bag>
              </bqbiol:is>
            </rdf:Description>
          </rdf:RDF>
        </sbml:annotation>
      </species>
      <species boundaryCondition="false" compartment="cytosol" constant="false" hasOnlySubstanceUnits="false" id="M_4aabutn_c" metaid="M_4aabutn_c" name="4-Acetamidobutanoate" fbc:charge="-1" fbc:chemicalFormula="C6H11NO3">
        <sbml:annotation>
          <rdf:RDF>
            <rdf:Description rdf:about="#M_4aabutn_c">
              <bqbiol:is>
                <rdf:Bag>
                  <rdf:li rdf:resource="http://identifiers.org/chebi/CHEBI:11951" />
                  <rdf:li rdf:resource="http://identifiers.org/kegg.compound/C02946" />
                </rdf:Bag>
              </bqbiol:is>
            </rdf:Description>
          </rdf:RDF>
        </sbml:annotation>
      </species>
      <species boundaryCondition="false" compartment="cytosol" constant="false" hasOnlySubstanceUnits="false" id="M_amchb_c" metaid="M_amchb_c" name="4alpha-Methylcholest-8(14)-en-3beta-ol" fbc:charge="0" fbc:chemicalFormula="C28H48O">
        <sbml:annotation>
          <rdf:RDF>
            <rdf:Description rdf:about="#M_amchb_c">
              <bqbiol:is>
                <rdf:Bag>
                  <rdf:li rdf:resource="http://identifiers.org/chebi/CHEBI:71581" />
                </rdf:Bag>
              </bqbiol:is>
            </rdf:Description>
          </rdf:RDF>
        </sbml:annotation>
      </species>
      <species boundaryCondition="false" compartment="mitochondrion" constant="false" hasOnlySubstanceUnits="false" id="M_4abut_m" metaid="M_4abut_m" name="4-Aminobutanoate" fbc:charge="0" fbc:chemicalFormula="C4H9NO2">
        <sbml:annotation>
          <rdf:RDF>
            <rdf:Description rdf:about="#M_4abut_m">
              <bqbiol:is>
                <rdf:Bag>
                  <rdf:li rdf:resource="http://identifiers.org/chebi/CHEBI:30566" />
                  <rdf:li rdf:resource="http://identifiers.org/kegg.compound/C00334" />
                </rdf:Bag>
              </bqbiol:is>
            </rdf:Description>
          </rdf:RDF>
        </sbml:annotation>
      </species>
      <species boundaryCondition="false" compartment="extracellular" constant="false" hasOnlySubstanceUnits="false" id="M_4abut_e" metaid="M_4abut_e" name="4-Aminobutanoate" fbc:charge="0" fbc:chemicalFormula="C4H9NO2">
        <sbml:annotation>
          <rdf:RDF>
            <rdf:Description rdf:about="#M_4abut_e">
              <bqbiol:is>
                <rdf:Bag>
                  <rdf:li rdf:resource="http://identifiers.org/chebi/CHEBI:30566" />
                  <rdf:li rdf:resource="http://identifiers.org/kegg.compound/C00334" />
                </rdf:Bag>
              </bqbiol:is>
            </rdf:Description>
          </rdf:RDF>
        </sbml:annotation>
      </species>
      <species boundaryCondition="false" compartment="cytosol" constant="false" hasOnlySubstanceUnits="false" id="M_4abut_c" metaid="M_4abut_c" name="4-Aminobutanoate" fbc:charge="0" fbc:chemicalFormula="C4H9NO2">
        <sbml:annotation>
          <rdf:RDF>
            <rdf:Description rdf:about="#M_4abut_c">
              <bqbiol:is>
                <rdf:Bag>
                  <rdf:li rdf:resource="http://identifiers.org/chebi/CHEBI:30566" />
                  <rdf:li rdf:resource="http://identifiers.org/kegg.compound/C00334" />
                </rdf:Bag>
              </bqbiol:is>
            </rdf:Description>
          </rdf:RDF>
        </sbml:annotation>
      </species>
      <species boundaryCondition="false" compartment="cytosol" constant="false" hasOnlySubstanceUnits="false" id="M_4cmcoa_c" metaid="M_4cmcoa_c" name="4-Coumaroyl-CoA" fbc:charge="-4" fbc:chemicalFormula="C30H42N7O18P3S">
        <sbml:annotation>
          <rdf:RDF>
            <rdf:Description rdf:about="#M_4cmcoa_c">
              <bqbiol:is>
                <rdf:Bag>
                  <rdf:li rdf:resource="http://identifiers.org/chebi/CHEBI:57355" />
                  <rdf:li rdf:resource="http://identifiers.org/kegg.compound/C00223" />
                </rdf:Bag>
              </bqbiol:is>
            </rdf:Description>
          </rdf:RDF>
        </sbml:annotation>
      </species>
      <species boundaryCondition="false" compartment="mitochondrion" constant="false" hasOnlySubstanceUnits="false" id="M_4cmcoa_m" metaid="M_4cmcoa_m" name="4-Coumaroyl-CoA" fbc:charge="-4" fbc:chemicalFormula="C30H42N7O18P3S">
        <sbml:annotation>
          <rdf:RDF>
            <rdf:Description rdf:about="#M_4cmcoa_m">
              <bqbiol:is>
                <rdf:Bag>
                  <rdf:li rdf:resource="http://identifiers.org/chebi/CHEBI:57355" />
                  <rdf:li rdf:resource="http://identifiers.org/kegg.compound/C00223" />
                </rdf:Bag>
              </bqbiol:is>
            </rdf:Description>
          </rdf:RDF>
        </sbml:annotation>
      </species>
      <species boundaryCondition="false" compartment="cytosol" constant="false" hasOnlySubstanceUnits="false" id="M_4fumacac_c" metaid="M_4fumacac_c" name="4-Fumarylacetoacetate" fbc:charge="-2" fbc:chemicalFormula="C8H8O6">
        <sbml:annotation>
          <rdf:RDF>
            <rdf:Description rdf:about="#M_4fumacac_c">
              <bqbiol:is>
                <rdf:Bag>
                  <rdf:li rdf:resource="http://identifiers.org/chebi/CHEBI:18034" />
                  <rdf:li rdf:resource="http://identifiers.org/kegg.compound/C01061" />
                </rdf:Bag>
              </bqbiol:is>
            </rdf:Description>
          </rdf:RDF>
        </sbml:annotation>
      </species>
      <species boundaryCondition="false" compartment="cytosol" constant="false" hasOnlySubstanceUnits="false" id="M_4h2oglt_c" metaid="M_4h2oglt_c" name="4-Hydroxy-2-oxoglutarate" fbc:charge="-2" fbc:chemicalFormula="C5H6O6">
        <sbml:annotation>
          <rdf:RDF>
            <rdf:Description rdf:about="#M_4h2oglt_c">
              <bqbiol:is>
                <rdf:Bag>
                  <rdf:li rdf:resource="http://identifiers.org/chebi/CHEBI:17742" />
                  <rdf:li rdf:resource="http://identifiers.org/kegg.compound/C05946" />
                </rdf:Bag>
              </bqbiol:is>
            </rdf:Description>
          </rdf:RDF>
        </sbml:annotation>
      </species>
      <species boundaryCondition="false" compartment="mitochondrion" constant="false" hasOnlySubstanceUnits="false" id="M_4h2oglt_m" metaid="M_4h2oglt_m" name="4-Hydroxy-2-oxoglutarate" fbc:charge="-2" fbc:chemicalFormula="C5H6O6">
        <sbml:annotation>
          <rdf:RDF>
            <rdf:Description rdf:about="#M_4h2oglt_m">
              <bqbiol:is>
                <rdf:Bag>
                  <rdf:li rdf:resource="http://identifiers.org/chebi/CHEBI:17742" />
                  <rdf:li rdf:resource="http://identifiers.org/kegg.compound/C05946" />
                </rdf:Bag>
              </bqbiol:is>
            </rdf:Description>
          </rdf:RDF>
        </sbml:annotation>
      </species>
      <species boundaryCondition="false" compartment="cytosol" constant="false" hasOnlySubstanceUnits="false" id="M_kynate_c" metaid="M_kynate_c" name="4-Hydroxy-2-quinolinecarboxylic acid" fbc:charge="-1" fbc:chemicalFormula="C10H7NO3">
        <sbml:annotation>
          <rdf:RDF>
            <rdf:Description rdf:about="#M_kynate_c">
              <bqbiol:is>
                <rdf:Bag>
                  <rdf:li rdf:resource="http://identifiers.org/chebi/CHEBI:24991" />
                  <rdf:li rdf:resource="http://identifiers.org/kegg.compound/C01717" />
                </rdf:Bag>
              </bqbiol:is>
            </rdf:Description>
          </rdf:RDF>
        </sbml:annotation>
      </species>
      <species boundaryCondition="false" compartment="mitochondrion" constant="false" hasOnlySubstanceUnits="false" id="M_4hbzcoa_m" metaid="M_4hbzcoa_m" name="4-hydroxybenzoyl-CoA" fbc:charge="-4" fbc:chemicalFormula="C28H36N7O18P3S">
        <sbml:annotation>
          <rdf:RDF>
            <rdf:Description rdf:about="#M_4hbzcoa_m">
              <bqbiol:is>
                <rdf:Bag>
                  <rdf:li rdf:resource="http://identifiers.org/chebi/CHEBI:57356" />
                  <rdf:li rdf:resource="http://identifiers.org/kegg.compound/C02949" />
                </rdf:Bag>
              </bqbiol:is>
            </rdf:Description>
          </rdf:RDF>
        </sbml:annotation>
      </species>
      <species boundaryCondition="false" compartment="mitochondrion" constant="false" hasOnlySubstanceUnits="false" id="M_4hbz_m" metaid="M_4hbz_m" name="4-Hydroxybenzoate" fbc:charge="-1" fbc:chemicalFormula="C7H6O3">
        <sbml:annotation>
          <rdf:RDF>
            <rdf:Description rdf:about="#M_4hbz_m">
              <bqbiol:is>
                <rdf:Bag>
                  <rdf:li rdf:resource="http://identifiers.org/chebi/CHEBI:17879" />
                  <rdf:li rdf:resource="http://identifiers.org/kegg.compound/C00156" />
                </rdf:Bag>
              </bqbiol:is>
            </rdf:Description>
          </rdf:RDF>
        </sbml:annotation>
      </species>
      <species boundaryCondition="false" compartment="cytosol" constant="false" hasOnlySubstanceUnits="false" id="M_4hbz_c" metaid="M_4hbz_c" name="4-Hydroxybenzoate" fbc:charge="-1" fbc:chemicalFormula="C7H6O3">
        <sbml:annotation>
          <rdf:RDF>
            <rdf:Description rdf:about="#M_4hbz_c">
              <bqbiol:is>
                <rdf:Bag>
                  <rdf:li rdf:resource="http://identifiers.org/chebi/CHEBI:17879" />
                </rdf:Bag>
              </bqbiol:is>
            </rdf:Description>
          </rdf:RDF>
        </sbml:annotation>
      </species>
      <species boundaryCondition="false" compartment="cytosol" constant="false" hasOnlySubstanceUnits="false" id="M_4hpro_LT_c" metaid="M_4hpro_LT_c" name="4-hydroxy-L-proline" fbc:charge="0" fbc:chemicalFormula="C5H9NO3">
        <sbml:annotation>
          <rdf:RDF>
            <rdf:Description rdf:about="#M_4hpro_LT_c">
              <bqbiol:is>
                <rdf:Bag>
                  <rdf:li rdf:resource="http://identifiers.org/chebi/CHEBI:18240" />
                  <rdf:li rdf:resource="http://identifiers.org/kegg.compound/C01015" />
                </rdf:Bag>
              </bqbiol:is>
            </rdf:Description>
          </rdf:RDF>
        </sbml:annotation>
      </species>
      <species boundaryCondition="false" compartment="cytosol" constant="false" hasOnlySubstanceUnits="false" id="M_4hoxpacd_c" metaid="M_4hoxpacd_c" name="4-Hydroxyphenylacetaldehyde" fbc:charge="0" fbc:chemicalFormula="C8H8O2">
        <sbml:annotation>
          <rdf:RDF>
            <rdf:Description rdf:about="#M_4hoxpacd_c">
              <bqbiol:is>
                <rdf:Bag>
                  <rdf:li rdf:resource="http://identifiers.org/chebi/CHEBI:15621" />
                </rdf:Bag>
              </bqbiol:is>
            </rdf:Description>
          </rdf:RDF>
        </sbml:annotation>
      </species>
      <species boundaryCondition="false" compartment="cytosol" constant="false" hasOnlySubstanceUnits="false" id="M_4hphac_c" metaid="M_4hphac_c" name="4-Hydroxyphenylacetate" fbc:charge="-1" fbc:chemicalFormula="C8H8O3">
        <sbml:annotation>
          <rdf:RDF>
            <rdf:Description rdf:about="#M_4hphac_c">
              <bqbiol:is>
                <rdf:Bag>
                  <rdf:li rdf:resource="http://identifiers.org/chebi/CHEBI:48999" />
                </rdf:Bag>
              </bqbiol:is>
            </rdf:Description>
          </rdf:RDF>
        </sbml:annotation>
      </species>
      <species boundaryCondition="false" compartment="extracellular" constant="false" hasOnlySubstanceUnits="false" id="M_4hphac_e" metaid="M_4hphac_e" name="4-Hydroxyphenylacetate" fbc:charge="-1" fbc:chemicalFormula="C8H8O3">
        <sbml:annotation>
          <rdf:RDF>
            <rdf:Description rdf:about="#M_4hphac_e">
              <bqbiol:is>
                <rdf:Bag>
                  <rdf:li rdf:resource="http://identifiers.org/chebi/CHEBI:48999" />
                </rdf:Bag>
              </bqbiol:is>
            </rdf:Description>
          </rdf:RDF>
        </sbml:annotation>
      </species>
      <species boundaryCondition="false" compartment="cytosol" constant="false" hasOnlySubstanceUnits="false" id="M_4izp_c" metaid="M_4izp_c" name="4-Imidazolone-5-propanoate" fbc:charge="-2" fbc:chemicalFormula="C6H7N2O3">
        <sbml:annotation>
          <rdf:RDF>
            <rdf:Description rdf:about="#M_4izp_c">
              <bqbiol:is>
                <rdf:Bag>
                  <rdf:li rdf:resource="http://identifiers.org/chebi/CHEBI:27384" />
                  <rdf:li rdf:resource="http://identifiers.org/kegg.compound/C03680" />
                </rdf:Bag>
              </bqbiol:is>
            </rdf:Description>
          </rdf:RDF>
        </sbml:annotation>
      </species>
      <species boundaryCondition="false" compartment="cytosol" constant="false" hasOnlySubstanceUnits="false" id="M_4mlacac_c" metaid="M_4mlacac_c" name="4-Maleylacetoacetate" fbc:charge="-2" fbc:chemicalFormula="C8H8O6">
        <sbml:annotation>
          <rdf:RDF>
            <rdf:Description rdf:about="#M_4mlacac_c">
              <bqbiol:is>
                <rdf:Bag>
                  <rdf:li rdf:resource="http://identifiers.org/chebi/CHEBI:17105" />
                  <rdf:li rdf:resource="http://identifiers.org/kegg.compound/C01036" />
                </rdf:Bag>
              </bqbiol:is>
            </rdf:Description>
          </rdf:RDF>
        </sbml:annotation>
      </species>
      <species boundaryCondition="false" compartment="nucleus" constant="false" hasOnlySubstanceUnits="false" id="M_4mlacac_n" metaid="M_4mlacac_n" name="4-Maleylacetoacetate" fbc:charge="-2" fbc:chemicalFormula="C8H8O6">
        <sbml:annotation>
          <rdf:RDF>
            <rdf:Description rdf:about="#M_4mlacac_n">
              <bqbiol:is>
                <rdf:Bag>
                  <rdf:li rdf:resource="http://identifiers.org/chebi/CHEBI:17105" />
                  <rdf:li rdf:resource="http://identifiers.org/kegg.compound/C01036" />
                </rdf:Bag>
              </bqbiol:is>
            </rdf:Description>
          </rdf:RDF>
        </sbml:annotation>
      </species>
      <species boundaryCondition="false" compartment="cytosol" constant="false" hasOnlySubstanceUnits="false" id="M_4mop_c" metaid="M_4mop_c" name="4-Methyl-2-oxopentanoate" fbc:charge="-1" fbc:chemicalFormula="C6H10O3">
        <sbml:annotation>
          <rdf:RDF>
            <rdf:Description rdf:about="#M_4mop_c">
              <bqbiol:is>
                <rdf:Bag>
                  <rdf:li rdf:resource="http://identifiers.org/chebi/CHEBI:17865" />
                  <rdf:li rdf:resource="http://identifiers.org/kegg.compound/C00233" />
                </rdf:Bag>
              </bqbiol:is>
            </rdf:Description>
          </rdf:RDF>
        </sbml:annotation>
      </species>
      <species boundaryCondition="false" compartment="mitochondrion" constant="false" hasOnlySubstanceUnits="false" id="M_4mop_m" metaid="M_4mop_m" name="4-Methyl-2-oxopentanoate" fbc:charge="-1" fbc:chemicalFormula="C6H10O3">
        <sbml:annotation>
          <rdf:RDF>
            <rdf:Description rdf:about="#M_4mop_m">
              <bqbiol:is>
                <rdf:Bag>
                  <rdf:li rdf:resource="http://identifiers.org/chebi/CHEBI:17865" />
                  <rdf:li rdf:resource="http://identifiers.org/kegg.compound/C00233" />
                </rdf:Bag>
              </bqbiol:is>
            </rdf:Description>
          </rdf:RDF>
        </sbml:annotation>
      </species>
      <species boundaryCondition="false" compartment="cytosol" constant="false" hasOnlySubstanceUnits="false" id="M_4ogm_c" metaid="M_4ogm_c" name="4-oxoglutaramate" fbc:charge="-1" fbc:chemicalFormula="C5H7NO4">
        <sbml:annotation>
          <rdf:RDF>
            <rdf:Description rdf:about="#M_4ogm_c">
              <bqbiol:is>
                <rdf:Bag>
                  <rdf:li rdf:resource="http://identifiers.org/chebi/CHEBI:27467" />
                </rdf:Bag>
              </bqbiol:is>
            </rdf:Description>
          </rdf:RDF>
        </sbml:annotation>
      </species>
      <species boundaryCondition="false" compartment="cytosol" constant="false" hasOnlySubstanceUnits="false" id="M_4tmeabut_c" metaid="M_4tmeabut_c" name="4-Trimethylammoniobutanal" fbc:charge="1" fbc:chemicalFormula="C7H16NO">
        <sbml:annotation>
          <rdf:RDF>
            <rdf:Description rdf:about="#M_4tmeabut_c">
              <bqbiol:is>
                <rdf:Bag>
                  <rdf:li rdf:resource="http://identifiers.org/chebi/CHEBI:18020" />
                  <rdf:li rdf:resource="http://identifiers.org/kegg.compound/C01149" />
                </rdf:Bag>
              </bqbiol:is>
            </rdf:Description>
          </rdf:RDF>
        </sbml:annotation>
      </species>
      <species boundaryCondition="false" compartment="cytosol" constant="false" hasOnlySubstanceUnits="false" id="M_4tmeabutn_c" metaid="M_4tmeabutn_c" name="4-Trimethylammoniobutanoate" fbc:charge="0" fbc:chemicalFormula="C7H16NO2">
        <sbml:annotation>
          <rdf:RDF>
            <rdf:Description rdf:about="#M_4tmeabutn_c">
              <bqbiol:is>
                <rdf:Bag>
                  <rdf:li rdf:resource="http://identifiers.org/chebi/CHEBI:16244" />
                  <rdf:li rdf:resource="http://identifiers.org/kegg.compound/C01181" />
                </rdf:Bag>
              </bqbiol:is>
            </rdf:Description>
          </rdf:RDF>
        </sbml:annotation>
      </species>
      <species boundaryCondition="false" compartment="mitochondrion" constant="false" hasOnlySubstanceUnits="false" id="M_methf_m" metaid="M_methf_m" name="5,10-Methenyltetrahydrofolate" fbc:charge="1" fbc:chemicalFormula="C20H22N7O6">
        <sbml:annotation>
          <rdf:RDF>
            <rdf:Description rdf:about="#M_methf_m">
              <bqbiol:is>
                <rdf:Bag>
                  <rdf:li rdf:resource="http://identifiers.org/chebi/CHEBI:15638" />
                  <rdf:li rdf:resource="http://identifiers.org/kegg.compound/C00445" />
                </rdf:Bag>
              </bqbiol:is>
            </rdf:Description>
          </rdf:RDF>
        </sbml:annotation>
      </species>
      <species boundaryCondition="false" compartment="cytosol" constant="false" hasOnlySubstanceUnits="false" id="M_methf_c" metaid="M_methf_c" name="5,10-Methenyltetrahydrofolate" fbc:charge="1" fbc:chemicalFormula="C20H22N7O6">
        <sbml:annotation>
          <rdf:RDF>
            <rdf:Description rdf:about="#M_methf_c">
              <bqbiol:is>
                <rdf:Bag>
                  <rdf:li rdf:resource="http://identifiers.org/chebi/CHEBI:15638" />
                  <rdf:li rdf:resource="http://identifiers.org/kegg.compound/C00445" />
                </rdf:Bag>
              </bqbiol:is>
            </rdf:Description>
          </rdf:RDF>
        </sbml:annotation>
      </species>
      <species boundaryCondition="false" compartment="nucleus" constant="false" hasOnlySubstanceUnits="false" id="M_mlthf_n" metaid="M_mlthf_n" name="5,10-Methylenetetrahydrofolate" fbc:charge="0" fbc:chemicalFormula="C20H23N7O6">
        <sbml:annotation>
          <rdf:RDF>
            <rdf:Description rdf:about="#M_mlthf_n">
              <bqbiol:is>
                <rdf:Bag>
                  <rdf:li rdf:resource="http://identifiers.org/chebi/CHEBI:1989" />
                  <rdf:li rdf:resource="http://identifiers.org/kegg.compound/C00143" />
                </rdf:Bag>
              </bqbiol:is>
            </rdf:Description>
          </rdf:RDF>
        </sbml:annotation>
      </species>
      <species boundaryCondition="false" compartment="cytosol" constant="false" hasOnlySubstanceUnits="false" id="M_mlthf_c" metaid="M_mlthf_c" name="5,10-Methylenetetrahydrofolate" fbc:charge="0" fbc:chemicalFormula="C20H23N7O6">
        <sbml:annotation>
          <rdf:RDF>
            <rdf:Description rdf:about="#M_mlthf_c">
              <bqbiol:is>
                <rdf:Bag>
                  <rdf:li rdf:resource="http://identifiers.org/chebi/CHEBI:1989" />
                  <rdf:li rdf:resource="http://identifiers.org/kegg.compound/C00143" />
                </rdf:Bag>
              </bqbiol:is>
            </rdf:Description>
          </rdf:RDF>
        </sbml:annotation>
      </species>
      <species boundaryCondition="false" compartment="mitochondrion" constant="false" hasOnlySubstanceUnits="false" id="M_mlthf_m" metaid="M_mlthf_m" name="5,10-Methylenetetrahydrofolate" fbc:charge="0" fbc:chemicalFormula="C20H23N7O6">
        <sbml:annotation>
          <rdf:RDF>
            <rdf:Description rdf:about="#M_mlthf_m">
              <bqbiol:is>
                <rdf:Bag>
                  <rdf:li rdf:resource="http://identifiers.org/chebi/CHEBI:1989" />
                  <rdf:li rdf:resource="http://identifiers.org/kegg.compound/C00143" />
                </rdf:Bag>
              </bqbiol:is>
            </rdf:Description>
          </rdf:RDF>
        </sbml:annotation>
      </species>
      <species boundaryCondition="false" compartment="nucleus" constant="false" hasOnlySubstanceUnits="false" id="M_ap4a_n" metaid="M_ap4a_n" name="5,5-diadenosine tetraphosphate" fbc:charge="0" fbc:chemicalFormula="C20H28N10O19P4">
        <sbml:annotation>
          <rdf:RDF>
            <rdf:Description rdf:about="#M_ap4a_n">
              <bqbiol:is>
                <rdf:Bag>
                  <rdf:li rdf:resource="http://identifiers.org/chebi/CHEBI:17422" />
                  <rdf:li rdf:resource="http://identifiers.org/kegg.compound/C01260" />
                </rdf:Bag>
              </bqbiol:is>
            </rdf:Description>
          </rdf:RDF>
        </sbml:annotation>
      </species>
      <species boundaryCondition="false" compartment="cytosol" constant="false" hasOnlySubstanceUnits="false" id="M_ap4a_c" metaid="M_ap4a_c" name="5,5-diadenosine tetraphosphate" fbc:charge="0" fbc:chemicalFormula="C20H28N10O19P4">
        <sbml:annotation>
          <rdf:RDF>
            <rdf:Description rdf:about="#M_ap4a_c">
              <bqbiol:is>
                <rdf:Bag>
                  <rdf:li rdf:resource="http://identifiers.org/chebi/CHEBI:17422" />
                  <rdf:li rdf:resource="http://identifiers.org/kegg.compound/C01260" />
                </rdf:Bag>
              </bqbiol:is>
            </rdf:Description>
          </rdf:RDF>
        </sbml:annotation>
      </species>
      <species boundaryCondition="false" compartment="nucleus" constant="false" hasOnlySubstanceUnits="false" id="M_thf_n" metaid="M_thf_n" name="5,6,7,8-Tetrahydrofolate" fbc:charge="0" fbc:chemicalFormula="C19H23N7O6">
        <sbml:annotation>
          <rdf:RDF>
            <rdf:Description rdf:about="#M_thf_n">
              <bqbiol:is>
                <rdf:Bag>
                  <rdf:li rdf:resource="http://identifiers.org/chebi/CHEBI:15635" />
                  <rdf:li rdf:resource="http://identifiers.org/kegg.compound/C00101" />
                </rdf:Bag>
              </bqbiol:is>
            </rdf:Description>
          </rdf:RDF>
        </sbml:annotation>
      </species>
      <species boundaryCondition="false" compartment="cytosol" constant="false" hasOnlySubstanceUnits="false" id="M_thf_c" metaid="M_thf_c" name="5,6,7,8-Tetrahydrofolate" fbc:charge="0" fbc:chemicalFormula="C19H23N7O6">
        <sbml:annotation>
          <rdf:RDF>
            <rdf:Description rdf:about="#M_thf_c">
              <bqbiol:is>
                <rdf:Bag>
                  <rdf:li rdf:resource="http://identifiers.org/chebi/CHEBI:15635" />
                  <rdf:li rdf:resource="http://identifiers.org/kegg.compound/C00101" />
                </rdf:Bag>
              </bqbiol:is>
            </rdf:Description>
          </rdf:RDF>
        </sbml:annotation>
      </species>
      <species boundaryCondition="false" compartment="mitochondrion" constant="false" hasOnlySubstanceUnits="false" id="M_thf_m" metaid="M_thf_m" name="5,6,7,8-Tetrahydrofolate" fbc:charge="0" fbc:chemicalFormula="C19H23N7O6">
        <sbml:annotation>
          <rdf:RDF>
            <rdf:Description rdf:about="#M_thf_m">
              <bqbiol:is>
                <rdf:Bag>
                  <rdf:li rdf:resource="http://identifiers.org/chebi/CHEBI:15635" />
                  <rdf:li rdf:resource="http://identifiers.org/kegg.compound/C00101" />
                </rdf:Bag>
              </bqbiol:is>
            </rdf:Description>
          </rdf:RDF>
        </sbml:annotation>
      </species>
      <species boundaryCondition="false" compartment="extracellular" constant="false" hasOnlySubstanceUnits="false" id="M_thf_e" metaid="M_thf_e" name="5,6,7,8-Tetrahydrofolate" fbc:charge="0" fbc:chemicalFormula="C19H23N7O6">
        <sbml:annotation>
          <rdf:RDF>
            <rdf:Description rdf:about="#M_thf_e">
              <bqbiol:is>
                <rdf:Bag>
                  <rdf:li rdf:resource="http://identifiers.org/chebi/CHEBI:15635" />
                  <rdf:li rdf:resource="http://identifiers.org/kegg.compound/C00101" />
                </rdf:Bag>
              </bqbiol:is>
            </rdf:Description>
          </rdf:RDF>
        </sbml:annotation>
      </species>
      <species boundaryCondition="false" compartment="cytosol" constant="false" hasOnlySubstanceUnits="false" id="M_56dthm_c" metaid="M_56dthm_c" name="5,6-Dihydrothymine" fbc:charge="0" fbc:chemicalFormula="C5H8N2O2">
        <sbml:annotation>
          <rdf:RDF>
            <rdf:Description rdf:about="#M_56dthm_c">
              <bqbiol:is>
                <rdf:Bag>
                  <rdf:li rdf:resource="http://identifiers.org/chebi/CHEBI:27468" />
                  <rdf:li rdf:resource="http://identifiers.org/kegg.compound/C00906" />
                </rdf:Bag>
              </bqbiol:is>
            </rdf:Description>
          </rdf:RDF>
        </sbml:annotation>
      </species>
      <species boundaryCondition="false" compartment="cytosol" constant="false" hasOnlySubstanceUnits="false" id="M_56dura_c" metaid="M_56dura_c" name="5,6-dihydrouracil" fbc:charge="0" fbc:chemicalFormula="C4H6N2O2">
        <sbml:annotation>
          <rdf:RDF>
            <rdf:Description rdf:about="#M_56dura_c">
              <bqbiol:is>
                <rdf:Bag>
                  <rdf:li rdf:resource="http://identifiers.org/chebi/CHEBI:15901" />
                  <rdf:li rdf:resource="http://identifiers.org/kegg.compound/C00429" />
                </rdf:Bag>
              </bqbiol:is>
            </rdf:Description>
          </rdf:RDF>
        </sbml:annotation>
      </species>
      <species boundaryCondition="false" compartment="cytosol" constant="false" hasOnlySubstanceUnits="false" id="M_5adtststerone_c" metaid="M_5adtststerone_c" name="5alpha-Dihydrotestosterone" fbc:charge="0" fbc:chemicalFormula="C19H30O2">
        <sbml:annotation>
          <rdf:RDF>
            <rdf:Description rdf:about="#M_5adtststerone_c">
              <bqbiol:is>
                <rdf:Bag>
                  <rdf:li rdf:resource="http://identifiers.org/chebi/CHEBI:16330" />
                </rdf:Bag>
              </bqbiol:is>
            </rdf:Description>
          </rdf:RDF>
        </sbml:annotation>
      </species>
      <species boundaryCondition="false" compartment="extracellular" constant="false" hasOnlySubstanceUnits="false" id="M_5adtststerone_e" metaid="M_5adtststerone_e" name="5alpha-Dihydrotestosterone" fbc:charge="0" fbc:chemicalFormula="C19H30O2">
        <sbml:annotation>
          <rdf:RDF>
            <rdf:Description rdf:about="#M_5adtststerone_e">
              <bqbiol:is>
                <rdf:Bag>
                  <rdf:li rdf:resource="http://identifiers.org/chebi/CHEBI:16330" />
                </rdf:Bag>
              </bqbiol:is>
            </rdf:Description>
          </rdf:RDF>
        </sbml:annotation>
      </species>
      <species boundaryCondition="false" compartment="cytosol" constant="false" hasOnlySubstanceUnits="false" id="M_air_c" metaid="M_air_c" name="5-amino-1-(5-phosphonato-β-D-ribosyl)imidazol-3-ium" fbc:charge="-1" fbc:chemicalFormula="C8H14N3O7P">
        <sbml:annotation>
          <rdf:RDF>
            <rdf:Description rdf:about="#M_air_c">
              <bqbiol:is>
                <rdf:Bag>
                  <rdf:li rdf:resource="http://identifiers.org/chebi/CHEBI:137981" />
                  <rdf:li rdf:resource="http://identifiers.org/kegg.compound/C03373" />
                </rdf:Bag>
              </bqbiol:is>
            </rdf:Description>
          </rdf:RDF>
        </sbml:annotation>
      </species>
      <species boundaryCondition="false" compartment="cytosol" constant="false" hasOnlySubstanceUnits="false" id="M_aicar_c" metaid="M_aicar_c" name="5-amino-1-(5-phospho-D-ribosyl)imidazole-4-carboxamide(2−)" fbc:charge="-2" fbc:chemicalFormula="C9H15N4O8P">
        <sbml:annotation>
          <rdf:RDF>
            <rdf:Description rdf:about="#M_aicar_c">
              <bqbiol:is>
                <rdf:Bag>
                  <rdf:li rdf:resource="http://identifiers.org/chebi/CHEBI:58475" />
                  <rdf:li rdf:resource="http://identifiers.org/kegg.compound/C04677" />
                </rdf:Bag>
              </bqbiol:is>
            </rdf:Description>
          </rdf:RDF>
        </sbml:annotation>
      </species>
      <species boundaryCondition="false" compartment="cytosol" constant="false" hasOnlySubstanceUnits="false" id="M_5aizc_c" metaid="M_5aizc_c" name="5-amino-1-(5-phosphonato-D-ribosyl)imidazole-4-carboxylate" fbc:charge="-3" fbc:chemicalFormula="C9H14N3O9P">
        <sbml:annotation>
          <rdf:RDF>
            <rdf:Description rdf:about="#M_5aizc_c">
              <bqbiol:is>
                <rdf:Bag>
                  <rdf:li rdf:resource="http://identifiers.org/chebi/CHEBI:58564" />
                  <rdf:li rdf:resource="http://identifiers.org/kegg.compound/C04751" />
                </rdf:Bag>
              </bqbiol:is>
            </rdf:Description>
          </rdf:RDF>
        </sbml:annotation>
      </species>
      <species boundaryCondition="false" compartment="cytosol" constant="false" hasOnlySubstanceUnits="false" id="M_dad_5_c" metaid="M_dad_5_c" name="5-deoxyadenosine" fbc:charge="0" fbc:chemicalFormula="C10H13N5O3">
        <sbml:annotation>
          <rdf:RDF>
            <rdf:Description rdf:about="#M_dad_5_c">
              <bqbiol:is>
                <rdf:Bag>
                  <rdf:li rdf:resource="http://identifiers.org/chebi/CHEBI:17319" />
                  <rdf:li rdf:resource="http://identifiers.org/kegg.compound/C05198" />
                </rdf:Bag>
              </bqbiol:is>
            </rdf:Description>
          </rdf:RDF>
        </sbml:annotation>
      </species>
      <species boundaryCondition="false" compartment="nucleus" constant="false" hasOnlySubstanceUnits="false" id="M_ppmi12346p_n" metaid="M_ppmi12346p_n" name="5-diphospho-1D-myo-inositol (1,2,3,4,6)pentakisphosphate" fbc:charge="-13" fbc:chemicalFormula="C6H19O27P7">
        <sbml:annotation>
          <rdf:RDF>
            <rdf:Description rdf:about="#M_ppmi12346p_n">
              <bqbiol:is>
                <rdf:Bag>
                  <rdf:li rdf:resource="http://identifiers.org/chebi/CHEBI:58628" />
                  <rdf:li rdf:resource="http://identifiers.org/kegg.compound/C11526" />
                </rdf:Bag>
              </bqbiol:is>
            </rdf:Description>
          </rdf:RDF>
        </sbml:annotation>
      </species>
      <species boundaryCondition="false" compartment="cytosol" constant="false" hasOnlySubstanceUnits="false" id="M_ppmi12346p_c" metaid="M_ppmi12346p_c" name="5-diphospho-1D-myo-inositol (1,2,3,4,6)pentakisphosphate" fbc:charge="-13" fbc:chemicalFormula="C6H19O27P7">
        <sbml:annotation>
          <rdf:RDF>
            <rdf:Description rdf:about="#M_ppmi12346p_c">
              <bqbiol:is>
                <rdf:Bag>
                  <rdf:li rdf:resource="http://identifiers.org/chebi/CHEBI:58628" />
                  <rdf:li rdf:resource="http://identifiers.org/kegg.compound/C11526" />
                </rdf:Bag>
              </bqbiol:is>
            </rdf:Description>
          </rdf:RDF>
        </sbml:annotation>
      </species>
      <species boundaryCondition="false" compartment="cytosol" constant="false" hasOnlySubstanceUnits="false" id="M_fprica_c" metaid="M_fprica_c" name="5-formamido-1-(5-phospho-D-ribosyl)imidazole-4-carboxamide(2−)" fbc:charge="-2" fbc:chemicalFormula="C10H13N4O9P">
        <sbml:annotation>
          <rdf:RDF>
            <rdf:Description rdf:about="#M_fprica_c">
              <bqbiol:is>
                <rdf:Bag>
                  <rdf:li rdf:resource="http://identifiers.org/chebi/CHEBI:58467" />
                  <rdf:li rdf:resource="http://identifiers.org/kegg.compound/C04734" />
                </rdf:Bag>
              </bqbiol:is>
            </rdf:Description>
          </rdf:RDF>
        </sbml:annotation>
      </species>
      <species boundaryCondition="false" compartment="cytosol" constant="false" hasOnlySubstanceUnits="false" id="M_5fthf_c" metaid="M_5fthf_c" name="5-formyltetrahydrofolate(2−)" fbc:charge="-2" fbc:chemicalFormula="C20H21N7O7">
        <sbml:annotation>
          <rdf:RDF>
            <rdf:Description rdf:about="#M_5fthf_c">
              <bqbiol:is>
                <rdf:Bag>
                  <rdf:li rdf:resource="http://identifiers.org/chebi/CHEBI:65340" />
                  <rdf:li rdf:resource="http://identifiers.org/kegg.compound/C03479" />
                </rdf:Bag>
              </bqbiol:is>
            </rdf:Description>
          </rdf:RDF>
        </sbml:annotation>
      </species>
      <species boundaryCondition="false" compartment="extracellular" constant="false" hasOnlySubstanceUnits="false" id="M_5fthf_e" metaid="M_5fthf_e" name="5-formyltetrahydrofolate(2−)" fbc:charge="-2" fbc:chemicalFormula="C20H21N7O7">
        <sbml:annotation>
          <rdf:RDF>
            <rdf:Description rdf:about="#M_5fthf_e">
              <bqbiol:is>
                <rdf:Bag>
                  <rdf:li rdf:resource="http://identifiers.org/chebi/CHEBI:65340" />
                  <rdf:li rdf:resource="http://identifiers.org/kegg.compound/C03479" />
                </rdf:Bag>
              </bqbiol:is>
            </rdf:Description>
          </rdf:RDF>
        </sbml:annotation>
      </species>
      <species boundaryCondition="false" compartment="mitochondrion" constant="false" hasOnlySubstanceUnits="false" id="M_5fthf_m" metaid="M_5fthf_m" name="5-formyltetrahydrofolate(2−)" fbc:charge="-2" fbc:chemicalFormula="C20H21N7O7">
        <sbml:annotation>
          <rdf:RDF>
            <rdf:Description rdf:about="#M_5fthf_m">
              <bqbiol:is>
                <rdf:Bag>
                  <rdf:li rdf:resource="http://identifiers.org/chebi/CHEBI:65340" />
                  <rdf:li rdf:resource="http://identifiers.org/kegg.compound/C03479" />
                </rdf:Bag>
              </bqbiol:is>
            </rdf:Description>
          </rdf:RDF>
        </sbml:annotation>
      </species>
      <species boundaryCondition="false" compartment="cytosol" constant="false" hasOnlySubstanceUnits="false" id="M_5HPET_c" metaid="M_5HPET_c" name="5-Hydroperoxy-6-trans-8,11,14-cis-eicosatetraenoate" fbc:charge="-1" fbc:chemicalFormula="C20H32O4">
        <sbml:annotation>
          <rdf:RDF>
            <rdf:Description rdf:about="#M_5HPET_c">
              <bqbiol:is>
                <rdf:Bag>
                  <rdf:li rdf:resource="http://identifiers.org/chebi/CHEBI:57450" />
                </rdf:Bag>
              </bqbiol:is>
            </rdf:Description>
          </rdf:RDF>
        </sbml:annotation>
      </species>
      <species boundaryCondition="false" compartment="cytosol" constant="false" hasOnlySubstanceUnits="false" id="M_5HETE_c" metaid="M_5HETE_c" name="5-Hydroxyeicosatetraenoate" fbc:charge="-1" fbc:chemicalFormula="C20H32O3">
        <sbml:annotation>
          <rdf:RDF>
            <rdf:Description rdf:about="#M_5HETE_c">
              <bqbiol:is>
                <rdf:Bag>
                  <rdf:li rdf:resource="http://identifiers.org/chebi/CHEBI:90632" />
                </rdf:Bag>
              </bqbiol:is>
            </rdf:Description>
          </rdf:RDF>
        </sbml:annotation>
      </species>
      <species boundaryCondition="false" compartment="cytosol" constant="false" hasOnlySubstanceUnits="false" id="M_5hoxindact_c" metaid="M_5hoxindact_c" name="5-Hydroxyindoleacetaldehyde" fbc:charge="0" fbc:chemicalFormula="C10H9NO2">
        <sbml:annotation>
          <rdf:RDF>
            <rdf:Description rdf:about="#M_5hoxindact_c">
              <bqbiol:is>
                <rdf:Bag>
                  <rdf:li rdf:resource="http://identifiers.org/chebi/CHEBI:50157" />
                </rdf:Bag>
              </bqbiol:is>
            </rdf:Description>
          </rdf:RDF>
        </sbml:annotation>
      </species>
      <species boundaryCondition="false" compartment="cytosol" constant="false" hasOnlySubstanceUnits="false" id="M_5hoxindoa_c" metaid="M_5hoxindoa_c" name="5-Hydroxyindoleacetate" fbc:charge="-1" fbc:chemicalFormula="C10H9NO3">
        <sbml:annotation>
          <rdf:RDF>
            <rdf:Description rdf:about="#M_5hoxindoa_c">
              <bqbiol:is>
                <rdf:Bag>
                  <rdf:li rdf:resource="http://identifiers.org/chebi/CHEBI:62622" />
                </rdf:Bag>
              </bqbiol:is>
            </rdf:Description>
          </rdf:RDF>
        </sbml:annotation>
      </species>
      <species boundaryCondition="false" compartment="extracellular" constant="false" hasOnlySubstanceUnits="false" id="M_5hoxindoa_e" metaid="M_5hoxindoa_e" name="5-Hydroxyindoleacetate" fbc:charge="-1" fbc:chemicalFormula="C10H9NO3">
        <sbml:annotation>
          <rdf:RDF>
            <rdf:Description rdf:about="#M_5hoxindoa_e">
              <bqbiol:is>
                <rdf:Bag>
                  <rdf:li rdf:resource="http://identifiers.org/chebi/CHEBI:62622" />
                </rdf:Bag>
              </bqbiol:is>
            </rdf:Description>
          </rdf:RDF>
        </sbml:annotation>
      </species>
      <species boundaryCondition="false" compartment="cytosol" constant="false" hasOnlySubstanceUnits="false" id="M_5htrp_c" metaid="M_5htrp_c" name="5-Hydroxy-L-tryptophan" fbc:charge="0" fbc:chemicalFormula="C11H12N2O3">
        <sbml:annotation>
          <rdf:RDF>
            <rdf:Description rdf:about="#M_5htrp_c">
              <bqbiol:is>
                <rdf:Bag>
                  <rdf:li rdf:resource="http://identifiers.org/chebi/CHEBI:28171" />
                  <rdf:li rdf:resource="http://identifiers.org/kegg.compound/C01017" />
                </rdf:Bag>
              </bqbiol:is>
            </rdf:Description>
          </rdf:RDF>
        </sbml:annotation>
      </species>
      <species boundaryCondition="false" compartment="extracellular" constant="false" hasOnlySubstanceUnits="false" id="M_5htrp_e" metaid="M_5htrp_e" name="5-Hydroxy-L-tryptophan" fbc:charge="0" fbc:chemicalFormula="C11H12N2O3">
        <sbml:annotation>
          <rdf:RDF>
            <rdf:Description rdf:about="#M_5htrp_e">
              <bqbiol:is>
                <rdf:Bag>
                  <rdf:li rdf:resource="http://identifiers.org/chebi/CHEBI:28171" />
                  <rdf:li rdf:resource="http://identifiers.org/kegg.compound/C01017" />
                </rdf:Bag>
              </bqbiol:is>
            </rdf:Description>
          </rdf:RDF>
        </sbml:annotation>
      </species>
      <species boundaryCondition="false" compartment="cytosol" constant="false" hasOnlySubstanceUnits="false" id="M_gluala_c" metaid="M_gluala_c" name="5-L-Glutamyl-L-alanine" fbc:charge="-1" fbc:chemicalFormula="C8H14N2O5">
        <sbml:annotation>
          <rdf:RDF>
            <rdf:Description rdf:about="#M_gluala_c">
              <bqbiol:is>
                <rdf:Bag>
                  <rdf:li rdf:resource="http://identifiers.org/chebi/CHEBI:133091" />
                </rdf:Bag>
              </bqbiol:is>
            </rdf:Description>
          </rdf:RDF>
        </sbml:annotation>
      </species>
      <species boundaryCondition="false" compartment="cytosol" constant="false" hasOnlySubstanceUnits="false" id="M_glutaur_c" metaid="M_glutaur_c" name="5-L-Glutamyl-taurine" fbc:charge="-1" fbc:chemicalFormula="C7H14N2O6S">
        <sbml:annotation>
          <rdf:RDF>
            <rdf:Description rdf:about="#M_glutaur_c">
              <bqbiol:is>
                <rdf:Bag>
                  <rdf:li rdf:resource="http://identifiers.org/chebi/CHEBI:133091" />
                </rdf:Bag>
              </bqbiol:is>
            </rdf:Description>
          </rdf:RDF>
        </sbml:annotation>
      </species>
      <species boundaryCondition="false" compartment="nucleus" constant="false" hasOnlySubstanceUnits="false" id="M_5mthf_n" metaid="M_5mthf_n" name="5-Methyltetrahydrofolate" fbc:charge="0" fbc:chemicalFormula="C20H25N7O6">
        <sbml:annotation>
          <rdf:RDF>
            <rdf:Description rdf:about="#M_5mthf_n">
              <bqbiol:is>
                <rdf:Bag>
                  <rdf:li rdf:resource="http://identifiers.org/chebi/CHEBI:15641" />
                  <rdf:li rdf:resource="http://identifiers.org/kegg.compound/C00440" />
                </rdf:Bag>
              </bqbiol:is>
            </rdf:Description>
          </rdf:RDF>
        </sbml:annotation>
      </species>
      <species boundaryCondition="false" compartment="cytosol" constant="false" hasOnlySubstanceUnits="false" id="M_5mthf_c" metaid="M_5mthf_c" name="5-Methyltetrahydrofolate" fbc:charge="0" fbc:chemicalFormula="C20H25N7O6">
        <sbml:annotation>
          <rdf:RDF>
            <rdf:Description rdf:about="#M_5mthf_c">
              <bqbiol:is>
                <rdf:Bag>
                  <rdf:li rdf:resource="http://identifiers.org/chebi/CHEBI:15641" />
                  <rdf:li rdf:resource="http://identifiers.org/kegg.compound/C00440" />
                </rdf:Bag>
              </bqbiol:is>
            </rdf:Description>
          </rdf:RDF>
        </sbml:annotation>
      </species>
      <species boundaryCondition="false" compartment="extracellular" constant="false" hasOnlySubstanceUnits="false" id="M_5mthf_e" metaid="M_5mthf_e" name="5-Methyltetrahydrofolate" fbc:charge="-1" fbc:chemicalFormula="C20H25N7O6">
        <sbml:annotation>
          <rdf:RDF>
            <rdf:Description rdf:about="#M_5mthf_e">
              <bqbiol:is>
                <rdf:Bag>
                  <rdf:li rdf:resource="http://identifiers.org/chebi/CHEBI:15641" />
                </rdf:Bag>
              </bqbiol:is>
            </rdf:Description>
          </rdf:RDF>
        </sbml:annotation>
      </species>
      <species boundaryCondition="false" compartment="mitochondrion" constant="false" hasOnlySubstanceUnits="false" id="M_5mthf_m" metaid="M_5mthf_m" name="5-Methyltetrahydrofolate" fbc:charge="-1" fbc:chemicalFormula="C20H25N7O6">
        <sbml:annotation>
          <rdf:RDF>
            <rdf:Description rdf:about="#M_5mthf_m">
              <bqbiol:is>
                <rdf:Bag>
                  <rdf:li rdf:resource="http://identifiers.org/chebi/CHEBI:15641" />
                </rdf:Bag>
              </bqbiol:is>
            </rdf:Description>
          </rdf:RDF>
        </sbml:annotation>
      </species>
      <species boundaryCondition="false" compartment="cytosol" constant="false" hasOnlySubstanceUnits="false" id="M_mhpglu_c" metaid="M_mhpglu_c" name="5-methyltetrahydropteroyltri-L-glutamate" fbc:charge="0" fbc:chemicalFormula="C30H39N9O12">
        <sbml:annotation>
          <rdf:RDF>
            <rdf:Description rdf:about="#M_mhpglu_c">
              <bqbiol:is>
                <rdf:Bag>
                  <rdf:li rdf:resource="http://identifiers.org/chebi/CHEBI:17614" />
                </rdf:Bag>
              </bqbiol:is>
            </rdf:Description>
          </rdf:RDF>
        </sbml:annotation>
      </species>
      <species boundaryCondition="false" compartment="cytosol" constant="false" hasOnlySubstanceUnits="false" id="M_5mdr1p_c" metaid="M_5mdr1p_c" name="5-Methylthio-5-deoxy-D-ribose 1-phosphate" fbc:charge="-2" fbc:chemicalFormula="C6H13O7PS">
        <sbml:annotation>
          <rdf:RDF>
            <rdf:Description rdf:about="#M_5mdr1p_c">
              <bqbiol:is>
                <rdf:Bag>
                  <rdf:li rdf:resource="http://identifiers.org/chebi/CHEBI:58533" />
                  <rdf:li rdf:resource="http://identifiers.org/kegg.compound/C04188" />
                </rdf:Bag>
              </bqbiol:is>
            </rdf:Description>
          </rdf:RDF>
        </sbml:annotation>
      </species>
      <species boundaryCondition="false" compartment="cytosol" constant="false" hasOnlySubstanceUnits="false" id="M_5mdru1p_c" metaid="M_5mdru1p_c" name="5-Methylthio-5-deoxy-D-ribulose 1-phosphate" fbc:charge="-2" fbc:chemicalFormula="C6H13O7PS">
        <sbml:annotation>
          <rdf:RDF>
            <rdf:Description rdf:about="#M_5mdru1p_c">
              <bqbiol:is>
                <rdf:Bag>
                  <rdf:li rdf:resource="http://identifiers.org/chebi/CHEBI:58533" />
                  <rdf:li rdf:resource="http://identifiers.org/kegg.compound/C04582" />
                </rdf:Bag>
              </bqbiol:is>
            </rdf:Description>
          </rdf:RDF>
        </sbml:annotation>
      </species>
      <species boundaryCondition="false" compartment="cytosol" constant="false" hasOnlySubstanceUnits="false" id="M_5mta_c" metaid="M_5mta_c" name="5-Methylthioadenosine" fbc:charge="0" fbc:chemicalFormula="C11H15N5O3S">
        <sbml:annotation>
          <rdf:RDF>
            <rdf:Description rdf:about="#M_5mta_c">
              <bqbiol:is>
                <rdf:Bag>
                  <rdf:li rdf:resource="http://identifiers.org/chebi/CHEBI:17509" />
                  <rdf:li rdf:resource="http://identifiers.org/kegg.compound/C00170" />
                </rdf:Bag>
              </bqbiol:is>
            </rdf:Description>
          </rdf:RDF>
        </sbml:annotation>
      </species>
      <species boundaryCondition="false" compartment="cytosol" constant="false" hasOnlySubstanceUnits="false" id="M_5oxpro_c" metaid="M_5oxpro_c" name="5-Oxoproline" fbc:charge="-1" fbc:chemicalFormula="C5H7NO3">
        <sbml:annotation>
          <rdf:RDF>
            <rdf:Description rdf:about="#M_5oxpro_c">
              <bqbiol:is>
                <rdf:Bag>
                  <rdf:li rdf:resource="http://identifiers.org/chebi/CHEBI:57606" />
                  <rdf:li rdf:resource="http://identifiers.org/kegg.compound/C01879" />
                </rdf:Bag>
              </bqbiol:is>
            </rdf:Description>
          </rdf:RDF>
        </sbml:annotation>
      </species>
      <species boundaryCondition="false" compartment="nucleus" constant="false" hasOnlySubstanceUnits="false" id="M_prpp_n" metaid="M_prpp_n" name="5-Phospho-alpha-D-ribose 1-diphosphate" fbc:charge="-5" fbc:chemicalFormula="C5H13O14P3">
        <sbml:annotation>
          <rdf:RDF>
            <rdf:Description rdf:about="#M_prpp_n">
              <bqbiol:is>
                <rdf:Bag>
                  <rdf:li rdf:resource="http://identifiers.org/chebi/CHEBI:58017" />
                  <rdf:li rdf:resource="http://identifiers.org/kegg.compound/C00119" />
                </rdf:Bag>
              </bqbiol:is>
            </rdf:Description>
          </rdf:RDF>
        </sbml:annotation>
      </species>
      <species boundaryCondition="false" compartment="cytosol" constant="false" hasOnlySubstanceUnits="false" id="M_prpp_c" metaid="M_prpp_c" name="5-Phospho-alpha-D-ribose 1-diphosphate" fbc:charge="-5" fbc:chemicalFormula="C5H13O14P3">
        <sbml:annotation>
          <rdf:RDF>
            <rdf:Description rdf:about="#M_prpp_c">
              <bqbiol:is>
                <rdf:Bag>
                  <rdf:li rdf:resource="http://identifiers.org/chebi/CHEBI:58017" />
                  <rdf:li rdf:resource="http://identifiers.org/kegg.compound/C00119" />
                </rdf:Bag>
              </bqbiol:is>
            </rdf:Description>
          </rdf:RDF>
        </sbml:annotation>
      </species>
      <species boundaryCondition="false" compartment="mitochondrion" constant="false" hasOnlySubstanceUnits="false" id="M_prpp_m" metaid="M_prpp_m" name="5-Phospho-alpha-D-ribose 1-diphosphate" fbc:charge="-5" fbc:chemicalFormula="C5H13O14P3">
        <sbml:annotation>
          <rdf:RDF>
            <rdf:Description rdf:about="#M_prpp_m">
              <bqbiol:is>
                <rdf:Bag>
                  <rdf:li rdf:resource="http://identifiers.org/chebi/CHEBI:58017" />
                  <rdf:li rdf:resource="http://identifiers.org/kegg.compound/C00119" />
                </rdf:Bag>
              </bqbiol:is>
            </rdf:Description>
          </rdf:RDF>
        </sbml:annotation>
      </species>
      <species boundaryCondition="false" compartment="cytosol" constant="false" hasOnlySubstanceUnits="false" id="M_pram_c" metaid="M_pram_c" name="5-Phospho-beta-D-ribosylamine" fbc:charge="-1" fbc:chemicalFormula="C5H12NO7P">
        <sbml:annotation>
          <rdf:RDF>
            <rdf:Description rdf:about="#M_pram_c">
              <bqbiol:is>
                <rdf:Bag>
                  <rdf:li rdf:resource="http://identifiers.org/chebi/CHEBI:58681" />
                  <rdf:li rdf:resource="http://identifiers.org/kegg.compound/C03090" />
                </rdf:Bag>
              </bqbiol:is>
            </rdf:Description>
          </rdf:RDF>
        </sbml:annotation>
      </species>
      <species boundaryCondition="false" compartment="cytosol" constant="false" hasOnlySubstanceUnits="false" id="M_M_gpail_hs_c" metaid="M_M_gpail_hs_c" name="6-(alpha-D-glucosaminyl)-1-phosphatidyl-1D-myo-inositol" fbc:charge="0">
        <sbml:annotation>
          <rdf:RDF>
            <rdf:Description rdf:about="#M_M_gpail_hs_c">
              <bqbiol:is>
                <rdf:Bag>
                  <rdf:li rdf:resource="http://identifiers.org/chebi/CHEBI:17049" />
                  <rdf:li rdf:resource="http://identifiers.org/kegg.compound/C04248" />
                </rdf:Bag>
              </bqbiol:is>
            </rdf:Description>
          </rdf:RDF>
        </sbml:annotation>
      </species>
      <species boundaryCondition="false" compartment="cytosol" constant="false" hasOnlySubstanceUnits="false" id="M_6nadgpi_c" metaid="M_6nadgpi_c" name="6-(N-acetyl-D-glucosaminyl)-1-phosphatidyl-1D-myo-inositol" fbc:charge="0" fbc:chemicalFormula="C19H30NO18PR2">
        <sbml:annotation>
          <rdf:RDF>
            <rdf:Description rdf:about="#M_6nadgpi_c">
              <bqbiol:is>
                <rdf:Bag>
                  <rdf:li rdf:resource="http://identifiers.org/chebi/CHEBI:12194" />
                </rdf:Bag>
              </bqbiol:is>
            </rdf:Description>
          </rdf:RDF>
        </sbml:annotation>
      </species>
      <species boundaryCondition="false" compartment="mitochondrion" constant="false" hasOnlySubstanceUnits="false" id="M_6nadgpi_m" metaid="M_6nadgpi_m" name="6-(N-acetyl-D-glucosaminyl)-1-phosphatidyl-1D-myo-inositol" fbc:charge="0" fbc:chemicalFormula="C19H30NO18PR2">
        <sbml:annotation>
          <rdf:RDF>
            <rdf:Description rdf:about="#M_6nadgpi_m">
              <bqbiol:is>
                <rdf:Bag>
                  <rdf:li rdf:resource="http://identifiers.org/chebi/CHEBI:12194" />
                </rdf:Bag>
              </bqbiol:is>
            </rdf:Description>
          </rdf:RDF>
        </sbml:annotation>
      </species>
      <species boundaryCondition="false" compartment="nucleus" constant="false" hasOnlySubstanceUnits="false" id="M_6nadgpi_n" metaid="M_6nadgpi_n" name="6-(N-acetyl-D-glucosaminyl)-1-phosphatidyl-1D-myo-inositol" fbc:charge="0" fbc:chemicalFormula="C19H30NO18PR2">
        <sbml:annotation>
          <rdf:RDF>
            <rdf:Description rdf:about="#M_6nadgpi_n">
              <bqbiol:is>
                <rdf:Bag>
                  <rdf:li rdf:resource="http://identifiers.org/chebi/CHEBI:12194" />
                </rdf:Bag>
              </bqbiol:is>
            </rdf:Description>
          </rdf:RDF>
        </sbml:annotation>
      </species>
      <species boundaryCondition="false" compartment="cytosol" constant="false" hasOnlySubstanceUnits="false" id="M_dhbpt_c" metaid="M_dhbpt_c" name="6,7-Dihydrobiopterin" fbc:charge="0" fbc:chemicalFormula="C9H13N5O3">
        <sbml:annotation>
          <rdf:RDF>
            <rdf:Description rdf:about="#M_dhbpt_c">
              <bqbiol:is>
                <rdf:Bag>
                  <rdf:li rdf:resource="http://identifiers.org/chebi/CHEBI:20680" />
                </rdf:Bag>
              </bqbiol:is>
            </rdf:Description>
          </rdf:RDF>
        </sbml:annotation>
      </species>
      <species boundaryCondition="false" compartment="mitochondrion" constant="false" hasOnlySubstanceUnits="false" id="M_dhbpt_m" metaid="M_dhbpt_m" name="6,7-Dihydrobiopterin" fbc:charge="0" fbc:chemicalFormula="C9H13N5O3">
        <sbml:annotation>
          <rdf:RDF>
            <rdf:Description rdf:about="#M_dhbpt_m">
              <bqbiol:is>
                <rdf:Bag>
                  <rdf:li rdf:resource="http://identifiers.org/chebi/CHEBI:20680" />
                </rdf:Bag>
              </bqbiol:is>
            </rdf:Description>
          </rdf:RDF>
        </sbml:annotation>
      </species>
      <species boundaryCondition="false" compartment="cytosol" constant="false" hasOnlySubstanceUnits="false" id="M_6pgc_c" metaid="M_6pgc_c" name="6-Phospho-D-gluconate" fbc:charge="-3" fbc:chemicalFormula="C6H13O10P">
        <sbml:annotation>
          <rdf:RDF>
            <rdf:Description rdf:about="#M_6pgc_c">
              <bqbiol:is>
                <rdf:Bag>
                  <rdf:li rdf:resource="http://identifiers.org/chebi/CHEBI:58759" />
                  <rdf:li rdf:resource="http://identifiers.org/kegg.compound/C00345" />
                </rdf:Bag>
              </bqbiol:is>
            </rdf:Description>
          </rdf:RDF>
        </sbml:annotation>
      </species>
      <species boundaryCondition="false" compartment="mitochondrion" constant="false" hasOnlySubstanceUnits="false" id="M_6pgc_m" metaid="M_6pgc_m" name="6-Phospho-D-gluconate" fbc:charge="-3" fbc:chemicalFormula="C6H13O10P">
        <sbml:annotation>
          <rdf:RDF>
            <rdf:Description rdf:about="#M_6pgc_m">
              <bqbiol:is>
                <rdf:Bag>
                  <rdf:li rdf:resource="http://identifiers.org/chebi/CHEBI:58759" />
                  <rdf:li rdf:resource="http://identifiers.org/kegg.compound/C00345" />
                </rdf:Bag>
              </bqbiol:is>
            </rdf:Description>
          </rdf:RDF>
        </sbml:annotation>
      </species>
      <species boundaryCondition="false" compartment="nucleus" constant="false" hasOnlySubstanceUnits="false" id="M_6pgl_n" metaid="M_6pgl_n" name="6-phospho-D-glucono-1,5-lactone" fbc:charge="-2" fbc:chemicalFormula="C6H11O9P">
        <sbml:annotation>
          <rdf:RDF>
            <rdf:Description rdf:about="#M_6pgl_n">
              <bqbiol:is>
                <rdf:Bag>
                  <rdf:li rdf:resource="http://identifiers.org/chebi/CHEBI:57955" />
                  <rdf:li rdf:resource="http://identifiers.org/kegg.compound/C01236" />
                </rdf:Bag>
              </bqbiol:is>
            </rdf:Description>
          </rdf:RDF>
        </sbml:annotation>
      </species>
      <species boundaryCondition="false" compartment="cytosol" constant="false" hasOnlySubstanceUnits="false" id="M_6pgl_c" metaid="M_6pgl_c" name="6-phospho-D-glucono-1,5-lactone" fbc:charge="-2" fbc:chemicalFormula="C6H11O9P">
        <sbml:annotation>
          <rdf:RDF>
            <rdf:Description rdf:about="#M_6pgl_c">
              <bqbiol:is>
                <rdf:Bag>
                  <rdf:li rdf:resource="http://identifiers.org/chebi/CHEBI:57955" />
                  <rdf:li rdf:resource="http://identifiers.org/kegg.compound/C01236" />
                </rdf:Bag>
              </bqbiol:is>
            </rdf:Description>
          </rdf:RDF>
        </sbml:annotation>
      </species>
      <species boundaryCondition="false" compartment="nucleus" constant="false" hasOnlySubstanceUnits="false" id="M_6pthp_n" metaid="M_6pthp_n" name="6-Pyruvoyl-5,6,7,8-tetrahydropterin" fbc:charge="0" fbc:chemicalFormula="C9H11N5O3">
        <sbml:annotation>
          <rdf:RDF>
            <rdf:Description rdf:about="#M_6pthp_n">
              <bqbiol:is>
                <rdf:Bag>
                  <rdf:li rdf:resource="http://identifiers.org/chebi/CHEBI:17804" />
                  <rdf:li rdf:resource="http://identifiers.org/kegg.compound/C03684" />
                </rdf:Bag>
              </bqbiol:is>
            </rdf:Description>
          </rdf:RDF>
        </sbml:annotation>
      </species>
      <species boundaryCondition="false" compartment="cytosol" constant="false" hasOnlySubstanceUnits="false" id="M_6pthp_c" metaid="M_6pthp_c" name="6-Pyruvoyl-5,6,7,8-tetrahydropterin" fbc:charge="0" fbc:chemicalFormula="C9H11N5O3">
        <sbml:annotation>
          <rdf:RDF>
            <rdf:Description rdf:about="#M_6pthp_c">
              <bqbiol:is>
                <rdf:Bag>
                  <rdf:li rdf:resource="http://identifiers.org/chebi/CHEBI:17804" />
                  <rdf:li rdf:resource="http://identifiers.org/kegg.compound/C03684" />
                </rdf:Bag>
              </bqbiol:is>
            </rdf:Description>
          </rdf:RDF>
        </sbml:annotation>
      </species>
      <species boundaryCondition="false" compartment="cytosol" constant="false" hasOnlySubstanceUnits="false" id="M_xol7a_c" metaid="M_xol7a_c" name="7 alpha-Hydroxycholesterol" fbc:charge="0" fbc:chemicalFormula="C27H46O2">
        <sbml:annotation>
          <rdf:RDF>
            <rdf:Description rdf:about="#M_xol7a_c">
              <bqbiol:is>
                <rdf:Bag>
                  <rdf:li rdf:resource="http://identifiers.org/chebi/CHEBI:17500" />
                </rdf:Bag>
              </bqbiol:is>
            </rdf:Description>
          </rdf:RDF>
        </sbml:annotation>
      </species>
      <species boundaryCondition="false" compartment="cytosol" constant="false" hasOnlySubstanceUnits="false" id="M_dhf_c" metaid="M_dhf_c" name="7,8-Dihydrofolate" fbc:charge="0" fbc:chemicalFormula="C19H21N7O6">
        <sbml:annotation>
          <rdf:RDF>
            <rdf:Description rdf:about="#M_dhf_c">
              <bqbiol:is>
                <rdf:Bag>
                  <rdf:li rdf:resource="http://identifiers.org/chebi/CHEBI:15633" />
                  <rdf:li rdf:resource="http://identifiers.org/kegg.compound/C00415" />
                </rdf:Bag>
              </bqbiol:is>
            </rdf:Description>
          </rdf:RDF>
        </sbml:annotation>
      </species>
      <species boundaryCondition="false" compartment="mitochondrion" constant="false" hasOnlySubstanceUnits="false" id="M_dhf_m" metaid="M_dhf_m" name="7,8-Dihydrofolate" fbc:charge="0" fbc:chemicalFormula="C19H21N7O6">
        <sbml:annotation>
          <rdf:RDF>
            <rdf:Description rdf:about="#M_dhf_m">
              <bqbiol:is>
                <rdf:Bag>
                  <rdf:li rdf:resource="http://identifiers.org/chebi/CHEBI:15633" />
                  <rdf:li rdf:resource="http://identifiers.org/kegg.compound/C00415" />
                </rdf:Bag>
              </bqbiol:is>
            </rdf:Description>
          </rdf:RDF>
        </sbml:annotation>
      </species>
      <species boundaryCondition="false" compartment="nucleus" constant="false" hasOnlySubstanceUnits="false" id="M_dhf_n" metaid="M_dhf_n" name="7,8-Dihydrofolate" fbc:charge="0" fbc:chemicalFormula="C19H21N7O6">
        <sbml:annotation>
          <rdf:RDF>
            <rdf:Description rdf:about="#M_dhf_n">
              <bqbiol:is>
                <rdf:Bag>
                  <rdf:li rdf:resource="http://identifiers.org/chebi/CHEBI:15633" />
                  <rdf:li rdf:resource="http://identifiers.org/kegg.compound/C00415" />
                </rdf:Bag>
              </bqbiol:is>
            </rdf:Description>
          </rdf:RDF>
        </sbml:annotation>
      </species>
      <species boundaryCondition="false" compartment="cytosol" constant="false" hasOnlySubstanceUnits="false" id="M_dhpt_c" metaid="M_dhpt_c" name="7,8-dihydropteroate" fbc:charge="0" fbc:chemicalFormula="C14H14N6O3">
        <sbml:annotation>
          <rdf:RDF>
            <rdf:Description rdf:about="#M_dhpt_c">
              <bqbiol:is>
                <rdf:Bag>
                  <rdf:li rdf:resource="http://identifiers.org/chebi/CHEBI:4581" />
                  <rdf:li rdf:resource="http://identifiers.org/kegg.compound/C00921" />
                </rdf:Bag>
              </bqbiol:is>
            </rdf:Description>
          </rdf:RDF>
        </sbml:annotation>
      </species>
      <species boundaryCondition="false" compartment="mitochondrion" constant="false" hasOnlySubstanceUnits="false" id="M_dhpt_m" metaid="M_dhpt_m" name="7,8-dihydropteroate" fbc:charge="0" fbc:chemicalFormula="C14H14N6O3">
        <sbml:annotation>
          <rdf:RDF>
            <rdf:Description rdf:about="#M_dhpt_m">
              <bqbiol:is>
                <rdf:Bag>
                  <rdf:li rdf:resource="http://identifiers.org/chebi/CHEBI:4581" />
                  <rdf:li rdf:resource="http://identifiers.org/kegg.compound/C00921" />
                </rdf:Bag>
              </bqbiol:is>
            </rdf:Description>
          </rdf:RDF>
        </sbml:annotation>
      </species>
      <species boundaryCondition="false" compartment="cytosol" constant="false" hasOnlySubstanceUnits="false" id="M_xoldioloneh_c" metaid="M_xoldioloneh_c" name="7alpha,12alpha-Dihydroxy-5beta-cholestan-3-one" fbc:charge="0" fbc:chemicalFormula="C27H46O3">
        <sbml:annotation>
          <rdf:RDF>
            <rdf:Description rdf:about="#M_xoldioloneh_c">
              <bqbiol:is>
                <rdf:Bag>
                  <rdf:li rdf:resource="http://identifiers.org/chebi/CHEBI:2288" />
                </rdf:Bag>
              </bqbiol:is>
            </rdf:Description>
          </rdf:RDF>
        </sbml:annotation>
      </species>
      <species boundaryCondition="false" compartment="cytosol" constant="false" hasOnlySubstanceUnits="false" id="M_xoldiolone_c" metaid="M_xoldiolone_c" name="7alpha,12alpha-Dihydroxycholest-4-en-3-one" fbc:charge="0" fbc:chemicalFormula="C27H44O3">
        <sbml:annotation>
          <rdf:RDF>
            <rdf:Description rdf:about="#M_xoldiolone_c">
              <bqbiol:is>
                <rdf:Bag>
                  <rdf:li rdf:resource="http://identifiers.org/chebi/CHEBI:28477" />
                </rdf:Bag>
              </bqbiol:is>
            </rdf:Description>
          </rdf:RDF>
        </sbml:annotation>
      </species>
      <species boundaryCondition="false" compartment="mitochondrion" constant="false" hasOnlySubstanceUnits="false" id="M_xoldiolone_m" metaid="M_xoldiolone_m" name="7alpha,12alpha-Dihydroxycholest-4-en-3-one" fbc:charge="0" fbc:chemicalFormula="C27H44O3">
        <sbml:annotation>
          <rdf:RDF>
            <rdf:Description rdf:about="#M_xoldiolone_m">
              <bqbiol:is>
                <rdf:Bag>
                  <rdf:li rdf:resource="http://identifiers.org/chebi/CHEBI:28477" />
                </rdf:Bag>
              </bqbiol:is>
            </rdf:Description>
          </rdf:RDF>
        </sbml:annotation>
      </species>
      <species boundaryCondition="false" compartment="cytosol" constant="false" hasOnlySubstanceUnits="false" id="M_xol25one_c" metaid="M_xol25one_c" name="7alpha,25-Dihydroxy-4-cholesten-3-one" fbc:charge="0" fbc:chemicalFormula="C27H44O3">
        <sbml:annotation>
          <rdf:RDF>
            <rdf:Description rdf:about="#M_xol25one_c">
              <bqbiol:is>
                <rdf:Bag>
                  <rdf:li rdf:resource="http://identifiers.org/chebi/CHEBI:81013" />
                </rdf:Bag>
              </bqbiol:is>
            </rdf:Description>
          </rdf:RDF>
        </sbml:annotation>
      </species>
      <species boundaryCondition="false" compartment="cytosol" constant="false" hasOnlySubstanceUnits="false" id="M_xoltri25_c" metaid="M_xoltri25_c" name="7-alpha,25-Dihydroxycholesterol" fbc:charge="0" fbc:chemicalFormula="C27H46O3">
        <sbml:annotation>
          <rdf:RDF>
            <rdf:Description rdf:about="#M_xoltri25_c">
              <bqbiol:is>
                <rdf:Bag>
                  <rdf:li rdf:resource="http://identifiers.org/chebi/CHEBI:37623" />
                </rdf:Bag>
              </bqbiol:is>
            </rdf:Description>
          </rdf:RDF>
        </sbml:annotation>
      </species>
      <species boundaryCondition="false" compartment="extracellular" constant="false" hasOnlySubstanceUnits="false" id="M_xoltri25_e" metaid="M_xoltri25_e" name="7-alpha,25-Dihydroxycholesterol" fbc:charge="0" fbc:chemicalFormula="C27H46O3">
        <sbml:annotation>
          <rdf:RDF>
            <rdf:Description rdf:about="#M_xoltri25_e">
              <bqbiol:is>
                <rdf:Bag>
                  <rdf:li rdf:resource="http://identifiers.org/chebi/CHEBI:37623" />
                </rdf:Bag>
              </bqbiol:is>
            </rdf:Description>
          </rdf:RDF>
        </sbml:annotation>
      </species>
      <species boundaryCondition="false" compartment="cytosol" constant="false" hasOnlySubstanceUnits="false" id="M_xol27one_c" metaid="M_xol27one_c" name="7alpha,26-Dihydroxy-4-cholesten-3-one" fbc:charge="0" fbc:chemicalFormula="C27H44O3">
        <sbml:annotation>
          <rdf:RDF>
            <rdf:Description rdf:about="#M_xol27one_c">
              <bqbiol:is>
                <rdf:Bag>
                  <rdf:li rdf:resource="http://identifiers.org/chebi/CHEBI:48825" />
                </rdf:Bag>
              </bqbiol:is>
            </rdf:Description>
          </rdf:RDF>
        </sbml:annotation>
      </species>
      <species boundaryCondition="false" compartment="cytosol" constant="false" hasOnlySubstanceUnits="false" id="M_xoltri27_c" metaid="M_xoltri27_c" name="7-alpha,27-Dihydroxycholesterol" fbc:charge="0" fbc:chemicalFormula="C27H46O3">
        <sbml:annotation>
          <rdf:RDF>
            <rdf:Description rdf:about="#M_xoltri27_c">
              <bqbiol:is>
                <rdf:Bag>
                  <rdf:li rdf:resource="http://identifiers.org/chebi/CHEBI:18431" />
                </rdf:Bag>
              </bqbiol:is>
            </rdf:Description>
          </rdf:RDF>
        </sbml:annotation>
      </species>
      <species boundaryCondition="false" compartment="extracellular" constant="false" hasOnlySubstanceUnits="false" id="M_xoltri27_e" metaid="M_xoltri27_e" name="7-alpha,27-Dihydroxycholesterol" fbc:charge="0" fbc:chemicalFormula="C27H46O3">
        <sbml:annotation>
          <rdf:RDF>
            <rdf:Description rdf:about="#M_xoltri27_e">
              <bqbiol:is>
                <rdf:Bag>
                  <rdf:li rdf:resource="http://identifiers.org/chebi/CHEBI:18431" />
                </rdf:Bag>
              </bqbiol:is>
            </rdf:Description>
          </rdf:RDF>
        </sbml:annotation>
      </species>
      <species boundaryCondition="false" compartment="cytosol" constant="false" hasOnlySubstanceUnits="false" id="M_7a3o4chlstnt_c" metaid="M_7a3o4chlstnt_c" name="7alpha-Hydroxy-3-oxo-4-cholestenoate" fbc:charge="-1" fbc:chemicalFormula="C27H42O4">
        <sbml:annotation>
          <rdf:RDF>
            <rdf:Description rdf:about="#M_7a3o4chlstnt_c">
              <bqbiol:is>
                <rdf:Bag>
                  <rdf:li rdf:resource="http://identifiers.org/chebi/CHEBI:133803" />
                </rdf:Bag>
              </bqbiol:is>
            </rdf:Description>
          </rdf:RDF>
        </sbml:annotation>
      </species>
      <species boundaryCondition="false" compartment="extracellular" constant="false" hasOnlySubstanceUnits="false" id="M_7a3o4chlstnt_e" metaid="M_7a3o4chlstnt_e" name="7alpha-Hydroxy-3-oxo-4-cholestenoate" fbc:charge="-1" fbc:chemicalFormula="C27H42O4">
        <sbml:annotation>
          <rdf:RDF>
            <rdf:Description rdf:about="#M_7a3o4chlstnt_e">
              <bqbiol:is>
                <rdf:Bag>
                  <rdf:li rdf:resource="http://identifiers.org/chebi/CHEBI:133803" />
                </rdf:Bag>
              </bqbiol:is>
            </rdf:Description>
          </rdf:RDF>
        </sbml:annotation>
      </species>
      <species boundaryCondition="false" compartment="mitochondrion" constant="false" hasOnlySubstanceUnits="false" id="M_7a3o4chlstnt_m" metaid="M_7a3o4chlstnt_m" name="7alpha-Hydroxy-3-oxo-4-cholestenoate" fbc:charge="-1" fbc:chemicalFormula="C27H42O4">
        <sbml:annotation>
          <rdf:RDF>
            <rdf:Description rdf:about="#M_7a3o4chlstnt_m">
              <bqbiol:is>
                <rdf:Bag>
                  <rdf:li rdf:resource="http://identifiers.org/chebi/CHEBI:133803" />
                </rdf:Bag>
              </bqbiol:is>
            </rdf:Description>
          </rdf:RDF>
        </sbml:annotation>
      </species>
      <species boundaryCondition="false" compartment="cytosol" constant="false" hasOnlySubstanceUnits="false" id="M_xol7aone_c" metaid="M_xol7aone_c" name="7alpha-Hydroxycholest-4-en-3-one" fbc:charge="0" fbc:chemicalFormula="C27H44O2">
        <sbml:annotation>
          <rdf:RDF>
            <rdf:Description rdf:about="#M_xol7aone_c">
              <bqbiol:is>
                <rdf:Bag>
                  <rdf:li rdf:resource="http://identifiers.org/chebi/CHEBI:17899" />
                </rdf:Bag>
              </bqbiol:is>
            </rdf:Description>
          </rdf:RDF>
        </sbml:annotation>
      </species>
      <species boundaryCondition="false" compartment="cytosol" constant="false" hasOnlySubstanceUnits="false" id="M_7dhchsterol_lum3_c" metaid="M_7dhchsterol_lum3_c" name="7-dehydro-cholesterol" fbc:charge="0" fbc:chemicalFormula="C27H44O">
        <sbml:annotation>
          <rdf:RDF>
            <rdf:Description rdf:about="#M_7dhchsterol_lum3_c">
              <bqbiol:is>
                <rdf:Bag>
                  <rdf:li rdf:resource="http://identifiers.org/chebi/CHEBI:17759" />
                  <rdf:li rdf:resource="http://identifiers.org/kegg.compound/C01164" />
                </rdf:Bag>
              </bqbiol:is>
            </rdf:Description>
          </rdf:RDF>
        </sbml:annotation>
      </species>
      <species boundaryCondition="false" compartment="cytosol" constant="false" hasOnlySubstanceUnits="false" id="M_retinol_9_cis_c" metaid="M_retinol_9_cis_c" name="9-cis-retinol" fbc:charge="0" fbc:chemicalFormula="C20H30O">
        <sbml:annotation>
          <rdf:RDF>
            <rdf:Description rdf:about="#M_retinol_9_cis_c">
              <bqbiol:is>
                <rdf:Bag>
                  <rdf:li rdf:resource="http://identifiers.org/chebi/CHEBI:78272" />
                </rdf:Bag>
              </bqbiol:is>
            </rdf:Description>
          </rdf:RDF>
        </sbml:annotation>
      </species>
      <species boundaryCondition="false" compartment="cytosol" constant="false" hasOnlySubstanceUnits="false" id="M_acald_c" metaid="M_acald_c" name="Acetaldehyde" fbc:charge="0" fbc:chemicalFormula="C2H4O">
        <sbml:annotation>
          <rdf:RDF>
            <rdf:Description rdf:about="#M_acald_c">
              <bqbiol:is>
                <rdf:Bag>
                  <rdf:li rdf:resource="http://identifiers.org/chebi/CHEBI:15343" />
                  <rdf:li rdf:resource="http://identifiers.org/kegg.compound/C00084" />
                </rdf:Bag>
              </bqbiol:is>
            </rdf:Description>
          </rdf:RDF>
        </sbml:annotation>
      </species>
      <species boundaryCondition="false" compartment="mitochondrion" constant="false" hasOnlySubstanceUnits="false" id="M_acald_m" metaid="M_acald_m" name="Acetaldehyde" fbc:charge="0" fbc:chemicalFormula="C2H4O">
        <sbml:annotation>
          <rdf:RDF>
            <rdf:Description rdf:about="#M_acald_m">
              <bqbiol:is>
                <rdf:Bag>
                  <rdf:li rdf:resource="http://identifiers.org/chebi/CHEBI:15343" />
                  <rdf:li rdf:resource="http://identifiers.org/kegg.compound/C00084" />
                </rdf:Bag>
              </bqbiol:is>
            </rdf:Description>
          </rdf:RDF>
        </sbml:annotation>
      </species>
      <species boundaryCondition="false" compartment="extracellular" constant="false" hasOnlySubstanceUnits="false" id="M_acald_e" metaid="M_acald_e" name="Acetaldehyde" fbc:charge="0" fbc:chemicalFormula="C2H4O">
        <sbml:annotation>
          <rdf:RDF>
            <rdf:Description rdf:about="#M_acald_e">
              <bqbiol:is>
                <rdf:Bag>
                  <rdf:li rdf:resource="http://identifiers.org/chebi/CHEBI:15343" />
                </rdf:Bag>
              </bqbiol:is>
            </rdf:Description>
          </rdf:RDF>
        </sbml:annotation>
      </species>
      <species boundaryCondition="false" compartment="cytosol" constant="false" hasOnlySubstanceUnits="false" id="M_ac_c" metaid="M_ac_c" name="Acetate" fbc:charge="-1" fbc:chemicalFormula="C2H4O2">
        <sbml:annotation>
          <rdf:RDF>
            <rdf:Description rdf:about="#M_ac_c">
              <bqbiol:is>
                <rdf:Bag>
                  <rdf:li rdf:resource="http://identifiers.org/chebi/CHEBI:30089" />
                  <rdf:li rdf:resource="http://identifiers.org/kegg.compound/C00033" />
                </rdf:Bag>
              </bqbiol:is>
            </rdf:Description>
          </rdf:RDF>
        </sbml:annotation>
      </species>
      <species boundaryCondition="false" compartment="nucleus" constant="false" hasOnlySubstanceUnits="false" id="M_ac_n" metaid="M_ac_n" name="Acetate" fbc:charge="-1" fbc:chemicalFormula="C2H4O2">
        <sbml:annotation>
          <rdf:RDF>
            <rdf:Description rdf:about="#M_ac_n">
              <bqbiol:is>
                <rdf:Bag>
                  <rdf:li rdf:resource="http://identifiers.org/chebi/CHEBI:30089" />
                  <rdf:li rdf:resource="http://identifiers.org/kegg.compound/C00033" />
                </rdf:Bag>
              </bqbiol:is>
            </rdf:Description>
          </rdf:RDF>
        </sbml:annotation>
      </species>
      <species boundaryCondition="false" compartment="mitochondrion" constant="false" hasOnlySubstanceUnits="false" id="M_ac_m" metaid="M_ac_m" name="Acetate" fbc:charge="-1" fbc:chemicalFormula="C2H4O2">
        <sbml:annotation>
          <rdf:RDF>
            <rdf:Description rdf:about="#M_ac_m">
              <bqbiol:is>
                <rdf:Bag>
                  <rdf:li rdf:resource="http://identifiers.org/chebi/CHEBI:30089" />
                  <rdf:li rdf:resource="http://identifiers.org/kegg.compound/C00033" />
                </rdf:Bag>
              </bqbiol:is>
            </rdf:Description>
          </rdf:RDF>
        </sbml:annotation>
      </species>
      <species boundaryCondition="false" compartment="extracellular" constant="false" hasOnlySubstanceUnits="false" id="M_ac_e" metaid="M_ac_e" name="Acetate" fbc:charge="-1" fbc:chemicalFormula="C2H4O2">
        <sbml:annotation>
          <rdf:RDF>
            <rdf:Description rdf:about="#M_ac_e">
              <bqbiol:is>
                <rdf:Bag>
                  <rdf:li rdf:resource="http://identifiers.org/chebi/CHEBI:30089" />
                  <rdf:li rdf:resource="http://identifiers.org/kegg.compound/C00033" />
                </rdf:Bag>
              </bqbiol:is>
            </rdf:Description>
          </rdf:RDF>
        </sbml:annotation>
      </species>
      <species boundaryCondition="false" compartment="cytosol" constant="false" hasOnlySubstanceUnits="false" id="M_acac_c" metaid="M_acac_c" name="Acetoacetate" fbc:charge="-1" fbc:chemicalFormula="C4H6O3">
        <sbml:annotation>
          <rdf:RDF>
            <rdf:Description rdf:about="#M_acac_c">
              <bqbiol:is>
                <rdf:Bag>
                  <rdf:li rdf:resource="http://identifiers.org/chebi/CHEBI:13705" />
                  <rdf:li rdf:resource="http://identifiers.org/kegg.compound/C00164" />
                </rdf:Bag>
              </bqbiol:is>
            </rdf:Description>
          </rdf:RDF>
        </sbml:annotation>
      </species>
      <species boundaryCondition="false" compartment="mitochondrion" constant="false" hasOnlySubstanceUnits="false" id="M_acac_m" metaid="M_acac_m" name="Acetoacetate" fbc:charge="-1" fbc:chemicalFormula="C4H6O3">
        <sbml:annotation>
          <rdf:RDF>
            <rdf:Description rdf:about="#M_acac_m">
              <bqbiol:is>
                <rdf:Bag>
                  <rdf:li rdf:resource="http://identifiers.org/chebi/CHEBI:13705" />
                  <rdf:li rdf:resource="http://identifiers.org/kegg.compound/C00164" />
                </rdf:Bag>
              </bqbiol:is>
            </rdf:Description>
          </rdf:RDF>
        </sbml:annotation>
      </species>
      <species boundaryCondition="false" compartment="extracellular" constant="false" hasOnlySubstanceUnits="false" id="M_acac_e" metaid="M_acac_e" name="Acetoacetate" fbc:charge="-1" fbc:chemicalFormula="C4H6O3">
        <sbml:annotation>
          <rdf:RDF>
            <rdf:Description rdf:about="#M_acac_e">
              <bqbiol:is>
                <rdf:Bag>
                  <rdf:li rdf:resource="http://identifiers.org/chebi/CHEBI:13705" />
                  <rdf:li rdf:resource="http://identifiers.org/kegg.compound/C00164" />
                </rdf:Bag>
              </bqbiol:is>
            </rdf:Description>
          </rdf:RDF>
        </sbml:annotation>
      </species>
      <species boundaryCondition="false" compartment="cytosol" constant="false" hasOnlySubstanceUnits="false" id="M_actACP_c" metaid="M_actACP_c" name="acetoacetyl-[acp]" fbc:charge="0" fbc:chemicalFormula="C4H5O2SR">
        <sbml:annotation>
          <rdf:RDF>
            <rdf:Description rdf:about="#M_actACP_c">
              <bqbiol:is>
                <rdf:Bag>
                  <rdf:li rdf:resource="http://identifiers.org/chebi/CHEBI:2393" />
                </rdf:Bag>
              </bqbiol:is>
            </rdf:Description>
          </rdf:RDF>
        </sbml:annotation>
      </species>
      <species boundaryCondition="false" compartment="mitochondrion" constant="false" hasOnlySubstanceUnits="false" id="M_aacoa_m" metaid="M_aacoa_m" name="Acetoacetyl-CoA" fbc:charge="-4" fbc:chemicalFormula="C25H40N7O18P3S">
        <sbml:annotation>
          <rdf:RDF>
            <rdf:Description rdf:about="#M_aacoa_m">
              <bqbiol:is>
                <rdf:Bag>
                  <rdf:li rdf:resource="http://identifiers.org/chebi/CHEBI:57286" />
                  <rdf:li rdf:resource="http://identifiers.org/kegg.compound/C00332" />
                </rdf:Bag>
              </bqbiol:is>
            </rdf:Description>
          </rdf:RDF>
        </sbml:annotation>
      </species>
      <species boundaryCondition="false" compartment="cytosol" constant="false" hasOnlySubstanceUnits="false" id="M_aacoa_c" metaid="M_aacoa_c" name="Acetoacetyl-CoA" fbc:charge="-4" fbc:chemicalFormula="C25H40N7O18P3S">
        <sbml:annotation>
          <rdf:RDF>
            <rdf:Description rdf:about="#M_aacoa_c">
              <bqbiol:is>
                <rdf:Bag>
                  <rdf:li rdf:resource="http://identifiers.org/chebi/CHEBI:57286" />
                  <rdf:li rdf:resource="http://identifiers.org/kegg.compound/C00332" />
                </rdf:Bag>
              </bqbiol:is>
            </rdf:Description>
          </rdf:RDF>
        </sbml:annotation>
      </species>
      <species boundaryCondition="false" compartment="cytosol" constant="false" hasOnlySubstanceUnits="false" id="M_acACP_c" metaid="M_acACP_c" name="acetyl-[acp]" fbc:charge="0" fbc:chemicalFormula="C2H3OSR">
        <sbml:annotation>
          <rdf:RDF>
            <rdf:Description rdf:about="#M_acACP_c">
              <bqbiol:is>
                <rdf:Bag>
                  <rdf:li rdf:resource="http://identifiers.org/chebi/CHEBI:17093" />
                </rdf:Bag>
              </bqbiol:is>
            </rdf:Description>
          </rdf:RDF>
        </sbml:annotation>
      </species>
      <species boundaryCondition="false" compartment="cytosol" constant="false" hasOnlySubstanceUnits="false" id="M_ach_c" metaid="M_ach_c" name="Acetylcholine" fbc:charge="1" fbc:chemicalFormula="C7H16NO2">
        <sbml:annotation>
          <rdf:RDF>
            <rdf:Description rdf:about="#M_ach_c">
              <bqbiol:is>
                <rdf:Bag>
                  <rdf:li rdf:resource="http://identifiers.org/chebi/CHEBI:15355" />
                  <rdf:li rdf:resource="http://identifiers.org/kegg.compound/C01996" />
                </rdf:Bag>
              </bqbiol:is>
            </rdf:Description>
          </rdf:RDF>
        </sbml:annotation>
      </species>
      <species boundaryCondition="false" compartment="nucleus" constant="false" hasOnlySubstanceUnits="false" id="M_ach_n" metaid="M_ach_n" name="Acetylcholine" fbc:charge="1" fbc:chemicalFormula="C7H16NO2">
        <sbml:annotation>
          <rdf:RDF>
            <rdf:Description rdf:about="#M_ach_n">
              <bqbiol:is>
                <rdf:Bag>
                  <rdf:li rdf:resource="http://identifiers.org/chebi/CHEBI:15355" />
                  <rdf:li rdf:resource="http://identifiers.org/kegg.compound/C01996" />
                </rdf:Bag>
              </bqbiol:is>
            </rdf:Description>
          </rdf:RDF>
        </sbml:annotation>
      </species>
      <species boundaryCondition="false" compartment="extracellular" constant="false" hasOnlySubstanceUnits="false" id="M_ach_e" metaid="M_ach_e" name="Acetylcholine" fbc:charge="1" fbc:chemicalFormula="C7H16NO2">
        <sbml:annotation>
          <rdf:RDF>
            <rdf:Description rdf:about="#M_ach_e">
              <bqbiol:is>
                <rdf:Bag>
                  <rdf:li rdf:resource="http://identifiers.org/chebi/CHEBI:15355" />
                  <rdf:li rdf:resource="http://identifiers.org/kegg.compound/C01996" />
                </rdf:Bag>
              </bqbiol:is>
            </rdf:Description>
          </rdf:RDF>
        </sbml:annotation>
      </species>
      <species boundaryCondition="false" compartment="cytosol" constant="false" hasOnlySubstanceUnits="false" id="M_accoa_c" metaid="M_accoa_c" name="Acetyl-CoA" fbc:charge="-4" fbc:chemicalFormula="C23H38N7O17P3S">
        <sbml:annotation>
          <rdf:RDF>
            <rdf:Description rdf:about="#M_accoa_c">
              <bqbiol:is>
                <rdf:Bag>
                  <rdf:li rdf:resource="http://identifiers.org/chebi/CHEBI:57288" />
                  <rdf:li rdf:resource="http://identifiers.org/kegg.compound/C00024" />
                </rdf:Bag>
              </bqbiol:is>
            </rdf:Description>
          </rdf:RDF>
        </sbml:annotation>
      </species>
      <species boundaryCondition="false" compartment="mitochondrion" constant="false" hasOnlySubstanceUnits="false" id="M_accoa_m" metaid="M_accoa_m" name="Acetyl-CoA" fbc:charge="-4" fbc:chemicalFormula="C23H34N7O17P3S">
        <sbml:annotation>
          <rdf:RDF>
            <rdf:Description rdf:about="#M_accoa_m">
              <bqbiol:is>
                <rdf:Bag>
                  <rdf:li rdf:resource="http://identifiers.org/chebi/CHEBI:57288" />
                  <rdf:li rdf:resource="http://identifiers.org/kegg.compound/C00024" />
                </rdf:Bag>
              </bqbiol:is>
            </rdf:Description>
          </rdf:RDF>
        </sbml:annotation>
      </species>
      <species boundaryCondition="false" compartment="nucleus" constant="false" hasOnlySubstanceUnits="false" id="M_accoa_n" metaid="M_accoa_n" name="Acetyl-CoA" fbc:charge="-4" fbc:chemicalFormula="C23H38N7O17P3S">
        <sbml:annotation>
          <rdf:RDF>
            <rdf:Description rdf:about="#M_accoa_n">
              <bqbiol:is>
                <rdf:Bag>
                  <rdf:li rdf:resource="http://identifiers.org/chebi/CHEBI:57288" />
                  <rdf:li rdf:resource="http://identifiers.org/kegg.compound/C00024" />
                </rdf:Bag>
              </bqbiol:is>
            </rdf:Description>
          </rdf:RDF>
        </sbml:annotation>
      </species>
      <species boundaryCondition="false" compartment="nucleus" constant="false" hasOnlySubstanceUnits="false" id="M_ade_n" metaid="M_ade_n" name="Adenine" fbc:charge="0" fbc:chemicalFormula="C5H5N5">
        <sbml:annotation>
          <rdf:RDF>
            <rdf:Description rdf:about="#M_ade_n">
              <bqbiol:is>
                <rdf:Bag>
                  <rdf:li rdf:resource="http://identifiers.org/chebi/CHEBI:16708" />
                  <rdf:li rdf:resource="http://identifiers.org/kegg.compound/C00147" />
                </rdf:Bag>
              </bqbiol:is>
            </rdf:Description>
          </rdf:RDF>
        </sbml:annotation>
      </species>
      <species boundaryCondition="false" compartment="cytosol" constant="false" hasOnlySubstanceUnits="false" id="M_ade_c" metaid="M_ade_c" name="Adenine" fbc:charge="0" fbc:chemicalFormula="C5H5N5">
        <sbml:annotation>
          <rdf:RDF>
            <rdf:Description rdf:about="#M_ade_c">
              <bqbiol:is>
                <rdf:Bag>
                  <rdf:li rdf:resource="http://identifiers.org/chebi/CHEBI:16708" />
                  <rdf:li rdf:resource="http://identifiers.org/kegg.compound/C00147" />
                </rdf:Bag>
              </bqbiol:is>
            </rdf:Description>
          </rdf:RDF>
        </sbml:annotation>
      </species>
      <species boundaryCondition="false" compartment="extracellular" constant="false" hasOnlySubstanceUnits="false" id="M_ade_e" metaid="M_ade_e" name="Adenine" fbc:charge="0" fbc:chemicalFormula="C5H5N5">
        <sbml:annotation>
          <rdf:RDF>
            <rdf:Description rdf:about="#M_ade_e">
              <bqbiol:is>
                <rdf:Bag>
                  <rdf:li rdf:resource="http://identifiers.org/chebi/CHEBI:16708" />
                </rdf:Bag>
              </bqbiol:is>
            </rdf:Description>
          </rdf:RDF>
        </sbml:annotation>
      </species>
      <species boundaryCondition="false" compartment="mitochondrion" constant="false" hasOnlySubstanceUnits="false" id="M_ade_m" metaid="M_ade_m" name="Adenine" fbc:charge="0" fbc:chemicalFormula="C5H5N5">
        <sbml:annotation>
          <rdf:RDF>
            <rdf:Description rdf:about="#M_ade_m">
              <bqbiol:is>
                <rdf:Bag>
                  <rdf:li rdf:resource="http://identifiers.org/chebi/CHEBI:16708" />
                </rdf:Bag>
              </bqbiol:is>
            </rdf:Description>
          </rdf:RDF>
        </sbml:annotation>
      </species>
      <species boundaryCondition="false" compartment="nucleus" constant="false" hasOnlySubstanceUnits="false" id="M_adn_n" metaid="M_adn_n" name="Adenosine" fbc:charge="0" fbc:chemicalFormula="C10H13N5O4">
        <sbml:annotation>
          <rdf:RDF>
            <rdf:Description rdf:about="#M_adn_n">
              <bqbiol:is>
                <rdf:Bag>
                  <rdf:li rdf:resource="http://identifiers.org/chebi/CHEBI:16335" />
                  <rdf:li rdf:resource="http://identifiers.org/kegg.compound/C00212" />
                </rdf:Bag>
              </bqbiol:is>
            </rdf:Description>
          </rdf:RDF>
        </sbml:annotation>
      </species>
      <species boundaryCondition="false" compartment="cytosol" constant="false" hasOnlySubstanceUnits="false" id="M_adn_c" metaid="M_adn_c" name="Adenosine" fbc:charge="0" fbc:chemicalFormula="C10H13N5O4">
        <sbml:annotation>
          <rdf:RDF>
            <rdf:Description rdf:about="#M_adn_c">
              <bqbiol:is>
                <rdf:Bag>
                  <rdf:li rdf:resource="http://identifiers.org/chebi/CHEBI:16335" />
                  <rdf:li rdf:resource="http://identifiers.org/kegg.compound/C00212" />
                </rdf:Bag>
              </bqbiol:is>
            </rdf:Description>
          </rdf:RDF>
        </sbml:annotation>
      </species>
      <species boundaryCondition="false" compartment="mitochondrion" constant="false" hasOnlySubstanceUnits="false" id="M_adn_m" metaid="M_adn_m" name="Adenosine" fbc:charge="0" fbc:chemicalFormula="C10H13N5O4">
        <sbml:annotation>
          <rdf:RDF>
            <rdf:Description rdf:about="#M_adn_m">
              <bqbiol:is>
                <rdf:Bag>
                  <rdf:li rdf:resource="http://identifiers.org/chebi/CHEBI:16335" />
                  <rdf:li rdf:resource="http://identifiers.org/kegg.compound/C00212" />
                </rdf:Bag>
              </bqbiol:is>
            </rdf:Description>
          </rdf:RDF>
        </sbml:annotation>
      </species>
      <species boundaryCondition="false" compartment="extracellular" constant="false" hasOnlySubstanceUnits="false" id="M_adn_e" metaid="M_adn_e" name="Adenosine" fbc:charge="0" fbc:chemicalFormula="C10H13N5O4">
        <sbml:annotation>
          <rdf:RDF>
            <rdf:Description rdf:about="#M_adn_e">
              <bqbiol:is>
                <rdf:Bag>
                  <rdf:li rdf:resource="http://identifiers.org/chebi/CHEBI:16335" />
                  <rdf:li rdf:resource="http://identifiers.org/kegg.compound/C00212" />
                </rdf:Bag>
              </bqbiol:is>
            </rdf:Description>
          </rdf:RDF>
        </sbml:annotation>
      </species>
      <species boundaryCondition="false" compartment="cytosol" constant="false" hasOnlySubstanceUnits="false" id="M_pap_c" metaid="M_pap_c" name="Adenosine 3,5-bisphosphate" fbc:charge="-4" fbc:chemicalFormula="C10H15N5O10P2">
        <sbml:annotation>
          <rdf:RDF>
            <rdf:Description rdf:about="#M_pap_c">
              <bqbiol:is>
                <rdf:Bag>
                  <rdf:li rdf:resource="http://identifiers.org/chebi/CHEBI:58343" />
                  <rdf:li rdf:resource="http://identifiers.org/kegg.compound/C00054" />
                </rdf:Bag>
              </bqbiol:is>
            </rdf:Description>
          </rdf:RDF>
        </sbml:annotation>
      </species>
      <species boundaryCondition="false" compartment="extracellular" constant="false" hasOnlySubstanceUnits="false" id="M_pap_e" metaid="M_pap_e" name="Adenosine 3,5-bisphosphate" fbc:charge="-4" fbc:chemicalFormula="C10H15N5O10P2">
        <sbml:annotation>
          <rdf:RDF>
            <rdf:Description rdf:about="#M_pap_e">
              <bqbiol:is>
                <rdf:Bag>
                  <rdf:li rdf:resource="http://identifiers.org/chebi/CHEBI:58343" />
                  <rdf:li rdf:resource="http://identifiers.org/kegg.compound/C00054" />
                </rdf:Bag>
              </bqbiol:is>
            </rdf:Description>
          </rdf:RDF>
        </sbml:annotation>
      </species>
      <species boundaryCondition="false" compartment="mitochondrion" constant="false" hasOnlySubstanceUnits="false" id="M_pap_m" metaid="M_pap_m" name="Adenosine 3,5-bisphosphate" fbc:charge="-4" fbc:chemicalFormula="C10H15N5O10P2">
        <sbml:annotation>
          <rdf:RDF>
            <rdf:Description rdf:about="#M_pap_m">
              <bqbiol:is>
                <rdf:Bag>
                  <rdf:li rdf:resource="http://identifiers.org/chebi/CHEBI:58343" />
                  <rdf:li rdf:resource="http://identifiers.org/kegg.compound/C00054" />
                </rdf:Bag>
              </bqbiol:is>
            </rdf:Description>
          </rdf:RDF>
        </sbml:annotation>
      </species>
      <species boundaryCondition="false" compartment="cytosol" constant="false" hasOnlySubstanceUnits="false" id="M_aps_c" metaid="M_aps_c" name="Adenosine 5-phosphosulfate" fbc:charge="-2" fbc:chemicalFormula="C10H14N5O10PS">
        <sbml:annotation>
          <rdf:RDF>
            <rdf:Description rdf:about="#M_aps_c">
              <bqbiol:is>
                <rdf:Bag>
                  <rdf:li rdf:resource="http://identifiers.org/chebi/CHEBI:58243" />
                  <rdf:li rdf:resource="http://identifiers.org/kegg.compound/C00224" />
                </rdf:Bag>
              </bqbiol:is>
            </rdf:Description>
          </rdf:RDF>
        </sbml:annotation>
      </species>
      <species boundaryCondition="false" compartment="mitochondrion" constant="false" hasOnlySubstanceUnits="false" id="M_aps_m" metaid="M_aps_m" name="Adenosine 5-phosphosulfate" fbc:charge="-2" fbc:chemicalFormula="C10H14N5O10PS">
        <sbml:annotation>
          <rdf:RDF>
            <rdf:Description rdf:about="#M_aps_m">
              <bqbiol:is>
                <rdf:Bag>
                  <rdf:li rdf:resource="http://identifiers.org/chebi/CHEBI:58243" />
                  <rdf:li rdf:resource="http://identifiers.org/kegg.compound/C00224" />
                </rdf:Bag>
              </bqbiol:is>
            </rdf:Description>
          </rdf:RDF>
        </sbml:annotation>
      </species>
      <species boundaryCondition="false" compartment="mitochondrion" constant="false" hasOnlySubstanceUnits="false" id="M_adnr_m" metaid="M_adnr_m" name="adenosine 5'-monophosphate(1−) residue" fbc:charge="-1" fbc:chemicalFormula="C10H11N5O6P">
        <sbml:annotation>
          <rdf:RDF>
            <rdf:Description rdf:about="#M_adnr_m">
              <bqbiol:is>
                <rdf:Bag>
                  <rdf:li rdf:resource="http://identifiers.org/chebi/CHEBI:74411" />
                </rdf:Bag>
              </bqbiol:is>
            </rdf:Description>
          </rdf:RDF>
        </sbml:annotation>
      </species>
      <species boundaryCondition="false" compartment="cytosol" constant="false" hasOnlySubstanceUnits="false" id="M_adocbl_c" metaid="M_adocbl_c" name="Adenosylcobalamin" fbc:charge="0" fbc:chemicalFormula="C72H100CoN18O17P">
        <sbml:annotation>
          <rdf:RDF>
            <rdf:Description rdf:about="#M_adocbl_c">
              <bqbiol:is>
                <rdf:Bag>
                  <rdf:li rdf:resource="http://identifiers.org/chebi/CHEBI:18408" />
                  <rdf:li rdf:resource="http://identifiers.org/kegg.compound/C00194" />
                </rdf:Bag>
              </bqbiol:is>
            </rdf:Description>
          </rdf:RDF>
        </sbml:annotation>
      </species>
      <species boundaryCondition="false" compartment="extracellular" constant="false" hasOnlySubstanceUnits="false" id="M_adocbl_e" metaid="M_adocbl_e" name="Adenosylcobalamin" fbc:charge="0" fbc:chemicalFormula="C72H100CoN18O17P">
        <sbml:annotation>
          <rdf:RDF>
            <rdf:Description rdf:about="#M_adocbl_e">
              <bqbiol:is>
                <rdf:Bag>
                  <rdf:li rdf:resource="http://identifiers.org/chebi/CHEBI:18408" />
                  <rdf:li rdf:resource="http://identifiers.org/kegg.compound/C00194" />
                </rdf:Bag>
              </bqbiol:is>
            </rdf:Description>
          </rdf:RDF>
        </sbml:annotation>
      </species>
      <species boundaryCondition="false" compartment="mitochondrion" constant="false" hasOnlySubstanceUnits="false" id="M_adocbl_m" metaid="M_adocbl_m" name="Adenosylcobalamin" fbc:charge="0" fbc:chemicalFormula="C72H100CoN18O17P">
        <sbml:annotation>
          <rdf:RDF>
            <rdf:Description rdf:about="#M_adocbl_m">
              <bqbiol:is>
                <rdf:Bag>
                  <rdf:li rdf:resource="http://identifiers.org/chebi/CHEBI:18408" />
                </rdf:Bag>
              </bqbiol:is>
            </rdf:Description>
          </rdf:RDF>
        </sbml:annotation>
      </species>
      <species boundaryCondition="false" compartment="cytosol" constant="false" hasOnlySubstanceUnits="false" id="M_adocbi_c" metaid="M_adocbi_c" name="adenosylcobinamide" fbc:charge="1" fbc:chemicalFormula="C58H84CoN16O11">
        <sbml:annotation>
          <rdf:RDF>
            <rdf:Description rdf:about="#M_adocbi_c">
              <bqbiol:is>
                <rdf:Bag>
                  <rdf:li rdf:resource="http://identifiers.org/chebi/CHEBI:2480" />
                </rdf:Bag>
              </bqbiol:is>
            </rdf:Description>
          </rdf:RDF>
        </sbml:annotation>
      </species>
      <species boundaryCondition="false" compartment="nucleus" constant="false" hasOnlySubstanceUnits="false" id="M_mptamp_n" metaid="M_mptamp_n" name="adenylyl-molybdopterin" fbc:charge="0" fbc:chemicalFormula="C20H26N10O12P2S2">
        <sbml:annotation>
          <rdf:RDF>
            <rdf:Description rdf:about="#M_mptamp_n">
              <bqbiol:is>
                <rdf:Bag>
                  <rdf:li rdf:resource="http://identifiers.org/chebi/CHEBI:62728" />
                </rdf:Bag>
              </bqbiol:is>
            </rdf:Description>
          </rdf:RDF>
        </sbml:annotation>
      </species>
      <species boundaryCondition="false" compartment="cytosol" constant="false" hasOnlySubstanceUnits="false" id="M_mptamp_c" metaid="M_mptamp_c" name="adenylyl-molybdopterin" fbc:charge="0" fbc:chemicalFormula="C20H26N10O12P2S2">
        <sbml:annotation>
          <rdf:RDF>
            <rdf:Description rdf:about="#M_mptamp_c">
              <bqbiol:is>
                <rdf:Bag>
                  <rdf:li rdf:resource="http://identifiers.org/chebi/CHEBI:62728" />
                </rdf:Bag>
              </bqbiol:is>
            </rdf:Description>
          </rdf:RDF>
        </sbml:annotation>
      </species>
      <species boundaryCondition="false" compartment="cytosol" constant="false" hasOnlySubstanceUnits="false" id="M_adsel_c" metaid="M_adsel_c" name="Adenylylselenate" fbc:charge="-2" fbc:chemicalFormula="C10H14N5O10PSe">
        <sbml:annotation>
          <rdf:RDF>
            <rdf:Description rdf:about="#M_adsel_c">
              <bqbiol:is>
                <rdf:Bag>
                  <rdf:li rdf:resource="http://identifiers.org/chebi/CHEBI:2485" />
                </rdf:Bag>
              </bqbiol:is>
            </rdf:Description>
          </rdf:RDF>
        </sbml:annotation>
      </species>
      <species boundaryCondition="false" compartment="cytosol" constant="false" hasOnlySubstanceUnits="false" id="M_adp_c" metaid="M_adp_c" name="ADP" fbc:charge="-3" fbc:chemicalFormula="C10H15N5O10P2">
        <sbml:annotation>
          <rdf:RDF>
            <rdf:Description rdf:about="#M_adp_c">
              <bqbiol:is>
                <rdf:Bag>
                  <rdf:li rdf:resource="http://identifiers.org/chebi/CHEBI:456216" />
                  <rdf:li rdf:resource="http://identifiers.org/kegg.compound/C00008" />
                </rdf:Bag>
              </bqbiol:is>
            </rdf:Description>
          </rdf:RDF>
        </sbml:annotation>
      </species>
      <species boundaryCondition="false" compartment="nucleus" constant="false" hasOnlySubstanceUnits="false" id="M_adp_n" metaid="M_adp_n" name="ADP" fbc:charge="-3" fbc:chemicalFormula="C10H15N5O10P2">
        <sbml:annotation>
          <rdf:RDF>
            <rdf:Description rdf:about="#M_adp_n">
              <bqbiol:is>
                <rdf:Bag>
                  <rdf:li rdf:resource="http://identifiers.org/chebi/CHEBI:456216" />
                  <rdf:li rdf:resource="http://identifiers.org/kegg.compound/C00008" />
                </rdf:Bag>
              </bqbiol:is>
            </rdf:Description>
          </rdf:RDF>
        </sbml:annotation>
      </species>
      <species boundaryCondition="false" compartment="mitochondrion" constant="false" hasOnlySubstanceUnits="false" id="M_adp_m" metaid="M_adp_m" name="ADP" fbc:charge="-3" fbc:chemicalFormula="C10H15N5O10P2">
        <sbml:annotation>
          <rdf:RDF>
            <rdf:Description rdf:about="#M_adp_m">
              <bqbiol:is>
                <rdf:Bag>
                  <rdf:li rdf:resource="http://identifiers.org/chebi/CHEBI:456216" />
                  <rdf:li rdf:resource="http://identifiers.org/kegg.compound/C00008" />
                </rdf:Bag>
              </bqbiol:is>
            </rdf:Description>
          </rdf:RDF>
        </sbml:annotation>
      </species>
      <species boundaryCondition="false" compartment="nucleus" constant="false" hasOnlySubstanceUnits="false" id="M_adpglc_n" metaid="M_adpglc_n" name="ADP-alpha-D-glucose" fbc:charge="0" fbc:chemicalFormula="C16H25N5O15P2">
        <sbml:annotation>
          <rdf:RDF>
            <rdf:Description rdf:about="#M_adpglc_n">
              <bqbiol:is>
                <rdf:Bag>
                  <rdf:li rdf:resource="http://identifiers.org/chebi/CHEBI:15751" />
                  <rdf:li rdf:resource="http://identifiers.org/kegg.compound/C00498" />
                </rdf:Bag>
              </bqbiol:is>
            </rdf:Description>
          </rdf:RDF>
        </sbml:annotation>
      </species>
      <species boundaryCondition="false" compartment="nucleus" constant="false" hasOnlySubstanceUnits="false" id="M_adpman_n" metaid="M_adpman_n" name="ADP-mannose" fbc:charge="0" fbc:chemicalFormula="C16H25N5O15P2">
        <sbml:annotation>
          <rdf:RDF>
            <rdf:Description rdf:about="#M_adpman_n">
              <bqbiol:is>
                <rdf:Bag>
                  <rdf:li rdf:resource="http://identifiers.org/chebi/CHEBI:28845" />
                </rdf:Bag>
              </bqbiol:is>
            </rdf:Description>
          </rdf:RDF>
        </sbml:annotation>
      </species>
      <species boundaryCondition="false" compartment="cytosol" constant="false" hasOnlySubstanceUnits="false" id="M_adprib_c" metaid="M_adprib_c" name="ADPribose" fbc:charge="-2" fbc:chemicalFormula="C15H23N5O14P2">
        <sbml:annotation>
          <rdf:RDF>
            <rdf:Description rdf:about="#M_adprib_c">
              <bqbiol:is>
                <rdf:Bag>
                  <rdf:li rdf:resource="http://identifiers.org/chebi/CHEBI:57967" />
                </rdf:Bag>
              </bqbiol:is>
            </rdf:Description>
          </rdf:RDF>
        </sbml:annotation>
      </species>
      <species boundaryCondition="false" compartment="extracellular" constant="false" hasOnlySubstanceUnits="false" id="M_adprib_e" metaid="M_adprib_e" name="ADPribose" fbc:charge="-2" fbc:chemicalFormula="C15H23N5O14P2">
        <sbml:annotation>
          <rdf:RDF>
            <rdf:Description rdf:about="#M_adprib_e">
              <bqbiol:is>
                <rdf:Bag>
                  <rdf:li rdf:resource="http://identifiers.org/chebi/CHEBI:57967" />
                </rdf:Bag>
              </bqbiol:is>
            </rdf:Description>
          </rdf:RDF>
        </sbml:annotation>
      </species>
      <species boundaryCondition="false" compartment="cytosol" constant="false" hasOnlySubstanceUnits="false" id="M_adpsug_c" metaid="M_adpsug_c" name="ADP-sugar" fbc:charge="0" fbc:chemicalFormula="C10H14N5O10P2R">
        <sbml:annotation>
          <rdf:RDF>
            <rdf:Description rdf:about="#M_adpsug_c">
              <bqbiol:is>
                <rdf:Bag>
                  <rdf:li rdf:resource="http://identifiers.org/chebi/CHEBI:35239" />
                </rdf:Bag>
              </bqbiol:is>
            </rdf:Description>
          </rdf:RDF>
        </sbml:annotation>
      </species>
      <species boundaryCondition="false" compartment="cytosol" constant="false" hasOnlySubstanceUnits="false" id="M_ala_ala_ala_c" metaid="M_ala_ala_ala_c" name="ala-ala-ala" fbc:charge="0">
        <sbml:annotation>
          <rdf:RDF>
            <rdf:Description rdf:about="#M_ala_ala_ala_c">
              <bqbiol:is>
                <rdf:Bag>
                  <rdf:li rdf:resource="http://identifiers.org/chebi/CHEBI:73313" />
                </rdf:Bag>
              </bqbiol:is>
            </rdf:Description>
          </rdf:RDF>
        </sbml:annotation>
      </species>
      <species boundaryCondition="false" compartment="cytosol" constant="false" hasOnlySubstanceUnits="false" id="M_alalys_c" metaid="M_alalys_c" name="ala-lys" fbc:charge="0">
        <sbml:annotation>
          <rdf:RDF>
            <rdf:Description rdf:about="#M_alalys_c">
              <bqbiol:is>
                <rdf:Bag>
                  <rdf:li rdf:resource="http://identifiers.org/chebi/CHEBI:132403" />
                </rdf:Bag>
              </bqbiol:is>
            </rdf:Description>
          </rdf:RDF>
        </sbml:annotation>
      </species>
      <species boundaryCondition="false" compartment="cytosol" constant="false" hasOnlySubstanceUnits="false" id="M_ala_L_val_L_c" metaid="M_ala_L_val_L_c" name="ala-Val" fbc:charge="0">
        <sbml:annotation>
          <rdf:RDF>
            <rdf:Description rdf:about="#M_ala_L_val_L_c">
              <bqbiol:is>
                <rdf:Bag>
                  <rdf:li rdf:resource="http://identifiers.org/chebi/CHEBI:73809" />
                </rdf:Bag>
              </bqbiol:is>
            </rdf:Description>
          </rdf:RDF>
        </sbml:annotation>
      </species>
      <species boundaryCondition="false" compartment="cytosol" constant="false" hasOnlySubstanceUnits="false" id="M_akdhap_c" metaid="M_akdhap_c" name="Alkyl-glycerone 3-phosphate" fbc:charge="-2" fbc:chemicalFormula="C3H6O6PR">
        <sbml:annotation>
          <rdf:RDF>
            <rdf:Description rdf:about="#M_akdhap_c">
              <bqbiol:is>
                <rdf:Bag>
                  <rdf:li rdf:resource="http://identifiers.org/chebi/CHEBI:73315" />
                </rdf:Bag>
              </bqbiol:is>
            </rdf:Description>
          </rdf:RDF>
        </sbml:annotation>
      </species>
      <species boundaryCondition="false" compartment="cytosol" constant="false" hasOnlySubstanceUnits="false" id="M_retinolCRBP_c" name="all-trans retinol-[cellular-retinol-binding-protein]" fbc:charge="0" fbc:chemicalFormula="C20H30O" />
      <species boundaryCondition="false" compartment="cytosol" constant="false" hasOnlySubstanceUnits="false" id="M_ggdp_c" metaid="M_ggdp_c" name="all-trans-geranyl-geranyl diphosphate" fbc:charge="-3" fbc:chemicalFormula="C20H36O7P2">
        <sbml:annotation>
          <rdf:RDF>
            <rdf:Description rdf:about="#M_ggdp_c">
              <bqbiol:is>
                <rdf:Bag>
                  <rdf:li rdf:resource="http://identifiers.org/chebi/CHEBI:58756" />
                  <rdf:li rdf:resource="http://identifiers.org/kegg.compound/C00353" />
                </rdf:Bag>
              </bqbiol:is>
            </rdf:Description>
          </rdf:RDF>
        </sbml:annotation>
      </species>
      <species boundaryCondition="false" compartment="cytosol" constant="false" hasOnlySubstanceUnits="false" id="M_hexdp_c" metaid="M_hexdp_c" name="all-trans-hexaprenyl diphosphate" fbc:charge="-3" fbc:chemicalFormula="C30H52O7P2">
        <sbml:annotation>
          <rdf:RDF>
            <rdf:Description rdf:about="#M_hexdp_c">
              <bqbiol:is>
                <rdf:Bag>
                  <rdf:li rdf:resource="http://identifiers.org/chebi/CHEBI:58179" />
                  <rdf:li rdf:resource="http://identifiers.org/kegg.compound/C01230" />
                </rdf:Bag>
              </bqbiol:is>
            </rdf:Description>
          </rdf:RDF>
        </sbml:annotation>
      </species>
      <species boundaryCondition="false" compartment="mitochondrion" constant="false" hasOnlySubstanceUnits="false" id="M_nprdp_m" metaid="M_nprdp_m" name="all-trans-nonaprenyl diphosphate" fbc:charge="-3" fbc:chemicalFormula="C45H76O7P2">
        <sbml:annotation>
          <rdf:RDF>
            <rdf:Description rdf:about="#M_nprdp_m">
              <bqbiol:is>
                <rdf:Bag>
                  <rdf:li rdf:resource="http://identifiers.org/chebi/CHEBI:58391" />
                </rdf:Bag>
              </bqbiol:is>
            </rdf:Description>
          </rdf:RDF>
        </sbml:annotation>
      </species>
      <species boundaryCondition="false" compartment="cytosol" constant="false" hasOnlySubstanceUnits="false" id="M_nprdp_c" metaid="M_nprdp_c" name="all-trans-nonaprenyl diphosphate" fbc:charge="-3" fbc:chemicalFormula="C45H76O7P2">
        <sbml:annotation>
          <rdf:RDF>
            <rdf:Description rdf:about="#M_nprdp_c">
              <bqbiol:is>
                <rdf:Bag>
                  <rdf:li rdf:resource="http://identifiers.org/chebi/CHEBI:58391" />
                </rdf:Bag>
              </bqbiol:is>
            </rdf:Description>
          </rdf:RDF>
        </sbml:annotation>
      </species>
      <species boundaryCondition="false" compartment="cytosol" constant="false" hasOnlySubstanceUnits="false" id="M_nonadp_c" metaid="M_nonadp_c" name="all-trans-Nonaprenyl diphosphate" fbc:charge="-3" fbc:chemicalFormula="C45H76O7P2">
        <sbml:annotation>
          <rdf:RDF>
            <rdf:Description rdf:about="#M_nonadp_c">
              <bqbiol:is>
                <rdf:Bag>
                  <rdf:li rdf:resource="http://identifiers.org/chebi/CHEBI:58391" />
                  <rdf:li rdf:resource="http://identifiers.org/kegg.compound/C04145" />
                </rdf:Bag>
              </bqbiol:is>
            </rdf:Description>
          </rdf:RDF>
        </sbml:annotation>
      </species>
      <species boundaryCondition="false" compartment="mitochondrion" constant="false" hasOnlySubstanceUnits="false" id="M_nonadp_m" metaid="M_nonadp_m" name="all-trans-Nonaprenyl diphosphate" fbc:charge="-3" fbc:chemicalFormula="C45H76O7P2">
        <sbml:annotation>
          <rdf:RDF>
            <rdf:Description rdf:about="#M_nonadp_m">
              <bqbiol:is>
                <rdf:Bag>
                  <rdf:li rdf:resource="http://identifiers.org/chebi/CHEBI:58391" />
                  <rdf:li rdf:resource="http://identifiers.org/kegg.compound/C04145" />
                </rdf:Bag>
              </bqbiol:is>
            </rdf:Description>
          </rdf:RDF>
        </sbml:annotation>
      </species>
      <species boundaryCondition="false" compartment="cytosol" constant="false" hasOnlySubstanceUnits="false" id="M_retinol_c" metaid="M_retinol_c" name="all-trans-retinol" fbc:charge="0" fbc:chemicalFormula="C20H30O">
        <sbml:annotation>
          <rdf:RDF>
            <rdf:Description rdf:about="#M_retinol_c">
              <bqbiol:is>
                <rdf:Bag>
                  <rdf:li rdf:resource="http://identifiers.org/chebi/CHEBI:17336" />
                </rdf:Bag>
              </bqbiol:is>
            </rdf:Description>
          </rdf:RDF>
        </sbml:annotation>
      </species>
      <species boundaryCondition="false" compartment="nucleus" constant="false" hasOnlySubstanceUnits="false" id="M_retinol_n" metaid="M_retinol_n" name="all-trans-retinol" fbc:charge="0" fbc:chemicalFormula="C20H30O">
        <sbml:annotation>
          <rdf:RDF>
            <rdf:Description rdf:about="#M_retinol_n">
              <bqbiol:is>
                <rdf:Bag>
                  <rdf:li rdf:resource="http://identifiers.org/chebi/CHEBI:17336" />
                </rdf:Bag>
              </bqbiol:is>
            </rdf:Description>
          </rdf:RDF>
        </sbml:annotation>
      </species>
      <species boundaryCondition="false" compartment="extracellular" constant="false" hasOnlySubstanceUnits="false" id="M_retinol_e" metaid="M_retinol_e" name="all-trans-retinol" fbc:charge="0" fbc:chemicalFormula="C20H30O">
        <sbml:annotation>
          <rdf:RDF>
            <rdf:Description rdf:about="#M_retinol_e">
              <bqbiol:is>
                <rdf:Bag>
                  <rdf:li rdf:resource="http://identifiers.org/chebi/CHEBI:17336" />
                </rdf:Bag>
              </bqbiol:is>
            </rdf:Description>
          </rdf:RDF>
        </sbml:annotation>
      </species>
      <species boundaryCondition="false" compartment="cytosol" constant="false" hasOnlySubstanceUnits="false" id="M_retinolPBP_c" name="all-trans-retinol-(plasma-retinol-binding-protein)" fbc:charge="0" />
      <species boundaryCondition="false" compartment="cytosol" constant="false" hasOnlySubstanceUnits="false" id="M_retpalm_c" metaid="M_retpalm_c" name="all-trans-retinyl palmitate" fbc:charge="0" fbc:chemicalFormula="C36H60O2">
        <sbml:annotation>
          <rdf:RDF>
            <rdf:Description rdf:about="#M_retpalm_c">
              <bqbiol:is>
                <rdf:Bag>
                  <rdf:li rdf:resource="http://identifiers.org/chebi/CHEBI:17616" />
                </rdf:Bag>
              </bqbiol:is>
            </rdf:Description>
          </rdf:RDF>
        </sbml:annotation>
      </species>
      <species boundaryCondition="false" compartment="cytosol" constant="false" hasOnlySubstanceUnits="false" id="M_tre6p_c" metaid="M_tre6p_c" name="alpha,alpha-Trehalose 6-phosphate" fbc:charge="-2" fbc:chemicalFormula="C12H23O14P">
        <sbml:annotation>
          <rdf:RDF>
            <rdf:Description rdf:about="#M_tre6p_c">
              <bqbiol:is>
                <rdf:Bag>
                  <rdf:li rdf:resource="http://identifiers.org/chebi/CHEBI:58429" />
                </rdf:Bag>
              </bqbiol:is>
            </rdf:Description>
          </rdf:RDF>
        </sbml:annotation>
      </species>
      <species boundaryCondition="false" compartment="cytosol" constant="false" hasOnlySubstanceUnits="false" id="M_aprop_c" metaid="M_aprop_c" name="alpha-Aminopropiononitrile" fbc:charge="1" fbc:chemicalFormula="C3H6N2">
        <sbml:annotation>
          <rdf:RDF>
            <rdf:Description rdf:about="#M_aprop_c">
              <bqbiol:is>
                <rdf:Bag>
                  <rdf:li rdf:resource="http://identifiers.org/chebi/CHEBI:27959" />
                </rdf:Bag>
              </bqbiol:is>
            </rdf:Description>
          </rdf:RDF>
        </sbml:annotation>
      </species>
      <species boundaryCondition="false" compartment="cytosol" constant="false" hasOnlySubstanceUnits="false" id="M_adaldp_c" name="alpha-D-aldose-1-phosphate" fbc:charge="0" fbc:chemicalFormula="Generic compound in reaction hierarchy" />
      <species boundaryCondition="false" compartment="mitochondrion" constant="false" hasOnlySubstanceUnits="false" id="M_adgal_m" metaid="M_adgal_m" name="alpha-D-galactose" fbc:charge="0" fbc:chemicalFormula="C6H12O6">
        <sbml:annotation>
          <rdf:RDF>
            <rdf:Description rdf:about="#M_adgal_m">
              <bqbiol:is>
                <rdf:Bag>
                  <rdf:li rdf:resource="http://identifiers.org/chebi/CHEBI:28061" />
                  <rdf:li rdf:resource="http://identifiers.org/kegg.compound/C00984" />
                </rdf:Bag>
              </bqbiol:is>
            </rdf:Description>
          </rdf:RDF>
        </sbml:annotation>
      </species>
      <species boundaryCondition="false" compartment="cytosol" constant="false" hasOnlySubstanceUnits="false" id="M_adgal_c" metaid="M_adgal_c" name="alpha-D-galactose" fbc:charge="0" fbc:chemicalFormula="C6H12O6">
        <sbml:annotation>
          <rdf:RDF>
            <rdf:Description rdf:about="#M_adgal_c">
              <bqbiol:is>
                <rdf:Bag>
                  <rdf:li rdf:resource="http://identifiers.org/chebi/CHEBI:28061" />
                  <rdf:li rdf:resource="http://identifiers.org/kegg.compound/C00984" />
                </rdf:Bag>
              </bqbiol:is>
            </rdf:Description>
          </rdf:RDF>
        </sbml:annotation>
      </species>
      <species boundaryCondition="false" compartment="nucleus" constant="false" hasOnlySubstanceUnits="false" id="M_adgal_n" metaid="M_adgal_n" name="alpha-D-galactose" fbc:charge="0" fbc:chemicalFormula="C6H12O6">
        <sbml:annotation>
          <rdf:RDF>
            <rdf:Description rdf:about="#M_adgal_n">
              <bqbiol:is>
                <rdf:Bag>
                  <rdf:li rdf:resource="http://identifiers.org/chebi/CHEBI:28061" />
                  <rdf:li rdf:resource="http://identifiers.org/kegg.compound/C00984" />
                </rdf:Bag>
              </bqbiol:is>
            </rdf:Description>
          </rdf:RDF>
        </sbml:annotation>
      </species>
      <species boundaryCondition="false" compartment="cytosol" constant="false" hasOnlySubstanceUnits="false" id="M_gal1p_c" metaid="M_gal1p_c" name="alpha-D-Galactose 1-phosphate(2-)" fbc:charge="-2" fbc:chemicalFormula="C6H11O9P">
        <sbml:annotation>
          <rdf:RDF>
            <rdf:Description rdf:about="#M_gal1p_c">
              <bqbiol:is>
                <rdf:Bag>
                  <rdf:li rdf:resource="http://identifiers.org/chebi/CHEBI:58336" />
                  <rdf:li rdf:resource="http://identifiers.org/kegg.compound/C00446" />
                </rdf:Bag>
              </bqbiol:is>
            </rdf:Description>
          </rdf:RDF>
        </sbml:annotation>
      </species>
      <species boundaryCondition="false" compartment="mitochondrion" constant="false" hasOnlySubstanceUnits="false" id="M_gal1p_m" metaid="M_gal1p_m" name="alpha-D-Galactose 1-phosphate(2-)" fbc:charge="-2" fbc:chemicalFormula="C6H11O9P">
        <sbml:annotation>
          <rdf:RDF>
            <rdf:Description rdf:about="#M_gal1p_m">
              <bqbiol:is>
                <rdf:Bag>
                  <rdf:li rdf:resource="http://identifiers.org/chebi/CHEBI:58336" />
                  <rdf:li rdf:resource="http://identifiers.org/kegg.compound/C00446" />
                </rdf:Bag>
              </bqbiol:is>
            </rdf:Description>
          </rdf:RDF>
        </sbml:annotation>
      </species>
      <species boundaryCondition="false" compartment="nucleus" constant="false" hasOnlySubstanceUnits="false" id="M_glc_aD_n" metaid="M_glc_aD_n" name="alpha-D-Glucose" fbc:charge="0" fbc:chemicalFormula="C6H12O6">
        <sbml:annotation>
          <rdf:RDF>
            <rdf:Description rdf:about="#M_glc_aD_n">
              <bqbiol:is>
                <rdf:Bag>
                  <rdf:li rdf:resource="http://identifiers.org/chebi/CHEBI:17925" />
                  <rdf:li rdf:resource="http://identifiers.org/kegg.compound/C00267" />
                </rdf:Bag>
              </bqbiol:is>
            </rdf:Description>
          </rdf:RDF>
        </sbml:annotation>
      </species>
      <species boundaryCondition="false" compartment="cytosol" constant="false" hasOnlySubstanceUnits="false" id="M_glc_aD_c" metaid="M_glc_aD_c" name="alpha-D-Glucose" fbc:charge="0" fbc:chemicalFormula="C6H12O6">
        <sbml:annotation>
          <rdf:RDF>
            <rdf:Description rdf:about="#M_glc_aD_c">
              <bqbiol:is>
                <rdf:Bag>
                  <rdf:li rdf:resource="http://identifiers.org/chebi/CHEBI:17925" />
                  <rdf:li rdf:resource="http://identifiers.org/kegg.compound/C00267" />
                </rdf:Bag>
              </bqbiol:is>
            </rdf:Description>
          </rdf:RDF>
        </sbml:annotation>
      </species>
      <species boundaryCondition="false" compartment="mitochondrion" constant="false" hasOnlySubstanceUnits="false" id="M_glc_aD_m" metaid="M_glc_aD_m" name="alpha-D-Glucose" fbc:charge="0" fbc:chemicalFormula="C6H12O6">
        <sbml:annotation>
          <rdf:RDF>
            <rdf:Description rdf:about="#M_glc_aD_m">
              <bqbiol:is>
                <rdf:Bag>
                  <rdf:li rdf:resource="http://identifiers.org/chebi/CHEBI:17925" />
                  <rdf:li rdf:resource="http://identifiers.org/kegg.compound/C00267" />
                </rdf:Bag>
              </bqbiol:is>
            </rdf:Description>
          </rdf:RDF>
        </sbml:annotation>
      </species>
      <species boundaryCondition="false" compartment="cytosol" constant="false" hasOnlySubstanceUnits="false" id="M_g6p_A_c" metaid="M_g6p_A_c" name="alpha-D-glucose 6-phosphate(2-)" fbc:charge="-2" fbc:chemicalFormula="C6H11O9P">
        <sbml:annotation>
          <rdf:RDF>
            <rdf:Description rdf:about="#M_g6p_A_c">
              <bqbiol:is>
                <rdf:Bag>
                  <rdf:li rdf:resource="http://identifiers.org/chebi/CHEBI:58225" />
                  <rdf:li rdf:resource="http://identifiers.org/kegg.compound/C00668" />
                </rdf:Bag>
              </bqbiol:is>
            </rdf:Description>
          </rdf:RDF>
        </sbml:annotation>
      </species>
      <species boundaryCondition="false" compartment="mitochondrion" constant="false" hasOnlySubstanceUnits="false" id="M_g6p_A_m" metaid="M_g6p_A_m" name="alpha-D-glucose 6-phosphate(2-)" fbc:charge="-2" fbc:chemicalFormula="C6H11O9P">
        <sbml:annotation>
          <rdf:RDF>
            <rdf:Description rdf:about="#M_g6p_A_m">
              <bqbiol:is>
                <rdf:Bag>
                  <rdf:li rdf:resource="http://identifiers.org/chebi/CHEBI:58225" />
                  <rdf:li rdf:resource="http://identifiers.org/kegg.compound/C00668" />
                </rdf:Bag>
              </bqbiol:is>
            </rdf:Description>
          </rdf:RDF>
        </sbml:annotation>
      </species>
      <species boundaryCondition="false" compartment="nucleus" constant="false" hasOnlySubstanceUnits="false" id="M_g6p_A_n" metaid="M_g6p_A_n" name="alpha-D-glucose 6-phosphate(2-)" fbc:charge="-2" fbc:chemicalFormula="C6H11O9P">
        <sbml:annotation>
          <rdf:RDF>
            <rdf:Description rdf:about="#M_g6p_A_n">
              <bqbiol:is>
                <rdf:Bag>
                  <rdf:li rdf:resource="http://identifiers.org/chebi/CHEBI:58225" />
                  <rdf:li rdf:resource="http://identifiers.org/kegg.compound/C00668" />
                </rdf:Bag>
              </bqbiol:is>
            </rdf:Description>
          </rdf:RDF>
        </sbml:annotation>
      </species>
      <species boundaryCondition="false" compartment="cytosol" constant="false" hasOnlySubstanceUnits="false" id="M_g1m8mpdol_c" name="alpha-D-Glucosyl-(alpha-D-mannosyl)8-beta-D-mannosyl-diacetylchitobiosyldiphosphodolichol" fbc:charge="-2" />
      <species boundaryCondition="false" compartment="cytosol" constant="false" hasOnlySubstanceUnits="false" id="M_m1mpdol_c" name="alpha-D-mannosyl-beta-D-mannosyl-diacylchitobiosyldiphosphodolichol" fbc:charge="-2" fbc:chemicalFormula="C48H84N2O27P2(C5H8)n" />
      <species boundaryCondition="false" compartment="nucleus" constant="false" hasOnlySubstanceUnits="false" id="M_r1p_n" metaid="M_r1p_n" name="alpha-D-Ribose 1-phosphate" fbc:charge="-2" fbc:chemicalFormula="C5H11O8P">
        <sbml:annotation>
          <rdf:RDF>
            <rdf:Description rdf:about="#M_r1p_n">
              <bqbiol:is>
                <rdf:Bag>
                  <rdf:li rdf:resource="http://identifiers.org/chebi/CHEBI:57720" />
                  <rdf:li rdf:resource="http://identifiers.org/kegg.compound/C00620" />
                </rdf:Bag>
              </bqbiol:is>
            </rdf:Description>
          </rdf:RDF>
        </sbml:annotation>
      </species>
      <species boundaryCondition="false" compartment="cytosol" constant="false" hasOnlySubstanceUnits="false" id="M_r1p_c" metaid="M_r1p_c" name="alpha-D-Ribose 1-phosphate" fbc:charge="-2" fbc:chemicalFormula="C5H11O8P">
        <sbml:annotation>
          <rdf:RDF>
            <rdf:Description rdf:about="#M_r1p_c">
              <bqbiol:is>
                <rdf:Bag>
                  <rdf:li rdf:resource="http://identifiers.org/chebi/CHEBI:57720" />
                  <rdf:li rdf:resource="http://identifiers.org/kegg.compound/C00620" />
                </rdf:Bag>
              </bqbiol:is>
            </rdf:Description>
          </rdf:RDF>
        </sbml:annotation>
      </species>
      <species boundaryCondition="false" compartment="cytosol" constant="false" hasOnlySubstanceUnits="false" id="M_r5p_c" metaid="M_r5p_c" name="alpha-D-Ribose 5-phosphate" fbc:charge="-2" fbc:chemicalFormula="C5H11O8P">
        <sbml:annotation>
          <rdf:RDF>
            <rdf:Description rdf:about="#M_r5p_c">
              <bqbiol:is>
                <rdf:Bag>
                  <rdf:li rdf:resource="http://identifiers.org/chebi/CHEBI:18189" />
                  <rdf:li rdf:resource="http://identifiers.org/kegg.compound/C00117" />
                </rdf:Bag>
              </bqbiol:is>
            </rdf:Description>
          </rdf:RDF>
        </sbml:annotation>
      </species>
      <species boundaryCondition="false" compartment="mitochondrion" constant="false" hasOnlySubstanceUnits="false" id="M_r5p_m" metaid="M_r5p_m" name="alpha-D-Ribose 5-phosphate" fbc:charge="-2" fbc:chemicalFormula="C5H11O8P">
        <sbml:annotation>
          <rdf:RDF>
            <rdf:Description rdf:about="#M_r5p_m">
              <bqbiol:is>
                <rdf:Bag>
                  <rdf:li rdf:resource="http://identifiers.org/chebi/CHEBI:18189" />
                  <rdf:li rdf:resource="http://identifiers.org/kegg.compound/C00117" />
                </rdf:Bag>
              </bqbiol:is>
            </rdf:Description>
          </rdf:RDF>
        </sbml:annotation>
      </species>
      <species boundaryCondition="false" compartment="nucleus" constant="false" hasOnlySubstanceUnits="false" id="M_r5p_n" metaid="M_r5p_n" name="alpha-D-Ribose 5-phosphate" fbc:charge="-2" fbc:chemicalFormula="C5H11O8P">
        <sbml:annotation>
          <rdf:RDF>
            <rdf:Description rdf:about="#M_r5p_n">
              <bqbiol:is>
                <rdf:Bag>
                  <rdf:li rdf:resource="http://identifiers.org/chebi/CHEBI:18189" />
                  <rdf:li rdf:resource="http://identifiers.org/kegg.compound/C00117" />
                </rdf:Bag>
              </bqbiol:is>
            </rdf:Description>
          </rdf:RDF>
        </sbml:annotation>
      </species>
      <species boundaryCondition="false" compartment="cytosol" constant="false" hasOnlySubstanceUnits="false" id="M_akgm_c" metaid="M_akgm_c" name="alpha-Ketoglutaramate" fbc:charge="-1" fbc:chemicalFormula="C5H7NO4">
        <sbml:annotation>
          <rdf:RDF>
            <rdf:Description rdf:about="#M_akgm_c">
              <bqbiol:is>
                <rdf:Bag>
                  <rdf:li rdf:resource="http://identifiers.org/chebi/CHEBI:16769" />
                </rdf:Bag>
              </bqbiol:is>
            </rdf:Description>
          </rdf:RDF>
        </sbml:annotation>
      </species>
      <species boundaryCondition="false" compartment="extracellular" constant="false" hasOnlySubstanceUnits="false" id="M_akgm_e" metaid="M_akgm_e" name="alpha-Ketoglutaramate" fbc:charge="-1" fbc:chemicalFormula="C5H7NO4">
        <sbml:annotation>
          <rdf:RDF>
            <rdf:Description rdf:about="#M_akgm_e">
              <bqbiol:is>
                <rdf:Bag>
                  <rdf:li rdf:resource="http://identifiers.org/chebi/CHEBI:16769" />
                </rdf:Bag>
              </bqbiol:is>
            </rdf:Description>
          </rdf:RDF>
        </sbml:annotation>
      </species>
      <species boundaryCondition="false" compartment="cytosol" constant="false" hasOnlySubstanceUnits="false" id="M_lnlncacoa_c" metaid="M_lnlncacoa_c" name="alpha-Linolenoyl-CoA" fbc:charge="-4" fbc:chemicalFormula="C39H64N7O17P3S">
        <sbml:annotation>
          <rdf:RDF>
            <rdf:Description rdf:about="#M_lnlncacoa_c">
              <bqbiol:is>
                <rdf:Bag>
                  <rdf:li rdf:resource="http://identifiers.org/chebi/CHEBI:74034" />
                </rdf:Bag>
              </bqbiol:is>
            </rdf:Description>
          </rdf:RDF>
        </sbml:annotation>
      </species>
      <species boundaryCondition="false" compartment="cytosol" constant="false" hasOnlySubstanceUnits="false" id="M_aact_c" metaid="M_aact_c" name="Aminoacetone" fbc:charge="1" fbc:chemicalFormula="C3H7NO">
        <sbml:annotation>
          <rdf:RDF>
            <rdf:Description rdf:about="#M_aact_c">
              <bqbiol:is>
                <rdf:Bag>
                  <rdf:li rdf:resource="http://identifiers.org/chebi/CHEBI:58320" />
                </rdf:Bag>
              </bqbiol:is>
            </rdf:Description>
          </rdf:RDF>
        </sbml:annotation>
      </species>
      <species boundaryCondition="false" compartment="mitochondrion" constant="false" hasOnlySubstanceUnits="false" id="M_aact_m" metaid="M_aact_m" name="Aminoacetone" fbc:charge="1" fbc:chemicalFormula="C3H7NO">
        <sbml:annotation>
          <rdf:RDF>
            <rdf:Description rdf:about="#M_aact_m">
              <bqbiol:is>
                <rdf:Bag>
                  <rdf:li rdf:resource="http://identifiers.org/chebi/CHEBI:58320" />
                </rdf:Bag>
              </bqbiol:is>
            </rdf:Description>
          </rdf:RDF>
        </sbml:annotation>
      </species>
      <species boundaryCondition="false" compartment="cytosol" constant="false" hasOnlySubstanceUnits="false" id="M_nh3_c" metaid="M_nh3_c" name="ammonia" fbc:charge="0" fbc:chemicalFormula="NH3">
        <sbml:annotation>
          <rdf:RDF>
            <rdf:Description rdf:about="#M_nh3_c">
              <bqbiol:is>
                <rdf:Bag>
                  <rdf:li rdf:resource="http://identifiers.org/chebi/CHEBI:16134" />
                  <rdf:li rdf:resource="http://identifiers.org/kegg.compound/C00014" />
                </rdf:Bag>
              </bqbiol:is>
            </rdf:Description>
          </rdf:RDF>
        </sbml:annotation>
      </species>
      <species boundaryCondition="false" compartment="nucleus" constant="false" hasOnlySubstanceUnits="false" id="M_nh3_n" metaid="M_nh3_n" name="ammonia" fbc:charge="0" fbc:chemicalFormula="NH3">
        <sbml:annotation>
          <rdf:RDF>
            <rdf:Description rdf:about="#M_nh3_n">
              <bqbiol:is>
                <rdf:Bag>
                  <rdf:li rdf:resource="http://identifiers.org/chebi/CHEBI:16134" />
                  <rdf:li rdf:resource="http://identifiers.org/kegg.compound/C00014" />
                </rdf:Bag>
              </bqbiol:is>
            </rdf:Description>
          </rdf:RDF>
        </sbml:annotation>
      </species>
      <species boundaryCondition="false" compartment="mitochondrion" constant="false" hasOnlySubstanceUnits="false" id="M_nh3_m" metaid="M_nh3_m" name="ammonia" fbc:charge="0" fbc:chemicalFormula="NH3">
        <sbml:annotation>
          <rdf:RDF>
            <rdf:Description rdf:about="#M_nh3_m">
              <bqbiol:is>
                <rdf:Bag>
                  <rdf:li rdf:resource="http://identifiers.org/chebi/CHEBI:16134" />
                  <rdf:li rdf:resource="http://identifiers.org/kegg.compound/C00014" />
                </rdf:Bag>
              </bqbiol:is>
            </rdf:Description>
          </rdf:RDF>
        </sbml:annotation>
      </species>
      <species boundaryCondition="false" compartment="extracellular" constant="false" hasOnlySubstanceUnits="false" id="M_nh3_e" metaid="M_nh3_e" name="ammonia" fbc:charge="0" fbc:chemicalFormula="NH3">
        <sbml:annotation>
          <rdf:RDF>
            <rdf:Description rdf:about="#M_nh3_e">
              <bqbiol:is>
                <rdf:Bag>
                  <rdf:li rdf:resource="http://identifiers.org/chebi/CHEBI:16134" />
                  <rdf:li rdf:resource="http://identifiers.org/kegg.compound/C00014" />
                </rdf:Bag>
              </bqbiol:is>
            </rdf:Description>
          </rdf:RDF>
        </sbml:annotation>
      </species>
      <species boundaryCondition="false" compartment="cytosol" constant="false" hasOnlySubstanceUnits="false" id="M_nh4_c" metaid="M_nh4_c" name="Ammonium" fbc:charge="1" fbc:chemicalFormula="NH3">
        <sbml:annotation>
          <rdf:RDF>
            <rdf:Description rdf:about="#M_nh4_c">
              <bqbiol:is>
                <rdf:Bag>
                  <rdf:li rdf:resource="http://identifiers.org/chebi/CHEBI:28938" />
                </rdf:Bag>
              </bqbiol:is>
            </rdf:Description>
          </rdf:RDF>
        </sbml:annotation>
      </species>
      <species boundaryCondition="false" compartment="extracellular" constant="false" hasOnlySubstanceUnits="false" id="M_nh4_e" metaid="M_nh4_e" name="Ammonium" fbc:charge="1" fbc:chemicalFormula="NH3">
        <sbml:annotation>
          <rdf:RDF>
            <rdf:Description rdf:about="#M_nh4_e">
              <bqbiol:is>
                <rdf:Bag>
                  <rdf:li rdf:resource="http://identifiers.org/chebi/CHEBI:28938" />
                </rdf:Bag>
              </bqbiol:is>
            </rdf:Description>
          </rdf:RDF>
        </sbml:annotation>
      </species>
      <species boundaryCondition="false" compartment="mitochondrion" constant="false" hasOnlySubstanceUnits="false" id="M_nh4_m" metaid="M_nh4_m" name="Ammonium" fbc:charge="1" fbc:chemicalFormula="NH3">
        <sbml:annotation>
          <rdf:RDF>
            <rdf:Description rdf:about="#M_nh4_m">
              <bqbiol:is>
                <rdf:Bag>
                  <rdf:li rdf:resource="http://identifiers.org/chebi/CHEBI:28938" />
                </rdf:Bag>
              </bqbiol:is>
            </rdf:Description>
          </rdf:RDF>
        </sbml:annotation>
      </species>
      <species boundaryCondition="false" compartment="cytosol" constant="false" hasOnlySubstanceUnits="false" id="M_amp_c" metaid="M_amp_c" name="AMP" fbc:charge="-2" fbc:chemicalFormula="C10H14N5O7P">
        <sbml:annotation>
          <rdf:RDF>
            <rdf:Description rdf:about="#M_amp_c">
              <bqbiol:is>
                <rdf:Bag>
                  <rdf:li rdf:resource="http://identifiers.org/chebi/CHEBI:456215" />
                  <rdf:li rdf:resource="http://identifiers.org/kegg.compound/C00020" />
                </rdf:Bag>
              </bqbiol:is>
            </rdf:Description>
          </rdf:RDF>
        </sbml:annotation>
      </species>
      <species boundaryCondition="false" compartment="nucleus" constant="false" hasOnlySubstanceUnits="false" id="M_amp_n" metaid="M_amp_n" name="AMP" fbc:charge="-2" fbc:chemicalFormula="C10H14N5O7P">
        <sbml:annotation>
          <rdf:RDF>
            <rdf:Description rdf:about="#M_amp_n">
              <bqbiol:is>
                <rdf:Bag>
                  <rdf:li rdf:resource="http://identifiers.org/chebi/CHEBI:456215" />
                  <rdf:li rdf:resource="http://identifiers.org/kegg.compound/C00020" />
                </rdf:Bag>
              </bqbiol:is>
            </rdf:Description>
          </rdf:RDF>
        </sbml:annotation>
      </species>
      <species boundaryCondition="false" compartment="mitochondrion" constant="false" hasOnlySubstanceUnits="false" id="M_amp_m" metaid="M_amp_m" name="AMP" fbc:charge="-2" fbc:chemicalFormula="C10H14N5O7P">
        <sbml:annotation>
          <rdf:RDF>
            <rdf:Description rdf:about="#M_amp_m">
              <bqbiol:is>
                <rdf:Bag>
                  <rdf:li rdf:resource="http://identifiers.org/chebi/CHEBI:456215" />
                  <rdf:li rdf:resource="http://identifiers.org/kegg.compound/C00020" />
                </rdf:Bag>
              </bqbiol:is>
            </rdf:Description>
          </rdf:RDF>
        </sbml:annotation>
      </species>
      <species boundaryCondition="false" compartment="extracellular" constant="false" hasOnlySubstanceUnits="false" id="M_amp_e" metaid="M_amp_e" name="AMP" fbc:charge="-2" fbc:chemicalFormula="C10H14N5O7P">
        <sbml:annotation>
          <rdf:RDF>
            <rdf:Description rdf:about="#M_amp_e">
              <bqbiol:is>
                <rdf:Bag>
                  <rdf:li rdf:resource="http://identifiers.org/chebi/CHEBI:456215" />
                  <rdf:li rdf:resource="http://identifiers.org/kegg.compound/C00020" />
                </rdf:Bag>
              </bqbiol:is>
            </rdf:Description>
          </rdf:RDF>
        </sbml:annotation>
      </species>
      <species boundaryCondition="false" compartment="cytosol" constant="false" hasOnlySubstanceUnits="false" id="M_andrstrn_c" metaid="M_andrstrn_c" name="Androsterone" fbc:charge="0" fbc:chemicalFormula="C19H30O2">
        <sbml:annotation>
          <rdf:RDF>
            <rdf:Description rdf:about="#M_andrstrn_c">
              <bqbiol:is>
                <rdf:Bag>
                  <rdf:li rdf:resource="http://identifiers.org/chebi/CHEBI:16032" />
                </rdf:Bag>
              </bqbiol:is>
            </rdf:Description>
          </rdf:RDF>
        </sbml:annotation>
      </species>
      <species boundaryCondition="false" compartment="extracellular" constant="false" hasOnlySubstanceUnits="false" id="M_andrstrn_e" metaid="M_andrstrn_e" name="Androsterone" fbc:charge="0" fbc:chemicalFormula="C19H30O2">
        <sbml:annotation>
          <rdf:RDF>
            <rdf:Description rdf:about="#M_andrstrn_e">
              <bqbiol:is>
                <rdf:Bag>
                  <rdf:li rdf:resource="http://identifiers.org/chebi/CHEBI:16032" />
                </rdf:Bag>
              </bqbiol:is>
            </rdf:Description>
          </rdf:RDF>
        </sbml:annotation>
      </species>
      <species boundaryCondition="false" compartment="cytosol" constant="false" hasOnlySubstanceUnits="false" id="M_andrstrnglc_c" metaid="M_andrstrnglc_c" name="androsterone glucuronide" fbc:charge="0" fbc:chemicalFormula="C25H38O8">
        <sbml:annotation>
          <rdf:RDF>
            <rdf:Description rdf:about="#M_andrstrnglc_c">
              <bqbiol:is>
                <rdf:Bag>
                  <rdf:li rdf:resource="http://identifiers.org/chebi/CHEBI:28832" />
                </rdf:Bag>
              </bqbiol:is>
            </rdf:Description>
          </rdf:RDF>
        </sbml:annotation>
      </species>
      <species boundaryCondition="false" compartment="extracellular" constant="false" hasOnlySubstanceUnits="false" id="M_andrstrnglc_e" metaid="M_andrstrnglc_e" name="androsterone glucuronide" fbc:charge="0" fbc:chemicalFormula="C25H38O8">
        <sbml:annotation>
          <rdf:RDF>
            <rdf:Description rdf:about="#M_andrstrnglc_e">
              <bqbiol:is>
                <rdf:Bag>
                  <rdf:li rdf:resource="http://identifiers.org/chebi/CHEBI:28832" />
                </rdf:Bag>
              </bqbiol:is>
            </rdf:Description>
          </rdf:RDF>
        </sbml:annotation>
      </species>
      <species boundaryCondition="false" compartment="cytosol" constant="false" hasOnlySubstanceUnits="false" id="M_anth_c" metaid="M_anth_c" name="Anthranilate" fbc:charge="-1" fbc:chemicalFormula="C7H7NO2">
        <sbml:annotation>
          <rdf:RDF>
            <rdf:Description rdf:about="#M_anth_c">
              <bqbiol:is>
                <rdf:Bag>
                  <rdf:li rdf:resource="http://identifiers.org/chebi/CHEBI:16567" />
                </rdf:Bag>
              </bqbiol:is>
            </rdf:Description>
          </rdf:RDF>
        </sbml:annotation>
      </species>
      <species boundaryCondition="false" compartment="mitochondrion" constant="false" hasOnlySubstanceUnits="false" id="M_apocytc_m" name="Apo cytochrome C" fbc:charge="0" fbc:chemicalFormula="(C4H6N2O2SR2)2" />
      <species boundaryCondition="false" compartment="mitochondrion" constant="false" hasOnlySubstanceUnits="false" id="M_apoISclustprot_m" name="apo iron-sulfur cluster protein" fbc:charge="0" />
      <species boundaryCondition="false" compartment="cytosol" constant="false" hasOnlySubstanceUnits="false" id="M_apoACP_c" metaid="M_apoACP_c" name="apo-[acp]" fbc:charge="0">
        <sbml:annotation>
          <rdf:RDF>
            <rdf:Description rdf:about="#M_apoACP_c">
              <bqbiol:is>
                <rdf:Bag>
                  <rdf:li rdf:resource="http://identifiers.org/chebi/CHEBI:16139" />
                  <rdf:li rdf:resource="http://identifiers.org/kegg.compound/C03688" />
                </rdf:Bag>
              </bqbiol:is>
            </rdf:Description>
          </rdf:RDF>
        </sbml:annotation>
      </species>
      <species boundaryCondition="false" compartment="mitochondrion" constant="false" hasOnlySubstanceUnits="false" id="M_apoACP_m" metaid="M_apoACP_m" name="apo-[acp]" fbc:charge="0">
        <sbml:annotation>
          <rdf:RDF>
            <rdf:Description rdf:about="#M_apoACP_m">
              <bqbiol:is>
                <rdf:Bag>
                  <rdf:li rdf:resource="http://identifiers.org/chebi/CHEBI:16139" />
                  <rdf:li rdf:resource="http://identifiers.org/kegg.compound/C03688" />
                </rdf:Bag>
              </bqbiol:is>
            </rdf:Description>
          </rdf:RDF>
        </sbml:annotation>
      </species>
      <species boundaryCondition="false" compartment="cytosol" constant="false" hasOnlySubstanceUnits="false" id="M_apohemeprotein_c" name="Apohemeprotein" fbc:charge="0" />
      <species boundaryCondition="false" compartment="cytosol" constant="false" hasOnlySubstanceUnits="false" id="M_arach_c" metaid="M_arach_c" name="arachidate" fbc:charge="-1" fbc:chemicalFormula="C20H40O2">
        <sbml:annotation>
          <rdf:RDF>
            <rdf:Description rdf:about="#M_arach_c">
              <bqbiol:is>
                <rdf:Bag>
                  <rdf:li rdf:resource="http://identifiers.org/chebi/CHEBI:32360" />
                  <rdf:li rdf:resource="http://identifiers.org/kegg.compound/C06425" />
                </rdf:Bag>
              </bqbiol:is>
            </rdf:Description>
          </rdf:RDF>
        </sbml:annotation>
      </species>
      <species boundaryCondition="false" compartment="mitochondrion" constant="false" hasOnlySubstanceUnits="false" id="M_arach_m" metaid="M_arach_m" name="arachidate" fbc:charge="-1" fbc:chemicalFormula="C20H40O2">
        <sbml:annotation>
          <rdf:RDF>
            <rdf:Description rdf:about="#M_arach_m">
              <bqbiol:is>
                <rdf:Bag>
                  <rdf:li rdf:resource="http://identifiers.org/chebi/CHEBI:32360" />
                  <rdf:li rdf:resource="http://identifiers.org/kegg.compound/C06425" />
                </rdf:Bag>
              </bqbiol:is>
            </rdf:Description>
          </rdf:RDF>
        </sbml:annotation>
      </species>
      <species boundaryCondition="false" compartment="extracellular" constant="false" hasOnlySubstanceUnits="false" id="M_arach_e" metaid="M_arach_e" name="arachidate" fbc:charge="-1" fbc:chemicalFormula="C20H40O2">
        <sbml:annotation>
          <rdf:RDF>
            <rdf:Description rdf:about="#M_arach_e">
              <bqbiol:is>
                <rdf:Bag>
                  <rdf:li rdf:resource="http://identifiers.org/chebi/CHEBI:32360" />
                  <rdf:li rdf:resource="http://identifiers.org/kegg.compound/C06425" />
                </rdf:Bag>
              </bqbiol:is>
            </rdf:Description>
          </rdf:RDF>
        </sbml:annotation>
      </species>
      <species boundaryCondition="false" compartment="extracellular" constant="false" hasOnlySubstanceUnits="false" id="M_arachd_e" metaid="M_arachd_e" name="arachidonic acid" fbc:charge="-1" fbc:chemicalFormula="C20H32O2">
        <sbml:annotation>
          <rdf:RDF>
            <rdf:Description rdf:about="#M_arachd_e">
              <bqbiol:is>
                <rdf:Bag>
                  <rdf:li rdf:resource="http://identifiers.org/chebi/CHEBI:32395" />
                  <rdf:li rdf:resource="http://identifiers.org/kegg.compound/C00219" />
                </rdf:Bag>
              </bqbiol:is>
            </rdf:Description>
          </rdf:RDF>
        </sbml:annotation>
      </species>
      <species boundaryCondition="false" compartment="cytosol" constant="false" hasOnlySubstanceUnits="false" id="M_arachd_c" metaid="M_arachd_c" name="arachidonic acid" fbc:charge="-1" fbc:chemicalFormula="C20H32O2">
        <sbml:annotation>
          <rdf:RDF>
            <rdf:Description rdf:about="#M_arachd_c">
              <bqbiol:is>
                <rdf:Bag>
                  <rdf:li rdf:resource="http://identifiers.org/chebi/CHEBI:32395" />
                  <rdf:li rdf:resource="http://identifiers.org/kegg.compound/C00219" />
                </rdf:Bag>
              </bqbiol:is>
            </rdf:Description>
          </rdf:RDF>
        </sbml:annotation>
      </species>
      <species boundaryCondition="false" compartment="cytosol" constant="false" hasOnlySubstanceUnits="false" id="M_aracp_c" name="arachidoyl-[acp]" fbc:charge="0" />
      <species boundaryCondition="false" compartment="cytosol" constant="false" hasOnlySubstanceUnits="false" id="M_arachcrn_c" metaid="M_arachcrn_c" name="arachidoylcarnitine" fbc:charge="0">
        <sbml:annotation>
          <rdf:RDF>
            <rdf:Description rdf:about="#M_arachcrn_c">
              <bqbiol:is>
                <rdf:Bag>
                  <rdf:li rdf:resource="http://identifiers.org/chebi/CHEBI:73100" />
                </rdf:Bag>
              </bqbiol:is>
            </rdf:Description>
          </rdf:RDF>
        </sbml:annotation>
      </species>
      <species boundaryCondition="false" compartment="mitochondrion" constant="false" hasOnlySubstanceUnits="false" id="M_arachcrn_m" metaid="M_arachcrn_m" name="arachidoylcarnitine" fbc:charge="0">
        <sbml:annotation>
          <rdf:RDF>
            <rdf:Description rdf:about="#M_arachcrn_m">
              <bqbiol:is>
                <rdf:Bag>
                  <rdf:li rdf:resource="http://identifiers.org/chebi/CHEBI:73100" />
                </rdf:Bag>
              </bqbiol:is>
            </rdf:Description>
          </rdf:RDF>
        </sbml:annotation>
      </species>
      <species boundaryCondition="false" compartment="cytosol" constant="false" hasOnlySubstanceUnits="false" id="M_arachcoa_c" metaid="M_arachcoa_c" name="arachidoyl-CoA" fbc:charge="0" fbc:chemicalFormula="C41H74N7O17P3S">
        <sbml:annotation>
          <rdf:RDF>
            <rdf:Description rdf:about="#M_arachcoa_c">
              <bqbiol:is>
                <rdf:Bag>
                  <rdf:li rdf:resource="http://identifiers.org/chebi/CHEBI:57380" />
                  <rdf:li rdf:resource="http://identifiers.org/kegg.compound/C02041" />
                </rdf:Bag>
              </bqbiol:is>
            </rdf:Description>
          </rdf:RDF>
        </sbml:annotation>
      </species>
      <species boundaryCondition="false" compartment="mitochondrion" constant="false" hasOnlySubstanceUnits="false" id="M_archcoa_m" metaid="M_archcoa_m" name="arachidoyl-CoA" fbc:charge="0" fbc:chemicalFormula="C41H74N7O17P3S">
        <sbml:annotation>
          <rdf:RDF>
            <rdf:Description rdf:about="#M_archcoa_m">
              <bqbiol:is>
                <rdf:Bag>
                  <rdf:li rdf:resource="http://identifiers.org/chebi/CHEBI:57380" />
                  <rdf:li rdf:resource="http://identifiers.org/kegg.compound/C02041" />
                </rdf:Bag>
              </bqbiol:is>
            </rdf:Description>
          </rdf:RDF>
        </sbml:annotation>
      </species>
      <species boundaryCondition="false" compartment="cytosol" constant="false" hasOnlySubstanceUnits="false" id="M_archcoa_c" metaid="M_archcoa_c" name="arachidoyl-CoA" fbc:charge="0" fbc:chemicalFormula="C41H74N7O17P3S">
        <sbml:annotation>
          <rdf:RDF>
            <rdf:Description rdf:about="#M_archcoa_c">
              <bqbiol:is>
                <rdf:Bag>
                  <rdf:li rdf:resource="http://identifiers.org/chebi/CHEBI:57380" />
                  <rdf:li rdf:resource="http://identifiers.org/kegg.compound/C02041" />
                </rdf:Bag>
              </bqbiol:is>
            </rdf:Description>
          </rdf:RDF>
        </sbml:annotation>
      </species>
      <species boundaryCondition="false" compartment="cytosol" constant="false" hasOnlySubstanceUnits="false" id="M_aso4_c" metaid="M_aso4_c" name="arsenate" fbc:charge="-2" fbc:chemicalFormula="H3AsO4">
        <sbml:annotation>
          <rdf:RDF>
            <rdf:Description rdf:about="#M_aso4_c">
              <bqbiol:is>
                <rdf:Bag>
                  <rdf:li rdf:resource="http://identifiers.org/chebi/CHEBI:48597" />
                  <rdf:li rdf:resource="http://identifiers.org/kegg.compound/C01478" />
                </rdf:Bag>
              </bqbiol:is>
            </rdf:Description>
          </rdf:RDF>
        </sbml:annotation>
      </species>
      <species boundaryCondition="false" compartment="cytosol" constant="false" hasOnlySubstanceUnits="false" id="M_aso3_c" metaid="M_aso3_c" name="arsenite" fbc:charge="-1" fbc:chemicalFormula="AsO3">
        <sbml:annotation>
          <rdf:RDF>
            <rdf:Description rdf:about="#M_aso3_c">
              <bqbiol:is>
                <rdf:Bag>
                  <rdf:li rdf:resource="http://identifiers.org/chebi/CHEBI:29242" />
                  <rdf:li rdf:resource="http://identifiers.org/kegg.compound/C06697" />
                </rdf:Bag>
              </bqbiol:is>
            </rdf:Description>
          </rdf:RDF>
        </sbml:annotation>
      </species>
      <species boundaryCondition="false" compartment="cytosol" constant="false" hasOnlySubstanceUnits="false" id="M_acetln_c" name="aspartylglycosamine" fbc:charge="0" fbc:chemicalFormula="C12H21N3O8" />
      <species boundaryCondition="false" compartment="mitochondrion" constant="false" hasOnlySubstanceUnits="false" id="M_acetln_m" name="aspartylglycosamine" fbc:charge="0" fbc:chemicalFormula="C12H21N3O8" />
      <species boundaryCondition="false" compartment="mitochondrion" constant="false" hasOnlySubstanceUnits="false" id="M_atp_m" metaid="M_atp_m" name="ATP" fbc:charge="-3" fbc:chemicalFormula="C10H12N5O13P3">
        <sbml:annotation>
          <rdf:RDF>
            <rdf:Description rdf:about="#M_atp_m">
              <bqbiol:is>
                <rdf:Bag>
                  <rdf:li rdf:resource="http://identifiers.org/chebi/CHEBI:57299" />
                  <rdf:li rdf:resource="http://identifiers.org/kegg.compound/C00002" />
                </rdf:Bag>
              </bqbiol:is>
            </rdf:Description>
          </rdf:RDF>
        </sbml:annotation>
      </species>
      <species boundaryCondition="false" compartment="nucleus" constant="false" hasOnlySubstanceUnits="false" id="M_atp_n" metaid="M_atp_n" name="ATP" fbc:charge="-3" fbc:chemicalFormula="C10H12N5O13P3">
        <sbml:annotation>
          <rdf:RDF>
            <rdf:Description rdf:about="#M_atp_n">
              <bqbiol:is>
                <rdf:Bag>
                  <rdf:li rdf:resource="http://identifiers.org/chebi/CHEBI:57299" />
                  <rdf:li rdf:resource="http://identifiers.org/kegg.compound/C00002" />
                </rdf:Bag>
              </bqbiol:is>
            </rdf:Description>
          </rdf:RDF>
        </sbml:annotation>
      </species>
      <species boundaryCondition="false" compartment="cytosol" constant="false" hasOnlySubstanceUnits="false" id="M_atp_c" metaid="M_atp_c" name="ATP" fbc:charge="-3" fbc:chemicalFormula="C10H12N5O13P3">
        <sbml:annotation>
          <rdf:RDF>
            <rdf:Description rdf:about="#M_atp_c">
              <bqbiol:is>
                <rdf:Bag>
                  <rdf:li rdf:resource="http://identifiers.org/chebi/CHEBI:57299" />
                  <rdf:li rdf:resource="http://identifiers.org/kegg.compound/C00002" />
                </rdf:Bag>
              </bqbiol:is>
            </rdf:Description>
          </rdf:RDF>
        </sbml:annotation>
      </species>
      <species boundaryCondition="false" compartment="extracellular" constant="false" hasOnlySubstanceUnits="false" id="M_BAC_e" name="Bacteria in diet" fbc:charge="0" />
      <species boundaryCondition="false" compartment="cytosol" constant="false" hasOnlySubstanceUnits="false" id="M_docosac_c" metaid="M_docosac_c" name="behenate" fbc:charge="-1" fbc:chemicalFormula="C22H44O2">
        <sbml:annotation>
          <rdf:RDF>
            <rdf:Description rdf:about="#M_docosac_c">
              <bqbiol:is>
                <rdf:Bag>
                  <rdf:li rdf:resource="http://identifiers.org/chebi/CHEBI:23858" />
                </rdf:Bag>
              </bqbiol:is>
            </rdf:Description>
          </rdf:RDF>
        </sbml:annotation>
      </species>
      <species boundaryCondition="false" compartment="mitochondrion" constant="false" hasOnlySubstanceUnits="false" id="M_docosac_m" metaid="M_docosac_m" name="behenate" fbc:charge="-1" fbc:chemicalFormula="C22H44O2">
        <sbml:annotation>
          <rdf:RDF>
            <rdf:Description rdf:about="#M_docosac_m">
              <bqbiol:is>
                <rdf:Bag>
                  <rdf:li rdf:resource="http://identifiers.org/chebi/CHEBI:23858" />
                </rdf:Bag>
              </bqbiol:is>
            </rdf:Description>
          </rdf:RDF>
        </sbml:annotation>
      </species>
      <species boundaryCondition="false" compartment="cytosol" constant="false" hasOnlySubstanceUnits="false" id="M_behacp_c" name="behenoyl-[acp]" fbc:charge="0" />
      <species boundaryCondition="false" compartment="cytosol" constant="false" hasOnlySubstanceUnits="false" id="M_cyanala_c" metaid="M_cyanala_c" name="Beta cyanoalanine" fbc:charge="-1" fbc:chemicalFormula="C4H6N2O2">
        <sbml:annotation>
          <rdf:RDF>
            <rdf:Description rdf:about="#M_cyanala_c">
              <bqbiol:is>
                <rdf:Bag>
                  <rdf:li rdf:resource="http://identifiers.org/chebi/CHEBI:132546" />
                </rdf:Bag>
              </bqbiol:is>
            </rdf:Description>
          </rdf:RDF>
        </sbml:annotation>
      </species>
      <species boundaryCondition="false" compartment="extracellular" constant="false" hasOnlySubstanceUnits="false" id="M_cyanala_e" metaid="M_cyanala_e" name="Beta cyanoalanine" fbc:charge="-1" fbc:chemicalFormula="C4H6N2O2">
        <sbml:annotation>
          <rdf:RDF>
            <rdf:Description rdf:about="#M_cyanala_e">
              <bqbiol:is>
                <rdf:Bag>
                  <rdf:li rdf:resource="http://identifiers.org/chebi/CHEBI:132546" />
                </rdf:Bag>
              </bqbiol:is>
            </rdf:Description>
          </rdf:RDF>
        </sbml:annotation>
      </species>
      <species boundaryCondition="false" compartment="mitochondrion" constant="false" hasOnlySubstanceUnits="false" id="M_cyanala_m" metaid="M_cyanala_m" name="Beta cyanoalanine" fbc:charge="-1" fbc:chemicalFormula="C4H6N2O2">
        <sbml:annotation>
          <rdf:RDF>
            <rdf:Description rdf:about="#M_cyanala_m">
              <bqbiol:is>
                <rdf:Bag>
                  <rdf:li rdf:resource="http://identifiers.org/chebi/CHEBI:132546" />
                </rdf:Bag>
              </bqbiol:is>
            </rdf:Description>
          </rdf:RDF>
        </sbml:annotation>
      </species>
      <species boundaryCondition="false" compartment="mitochondrion" constant="false" hasOnlySubstanceUnits="false" id="M_ala_B_m" metaid="M_ala_B_m" name="Beta-alanine" fbc:charge="0" fbc:chemicalFormula="C3H7NO2">
        <sbml:annotation>
          <rdf:RDF>
            <rdf:Description rdf:about="#M_ala_B_m">
              <bqbiol:is>
                <rdf:Bag>
                  <rdf:li rdf:resource="http://identifiers.org/chebi/CHEBI:16958" />
                  <rdf:li rdf:resource="http://identifiers.org/kegg.compound/C00099" />
                </rdf:Bag>
              </bqbiol:is>
            </rdf:Description>
          </rdf:RDF>
        </sbml:annotation>
      </species>
      <species boundaryCondition="false" compartment="cytosol" constant="false" hasOnlySubstanceUnits="false" id="M_ala_B_c" metaid="M_ala_B_c" name="Beta-alanine" fbc:charge="0" fbc:chemicalFormula="C3H7NO2">
        <sbml:annotation>
          <rdf:RDF>
            <rdf:Description rdf:about="#M_ala_B_c">
              <bqbiol:is>
                <rdf:Bag>
                  <rdf:li rdf:resource="http://identifiers.org/chebi/CHEBI:16958" />
                  <rdf:li rdf:resource="http://identifiers.org/kegg.compound/C00099" />
                </rdf:Bag>
              </bqbiol:is>
            </rdf:Description>
          </rdf:RDF>
        </sbml:annotation>
      </species>
      <species boundaryCondition="false" compartment="extracellular" constant="false" hasOnlySubstanceUnits="false" id="M_ala_B_e" metaid="M_ala_B_e" name="beta-Alanine" fbc:charge="0" fbc:chemicalFormula="C3H7NO2">
        <sbml:annotation>
          <rdf:RDF>
            <rdf:Description rdf:about="#M_ala_B_e">
              <bqbiol:is>
                <rdf:Bag>
                  <rdf:li rdf:resource="http://identifiers.org/chebi/CHEBI:16958" />
                  <rdf:li rdf:resource="http://identifiers.org/kegg.compound/C00099" />
                </rdf:Bag>
              </bqbiol:is>
            </rdf:Description>
          </rdf:RDF>
        </sbml:annotation>
      </species>
      <species boundaryCondition="false" compartment="cytosol" constant="false" hasOnlySubstanceUnits="false" id="M_balab_c" metaid="M_balab_c" name="Beta-alanine betaine" fbc:charge="0" fbc:chemicalFormula="C6H13NO2">
        <sbml:annotation>
          <rdf:RDF>
            <rdf:Description rdf:about="#M_balab_c">
              <bqbiol:is>
                <rdf:Bag>
                  <rdf:li rdf:resource="http://identifiers.org/chebi/CHEBI:28825" />
                  <rdf:li rdf:resource="http://identifiers.org/kegg.compound/C08263" />
                </rdf:Bag>
              </bqbiol:is>
            </rdf:Description>
          </rdf:RDF>
        </sbml:annotation>
      </species>
      <species boundaryCondition="false" compartment="cytosol" constant="false" hasOnlySubstanceUnits="false" id="M_caro_c" metaid="M_caro_c" name="beta-Carotene" fbc:charge="0" fbc:chemicalFormula="C40H56">
        <sbml:annotation>
          <rdf:RDF>
            <rdf:Description rdf:about="#M_caro_c">
              <bqbiol:is>
                <rdf:Bag>
                  <rdf:li rdf:resource="http://identifiers.org/chebi/CHEBI:17579" />
                  <rdf:li rdf:resource="http://identifiers.org/kegg.compound/C02094" />
                </rdf:Bag>
              </bqbiol:is>
            </rdf:Description>
          </rdf:RDF>
        </sbml:annotation>
      </species>
      <species boundaryCondition="false" compartment="nucleus" constant="false" hasOnlySubstanceUnits="false" id="M_caro_n" metaid="M_caro_n" name="beta-Carotene" fbc:charge="0" fbc:chemicalFormula="C40H56">
        <sbml:annotation>
          <rdf:RDF>
            <rdf:Description rdf:about="#M_caro_n">
              <bqbiol:is>
                <rdf:Bag>
                  <rdf:li rdf:resource="http://identifiers.org/chebi/CHEBI:17579" />
                  <rdf:li rdf:resource="http://identifiers.org/kegg.compound/C02094" />
                </rdf:Bag>
              </bqbiol:is>
            </rdf:Description>
          </rdf:RDF>
        </sbml:annotation>
      </species>
      <species boundaryCondition="false" compartment="extracellular" constant="false" hasOnlySubstanceUnits="false" id="M_caro_e" metaid="M_caro_e" name="beta-Carotene" fbc:charge="0" fbc:chemicalFormula="C40H56">
        <sbml:annotation>
          <rdf:RDF>
            <rdf:Description rdf:about="#M_caro_e">
              <bqbiol:is>
                <rdf:Bag>
                  <rdf:li rdf:resource="http://identifiers.org/chebi/CHEBI:17579" />
                  <rdf:li rdf:resource="http://identifiers.org/kegg.compound/C02094" />
                </rdf:Bag>
              </bqbiol:is>
            </rdf:Description>
          </rdf:RDF>
        </sbml:annotation>
      </species>
      <species boundaryCondition="false" compartment="nucleus" constant="false" hasOnlySubstanceUnits="false" id="M_fru_B_n" metaid="M_fru_B_n" name="Beta-D-fructose" fbc:charge="0" fbc:chemicalFormula="C6H12O6">
        <sbml:annotation>
          <rdf:RDF>
            <rdf:Description rdf:about="#M_fru_B_n">
              <bqbiol:is>
                <rdf:Bag>
                  <rdf:li rdf:resource="http://identifiers.org/chebi/CHEBI:28645" />
                </rdf:Bag>
              </bqbiol:is>
            </rdf:Description>
          </rdf:RDF>
        </sbml:annotation>
      </species>
      <species boundaryCondition="false" compartment="cytosol" constant="false" hasOnlySubstanceUnits="false" id="M_fru_B_c" metaid="M_fru_B_c" name="Beta-D-fructose" fbc:charge="0" fbc:chemicalFormula="C6H12O6">
        <sbml:annotation>
          <rdf:RDF>
            <rdf:Description rdf:about="#M_fru_B_c">
              <bqbiol:is>
                <rdf:Bag>
                  <rdf:li rdf:resource="http://identifiers.org/chebi/CHEBI:28645" />
                </rdf:Bag>
              </bqbiol:is>
            </rdf:Description>
          </rdf:RDF>
        </sbml:annotation>
      </species>
      <species boundaryCondition="false" compartment="cytosol" constant="false" hasOnlySubstanceUnits="false" id="M_l2xser_c" metaid="M_l2xser_c" name="Beta-D-galactosyl-(1-&gt;3)-beta-D-galactosyl-(1-&gt;4)-beta-D-xylosyl-[core protein]" fbc:charge="0">
        <sbml:annotation>
          <rdf:RDF>
            <rdf:Description rdf:about="#M_l2xser_c">
              <bqbiol:is>
                <rdf:Bag>
                  <rdf:li rdf:resource="http://identifiers.org/kegg.compound/C04825" />
                </rdf:Bag>
              </bqbiol:is>
            </rdf:Description>
          </rdf:RDF>
        </sbml:annotation>
      </species>
      <species boundaryCondition="false" compartment="mitochondrion" constant="false" hasOnlySubstanceUnits="false" id="M_l2xser_m" metaid="M_l2xser_m" name="Beta-D-galactosyl-(1-&gt;3)-beta-D-galactosyl-(1-&gt;4)-beta-D-xylosyl-[core protein]" fbc:charge="0">
        <sbml:annotation>
          <rdf:RDF>
            <rdf:Description rdf:about="#M_l2xser_m">
              <bqbiol:is>
                <rdf:Bag>
                  <rdf:li rdf:resource="http://identifiers.org/kegg.compound/C04825" />
                </rdf:Bag>
              </bqbiol:is>
            </rdf:Description>
          </rdf:RDF>
        </sbml:annotation>
      </species>
      <species boundaryCondition="false" compartment="nucleus" constant="false" hasOnlySubstanceUnits="false" id="M_l2xser_n" metaid="M_l2xser_n" name="Beta-D-galactosyl-(1-&gt;3)-beta-D-galactosyl-(1-&gt;4)-beta-D-xylosyl-[core protein]" fbc:charge="0">
        <sbml:annotation>
          <rdf:RDF>
            <rdf:Description rdf:about="#M_l2xser_n">
              <bqbiol:is>
                <rdf:Bag>
                  <rdf:li rdf:resource="http://identifiers.org/kegg.compound/C04825" />
                </rdf:Bag>
              </bqbiol:is>
            </rdf:Description>
          </rdf:RDF>
        </sbml:annotation>
      </species>
      <species boundaryCondition="false" compartment="cytosol" constant="false" hasOnlySubstanceUnits="false" id="M_lxser_c" name="Beta-D-galactosyl-(1-&gt;4)-beta-D-xylosyl-[core protein]" fbc:charge="0" />
      <species boundaryCondition="false" compartment="nucleus" constant="false" hasOnlySubstanceUnits="false" id="M_glc_bD_n" metaid="M_glc_bD_n" name="Beta-D-glucose" fbc:charge="0" fbc:chemicalFormula="C6H12O6">
        <sbml:annotation>
          <rdf:RDF>
            <rdf:Description rdf:about="#M_glc_bD_n">
              <bqbiol:is>
                <rdf:Bag>
                  <rdf:li rdf:resource="http://identifiers.org/chebi/CHEBI:15903" />
                  <rdf:li rdf:resource="http://identifiers.org/kegg.compound/C00221" />
                </rdf:Bag>
              </bqbiol:is>
            </rdf:Description>
          </rdf:RDF>
        </sbml:annotation>
      </species>
      <species boundaryCondition="false" compartment="cytosol" constant="false" hasOnlySubstanceUnits="false" id="M_glc_bD_c" metaid="M_glc_bD_c" name="Beta-D-glucose" fbc:charge="0" fbc:chemicalFormula="C6H12O6">
        <sbml:annotation>
          <rdf:RDF>
            <rdf:Description rdf:about="#M_glc_bD_c">
              <bqbiol:is>
                <rdf:Bag>
                  <rdf:li rdf:resource="http://identifiers.org/chebi/CHEBI:15903" />
                  <rdf:li rdf:resource="http://identifiers.org/kegg.compound/C00221" />
                </rdf:Bag>
              </bqbiol:is>
            </rdf:Description>
          </rdf:RDF>
        </sbml:annotation>
      </species>
      <species boundaryCondition="false" compartment="mitochondrion" constant="false" hasOnlySubstanceUnits="false" id="M_glc_bD_m" metaid="M_glc_bD_m" name="Beta-D-glucose" fbc:charge="0" fbc:chemicalFormula="C6H12O6">
        <sbml:annotation>
          <rdf:RDF>
            <rdf:Description rdf:about="#M_glc_bD_m">
              <bqbiol:is>
                <rdf:Bag>
                  <rdf:li rdf:resource="http://identifiers.org/chebi/CHEBI:15903" />
                  <rdf:li rdf:resource="http://identifiers.org/kegg.compound/C00221" />
                </rdf:Bag>
              </bqbiol:is>
            </rdf:Description>
          </rdf:RDF>
        </sbml:annotation>
      </species>
      <species boundaryCondition="false" compartment="extracellular" constant="false" hasOnlySubstanceUnits="false" id="M_glc_bD_e" metaid="M_glc_bD_e" name="Beta-D-glucose" fbc:charge="0" fbc:chemicalFormula="C6H12O6">
        <sbml:annotation>
          <rdf:RDF>
            <rdf:Description rdf:about="#M_glc_bD_e">
              <bqbiol:is>
                <rdf:Bag>
                  <rdf:li rdf:resource="http://identifiers.org/chebi/CHEBI:15903" />
                  <rdf:li rdf:resource="http://identifiers.org/kegg.compound/C00221" />
                </rdf:Bag>
              </bqbiol:is>
            </rdf:Description>
          </rdf:RDF>
        </sbml:annotation>
      </species>
      <species boundaryCondition="false" compartment="cytosol" constant="false" hasOnlySubstanceUnits="false" id="M_g1p_B_c" metaid="M_g1p_B_c" name="Beta-D-glucose 1-phosphate(2−)" fbc:charge="-2" fbc:chemicalFormula="C6H11O9P">
        <sbml:annotation>
          <rdf:RDF>
            <rdf:Description rdf:about="#M_g1p_B_c">
              <bqbiol:is>
                <rdf:Bag>
                  <rdf:li rdf:resource="http://identifiers.org/chebi/CHEBI:57684" />
                  <rdf:li rdf:resource="http://identifiers.org/kegg.compound/C00663" />
                </rdf:Bag>
              </bqbiol:is>
            </rdf:Description>
          </rdf:RDF>
        </sbml:annotation>
      </species>
      <species boundaryCondition="false" compartment="nucleus" constant="false" hasOnlySubstanceUnits="false" id="M_g6p_B_n" metaid="M_g6p_B_n" name="Beta-D-glucose-6-phosphate(2−)" fbc:charge="-2" fbc:chemicalFormula="C6H11O9P">
        <sbml:annotation>
          <rdf:RDF>
            <rdf:Description rdf:about="#M_g6p_B_n">
              <bqbiol:is>
                <rdf:Bag>
                  <rdf:li rdf:resource="http://identifiers.org/chebi/CHEBI:58247" />
                  <rdf:li rdf:resource="http://identifiers.org/kegg.compound/C01172" />
                </rdf:Bag>
              </bqbiol:is>
            </rdf:Description>
          </rdf:RDF>
        </sbml:annotation>
      </species>
      <species boundaryCondition="false" compartment="cytosol" constant="false" hasOnlySubstanceUnits="false" id="M_g6p_B_c" metaid="M_g6p_B_c" name="Beta-D-glucose-6-phosphate(2−)" fbc:charge="-2" fbc:chemicalFormula="C6H11O9P">
        <sbml:annotation>
          <rdf:RDF>
            <rdf:Description rdf:about="#M_g6p_B_c">
              <bqbiol:is>
                <rdf:Bag>
                  <rdf:li rdf:resource="http://identifiers.org/chebi/CHEBI:58247" />
                  <rdf:li rdf:resource="http://identifiers.org/kegg.compound/C01172" />
                </rdf:Bag>
              </bqbiol:is>
            </rdf:Description>
          </rdf:RDF>
        </sbml:annotation>
      </species>
      <species boundaryCondition="false" compartment="mitochondrion" constant="false" hasOnlySubstanceUnits="false" id="M_g6p_B_m" metaid="M_g6p_B_m" name="Beta-D-glucose-6-phosphate(2−)" fbc:charge="-2" fbc:chemicalFormula="C6H11O9P">
        <sbml:annotation>
          <rdf:RDF>
            <rdf:Description rdf:about="#M_g6p_B_m">
              <bqbiol:is>
                <rdf:Bag>
                  <rdf:li rdf:resource="http://identifiers.org/chebi/CHEBI:58247" />
                  <rdf:li rdf:resource="http://identifiers.org/kegg.compound/C01172" />
                </rdf:Bag>
              </bqbiol:is>
            </rdf:Description>
          </rdf:RDF>
        </sbml:annotation>
      </species>
      <species boundaryCondition="false" compartment="cytosol" constant="false" hasOnlySubstanceUnits="false" id="M_cs_hs_linkage_c" metaid="M_cs_hs_linkage_c" name="Beta-D-glucuronosyl-(1-&gt;3)-beta-D-galactosyl-(1-&gt;3)-beta-D-galactosyl-(1-&gt;4)-beta-D-xylosyl-[core protein]" fbc:charge="0">
        <sbml:annotation>
          <rdf:RDF>
            <rdf:Description rdf:about="#M_cs_hs_linkage_c">
              <bqbiol:is>
                <rdf:Bag>
                  <rdf:li rdf:resource="http://identifiers.org/kegg.compound/G00157" />
                </rdf:Bag>
              </bqbiol:is>
            </rdf:Description>
          </rdf:RDF>
        </sbml:annotation>
      </species>
      <species boundaryCondition="false" compartment="mitochondrion" constant="false" hasOnlySubstanceUnits="false" id="M_cs_hs_linkage_m" metaid="M_cs_hs_linkage_m" name="Beta-D-glucuronosyl-(1-&gt;3)-beta-D-galactosyl-(1-&gt;3)-beta-D-galactosyl-(1-&gt;4)-beta-D-xylosyl-[core protein]" fbc:charge="0">
        <sbml:annotation>
          <rdf:RDF>
            <rdf:Description rdf:about="#M_cs_hs_linkage_m">
              <bqbiol:is>
                <rdf:Bag>
                  <rdf:li rdf:resource="http://identifiers.org/kegg.compound/G00157" />
                </rdf:Bag>
              </bqbiol:is>
            </rdf:Description>
          </rdf:RDF>
        </sbml:annotation>
      </species>
      <species boundaryCondition="false" compartment="nucleus" constant="false" hasOnlySubstanceUnits="false" id="M_cs_hs_linkage_n" metaid="M_cs_hs_linkage_n" name="Beta-D-glucuronosyl-(1-&gt;3)-beta-D-galactosyl-(1-&gt;3)-beta-D-galactosyl-(1-&gt;4)-beta-D-xylosyl-[core protein]" fbc:charge="0">
        <sbml:annotation>
          <rdf:RDF>
            <rdf:Description rdf:about="#M_cs_hs_linkage_n">
              <bqbiol:is>
                <rdf:Bag>
                  <rdf:li rdf:resource="http://identifiers.org/kegg.compound/G00157" />
                </rdf:Bag>
              </bqbiol:is>
            </rdf:Description>
          </rdf:RDF>
        </sbml:annotation>
      </species>
      <species boundaryCondition="false" compartment="cytosol" constant="false" hasOnlySubstanceUnits="false" id="M_cs_pre1_c" name="Beta-D-glucuronosyl-(1-&gt;3)-N-acetyl-beta-D-galactosaminyl-(1-&gt;4)-beta-D-glucuronosyl-[proteoglycan]" fbc:charge="0" />
      <species boundaryCondition="false" compartment="cytosol" constant="false" hasOnlySubstanceUnits="false" id="M_mpdol_c" metaid="M_mpdol_c" name="beta-D-Mannosyldiacetylchitobiosyldiphosphodolichol" fbc:charge="-2" fbc:chemicalFormula="C42H74N2O22P2(C5H8)n">
        <sbml:annotation>
          <rdf:RDF>
            <rdf:Description rdf:about="#M_mpdol_c">
              <bqbiol:is>
                <rdf:Bag>
                  <rdf:li rdf:resource="http://identifiers.org/chebi/CHEBI:58472" />
                </rdf:Bag>
              </bqbiol:is>
            </rdf:Description>
          </rdf:RDF>
        </sbml:annotation>
      </species>
      <species boundaryCondition="false" compartment="mitochondrion" constant="false" hasOnlySubstanceUnits="false" id="M_betald_m" metaid="M_betald_m" name="Betaine aldehyde" fbc:charge="1" fbc:chemicalFormula="C5H12NO">
        <sbml:annotation>
          <rdf:RDF>
            <rdf:Description rdf:about="#M_betald_m">
              <bqbiol:is>
                <rdf:Bag>
                  <rdf:li rdf:resource="http://identifiers.org/chebi/CHEBI:15710" />
                  <rdf:li rdf:resource="http://identifiers.org/kegg.compound/C00576" />
                </rdf:Bag>
              </bqbiol:is>
            </rdf:Description>
          </rdf:RDF>
        </sbml:annotation>
      </species>
      <species boundaryCondition="false" compartment="nucleus" constant="false" hasOnlySubstanceUnits="false" id="M_fuc1p_L_n" metaid="M_fuc1p_L_n" name="Beta-L-fucose 1-phosphate" fbc:charge="0" fbc:chemicalFormula="C6H13O8P">
        <sbml:annotation>
          <rdf:RDF>
            <rdf:Description rdf:about="#M_fuc1p_L_n">
              <bqbiol:is>
                <rdf:Bag>
                  <rdf:li rdf:resource="http://identifiers.org/chebi/CHEBI:12387" />
                  <rdf:li rdf:resource="http://identifiers.org/kegg.compound/C02985" />
                </rdf:Bag>
              </bqbiol:is>
            </rdf:Description>
          </rdf:RDF>
        </sbml:annotation>
      </species>
      <species boundaryCondition="false" compartment="cytosol" constant="false" hasOnlySubstanceUnits="false" id="M_fuc1p_L_c" metaid="M_fuc1p_L_c" name="Beta-L-fucose 1-phosphate" fbc:charge="0" fbc:chemicalFormula="C6H13O8P">
        <sbml:annotation>
          <rdf:RDF>
            <rdf:Description rdf:about="#M_fuc1p_L_c">
              <bqbiol:is>
                <rdf:Bag>
                  <rdf:li rdf:resource="http://identifiers.org/chebi/CHEBI:12387" />
                  <rdf:li rdf:resource="http://identifiers.org/kegg.compound/C02985" />
                </rdf:Bag>
              </bqbiol:is>
            </rdf:Description>
          </rdf:RDF>
        </sbml:annotation>
      </species>
      <species boundaryCondition="false" compartment="cytosol" constant="false" hasOnlySubstanceUnits="false" id="M_betnd_c" metaid="M_betnd_c" name="betanidin" fbc:charge="-2">
        <sbml:annotation>
          <rdf:RDF>
            <rdf:Description rdf:about="#M_betnd_c">
              <bqbiol:is>
                <rdf:Bag>
                  <rdf:li rdf:resource="http://identifiers.org/chebi/CHEBI:3079" />
                </rdf:Bag>
              </bqbiol:is>
            </rdf:Description>
          </rdf:RDF>
        </sbml:annotation>
      </species>
      <species boundaryCondition="false" compartment="nucleus" constant="false" hasOnlySubstanceUnits="false" id="M_betnd_n" metaid="M_betnd_n" name="betanidin" fbc:charge="-2">
        <sbml:annotation>
          <rdf:RDF>
            <rdf:Description rdf:about="#M_betnd_n">
              <bqbiol:is>
                <rdf:Bag>
                  <rdf:li rdf:resource="http://identifiers.org/chebi/CHEBI:3079" />
                </rdf:Bag>
              </bqbiol:is>
            </rdf:Description>
          </rdf:RDF>
        </sbml:annotation>
      </species>
      <species boundaryCondition="false" compartment="mitochondrion" constant="false" hasOnlySubstanceUnits="false" id="M_betnd_m" metaid="M_betnd_m" name="betanidin" fbc:charge="-2">
        <sbml:annotation>
          <rdf:RDF>
            <rdf:Description rdf:about="#M_betnd_m">
              <bqbiol:is>
                <rdf:Bag>
                  <rdf:li rdf:resource="http://identifiers.org/chebi/CHEBI:3079" />
                </rdf:Bag>
              </bqbiol:is>
            </rdf:Description>
          </rdf:RDF>
        </sbml:annotation>
      </species>
      <species boundaryCondition="false" compartment="cytosol" constant="false" hasOnlySubstanceUnits="false" id="M_betqu_c" metaid="M_betqu_c" name="betanidin quinone" fbc:charge="-2">
        <sbml:annotation>
          <rdf:RDF>
            <rdf:Description rdf:about="#M_betqu_c">
              <bqbiol:is>
                <rdf:Bag>
                  <rdf:li rdf:resource="http://identifiers.org/chebi/CHEBI:133394" />
                </rdf:Bag>
              </bqbiol:is>
            </rdf:Description>
          </rdf:RDF>
        </sbml:annotation>
      </species>
      <species boundaryCondition="false" compartment="nucleus" constant="false" hasOnlySubstanceUnits="false" id="M_betqu_n" metaid="M_betqu_n" name="betanidin quinone" fbc:charge="-2">
        <sbml:annotation>
          <rdf:RDF>
            <rdf:Description rdf:about="#M_betqu_n">
              <bqbiol:is>
                <rdf:Bag>
                  <rdf:li rdf:resource="http://identifiers.org/chebi/CHEBI:133394" />
                </rdf:Bag>
              </bqbiol:is>
            </rdf:Description>
          </rdf:RDF>
        </sbml:annotation>
      </species>
      <species boundaryCondition="false" compartment="mitochondrion" constant="false" hasOnlySubstanceUnits="false" id="M_betqu_m" metaid="M_betqu_m" name="betanidin quinone" fbc:charge="-2">
        <sbml:annotation>
          <rdf:RDF>
            <rdf:Description rdf:about="#M_betqu_m">
              <bqbiol:is>
                <rdf:Bag>
                  <rdf:li rdf:resource="http://identifiers.org/chebi/CHEBI:133394" />
                </rdf:Bag>
              </bqbiol:is>
            </rdf:Description>
          </rdf:RDF>
        </sbml:annotation>
      </species>
      <species boundaryCondition="false" compartment="cytosol" constant="false" hasOnlySubstanceUnits="false" id="M_hco3_c" metaid="M_hco3_c" name="Bicarbonate" fbc:charge="-1" fbc:chemicalFormula="HCO3">
        <sbml:annotation>
          <rdf:RDF>
            <rdf:Description rdf:about="#M_hco3_c">
              <bqbiol:is>
                <rdf:Bag>
                  <rdf:li rdf:resource="http://identifiers.org/chebi/CHEBI:17544" />
                  <rdf:li rdf:resource="http://identifiers.org/kegg.compound/C00288" />
                </rdf:Bag>
              </bqbiol:is>
            </rdf:Description>
          </rdf:RDF>
        </sbml:annotation>
      </species>
      <species boundaryCondition="false" compartment="nucleus" constant="false" hasOnlySubstanceUnits="false" id="M_hco3_n" metaid="M_hco3_n" name="Bicarbonate" fbc:charge="-1" fbc:chemicalFormula="HCO3">
        <sbml:annotation>
          <rdf:RDF>
            <rdf:Description rdf:about="#M_hco3_n">
              <bqbiol:is>
                <rdf:Bag>
                  <rdf:li rdf:resource="http://identifiers.org/chebi/CHEBI:17544" />
                  <rdf:li rdf:resource="http://identifiers.org/kegg.compound/C00288" />
                </rdf:Bag>
              </bqbiol:is>
            </rdf:Description>
          </rdf:RDF>
        </sbml:annotation>
      </species>
      <species boundaryCondition="false" compartment="mitochondrion" constant="false" hasOnlySubstanceUnits="false" id="M_hco3_m" metaid="M_hco3_m" name="Bicarbonate" fbc:charge="-1" fbc:chemicalFormula="HCO3">
        <sbml:annotation>
          <rdf:RDF>
            <rdf:Description rdf:about="#M_hco3_m">
              <bqbiol:is>
                <rdf:Bag>
                  <rdf:li rdf:resource="http://identifiers.org/chebi/CHEBI:17544" />
                  <rdf:li rdf:resource="http://identifiers.org/kegg.compound/C00288" />
                </rdf:Bag>
              </bqbiol:is>
            </rdf:Description>
          </rdf:RDF>
        </sbml:annotation>
      </species>
      <species boundaryCondition="false" compartment="extracellular" constant="false" hasOnlySubstanceUnits="false" id="M_hco3_e" metaid="M_hco3_e" name="Bicarbonate" fbc:charge="-1" fbc:chemicalFormula="HCO3">
        <sbml:annotation>
          <rdf:RDF>
            <rdf:Description rdf:about="#M_hco3_e">
              <bqbiol:is>
                <rdf:Bag>
                  <rdf:li rdf:resource="http://identifiers.org/chebi/CHEBI:17544" />
                  <rdf:li rdf:resource="http://identifiers.org/kegg.compound/C00288" />
                </rdf:Bag>
              </bqbiol:is>
            </rdf:Description>
          </rdf:RDF>
        </sbml:annotation>
      </species>
      <species boundaryCondition="false" compartment="cytosol" constant="false" hasOnlySubstanceUnits="false" id="M_bilirub_c" metaid="M_bilirub_c" name="Bilirubin" fbc:charge="-2" fbc:chemicalFormula="C33H36N4O6">
        <sbml:annotation>
          <rdf:RDF>
            <rdf:Description rdf:about="#M_bilirub_c">
              <bqbiol:is>
                <rdf:Bag>
                  <rdf:li rdf:resource="http://identifiers.org/chebi/CHEBI:57977" />
                  <rdf:li rdf:resource="http://identifiers.org/kegg.compound/C00486" />
                </rdf:Bag>
              </bqbiol:is>
            </rdf:Description>
          </rdf:RDF>
        </sbml:annotation>
      </species>
      <species boundaryCondition="false" compartment="extracellular" constant="false" hasOnlySubstanceUnits="false" id="M_bilirub_e" metaid="M_bilirub_e" name="Bilirubin" fbc:charge="-2" fbc:chemicalFormula="C33H36N4O6">
        <sbml:annotation>
          <rdf:RDF>
            <rdf:Description rdf:about="#M_bilirub_e">
              <bqbiol:is>
                <rdf:Bag>
                  <rdf:li rdf:resource="http://identifiers.org/chebi/CHEBI:57977" />
                  <rdf:li rdf:resource="http://identifiers.org/kegg.compound/C00486" />
                </rdf:Bag>
              </bqbiol:is>
            </rdf:Description>
          </rdf:RDF>
        </sbml:annotation>
      </species>
      <species boundaryCondition="false" compartment="cytosol" constant="false" hasOnlySubstanceUnits="false" id="M_bildglcur_c" name="Bilirubin beta-diglucuronide" fbc:charge="-2" fbc:chemicalFormula="C45H52N4O18" />
      <species boundaryCondition="false" compartment="extracellular" constant="false" hasOnlySubstanceUnits="false" id="M_bildglcur_e" name="Bilirubin beta-diglucuronide" fbc:charge="-2" fbc:chemicalFormula="C45H52N4O18" />
      <species boundaryCondition="false" compartment="cytosol" constant="false" hasOnlySubstanceUnits="false" id="M_btn_c" metaid="M_btn_c" name="biotin" fbc:charge="-1" fbc:chemicalFormula="C10H16N2O3S">
        <sbml:annotation>
          <rdf:RDF>
            <rdf:Description rdf:about="#M_btn_c">
              <bqbiol:is>
                <rdf:Bag>
                  <rdf:li rdf:resource="http://identifiers.org/chebi/CHEBI:57586" />
                  <rdf:li rdf:resource="http://identifiers.org/kegg.compound/C00120" />
                </rdf:Bag>
              </bqbiol:is>
            </rdf:Description>
          </rdf:RDF>
        </sbml:annotation>
      </species>
[truncated: 4,529,033 more chars]
