# Supplementary material for: Multi-Omics and Genome-Scale Modeling Reveal a Metabolic Shift During C. elegans Aging
Source: Front Mol Biosci. 2019 Feb 6;6:2. doi: 10.3389/fmolb.2019.00002 (PMC6372924; doi:10.3389/fmolb.2019.00002)
Supplement: Supplementary file 3 [file Table_1.XLSX]

## Sheet: guide
GUIDE
Supplementary Table 1: Fluxes obtained for FEM and GEM when applying standard FBA.
Supplementary Table 2: Fold enrichment of fluxes obtained using standard FBA and Metab FBA for FEM day 5 compared to day 10.
Supplementary Table 3: Fluxes obtained when using FBA IDH-1/2 KO in FEM when applying standard FBA.
Supplementary Table 4: Metabolomics data normalised
Supplementary Table 5: Results of PLS-DA on our metabolomics data showing 44 significantly changed metabolites with annotations with regards to their involvement in longevity. “SIG” indicates that the metabolite was found to change significantly with age, and those rows that are significant are also highlighted in grey. Of the significant rows, some are marked as INCREASING and others as DECREASI…
Supplementary Table 6: Comparison of the metabolomics data with other similar studies. Grey highlighted rows are in disagreement with some published finding, while orange highlighted rows are in agreement with all published findings.
Supplementary Table 7: Fluxes through FEM and GEM when using metab_FBA.
Supplementary Table 8: Fluxes obtained when using FBA_metab_no_OAA.
Supplementary Table 9: Fluxes obtained when using FBA_metab_no_GLUT
Supplementary Table 10: Fluxes through TCA reactions using Standard FBA, Metab_FBA and Metab_FBA_ no_OAA.
Supplementary Table 11: Fluxes through production and consumption of gultamate (GLU) related to TCA cycle activity.
Supplementary Table 12: Metabolite names used in WormJam model.
Supplementary Table 13: Reactions names as used in WormJam model.
Supplementary Table 14: RNA Library Metrics.
Supplementary ZIP file: “Scripts, model and data files.zip” includes all the scripts, model and data files required to reproduce these results. The included files are (a) the model file (wormjam-20180125.sbml,input-reaction-bounds.csv), (b) the metabolomics differences in a CSV file (metabo-diffs.csv), (c) the transcriptomics data means (GroupMeans.csv), (d) the gene information used to map betwe…

## Sheet: Supp Table 1. Standard FBA
	117.fem.ctl	117.gem.ctl	137.fem.ctl	137.gem.ctl	257.fem.ctl	257.gem.ctl	41.fem.ctl	41.gem.ctl	45.fem.ctl	45.gem.ctl	49.fem.ctl	49.gem.ctl	65.fem.ctl	65.gem.ctl	69.fem.ctl	69.gem.ctl	73.fem.ctl	73.gem.ctl	89.fem.ctl	89.gem.ctl	93.fem.ctl	93.gem.ctl	97.fem.ctl	97.gem.ctl
ACACCT_c	-0.0216261	-0.000965748	-4.28718	-0.000983289	0	-3.75823	-0.000951881	-1.49614	-1.24891	0	-2.67841	-0.000903136	-0.000986652	-0.000915652	-1.02407	0	-0.0216531	-0.00093335	-0.000960512	-4.6936	-5.45908	-0.000962073	-0.02172	-0.000953498
ACACCT_m	5.56823	2.71994	7.35333	2.34841	5.05496	5.31701	4.91994	4.7532	5.8029	4.02471	5.85667	4.7758	5.76874	4.6068	5.67333	4.1211	5.64561	3.47379	5.64537	6.07	7.78	2.82674	5.66249	2.74418
1_2_1_18_RXN_m	0	0	0	0	0	0	0	0	0	0	0	0	0	0	0	0	0	0	0	0	0	0	0	0
ACYLCOASYN_RXN_c	0	0	0	0	0	0	0	0	0	0	0	0	0	0	0	0	0	0	0	0	0	0	0	0
ACYLCOASYN_RXN_m	0	0	0	0	0	0	0	0	0	0	0	0	0	0	0	0	0	0	0	0	0	0	0	0
FACOAE160_c	0	0	0	0	0	0	0	0	0	0	0	0	0	0	0	0	0	0	0	0	0	0	0	0
MCD_m	0	0	0	0	0	0	0	0	0	0	0	0	0	0	0	0	0	0	0	0	0	0	0	0
MMSAD3_m	0	0	0	0	0	0	0	0	0	0	0	0	0	0	0	0	0	0	0	0	0	0	0	0
RXN909_215_c	-0.0613147	-0.0994006	-0.589505	-0.142492	0	-0.141108	-0.13794	-0.132063	-0.122796	-0.0575069	-0.124389	-0.0743669	-0.124581	-0.13269	-0.122577	-0.0117383	-0.101008	-0.135255	-0.0431729	-0.139284	-0.624835	-0.0792199	-0.061581	-0.105453
RXN909_215_m	0	0	-0.336701	0	0	0	0	0	0	-0.0719149	0	-0.0565097	0	0	0	-0.0642165	0	0	0	0	0	0	0	0
RXN909_216_c	2.17558	2.76076	2.6558	2.8522	1.68116	2.82489	2.76109	2.64357	2.25882	2.5018	2.28815	2.56319	2.29165	2.65601	2.25479	2.5537	2.21791	2.70734	2.09165	2.78838	2.74098	2.73046	2.18503	2.73306
RXN909_216_m	0	-0.0405492	-1.61e-08	0	0	-4.22e-06	0	-1.48e-06	0	0	0	0	0	0	0	-0.0586387	0	0	-0.0169268	-4.33e-06	-0.0437999	-0.0601974	0	-0.0327213
RXN909_217_c	0	0	0	0	0	0	0	0	0	0	0	0	0	0	0	0	0	0	0	0	0	0	0	0
RXN909_217_m	0	0	0	0	0	0	0	0	0	0	0	0	0	0	0	0	0	0	0	0	0	0	0	0
RXN909_227_c	0	0	0	0	0	0	0	0	0	0	0	0	0	0	0	0	0	0	0	0	0	0	0	0
RXN909_227_m	0	0	0	0	0	0	0	0	0	0	0	0	0	0	0	0	0	0	0	0	0	0	0	0
RXN909_228_c	0	0	0	0	0.255623	0	0	0	0	0	0	0	0	0	0	0	0	0	0	0	0	0	0	0
RXN909_228_m	0	0.0405492	0	0	0	4.22e-06	0	1.48e-06	0	0.0719149	0	0.0565097	0	0	0	0.122855	0	0	0.0169268	4.33e-06	0	0.0601974	0	0.0327213
RXN909_229_c	0	0	0	0	0	0	0	0	0	0	0	0	0	0	0	0	0	0	0	0	0	0	0	0
RXN909_229_m	0	0	0.336701	0	0	0	0	0	0	0	0	0	0	0	0	0	0	0	0	0	0.0437999	0	0	0
RXN909_230_c	0	0	0	0	0	0	0	0	0	0	0	0	0	0	0	0	0	0	0	0	0	0	0	0
RXN909_230_m	0	0	0	0	0	0	0	0	0	0	0	0	0	0	0	0	0	0	0	0	0	0	0	0
RXN909_231_c	0	0	0	0	0.0578451	0	0	0	0	0	0	0	0	0	0	0	0	0	0.0611811	0	0	0	0	0
RXN909_231_m	0	0	0	0	0	0	0	0	0	0	0	0	0	0	0	0	0	0	0	0	0	0	0	0
THIOESTER_RXN_c	0	0	0	0	0	0	0	0	0	0	0	0	0	0	0	0	0	0	0	0	0	0	0	0
3_1_4_14_RXN_c	0	0	0	0	0	0	0	0	0	0	0	0	0	0	0	0	0	0	0	0	0	0	0	0
HOLO_ACP_SYNTH_RXN_c	0	0	0	0	0	0	0	0	0	0	0	0	0	0	0	0	0	0	0	0	0	0	0	0
CYOOm2_m	3.15833	3.07	3.08	3.03833	2.875	2.99	3.31333	3.56	3.41333	3.35667	3.41167	3.455	3.363	3.42333	3.37333	3.46167	3.34167	3.39667	3.25167	3.2	3.2475	3.20333	3.21833	3.1725
NADH_DEHYDROG_A_RXN_8_m	0	0	0	0	0	0	0	0	0	0	0	0	0	0	0	0	0	0	0	0	0	0	0	0
NADH_DEHYDROG_A_RXN_9_m	1.98604	1.68333	0.351228	1.90667	2.555	2.295	2.05667	2.19	1.44333	1.74333	2.51189	1.69	2.438	1.35667	2.7	1.21333	2.71333	1.29333	2.30667	1.92	1.61667	1.2	2.39333	1.645
RXN909_10_m	6.31667	6.14	6.16	6.07667	5.75	5.98	6.62667	7.12	6.82667	6.71333	6.82333	6.91	6.726	6.84667	6.74667	6.92333	6.68333	6.79333	6.50333	6.4	6.495	6.40667	6.43667	6.345
ABTA_m	-5.83667	-5.65667	-5.58	-5.67667	-4.98	-5.04	-6.01	-6.50667	-6.05333	-5.48829	-5.94667	-6.3	-6.102	-6.30333	-5.84	-5.92259	-5.85333	-6.17667	-5.71	-5.88	-5.74	-5.69333	-5.76	-5.82
ALATA_L_c	0	0	0	0	0	0	0	0	-0.277511	0	0	0	0	0	0	0	0	0	0	0	0	0	0	0
ALATA_L_m	-3.46383	0	-3.788	-1.14923	-4.57723	-0.628402	0	-2.9654	-4.75577	-2.19123	-5.27734	0	0	-4.07346	0	-2.30591	-4.20504	-2.10002	-4.16596	-0.966684	-3.80963	-1.33652	-3.82698	-1.26657
ASNN_c	0.462488	0.463996	0.451979	0.472423	0.436317	0.4679	0.457333	0.437868	0.467245	0.42615	0.473305	0.433914	0.474039	0.439927	0.466412	0.443179	0.463066	0.44843	0.46148	0.461853	0.462884	0.46223	0.464497	0.45811
ASNS1_c	0	0	0	0	0	0	0	0	0	0	0	0	0	0	0	0	0	0	0	0	0	0	0	0
ASPARTATE_RACEMASE_RXN_c	5.54569	4.12271	6.7829	4.54727	6.25129	6.72252	0	0	2.26449	3.24942	6.75413	1.33143	5.02895	1.16284	6.72733	3.18722	4.9345	1.83901	7.07902	6.38688	7.00794	4.41397	6.85353	4.46132
DASPO1p_c	5.54569	4.12271	6.7829	4.54727	6.25129	6.72252	0	0	2.26449	3.24942	6.75413	1.33143	5.02895	1.16284	6.72733	3.18722	4.9345	1.83901	7.07902	6.38688	7.00794	4.41397	6.85353	4.46132
GLNS_c	0	0	0	0	0	0	0	0	0	0	0	0	0	0	0	0	0	0	0	0	0	0	0	0
GLUD_c	0	0	0	0	0	0	0	0	0	0	0	0	0	0	0	0	0	0	0	0	0	0	0	0
GLUD_m	1.31035	0.978705	0	0	0	2.89552	0	0.0684773	0	0	0	0	0.471666	0	0.0122229	1.81646	0	2.43019	0	0	0	0	0	2.38607
GLUDC_m	-5.83667	-5.65667	-5.58	-5.67667	-4.98	-5.04	-6.01	-6.50667	-6.05333	-5.48829	-5.94667	-6.3	-6.102	-6.30333	-5.84	-5.92259	-5.85333	-6.17667	-5.71	-5.88	-5.74	-5.69333	-5.76	-5.82
GLUDy_c	2.26407	4.13479	0	5.36517	0	1.87671	6.7076	4.08274	4.54284	1.74908	0.8397	4.11712	3.22051	6.06663	1.62633	4.04529	3.37157	5.76158	1.24145	2.54153	0.812321	3.41644	1.42821	3.27957
GLUDy_m	0	2.7323	0	2.85987	0	0	0	0	0	0.407445	0	0	0	0.0610532	0	0.123148	0	0	0	3.41639	0	3.45706	0.823594	1.48294
GLUN_c	0	0	0	0	0.0492582	0	0	0	0	0	0	0	0	0	0	0	0	0	0	0	0	0	0	0
GLUN_m	0.484956	1.17974	0.473937	0.495374	0.408256	0.490631	0.479551	0.45914	0.489944	0.446853	0.496299	0.454994	0.497069	0.461299	0.489071	0.464709	0.485562	0.470216	0.483899	0.48429	0.485372	1.58086	0.487063	1.22373
GLUS_c	0	0.693207	0	0	0	0	0	0	0	0	0	0	0	0	0	0	0	0	0	0	0	1.09618	0	0.743367
GLUSy_c	0	0	0	0	0	0	0	0	0	0	0	0	0	0	0	0	0	0	0	0	0	0	0	0
RC00248	-7.55	-8.02333	-7.29333	-7.89	-6.91	-7.695	-7.21667	-8.13667	-6.98667	-7.80333	-7.11333	-7.645	-7.704	-7.89333	-7.52667	-7.77667	-7.66667	-7.86667	-7.75333	-8.11333	-7.565	-7.98333	-7.70333	-7.98
RC00253	0	0	0	0	0	0	0	0	0	0	0	0	0	0	0	0	0	0	0	0	0	0	0	0
RC00256	0	0	0	0	0	0	0	0	0	0	0	0	0	0	0	0	0	0	0	0	0	0	0	0
RC00261	0	0	0	0	0	0	0	0	0	0	0	0	0	0	0	0	0	0	0	0	0	0	0	0
RC00355	1.3953	1.46052	0	2.25928	0	0	6.72024	3.75516	4.09027	1.13631	0	3.6753	1.92943	5.07894	0.280031	2.94706	1.96025	4.5268	0	0	0	0.858579	0.143429	1.21628
RC00359	0	0	0	0	0	0	0	0	0	0	0	0	0	0	0	0	0	0	0	0	0	0	0	0
RC00369	0	0	0	0	0	0	0.160951	0	0	0	0.580883	0	0	0	0	0	0	0	0	0	0	0	0	0
RC00485	0	0	0	0	0	0	0	0	0	0	0	0	0	0	0	0	0	0	0	0	0	0	0	0
RC00578	0	0	0	0	0	0	0	0	0	0	0	0	0	0	0	0	0	0	0	0	0	0	0	0
RM00243	-3.06166	0	-3.62784	-1.43065	-4.64	0	-4.52	-1.77942	-0.647894	-2.62	-5.39	-3.14	0	-3.21933	-5.19333	-4.44667	-0.384528	-3.61143	-3.13361	-1.86236	-5.415	0	-2.25597	0
RM00248	-2.47834	-5.65667	-1.56216	-4.56268	0	-5.685	0	-0.930805	-4.61877	0	0	0	-5.368	-0.870668	0	0	-4.61547	-1.10523	-1.78639	-3.63764	0	-5.61667	-3.13736	-5.62
RM00258	0	-1.31026	0	0	0	0	-3.16259	0	0	0	0	-3.59131	-3.98824	0	-4.05227	0	0	0	0	0	0	0	0	0
RM00355	-0.536168	0	-0.845765	-1.58749	0	-1.89727	-1.10845	0	-0.324414	0	-0.189835	0	0	0	0	0	0	0	-0.590062	-0.85653	-0.904228	0	-0.527069	0
RM00369	0	0	3.65579	0	4.10324	0	2.93228	2.85572	3.68815	1.79136	0	3.00856	0	2.12888	2.91978	0	0	0.247009	3.54618	0	0	0	0	0
RM00708	0	0	0	0	0	0	0	0	0	0	0	0	0	0	0	0	0	0	0	0	0	0	0	0
RXN_6902_m	0	0	0	0	0	0	0	0	0	0	0	0	0	0	0	0	0	0	0	0	0	0	0	0
RXN_8672_c	0	0	0	0	0	0	0	0	0	0	0	0	0	0	0	0	0	0	0	0	0	0	0	0
RXN909_333_c	0	0	0	0	0	0	0	0	0	0	0	0	0	0	0	0	0	0	0	0	0	0	0	0
SSAL_c	0	0	0	0	0	0	0	0	0	0	0	0	0	0	0	0	0	0	0	0	0	0	0	0
SSAL_m	-5.83667	-5.65667	-5.58	-5.67667	-4.98	-5.04	-6.01	-6.50667	-6.05333	-5.48829	-5.94667	-6.3	-6.102	-6.30333	-5.84	-5.92259	-5.85333	-6.17667	-5.71	-5.88	-5.74	-5.69333	-5.76	-5.82
ASPTA_c	0	0	0	0	0	0	0	0	0	0	0	0	0	0	0	0	0	0	0	0	0	0	0	0
ASPTA_m	0	0	0	0	0.148944	0	0	0	0	0	0	0	0.640831	0	0.868113	0	0.520389	0	0	0	0	0	0	0
PHENYLALANINE_4_MONOOXYGENASE_RXN_c	0	0	0	0	0	0	0	0	0	0	0	0	0	0	0	0	0	0	0	0	0	0	0	0
PHENYLALANINE_4_MONOOXYGENASE_RXN_n	0	0	0	0	0	0	0	0	0	0	0	0	0	0	0	0	0	0	0	0	0	0	0	0
1PFRUCTPHOSN_RXN_c	0	0	0	0	0	0	0	0	0	0	0	0	0	0	0	0	0	0	0	0	0	0	0	0
DMN0085	0	0	0	0	0	0	0	0	0	0	0	0	0	0	0	0	0	0	0	0	0	0	0	0
HEX7_c	0	0	0	0	0	0	0	0	0	0	0	0	0	0	0	0	0	0	0	0	0	0	0	0
HEX7_n	0	0	0	0	0	0	0	0	0	0	0	0	0	0	0	0	0	0	0	0	0	0	0	0
RC00293	0	0	0	0	0	0	0	0	0	0	0	0	0	0	0	0	0	0	0	0	0	0	0	0
RC00765	0	0	0	0	0	0	0	0	0	0	0	0	0	0	0	0	0	0	0	0	0	0	0	0
RC01206	0	0	0	0	0	0	0	0	0	0	0	0	0	0	0	0	0	0	0	0	0	0	0	0
RC01961	0	0	0	0	0	0	0	0	0	0	0	0	0	0	0	0	0	0	0	0	0	0	0	0
RC02335	0.226779	0.227519	0.221626	0.231651	0.213947	0.229433	0.224252	0.214707	0.229112	0.208961	0.232084	0.212768	0.232443	0.215717	0.228703	0.217311	0.227063	0.219886	0.226285	0.226468	0.226974	0.226653	0.227764	0.224633
RXN909_280_c	0	0	0	0	0	0	0	0	0	0	0	0	0	0	0	0	0	0	0	0	0	0	0	0
RXN909_280_m	0	0	0	0	0	0	0	0	0	0	0	0	0	0	0	0	0	0	0	0	0	0	0	0
GFUCS_c	0.00761684	0.00764167	0.00744378	0.00778047	0.00718583	0.00770598	0.00753195	0.00721137	0.00769519	0.00701838	0.007795	0.00714625	0.00780709	0.00724528	0.00768147	0.00729884	0.00762636	0.00738532	0.00760025	0.00760639	0.00762337	0.0076126	0.00764993	0.00754475
GMAND_c	0.00761684	0.00764167	0.00744378	0.00778047	0.00718583	0.00770598	0.00753195	0.00721137	0.00769519	0.00701838	0.007795	0.00714625	0.00780709	0.00724528	0.00768147	0.00729884	0.00762636	0.00738532	0.00760025	0.00760639	0.00762337	0.0076126	0.00764993	0.00754475
MAN1PT_c	0.161381	0.161907	0.157715	0.164848	0.152249	0.16327	0.159583	0.15279	0.163041	0.148701	0.165156	0.151411	0.165412	0.153509	0.162751	0.154644	0.161583	0.156476	0.16103	0.16116	0.16152	0.161291	0.162082	0.159854
MAN1PT_n	0	0	0	0	0	0	0	0	0	0	0	0	0	0	0	0	0	0	0	0	0	0	0	0
MAN6PI_c	-0.161381	-0.161907	-0.157715	-0.164848	-0.152249	-0.16327	-0.159583	-0.15279	-0.163041	-0.148701	-0.165156	-0.151411	-0.165412	-0.153509	-0.162751	-0.154644	-0.161583	-0.156476	-0.16103	-0.16116	-0.16152	-0.161291	-0.162082	-0.159854
MAN6PI_n	0	0	0	0	0	0	0	0	0	0	0	0	0	0	0	0	0	0	0	0	0	0	0	0
PNANM_c	-0.161381	-0.161907	-0.157715	-0.164848	-0.152249	-0.16327	-0.159583	-0.15279	-0.163041	-0.148701	-0.165156	-0.151411	-0.165412	-0.153509	-0.162751	-0.154644	-0.161583	-0.156476	-0.16103	-0.16116	-0.16152	-0.161291	-0.162082	-0.159854
PNANM_m	0	0	0	0	0	0	0	0	0	0	0	0	0	0	0	0	0	0	0	0	0	0	0	0
PNANM_n	0	0	0	0	0	0	0	0	0	0	0	0	0	0	0	0	0	0	0	0	0	0	0	0
GALE_c	0	0	0	0	0	0	0	0	0	0	0	0	0	0	0	0	0	0	0	0	0	0	0	0
GALK_c	0	0	0	0	0	0	0	0	0	0	0	0	0	0	0	0	0	0	0	0	0	0	0	0
UGLT_c	0	0	0	0	0	0	0	0	0	0	0	0	0	0	0	0	0	0	0	0	0	0	0	0
PHOSPHOGLUCMUT_RXN_c	0	0	-0.433053	-0.45264	0	0	-0.438182	-0.419532	0	-0.408304	-0.453485	0	-0.454188	-0.421505	0	0	0	0	0	0	0	-0.442874	0	-0.438927
PFK_c	0	0	0	0	0	0	0	0	0	0	0	0	0	0	0	0	0	0	0	0	0	0	0	0
PFK_n	0	0	0	0	0	0	0	0	0	0	0	0	0	0	0	0	0	0	0	0	0	0	0	0
PGI_c	0.192586	0	0.18821	0	0.181688	0.194839	0	0	0.194567	0	0.19709	0	0.197396	0	0.19422	0	0.192826	0	0.192166	0.192321	0.335043	0	0.193422	0
PGI_m	0	0	0	0	0	0	0	0	0	0	0	0	0	0	0	0	0	0	0	0	0	0	0	0
HEX1_c	0	0	0	0	0	0	0	0	0	0	0	0	0	0	0	0	0	0	0	0	0	0	0	0
GALU_c	1.18121	1.18507	1.15438	1.20659	1.11437	1.19504	1.16805	1.11833	1.19336	1.08841	1.20884	1.10823	1.21072	1.12359	1.19124	1.1319	1.18269	1.14531	1.17864	1.17959	1.18223	1.18056	1.18635	1.17003
UGD_RXN_c	0	0	0	0	0	0	0	0	0	0	0	0	0	0	0	0	0	0	0	0	0	0	0	0
RC02918	0.580152	0.582043	0.56697	0.592615	0.547323	0.586941	0.573686	0.549268	0.586119	0.534569	0.593722	0.544308	0.594642	0.551851	0.585074	0.55593	0.580877	0.562518	0.578888	0.579355	0.580649	0.579828	0.582672	0.574661
RC03038	2.56324	2.57159	2.505	2.6183	2.41819	2.59323	2.53467	2.42679	2.5896	2.36184	2.62319	2.40487	2.62726	2.4382	2.58499	2.45622	2.56644	2.48533	2.55765	2.55972	2.56544	2.56181	2.57437	2.53898
RC03646	0.919744	0.922743	0.898846	0.939503	0.867699	0.930508	0.909493	0.870782	0.929205	0.847479	0.941257	0.862919	0.942716	0.874878	0.927548	0.881345	0.920893	0.891788	0.91774	0.918481	0.920533	0.919232	0.92374	0.911039
RC03648	0.569314	0.57117	0.556378	0.581544	0.537099	0.575976	0.562969	0.539007	0.57517	0.524582	0.58263	0.534139	0.583533	0.541542	0.574144	0.545545	0.570025	0.552009	0.568073	0.568532	0.569802	0.568996	0.571787	0.563925
RC03650	0.0808417	0.0811053	0.0790049	0.0825784	0.0762672	0.0817878	0.0799407	0.0765382	0.0816732	0.0744899	0.0827326	0.075847	0.0828609	0.0768981	0.0815276	0.0774666	0.0809427	0.0783845	0.0806656	0.0807307	0.080911	0.0807967	0.0811929	0.0800766
RC03652	0.615319	0.617325	0.601338	0.628538	0.5805	0.62252	0.608461	0.582563	0.621648	0.566973	0.629711	0.577302	0.630687	0.585303	0.620539	0.589629	0.616088	0.596616	0.613978	0.614474	0.615846	0.614976	0.617992	0.609495
RC03654	1.93717	1.94349	1.89316	1.97879	1.82756	1.95984	1.91558	1.83405	1.9571	1.78497	1.98249	1.81749	1.98556	1.84268	1.95361	1.8563	1.93959	1.87829	1.93295	1.93451	1.93884	1.93609	1.94559	1.91884
RC03655	0.371493	0.372704	0.363052	0.379474	0.350472	0.375841	0.367353	0.351717	0.375314	0.342305	0.380183	0.348541	0.380772	0.353371	0.374645	0.355983	0.371957	0.360201	0.370684	0.370983	0.371812	0.371286	0.373107	0.367977
RC03656	1.04177	1.04517	1.0181	1.06415	0.982819	1.05396	1.03016	0.986311	1.05248	0.959916	1.06614	0.977404	1.06779	0.99095	1.05061	0.998275	1.04307	1.0101	1.0395	1.04034	1.04266	1.04119	1.04629	1.03191
RC03657	1.56952	1.57463	1.53385	1.60323	1.4807	1.58788	1.55202	1.48596	1.58566	1.4462	1.60623	1.47254	1.60872	1.49295	1.58283	1.50399	1.57148	1.52181	1.56609	1.56736	1.57086	1.56864	1.57633	1.55466
RC03658	1.56396	1.56905	1.52842	1.59755	1.47546	1.58226	1.54653	1.4807	1.58004	1.44107	1.60054	1.46733	1.60302	1.48766	1.57723	1.49866	1.56591	1.51642	1.56055	1.56181	1.5653	1.56308	1.57075	1.54915
RC03659	0.274053	0.274947	0.267827	0.279941	0.258546	0.27726	0.270999	0.259464	0.276872	0.252521	0.280464	0.257121	0.280898	0.260685	0.276379	0.262612	0.274396	0.265723	0.273456	0.273677	0.274288	0.273901	0.275244	0.271459
RC03660	0.724043	0.726403	0.707591	0.739597	0.683072	0.732516	0.715973	0.685499	0.73149	0.667154	0.740978	0.679308	0.742126	0.688723	0.730186	0.693814	0.724947	0.702035	0.722465	0.723048	0.724663	0.723639	0.727188	0.717189
RC03661	1.31064	1.31491	1.28086	1.33879	1.23647	1.32598	1.29603	1.24087	1.32412	1.20766	1.34129	1.22966	1.34337	1.2467	1.32176	1.25592	1.31228	1.2708	1.30778	1.30884	1.31176	1.30991	1.31633	1.29823
RC03662	1.09246	1.09602	1.06764	1.11593	1.03064	1.10525	1.08029	1.0343	1.1037	1.00663	1.11801	1.02496	1.11975	1.03917	1.10173	1.04685	1.09383	1.05925	1.09008	1.09096	1.0934	1.09185	1.09721	1.08212
RC03663	1.08812	1.09167	1.0634	1.11149	1.02655	1.10085	1.07599	1.03019	1.09931	1.00262	1.11357	1.02089	1.1153	1.03504	1.09735	1.04269	1.08948	1.05504	1.08575	1.08662	1.08905	1.08751	1.09285	1.07782
RC03664	0.147675	0.148156	0.144319	0.150847	0.139318	0.149403	0.146029	0.139813	0.149194	0.136072	0.151129	0.138551	0.151363	0.140471	0.148928	0.141509	0.147859	0.143186	0.147353	0.147472	0.147801	0.147592	0.148316	0.146277
RC03665	1.4365	1.44118	1.40386	1.46736	1.35521	1.45331	1.42049	1.36002	1.45127	1.32363	1.4701	1.34774	1.47237	1.36642	1.44868	1.37652	1.43829	1.39283	1.43337	1.43452	1.43773	1.43569	1.44274	1.4229
RC05577	1.70672	1.71228	1.66794	1.74338	1.61014	1.72669	1.6877	1.61586	1.72427	1.57262	1.74664	1.60127	1.74935	1.62346	1.7212	1.63546	1.70885	1.65484	1.703	1.70437	1.70818	1.70577	1.71413	1.69056
RC08218	0	0	0	0	0	0	0	0	0	0	0	0	0	0	0	0	0	0	0	0	0	0	0	0
RM02918	0.141769	0.142231	0.138547	0.144814	0.133746	0.143428	0.140189	0.134222	0.143227	0.13063	0.145085	0.13301	0.14531	0.134853	0.142971	0.13585	0.141946	0.137459	0.14146	0.141574	0.14189	0.14169	0.142384	0.140427
RM03038	0.591057	0.592984	0.577627	0.603754	0.557611	0.597974	0.584469	0.559592	0.597136	0.544617	0.604882	0.554539	0.605819	0.562224	0.596071	0.56638	0.591795	0.573091	0.589769	0.590245	0.591564	0.590727	0.593624	0.585462
RM03646	0.258081	0.258922	0.252217	0.263625	0.243477	0.261101	0.255205	0.244342	0.260736	0.237803	0.264118	0.242136	0.264527	0.245491	0.260271	0.247306	0.258404	0.250237	0.257519	0.257727	0.258302	0.257937	0.259202	0.255638
RM03648	0.187065	0.187674	0.182814	0.191083	0.176479	0.189254	0.18498	0.177106	0.188989	0.172367	0.19144	0.175507	0.191737	0.177939	0.188652	0.179255	0.187298	0.181379	0.186657	0.186808	0.187225	0.18696	0.187877	0.185294
RM03650	0.0457821	0.0459314	0.0447419	0.0467656	0.0431915	0.0463179	0.0452718	0.0433449	0.046253	0.042185	0.046853	0.0429535	0.0469256	0.0435488	0.0461705	0.0438707	0.0458393	0.0443905	0.0456823	0.0457192	0.0458214	0.0457566	0.045981	0.0453488
RM03651	0.199159	0.199808	0.194634	0.203437	0.187889	0.201489	0.196939	0.188557	0.201207	0.183511	0.203817	0.186854	0.204133	0.189443	0.200848	0.190844	0.199408	0.193105	0.198725	0.198885	0.19933	0.199048	0.200024	0.197274
RM03654	0.49992	0.50155	0.488562	0.51066	0.471632	0.505771	0.494349	0.473308	0.505063	0.460641	0.511614	0.469033	0.512407	0.475534	0.504162	0.479049	0.500545	0.484725	0.498831	0.499234	0.500349	0.499642	0.502092	0.495189
RM03655	0.0941532	0.0944601	0.0920139	0.0961758	0.0888254	0.095255	0.0931038	0.089141	0.0951216	0.0867555	0.0963554	0.088336	0.0965048	0.0895602	0.094952	0.0902222	0.0942708	0.0912913	0.093948	0.0940239	0.0942339	0.0941007	0.0945621	0.093262
RM03656	0.28125	0.282166	0.274859	0.287292	0.265335	0.284541	0.278115	0.266277	0.284142	0.259151	0.287828	0.263873	0.288274	0.26753	0.283636	0.269507	0.281601	0.272701	0.280637	0.280863	0.281491	0.281093	0.282471	0.278588
RM03657	0.433522	0.434935	0.423672	0.442835	0.408991	0.438595	0.42869	0.410444	0.437981	0.39946	0.443662	0.406737	0.44435	0.412374	0.4372	0.415422	0.434064	0.420345	0.432577	0.432927	0.433894	0.43328	0.435405	0.429419
RM03658	0.37842	0.379653	0.369821	0.386549	0.357006	0.382848	0.374202	0.358275	0.382312	0.348687	0.387271	0.355039	0.387871	0.35996	0.38163	0.36262	0.378892	0.366917	0.377595	0.3779	0.378744	0.378209	0.380063	0.374838
RM03659	0.108091	0.108444	0.105635	0.110413	0.101975	0.109356	0.106886	0.102337	0.109203	0.0995984	0.110619	0.101413	0.110791	0.102818	0.109008	0.103578	0.108226	0.104806	0.107856	0.107943	0.108184	0.108031	0.108561	0.107068
RM03660	0.188053	0.188666	0.18378	0.192093	0.177411	0.190253	0.185957	0.178042	0.189987	0.173277	0.192451	0.176434	0.19275	0.178879	0.189648	0.180201	0.188288	0.182337	0.187643	0.187794	0.188214	0.187948	0.18887	0.186273
RM03661	0.228451	0.229196	0.22326	0.233359	0.215524	0.231124	0.225905	0.216289	0.230801	0.210501	0.233794	0.214336	0.234157	0.217307	0.230389	0.218913	0.228736	0.221507	0.227953	0.228137	0.228647	0.228323	0.229443	0.226289
RM03662	0.242067	0.242856	0.236567	0.247267	0.228369	0.244899	0.239369	0.22918	0.244556	0.223047	0.247729	0.227111	0.248113	0.230258	0.24412	0.23196	0.242369	0.234709	0.241539	0.241734	0.242274	0.241932	0.243118	0.239775
RM03663	0.263481	0.26434	0.257494	0.269141	0.248571	0.266564	0.260544	0.249455	0.266191	0.242779	0.269644	0.247202	0.270062	0.250628	0.265716	0.25248	0.26381	0.255472	0.262907	0.263119	0.263707	0.263334	0.264625	0.260987
RM03664	0.0472562	0.0474103	0.0461825	0.0482714	0.0445822	0.0478092	0.0467295	0.0447406	0.0477423	0.0435433	0.0483615	0.0443365	0.0484365	0.044951	0.0476572	0.0452833	0.0473153	0.0458198	0.0471532	0.0471913	0.0472967	0.0472299	0.0474615	0.0468089
RM03665	0.396822	0.398116	0.387806	0.405347	0.374368	0.401466	0.3924	0.375698	0.400904	0.365644	0.406104	0.372305	0.406733	0.377465	0.400189	0.380255	0.397318	0.384761	0.395957	0.396277	0.397163	0.396601	0.398546	0.393066
RM03905	0.199159	0.199808	0.194634	0.203437	0.187889	0.201489	0.196939	0.188557	0.201207	0.183511	0.203817	0.186854	0.204133	0.189443	0.200848	0.190844	0.199408	0.193105	0.198725	0.198885	0.19933	0.199048	0.200024	0.197274
RM05577	0.343146	0.344265	0.33535	0.350518	0.323729	0.347162	0.339322	0.324879	0.346676	0.316185	0.351173	0.321946	0.351717	0.326407	0.346058	0.32882	0.343575	0.332716	0.342399	0.342675	0.343441	0.342955	0.344637	0.339899
ACGAM6PS_c	0.0312043	0.031306	0.0304953	0.0318746	0.0294386	0.0315695	0.0308565	0.0295432	0.0315253	0.0287525	0.0319342	0.0292764	0.0319837	0.0296821	0.031469	0.0299015	0.0312433	0.0302558	0.0311363	0.0311614	0.0312311	0.0311869	0.0313398	0.0309089
ACGAM6PS_m	0	0	0	0	0	0	0	0	0	0	0	0	0	0	0	0	0	0	0	0	0	0	0	0
ACGAM6PS_n	0	0	0	0	0	0	0	0	0	0	0	0	0	0	0	0	0	0	0	0	0	0	0	0
ACGAMPM_c	-0.0312043	-0.031306	-0.0304953	-0.0318746	-0.0294386	-0.0315695	-0.0308565	-0.0295432	-0.0315253	-0.0287525	-0.0319342	-0.0292764	-0.0319837	-0.0296821	-0.031469	-0.0299015	-0.0312433	-0.0302558	-0.0311363	-0.0311614	-0.0312311	-0.0311869	-0.0313398	-0.0309089
ACGAMPM_n	0	0	0	0	0	0	0	0	0	0	0	0	0	0	0	0	0	0	0	0	0	0	0	0
GF6PTA_c	0.0312043	0.031306	0.0304953	0.0318746	0.0294386	0.0315695	0.0308565	0.0295432	0.0315253	0.0287525	0.0319342	0.0292764	0.0319837	0.0296821	0.031469	0.0299015	0.0312433	0.0302558	0.0311363	0.0311614	0.0312311	0.0311869	0.0313398	0.0309089
GF6PTA_m	0	0	0	0	0	0	0	0	0	0	0	0	0	0	0	0	0	0	0	0	0	0	0	0
UAGDP_c	0.0312043	0.031306	0.0304953	0.0318746	0.0294386	0.0315695	0.0308565	0.0295432	0.0315253	0.0287525	0.0319342	0.0292764	0.0319837	0.0296821	0.031469	0.0299015	0.0312433	0.0302558	0.0311363	0.0311614	0.0312311	0.0311869	0.0313398	0.0309089
UDP_N_ACETYLGLUCOSAMINE_4_EPIMERASE_RXN_c	0	0	0	0	0	0	0	0	0	0	0	0	0	0	0	0	0	0	0	0	0	0	0	0
UDP_N_ACETYLGLUCOSAMINE_4_EPIMERASE_RXN_m	0	0	0	0	0	0	0	0	0	0	0	0	0	0	0	0	0	0	0	0	0	0	0	0
DMN0063	0	0	0	0	0	0	0	0	0	0	0	0	0	0	0	0	0	0	0	0	0	0	0	0
DMN0064	0	0	0	0	0	0	0	0	0	0	0	0	0	0	0	0	0	0	0	0	0	0	0	0
DMN0065	0	0	0	0	0	3.89e-06	0	0	0	0	0	0	0	0	0	0	0	0	0	3.87e-06	0	0	0	0
DMN0066	0	0	0	0	0	0	0	0	0	0	0	0	0	0	0	0	0	0	0	0	0	0	0	0
DMN0067	0	0	0	0	0	0	0	0	0	0	0	0	0	0	0	0	0	0	0	0	0	0	0	0
DMN0068	0	0	0	0	0	0	0	0	0	0	0	0	0	0	0	0	0	0	0	0	0	0	0	0
PROSTAGLANDIN_E_SYNTHASE_RXN_c	0	0	0	0	0	0	0	0	0	0	0	0	0	0	0	0	0	0	0	0	0	0	0	0
PROSTAGLANDIN_E_SYNTHASE_RXN_m	0	0	0	0	0	0	0	0	0	0	0	0	0	0	0	0	0	0	0	0	0	0	0	0
RC01595	0	0	0	0	0	0	0	0	0	0	0	0	0	0	0	0	0	0	0	0	0	0	0	0
RC02266	0	0	0	0	0	0	0	0	0	0	0	0	0	0	0	0	0	0	0	0	0	0	0	0
RC03057	0	0	0	0	0	0	0	0	0	0	0	0	0	0	0	0	0	0	0	0	0	0	0	0
RC03058	0	0	0	0	0	0	0	0	0	0	0	0	0	0	0	0	0	0	0	0	0	0	0	0
RC03866	0	0	0	0	0	0	0	0	0	0	0	0	0	0	0	0	0	0	0	0	0	0	0	0
RC07034	0	0	0	0	0	0	0	0	0	0	0	0	0	0	0	0	0	0	0	0	0	0	0	0
RC07041	0	0	0	0	0	3.89e-06	0	0	0	0	0	0	0	0	0	0	0	0	0	3.87e-06	0	0	0	0
RC07050	0	0	0	0	0	0	0	0	0	0	0	0	0	0	0	0	0	0	0	0	0	0	0	0
RC07109	0	0	0	0	0	0	0	0	0	0	0	0	0	0	0	0	0	0	0	0	0	0	0	0
RCC0078	0	0	0	0	0	0	0	0	0	0	0	0	0	0	0	0	0	0	0	0	0	0	0	0
AABTN_c	0	0	0	0	0	0	0	0	0	0	0	0	0	0	0	0	0	0	0	0	0	0	0	0
ACETYLORNDEACET_RXN_c	0.0215724	0.0216427	0.0210822	0.0220358	0.0203517	0.0207038	0.0213319	0.019375	0.0217943	0.0198774	0.0220769	0.0202395	0.0209755	0.02052	0.0217554	0.0206717	0.0215993	0.0209167	0.0215254	0.0204363	0.0204819	0.0215603	0.0216661	0.0213682
ACETYLORNDEACET_RXN_n	0	0	0	0	0	0	0	0	0	0	0	0	0	0	0	0	0	0	0	0	0	0	0	0
ADMDC_c	0	0	0	0	0	0	0	0	0	0	0	0	0	0	0	0	0	0	0	0	0	0	0	0
APRTO2_c	0	0	0	0	0	0	0	0	0	0	0	0	0	0	0	0	0	0	0	0	0	0	0	0
ARGINASE_RXN_c	0.317807	0.318843	0	0.324634	0.299824	0.321526	0.314265	0.300889	0.321076	0.292837	0	0.298172	0.325745	0.302304	0.320503	0.304539	0	0.308147	0	0.317371	0.31808	0.31763	0.319188	0
ARGINASE_RXN_m	0	0	0	0	0	0	0	0	0	0	0	0	0	0	0	0	0	0	0	0	0	0	0	0
G5SD_c	0	0	0	0	0	0	0	0	0	0	0	0	0	0	0	0	0	0	0	0	0	0	0	0
G5SD_m	0	0	0	0	0	0	0	0	0	0	0	0	0	0	0	0	0	0	0	0	0	0	0	0
GLU5K_c	0	0	0	0	0	0	0	0	0	0	0	0	0	0	0	0	0	0	0	0	0	0	0	0
GLU5K_m	0	0	0	0	0	0	0	0	0	0	0	0	0	0	0	0	0	0	0	0	0	0	0	0
NABTNO_c	0	0	0	0	0	0	0	0	0	0	0	0	0	0	0	0	0	0	0	0	0	0	0	0
NABTNO_m	0	0	0	0	0	0	0	0	0	0	0	0	0	0	0	0	0	0	0	0	0	0	0	0
ORNDECARBOX_RXN_c	0	0	0	0	0	0	0	0	0	0	0	0	0	0	0	0	0	0	0	0	0	0	0	0
ORNITHINE_GLU_AMINOTRANSFORASE_RXN_m	0.339379	0.340486	0.331668	0.34667	0.320175	0.34223	0.335597	0.320264	0.34287	0.312714	0.347318	0.318411	0.34672	0.322824	0.342259	0.32521	0.339803	0.329064	0.33864	0.337807	0.338562	0.33919	0.340854	0.336167
PROAKGOX1_c	0	0	0	0	0	0	0	0	0	0	0	0	0	0	0	0	0	0	0	0	0	0	0	0
PTRCAT1_c	0	0	0	0	0	0	0	0	0	0	0	0	0	0	0	0	0	0	0	0	0	0	0	0
RC00471	0	0	0	0	0	0	0	0	0	0	0	0	0	0	0	0	0	0	0	0	0	0	0	0
RC00551	0	0	0.310586	0	0	0	0	0	0	0	0.325241	0	0	0	0	0	0.318204	0	0.317115	0	0	0	0	0.314799
RC01248	0.192916	0.422741	0.188533	0.430419	0	0.426298	0.280133	0.398936	0.317598	0.38826	0.220587	0.395333	0.197735	0.400812	0.194553	0.403775	0.193157	0.408559	0.192496	0.420789	0.421728	0.421132	0.193754	0.417379
RC01252	0	0	0	0	0	0	0	0	0	0	0	0	0	0	0	0	0	0	0	0	0	0	0	0
RC03291	0	0	0	0	0	0	0	0	0	0	0	0	0	0	0	0	0	0	0	0	0	0	0	0
RC04025	0	0	0	0	0	0	0	0	0	0	0	0	0	0	0	0	0	0	0	0	0	0	0	0
RC05052	0	0	0	0	0	0	0	0	0	0	0	0	0	0	0	0	0	0	0	0	0	0	0	0
RM00245	0.110929	0.340486	0.108408	0.34667	0	0.34223	0.199059	0.320264	0.234767	0.312714	0.136682	0.318411	0.112564	0.322824	0.11187	0.32521	0.111067	0.329064	0.110687	0.337807	0.338562	0.33919	0.11141	0.336167
RM00471	0	0	0	0	0	0	0	0	0	0	0	0	0	0	0	0	0	0	0	0	0	0	0	0
RM01248	0	0	0.22326	0	0.397524	0	0	0	0	0	0.210636	0	0.0463922	0	0.230389	0	0	0	0.227953	0	0	0	0.229443	0
RM03291	0	0	0	0	0	0	0	0	0	0	0	0	0	0	0	0	0	0	0	0	0	0	0	0
RM03293	0	0	0	0	0	0	0	0	0	0	0	0	0	0	0	0	0	0	0	0	0	0	0	0
RM04444	0	0	0	0	0	0	0	0	0	0	0	0	0	0	0	0	0	0	0	0	0	0	0	0
RM04445	0	0	0	0	0	0	0	0	0	0	0	0	0	0	0	0	0	0	0	0	0	0	0	0
RM05051	0	0	0	0	0	0	0	0	0	0	0	0	0	0	0	0	0	0	0	0	0	0	0	0
RM05052	0	0	0	0	0	0	0	0	0	0	0	0	0	0	0	0	0	0	0	0	0	0	0	0
RMC0016	0	0	0	0	0	0	0	0	0	0	0	0	0	0	0	0	0	0	0	0	0	0	0	0
RXN_821_c	0	0	0	0	0	0	0	0	0	0	0	0	0	0	0	0	0	0	0	0	0	0	0	0
RXN_821_m	0	0	0	0	0	0	0	0	0	0	0	0	0	0	0	0	0	0	0	0	0	0	0	0
RXN909_18_c	0	0	0	0	0	0	0	0	0	0	0	0	0	0	0	0	0	0	0	0	0	0	0	0
RXN909_188_c	0	0	0	0	0	0	0	0	0	0	0	0	0	0	0	0	0	0	0	0	0	0	0	0
RXN909_188_m	-0.228451	0	0	0	0	0	-0.136538	0	-0.108103	0	0	0	-0.187765	0	0	0	-0.228736	0	0	0	0	0	0	0
RXN909_192_c	0	0	0	0	0	0	0	0	0	0	0	0	0	0	0	0	0	0	0	0	0	0	0	0
RXN909_41_c	0	0	0	0	0	0	0	0	0	0	0	0	0	0	0	0	0	0	0	0	0	0	0	0
SPMS_c	0	0	0	0	0	0	0	0	0	0	0	0	0	0	0	0	0	0	0	0	0	0	0	0
SPONTPRO_RXN_c	0	0	0	0	0	0	0	0	0	0	0	0	0	0	0	0	0	0	0	0	0	0	0	0
SPONTPRO_RXN_m	0.228451	0	0.22326	0	0.320175	0	0.136538	0	0.108103	0	0.210636	0	0.234157	0	0.230389	0	0.228736	0	0.227953	0	0	0	0.229443	0
PYRROLINECARBDEHYDROG_RXN_c	-0.192916	-0.422741	-0.188533	-0.430419	0	-0.426298	-0.280133	-0.398936	-0.317598	-0.38826	-0.220587	-0.395333	-0.197735	-0.400812	-0.194553	-0.403775	-0.193157	-0.408559	-0.192496	-0.420789	-0.421728	-0.421132	-0.193754	-0.417379
PYRROLINECARBDEHYDROG_RXN_m	0	0	0	0	-0.0773483	0	0	0	0	0	0	0	0	0	0	0	0	0	0	0	0	0	0	0
RXN_982_c	0	0	0	0	0	0	0	0	0	0	0	0	0	0	0	0	0	0	0	0	0	0	0	0
RCC0137	-0.0609819	-0.0611807	-0.0595963	-0.062292	-0.0575312	-0.0616956	-0.0603023	-0.0577356	-0.0616092	-0.0561905	-0.0624083	-0.0572142	-0.062505	-0.0580071	-0.0614993	-0.0584359	-0.0610581	-0.0591283	-0.060849	-0.0608982	-0.0610342	-0.0609479	-0.0612468	-0.0604047
RCC0138	0	0	0	0	0	0	0	0	0	0	0	0	0	0	0	0	0	0	0	0	0	0	0	0
RCC0156	0	0	0	0	0	0	0	0	0	0	0	0	0	0	0	0	0	0	0	0	0	0	0	0
TCE5094	0	0	0	0	0	0	0	0	0	0	0	0	0	0	0	0	0	0	0	0	0	0	0	0
RC01483	0	0	0	0	0	0	0	0	0	0	0	0	0	0	0	0	0	0	0	0	0	0	0	0
RC02957	0	0	0	0	0	0	0	0	0	0	0	0	0	0	0	0	0	0	0	0	0	0	0	0
ATPH1_c	0	0	0	0	0	0	0	0	0	0	0	0	0	0	0	0	0	0	0	0	0	0	0	0
DGR0001	27.0438	27.132	26.4294	27.6248	25.5135	27.3603	26.7424	25.6042	27.322	24.919	27.6764	25.373	27.7193	25.7246	27.2733	25.9148	27.0776	26.2218	26.9849	27.0067	27.067	27.0288	27.1613	26.7879
DGR0002	3.4148	3.42593	3.33721	3.48816	3.22157	3.45476	3.37674	3.23302	3.44992	3.1465	3.49467	3.20382	3.50009	3.24822	3.44377	3.27223	3.41907	3.31101	3.40736	3.41011	3.41773	3.4129	3.42963	3.38248
DGR0003	0.535524	0.53727	0.523356	0.547028	0.505221	0.541791	0.529555	0.507016	0.541032	0.493447	0.54805	0.502437	0.548899	0.5094	0.540068	0.513166	0.536193	0.519246	0.534357	0.534789	0.535983	0.535225	0.53785	0.530455
DGR0004	1.45684	1.46159	1.42374	1.48814	1.3744	1.47389	1.4406	1.37929	1.47182	1.34237	1.49091	1.36683	1.49323	1.38577	1.4692	1.39602	1.45866	1.41256	1.45366	1.45484	1.45809	1.45603	1.46317	1.44305
DGR0005	0.693719	0.695981	0.677957	0.708622	0.654465	0.701838	0.685988	0.65679	0.700855	0.639213	0.709946	0.650859	0.711046	0.659879	0.699605	0.664757	0.694586	0.672633	0.692208	0.692767	0.694314	0.693333	0.696733	0.687153
DGR0006	5.36893	5.38643	5.24694	5.48427	5.06512	5.15277	5.30909	4.82204	5.42415	4.94709	5.49451	5.03722	5.22038	5.10703	5.41448	5.14478	5.37564	5.20574	5.35723	5.08618	5.09754	5.36594	5.39225	5.31811
DGR0007	5.36893	5.38643	5.24694	5.48427	5.06512	5.43176	5.30909	5.08312	5.42415	4.94709	5.49451	5.03722	5.50303	5.10703	5.41448	5.14478	5.37564	5.20574	5.35723	5.36156	5.37353	5.36594	5.39225	5.31811
DGR0008	27.0438	27.132	26.4294	27.6248	25.5135	27.3603	26.7424	25.6042	27.322	24.919	27.6764	25.373	27.7193	25.7246	27.2733	25.9148	27.0776	26.2218	26.9849	27.0067	27.067	27.0288	27.1613	26.7879
DGR0009	3.4148	3.42593	3.33721	3.48816	3.22157	3.45476	3.37674	3.23302	3.44992	3.1465	3.49467	3.20382	3.50009	3.24822	3.44377	3.27223	3.41907	3.31101	3.40736	3.41011	3.41773	3.4129	3.42963	3.38248
DGR0010	0.535524	0.53727	0.523356	0.547028	0.505221	0.541791	0.529555	0.507016	0.541032	0.493447	0.54805	0.502437	0.548899	0.5094	0.540068	0.513166	0.536193	0.519246	0.534357	0.534789	0.535983	0.535225	0.53785	0.530455
DGR0011	0.146985	0.147464	0.143646	0.150143	0.138668	0.148705	0.145347	0.139161	0.148497	0.135436	0.150423	0.137904	0.150656	0.139815	0.148232	0.140849	0.147169	0.142517	0.146665	0.146783	0.147111	0.146903	0.147624	0.145594
DGR0012	0.146985	0.147464	0.143646	0.150143	0.138668	0.148705	0.145347	0.139161	0.148497	0.135436	0.150423	0.137904	0.150656	0.139815	0.148232	0.140849	0.147169	0.142517	0.146665	0.146783	0.147111	0.146903	0.147624	0.145594
DGR0013	0.0447286	0.00679786	0.0437123	0.00692133	0.0421975	0.00685506	0.04423	0.00641507	0.0451886	0.00624339	0.0457748	0.00635714	0.0458457	0.00644524	0.0451081	0.00649288	0.0447844	0.00656981	0.0446311	0.00676647	0.0447669	0.00677199	0.0449229	0.00671164
DGR0014	0	0	0	0	0	0	0	0	0	0	0	0	0	0	0	0	0	0	0	0	0	0	0	0
DGR0015	0.0447286	0.00679786	0.0437123	0.00692133	0.0421975	0.00685506	0.04423	0.00641507	0.0451886	0.00624339	0.0457748	0.00635714	0.0458457	0.00644524	0.0451081	0.00649288	0.0447844	0.00656981	0.0446311	0.00676647	0.0447669	0.00677199	0.0449229	0.00671164
DGR0016	0	0	0	0	0	0	0	0	0	0	0	0	0	0	0	0	0	0	0	0	0	0	0	0
DGR0017	0.0447286	0	0.0437123	0.00692133	0.0421975	0.00685506	0.04423	0.00641507	0.0451886	0.00624339	0.0457748	0.00635714	0.0458457	0.00644524	0.0451081	0.00649288	0	0.00656981	0.0446311	0.00676647	0	0	0.0449229	0
DGR0018	0.520324	0.522021	0.508502	0.531502	0.490881	0.526413	0.514525	0.492625	0.525676	0.479442	0.532495	0.488177	0.53332	0.494942	0.524739	0.498601	0.520974	0.504509	0.51919	0.51961	0.52077	0.520034	0.522585	0.515399
DGR0019	0.520324	0.522021	0.508502	0.531502	0.490881	0.526413	0.514525	0.492625	0.525676	0.479442	0.532495	0.488177	0.53332	0.494942	0.524739	0.498601	0.520974	0.504509	0.51919	0.51961	0.52077	0.520034	0.522585	0.515399
DGR0020	0.124724	0.12513	0.12189	0.127403	0.117666	0.126183	0.123334	0.118084	0.126007	0.114924	0.127641	0.117018	0.127839	0.11864	0.125782	0.119517	0.12488	0.120933	0.124452	0.124553	0.124831	0.124654	0.125266	0.123543
DGR0021	0.159422	0.159941	0.155799	0.162846	0.150401	0.161287	0.157645	0.150935	0.161061	0.146896	0.16315	0.149572	0.163403	0.151645	0.160774	0.152766	0.159621	0.154576	0.159074	0.159203	0.159558	0.159333	0.160114	0.157913
DGR0022	0.0346978	0.0348109	0.0339094	0.0354432	0.0327344	0.0351038	0.0343111	0.0328507	0.0350547	0.0319715	0.0355094	0.032554	0.0355644	0.0330052	0.0349922	0.0332491	0.0347411	0.0336431	0.0346222	0.0346501	0.0347275	0.0346784	0.0348485	0.0343694
DGR0023	0.0346978	0.0348109	0.0339094	0.0354432	0.0327344	0.0351038	0.0343111	0.0328507	0.0350547	0.0319715	0.0355094	0.032554	0.0355644	0.0330052	0.0349922	0.0332491	0.0347411	0.0336431	0.0346222	0.0346501	0.0347275	0.0346784	0.0348485	0.0343694
DGR0024	0.0346978	0.0348109	0.0339094	0.0354432	0.0327344	0.0351038	0.0343111	0.0328507	0.0350547	0.0319715	0.0355094	0.032554	0.0355644	0.0330052	0.0349922	0.0332491	0.0347411	0.0336431	0.0346222	0.0346501	0.0347275	0.0346784	0.0348485	0.0343694
DGR0025	0.0139757	0.0140212	0.0136581	0.0142759	0.0131848	0.0141392	0.0138199	0.0132317	0.0141194	0.0128776	0.0143026	0.0131122	0.0143247	0.0132939	0.0140942	0.0133922	0.0139931	0.0135509	0.0139452	0.0139565	0.0139877	0.0139679	0.0140364	0.0138434
DGR0026	0.0139757	0.0140212	0.0136581	0.0142759	0.0131848	0.0141392	0.0138199	0.0132317	0.0141194	0.0128776	0.0143026	0.0131122	0.0143247	0.0132939	0.0140942	0.0133922	0.0139931	0.0135509	0.0139452	0.0139565	0.0139877	0.0139679	0.0140364	0.0138434
DGR0027	0.820104	0.822778	0.80147	0.837722	0.773698	0.829701	0.810964	0.776447	0.82854	0.755668	0.839286	0.769435	0.840587	0.780098	0.827062	0.785865	0.821129	0.795176	0.818317	0.818978	0.820807	0.819647	0.823667	0.812342
DGR0028	0.820104	0.822778	0.80147	0.837722	0.773698	0.829701	0.810964	0.776447	0.82854	0.755668	0.839286	0.769435	0.840587	0.780098	0.827062	0.785865	0.821129	0.795176	0.818317	0.818978	0.820807	0.819647	0.823667	0.812342
DGR0029	0	0	0	0	0	0	0	0	0	0	0	0	0	0	0	0	0	0	0	0	0	0	0	0
EX00020	0	0	0	0	0	0	0	0	0	0	0	0	0	0	0	0	0	0	0	0	0	0	0	0
EXC0050	-5.36893	-5.38643	-5.24694	-5.48427	-5.06512	-5.43176	-5.30909	-5.08312	-5.42415	-4.94709	-5.49451	-5.03722	-5.50303	-5.10703	-5.41448	-5.14478	-5.37564	-5.20574	-5.35723	-5.36156	-5.37353	-5.36594	-5.39225	-5.31811
3HPCOAHYD_m	0.0496862	0.166743	0	0.171172	0	0	0.0206383	0	0	0.498459	0	0.159396	0	0.442551	0	0.518378	0.0168502	0.52452	0.159704	0	0	0.540661	0.0270465	0.391222
3HPCOAHYD_n	0	0	0	0	0	0	0	0	0	0	0	0	0	0	0	0	0	0	0	0	0	0	0	0
3HPPD_c	0	0	0	0	0	0	0	0	0	0	0	0	0	0	0	0	0	0	0	0	0	0	0	0
APAT2_m	-0.0496862	-0.166743	0	-0.171172	0	0	-0.0206383	0	0	-0.498459	0	-0.159396	0	-0.442551	0	-0.518378	-0.0168502	-0.52452	-0.159704	0	0	-0.540661	-0.0270465	-0.391222
PROPCOASYN_RXN_c	0	0	0	0	0	0	0	0	0	0	0	0	0	0	0	0	0	0	0	0	0	0	0	0
PROPCOASYN_RXN_m	-0.0496862	0	0	0	0	0	0	1.12603	0	0	0	0	0	0	0	0	-0.0168502	0	-0.159704	0	0	0	-0.0270465	0
PROPCOASYN_RXN_n	0	0	0	0	0	0	0	0	0	0	0	0	0	0	0	0	0	0	0	0	0	0	0	0
PRPNCOAHYD_c	0	0	0	0	0	0	0	0	0	0	0	0	0	0	0	0	0	0	0	0	0	0	0	0
PRPNCOAHYD_m	0.0496862	0.166743	0	0.171172	0	0	0.0206383	0	0	0.498459	0	0.159396	0	0.442551	0	0.518378	0.0168502	0.52452	0.159704	0	0	0.540661	0.0270465	0.391222
RC00489	0	0	0	0	0	0	0	3.17594	0	2.10803	0	1.79753	0	0	0	0	0	0	0	0	0	0	0	0
RM00489	0	1.50705	0.346058	2.16452	0	2.50693	1.54047	0	0.814016	0.256695	0.318579	0	0.116735	0.197685	0.352451	0.445926	0	0.183553	0	1.45831	0.392465	1.72248	0	1.17738
RM01608	0.0496862	0.166743	0	0.171172	0	0	0.0206383	0	0	0.498459	0	0.159396	0	0.442551	0	0.518378	0.0168502	0.52452	0.159704	0	0	0.540661	0.0270465	0.391222
RXN_6461_c	0	0	0	0	0	0	0	0	0	0	0	0	0	0	0	0	0	0	0	0	0	0	0	0
RXN_6462_c	0	0	0	0	0	0	0	0	0	0	0	0	0	0	0	0	0	0	0	0	0	0	0	0
RXN_6464_c	0	0	0	0	0	0	0	0	0	0	0	0	0	0	0	0	0	0	0	0	0	0	0	0
RXN909_20_c	0	0	0	0	0	0	0	0	0	0	0	0	0	0	0	0	0	0	0	0	0	0	0	0
RXN909_20_n	0	0	0	0	0	0	0	0	0	0	0	0	0	0	0	0	0	0	0	0	0	0	0	0
Biomass2	0	0.00679786	0	0	0	0	0	0	0	0	0	0	0	0	0	0	0.0447844	0	0	0	0.0447669	0.00677199	0	0.00671164
BIO0001	5.28357	5.30079	5.16352	5.39707	4.98459	5.3454	5.22468	5.0023	5.33791	4.86843	5.40715	4.95713	5.41553	5.02583	5.32839	5.06298	5.29017	5.12297	5.27205	5.27631	5.2881	5.28062	5.30652	5.23356
BIO0002	18.467	18.5272	18.0474	18.8638	17.4221	18.6831	18.2612	17.484	18.657	17.0161	18.899	17.3261	18.9283	17.5662	18.6237	17.696	18.4901	17.9057	18.4268	18.4417	18.4829	18.4567	18.5472	18.2922
BIO0005	0.538456	-3.27e-13	0.526222	8.51e-12	0.507987	2.25e-05	-1.17e-06	7.68e-06	0.543995	1.15e-13	0.551051	0	0.551905	-3.9e-06	0.543025	0	0.539129	0	0.537283	2.24e-05	0.538918	-2.54e-13	0.540795	-3.23e-12
BIO0006	-1.91e-06	0	-7.64e-05	0	-1.8e-06	-4.81e-05	4.16e-12	-1.64e-05	-1.68e-05	0	-4.59e-05	0	-1.96e-06	0	-1.75e-05	0	-1.91e-06	0	-1.91e-06	-4.78e-05	-7.6e-05	0	-1.92e-06	0
BIO0007	0.115969	0.116347	0.113334	0.11846	0.109407	0.117326	0.114676	0.109795	0.117162	0.106857	0.118681	0.108804	0.118865	0.110312	0.116953	0.111127	0.116114	0.112444	0.115716	0.11581	0.116068	0.115904	0.116473	0.114871
BIO0008	0.596112	0.598055	0.582568	0.608918	0.56238	0.603088	0.589468	0.564378	0.602243	0.549275	0.610055	0.559282	0.611001	0.567033	0.60117	0.571224	0.596857	0.577993	0.594813	0.595293	0.596623	0.59578	0.598701	0.59047
BIO0009	0.268861	0.269738	0.262753	0.274637	0.253648	0.272008	0.265865	0.254549	0.271627	0.247737	0.27515	0.25225	0.275577	0.255746	0.271143	0.257636	0.269197	0.260689	0.268276	0.268492	0.269092	0.268712	0.270029	0.266317
BIO0010	4.58385	4.5988	4.4797	4.68233	4.32447	4.6375	4.53277	4.33984	4.631	4.2237	4.69107	4.30065	4.69834	4.36025	4.62275	4.39248	4.58958	4.44452	4.57387	4.57756	4.58779	4.5813	4.60377	4.54047
BIO0011	0	0	0	0	0	0	0	0	0	0	0	0	0	0	0	0	0	0	0	0	0	0	0	0
BIO0012	0	-0.270106	0	-0.275012	0	-0.272368	-0.266228	-0.254892	0	-0.248075	0	-0.252594	0	-0.256097	0	-0.257988	0	-0.261045	0	-0.268847	0	-0.269078	0	-0.26668
BIO0013	0	-0.270106	0	-0.275012	0	-0.272368	-0.266228	-0.254892	0	-0.248075	0	-0.252594	0	-0.256097	0	-0.257988	0	-0.261045	0	-0.268847	0	-0.269078	0	-0.26668
BIO0014	0.115969	0.116347	0.113334	0.11846	0.109407	0.117326	0.114676	0.109795	0.117162	0.106857	0.118681	0.108804	0.118865	0.110312	0.116953	0.111127	0.116114	0.112444	0.115716	0.11581	0.116068	0.115904	0.116473	0.114871
BIO0015	4.58e-05	4.6e-05	4.48e-05	4.68e-05	4.32e-05	4.64e-05	4.53e-05	4.34e-05	4.63e-05	4.22e-05	4.69e-05	4.3e-05	4.7e-05	4.36e-05	4.62e-05	4.39e-05	4.59e-05	4.44e-05	4.57e-05	4.58e-05	4.59e-05	4.58e-05	4.6e-05	4.54e-05
BIO0099	0.865537	0.868359	0.845871	0.884131	0.81656	0.875666	0.855891	0.819461	0.87444	0.797531	0.885782	0.812061	0.887155	0.823315	0.872881	0.829401	0.866619	0.839229	0.863651	0.864349	0.866279	0.865055	0.869297	0.857345
BIO0100	4.58385	4.5988	4.4797	4.68233	4.32447	4.6375	4.53277	4.33984	4.631	4.2237	4.69107	4.30065	4.69834	4.36025	4.62275	4.39248	4.58958	4.44452	4.57387	4.57756	4.58779	4.5813	4.60377	4.54047
BIO0101	0	0	0	0	0	0	0	0	0	0	0	0	0	0	0	0	0	0	0	0	0	0	0	0
BIO0102	0	0	0	0	0	0	0	0	0	0	0	0	0	0	0	0	0	0	0	0	0	0	0	0
BIO0103	0	0	0	0	0	0	0	0	0	0	0	0	0	0	0	0	0	0	0	0	0	0	0	0
deoxynucbiomass_m	0.865537	0.868359	0.845871	0.884131	0.81656	0.875666	0.855891	0.819461	0.87444	0.797531	0.885782	0.812061	0.887155	0.823315	0.872881	0.829401	0.866619	0.839229	0.863651	0.864349	0.866279	0.865055	0.869297	0.857345
deoxynucbiomass_n	0.865537	0.868359	0.845871	0.884131	0.81656	0.875666	0.855891	0.819461	0.87444	0.797531	0.885782	0.812061	0.887155	0.823315	0.872881	0.829401	0.866619	0.839229	0.863651	0.864349	0.866279	0.865055	0.869297	0.857345
nucbiomass_m	0.865537	0.868359	0.845871	0.884131	0.81656	0.875666	0.855891	0.819461	0.87444	0.797531	0.885782	0.812061	0.887155	0.823315	0.872881	0.829401	0.866619	0.839229	0.863651	0.864349	0.866279	0.865055	0.869297	0.857345
nucbiomass_n	0.865537	0.868359	0.845871	0.884131	0.81656	0.875666	0.855891	0.819461	0.87444	0.797531	0.885782	0.812061	0.887155	0.823315	0.872881	0.829401	0.866619	0.839229	0.863651	0.864349	0.866279	0.865055	0.869297	0.857345
RC02222	4.65387	5.22364	4.42608	4.84364	7.09322	7.17435	5.23605	5.59022	5.1771	4.40972	5.00879	4.78433	4.53512	4.6883	4.75261	5.00537	4.67962	5.26436	4.71769	6.91295	4.80778	5.83689	4.72526	4.55274
RC03814	0.0462165	0	0.0187555	7.3e-13	0.0436013	0	-4.18e-08	0	0.0466855	0	0.0383071	0	0.038381	-1.39e-07	0.0193604	0	0.0374926	0	0.0191572	0	0.0192082	0	0.0192824	0
RC07933	0	0	0.0263788	0	0	0	-5.88e-08	0	0	0	0.00897151	0	0.00898979	-1.96e-07	0.0272415	0	0.00878168	0	0.0269586	0	0.027016	0	0.0271348	-2.77e-13
RC08177	4.4999	5.13205	4.27565	4.79166	6.69234	7.12287	5.18574	5.54205	5.02155	4.29092	4.85124	4.68008	4.3773	4.6399	4.59734	4.83376	4.41717	5.21502	4.43921	6.86214	4.65371	5.72584	4.462	4.46962
RC08183	0	0	0	0	0	3.89e-06	0	1.33e-06	0	0	0	0	0	0	0	0	0	0	0	3.87e-06	0	0	0	0
RCC0061	4.56516	5.1726	4.3394	4.79166	7.00953	7.12287	5.18574	5.54205	5.08748	4.36284	4.91801	4.73659	4.4442	4.6399	4.66316	4.95661	4.48251	5.21502	4.52126	6.86214	4.71899	5.78603	4.52755	4.50234
RCC0062	0	0	0.0263788	0	0	0	-5.88e-08	0	0	0	0.00897151	0	0.00898979	-1.96e-07	0.0272415	0	0.00878168	0	0.0269586	0	0.027016	0	0.0271348	-2.77e-13
RCC0063	0	0	0.0263788	0	0	0	-5.88e-08	0	0	0	0.00897151	0	0.00898979	-1.96e-07	0.0272415	0	0.00878168	0	0.0269586	0	0.027016	0	0.0271348	-2.77e-13
RCC0064	0.0462165	0	0.0187555	7.3e-13	0.0436013	0	-4.18e-08	0	0.0466855	0	0.0383071	0	0.038381	-1.39e-07	0.0193604	0	0.0374926	0	0.0191572	0	0.0192082	0	0.0192824	0
RCC0065	0.0229243	0	0.00456927	5.01e-13	0.00441284	2.82e-06	-1.02e-08	9.61e-07	0.00472524	0	0.023449	0	0.0234968	-3.39e-08	0.00471679	0	0.0229529	0	0.00466733	2.8e-06	0.00467958	0	0.00469784	0
RCC0066	0.00877072	0	0	0	0.0254887	0	0	0	0.0272904	0	0	0	0	0	0	0	0	0	0	0	0	0	0	0
RCC0067	0	0	0.0178147	-1.39e-13	0.0172142	4.4e-06	-3.97e-08	1.5e-06	0.018431	0	0	0	0	-1.32e-07	0.0183979	0	0	0	0.018207	4.37e-06	0.0182451	0	0.018326	-2.24e-13
RCC0068	0.0182468	0	0	4.27e-13	0	0	0	0	0	0	0.0186633	0	0.0187025	0	0	0	0.0182696	0	0	0	0	0	0	0
RCC0069	0.108149	0	0.105678	1.71e-12	0.102029	0	0	4.32e-08	0.109258	0	0.11067	0	0.11085	0	0.109063	0	0	0	0	1.26e-07	0.108228	0	0	0
RCC0070	0.0920434	0	0.0899393	1.45e-12	0.086835	0	-2e-07	0	0.0929876	0	0.0941888	0	0.0943423	-6.67e-07	0.0928217	0	0.0921584	0	0.0918428	0	0.0921097	0	0.0924432	-5.51e-13
RXN909_39_c	0	0	0	0	0	0	0	0	0	0	0	0	0	0	0	0	0	0	0	0	0	0	0	0
BFAS01_c	0	0	0	0	0	0	0	0	0	0	0	0	0	0	0	0	0	0	0	0	0	0	0	0
BFAS01_m	0	0	0	0	0	0	0	0	0	0	0	0	0	0	0	0	0	0	0	0	0	0	0	0
BFAS02_c	0	0	0	0	0	0	0	0	0	0	0	0	0	0	0	0	0	0	0	0	0	0	0	0
BFAS02_m	0	0	0	0	0	0	0	0	0	0	0	0	0	0	0	0	0	0	0	0	0	0	0	0
BFAS03_c	0	0	0	0	0	0	0	0	0	0	0	0	0	0	0	0	0	0	0	0	0	0	0	0
BFAS03_m	0	0	0	0	0	0	0	0	0	0	0	0	0	0	0	0	0	0	0	0	0	0	0	0
BFAS04_c	0	0	0	0	0	0	0	0	0	0	0	0	0	0	0	0	0	0	0	0	0	0	0	0
BFAS04_m	0	0	0	0	0	0	0	0	0	0	0	0	0	0	0	0	0	0	0	0	0	0	0	0
BFAS05_c	0	0	0	0	0	0	0	0	0	0	0	0	0	0	0	0	0	0	0	0	0	0	0	0
BFAS05_m	0	0	0	0	0	0	0	0	0	0	0	0	0	0	0	0	0	0	0	0	0	0	0	0
BFAS06_c	0	0	0	0	0	0	0	0	0	0	0	0	0	0	0	0	0	0	0	0	0	0	0	0
BFAS06_m	0	0	0	0	0	0	0	0	0	0	0	0	0	0	0	0	0	0	0	0	0	0	0	0
BFAS07_c	0	0	0	0	0	0	0	0	0	0	0	0	0	0	0	0	0	0	0	0	0	0	0	0
BFAS07_m	0	0	0	0	0	0	0	0	0	0	0	0	0	0	0	0	0	0	0	0	0	0	0	0
BFAS08_c	0	0	0	0	0	0	0	0	0	0	0	0	0	0	0	0	0	0	0	0	0	0	0	0
BFAS08_m	0	0	0	0	0	0	0	0	0	0	0	0	0	0	0	0	0	0	0	0	0	0	0	0
BFAS09_c	0	0	0	0	0	0	0	0	0	0	0	0	0	0	0	0	0	0	0	0	0	0	0	0
BFAS09_m	0	0	0	0	0	0	0	0	0	0	0	0	0	0	0	0	0	0	0	0	0	0	0	0
RC08198	0	0	0	0	0	0	0	0	0	0	0	0	0	0	0	0	0	0	0	0	0	0	0	0
RCC0134	0	0	0	0	0	0	0	0	0	0	0	0	0	0	0	0	0	0	0	0	0	0	0	0
RM03225	0	0	0	0	0	0	0	0	0	0	0	0	0	0	0	0	0	0	0	0	0	0	0	0
RM03534	0	0	0	0	0	0	0	0	0	0	0	0	0	0	0	0	0	0	0	0	0	0	0	0
RC04313	0	0	0	0	0	0	0	0	0	0	0	0	0	0	0	0	0	0	0	0	0	0	0	0
RCC0159	0	0	0	0	0	0	0	0	0	0	0	0	0	0	0	0	0	0	0	0	0	0	0	0
RCC0177	0	0	0	0	0	0	0	0	0	0	0	0	0	0	0	0	0	0	0	0	0	0	0	0
RM03451	0	0	0	0	0	0	0	0	0	0	0	0	0	0	0	0	0	0	0	0	0	0	0	0
RCC0058	0	0	0	0	0	0	0	0	0	0	0	0	0	0	0	0	0	0	0	0	0	0	0	0
RCC0087	0	0	0	0	0	0	0	0	0	0	0	0	0	0	0	0	0	0	0	0	0	0	0	0
RCC0099	0	0	0	0	0	0	0	0	0	0	0	0	0	0	0	0	0	0	0	0	0	0	0	0
RCC0108	0	0	0	0	0	4.35e-06	0	1.48e-06	0	0	0	0	0	0	0	0	0	0	0	4.33e-06	0	0	0	0
RCC0109	0	0	0	0	0	0	0	0	0	0	0	0	0	0	0	0	0	0	0	0	0	0	0	-6.48e-13
RCC0110	0	0.0405492	0	0	0	0	0	0	0	0.0719149	0	0.0565097	0	0	0	0.122855	0	0	0.0169268	0	0	0.0601974	0	0.0327213
RCC0111	0	0	0	0	0	0	0	0	0	0	0	0	0	0	0	0	0	0	0	0	0	0	0	0
RCC0112	0	0	0	0	0	1.49e-05	0	5.07e-06	0	0	0	0	0	0	0	0	0	0	0	1.48e-05	0	0	0	0
RCC0113	0	0	0	0	0	0	0	0	0	0	0	0	0	0	0	0	0	0	0	0	0	0	0	0
RCC0114	0	0	0	0	0	0	0	0	0	0	0	0	0	0	0	0	0	0	0	0	0	0	0	0
RCC0115	0	0	0	0	0	0	0	0	0	0	0	0	0	0	0	0	0	0	0	0	0	0	0	0
RCC0116	0	0	0	0	0	0	0	0	0	0	0	0	0	0	0	0	0	0	0	0	0	0	0	0
RCC0117	0	0	0	0	0	-1.27e-07	0	0	0	0	0	0	0	0	0	0	0	0	0	0	0	0	0	6.48e-13
RCC0118	0	1.16e-13	7.45667	0	0	4.74523	0	1.35794	1.48656	0	4.39857	0	0	0	1.56074	0	0	0	0	3.93876	7.405	0	0	0
RCC0119	0	0	0	0	0	0	0	0	0	0	0	0	0	1.38e-06	0	0	0	0	0	0.840266	0	0	0	0
RCC0120	0	0	0	0	0	0.0597764	0	0.281501	0	0	0	0	0	0	0	0	0	0	0	0	0	0	0	0
RCC0121	0	0	0	0	0	0	0	0	0	0	0	0	0	0	0	0	0	0	0	0	0	0	0	0
RCC0122	0	0	0	0	0	0	0	0	0	0	0	0	0	0	0	0	0	0	0	0	0	0	0	0
RCC0123	0	0	0	0	0	0	0	0	0	0	0	0	0	0	0	0	0	0	0	0	0	0	0	0
RMC0058	0	0	0	0	0	0	0	0	0	0	0	0	0	0	0	0	0	0	0	0	0	0	0	0
RMC0087	0	0	0	0	0	0	0	0	0	0	0	0	0	0	0	0	0	0	0	0	0	0	0	0
RMC0099	0	0	0	0	0	0	0	0	0	0	0	0	0	0	0	0	0	0	0	0	0	0	0	0
RMC0108	0	0	0	0	0	4.35e-06	0	1.48e-06	0	0	0	0	0	0	0	0	0	0	0	4.33e-06	0	0	0	0
RMC0109	0	0	0	0	0	0	0	0	0	0	0	0	0	0	0	0	0	0	0	0	0	0	0	-6.48e-13
RMC0110	0	0.0405492	0	0	0	0	0	0	0	0.0719149	0	0.0565097	0	0	0	0.122855	0	0	0.0169268	0	0	0.0601974	0	0.0327213
RMC0111	0	0	0	0	0	0	0	0	0	0	0	0	0	0	0	0	0	0	0	0	0	0	0	0
RMC0112	0	0	0	0	0	1.49e-05	0	5.07e-06	0	0	0	0	0	0	0	0	0	0	0	1.48e-05	0	0	0	0
RMC0113	0	0	0	0	0	0	0	0	0	0	0	0	0	0	0	0	0	0	0	0	0	0	0	0
RMC0114	0	0	0	0	0	0	0	0	0	0	0	0	0	0	0	0	0	0	0	0	0	0	0	0
RMC0115	0	0	0	0	0	0	0	0	0	0	0	0	0	0	0	0	0	0	0	0	0	0	0	0
RMC0116	0	0	0	0	0	0	0	0	0	0	0	0	0	0	0	0	0	0	0	0	0	0	0	0
RMC0117	0	0	0	0	0	-1.27e-07	0	0	0	0	0	0	0	0	0	0	0	0	0	0	0	0	0	6.48e-13
RMC0118	0	0	7.45667	0	0	4.74523	0	1.35794	1.48656	0	4.39857	0	0	0	1.56074	0	0	0	0	3.93876	7.405	0	0	0
RMC0119	0	0	0	0	0	0	0	0	0	0	0	0	0	1.38e-06	0	0	0	0	0	0.840266	0	0	0	0
RMC0120	0	0	0	0	0	0.0597764	0	0.281501	0	0	0	0	0	0	0	0	0	0	0	0	0	0	0	0
RMC0121	0	0	0	0	0	0	0	0	0	0	0	0	0	0	0	0	0	0	0	0	0	0	0	0
RMC0122	0	0	0	0	0	0	0	0	0	0	0	0	0	0	0	0	0	0	0	0	0	0	0	0
RMC0123	0	0	0	0	0	0	0	0	0	0	0	0	0	0	0	0	0	0	0	0	0	0	0	0
TCM5002	0	0	0	0	0	0	0	0	0	0	0	0	0	0	0	0	0	0	0	0	0	0	0	0
TCM5003	0	0	0	0	0	0	0	0	0	0	0	0	0	0	0	0	0	0	0	0	0	0	0	0
TCM5009	0	0	0	0	0	-1.27e-07	0	0	0	0	0	0	0	0	0	0	0	0	0	0	0	0	0	6.48e-13
TCM5010	0	0	7.45667	0	0	4.74523	0	1.35794	1.48656	0	4.39857	0	0	0	1.56074	0	0	0	0	3.93876	7.405	0	0	0
TCM5011	0	0	0	0	0	0	0	0	0	0	0	0	0	1.38e-06	0	0	0	0	0	0.840266	0	0	0	0
TCM5012	0	0	0	0	0	0.0597764	0	0.281501	0	0	0	0	0	0	0	0	0	0	0	0	0	0	0	0
TCM5013	0	0	0	0	0	0	0	0	0	0	0	0	0	0	0	0	0	0	0	0	0	0	0	0
TCM5014	0	0	0	0	0	0	0	0	0	0	0	0	0	0	0	0	0	0	0	0	0	0	0	0
TCM5015	0	0	0	0	0	0	0	0	0	0	0	0	0	0	0	0	0	0	0	0	0	0	0	0
TCM5029	0	0	0	0	0	0	0	0	0	0	0	0	0	0	0	0	0	0	0	0	0	0	0	0
TCM5048	0	0	0	0	0	0	0	0	0	0	0	0	0	0	0	0	0	0	0	0	0	0	0	0
TCM5049	0	0	0	0	0	0	0	0	0	0	0	0	0	0	0	0	0	0	0	0	0	0	0	0
TCM5050	0	0	0	0	0	0	0	0	0	0	0	0	0	0	0	0	0	0	0	0	0	0	0	0
TCM5051	0	0	0	0	0	0	0	0	0	0	0	0	0	0	0	0	0	0	0	0	0	0	0	0
TCM5052	0	0	0	0	0	0	0	0	0	0	0	0	0	0	0	0	0	0	0	0	0	0	0	0
TCM5053	0	0.0405492	0	0	0	0	0	0	0	0.0719149	0	0.0565097	0	0	0	0.122855	0	0	0.0169268	0	0	0.0601974	0	0.0327213
TCM5054	0	0	0	0	0	0	0	0	0	0	0	0	0	0	0	0	0	0	0	0	0	0	0	-6.48e-13
TCM5055	0	0	0	0	0	0	0	0	0	0	0	0	0	0	0	0	0	0	0	0	0	0	0	0
TCM5056	0	0	0	0	0	1.49e-05	0	5.07e-06	0	0	0	0	0	0	0	0	0	0	0	1.48e-05	0	0	0	0
TCM5057	0	0	0	0	0	4.35e-06	0	1.48e-06	0	0	0	0	0	0	0	0	0	0	0	4.33e-06	0	0	0	0
3_2_1_14_RXN_c	0	0	0	0	0	0	0	0	0	0	0	0	0	0	0	0	0	0	0	0	0	0	0	0
RXN_12623_c	0	0	0	0	0	0	0	0	0	0	0	0	0	0	0	0	0	0	0	0	0	0	0	0
RXN_12624_c	0	0	0	0	0	0	0	0	0	0	0	0	0	0	0	0	0	0	0	0	0	0	0	0
RXN_12625_c	0	0	0	0	0	0	0	0	0	0	0	0	0	0	0	0	0	0	0	0	0	0	0	0
RXN_12626_c	0	0	0	0	0	0	0	0	0	0	0	0	0	0	0	0	0	0	0	0	0	0	0	0
RXN909_278_c	0	0	0	0	0	0	0	0	0	0	0	0	0	0	0	0	0	0	0	0	0	0	0	0
2_4_1_174_RXN_c	0	0	0	0	0	0	0	0	0	0	0	0	0	0	0	0	0	0	0	0	0	0	0	0
2_4_1_175_RXN_c	0	0	0	0	0	0	0	0	0	0	0	0	0	0	0	0	0	0	0	0	0	0	0	0
RXN909_336_c	0	0	0	0	0	0	0	0	0	0	0	0	0	0	0	0	0	0	0	0	0	0	0	0
RXN909_339_c	0	0	0	0	0	0	0	0	0	0	0	0	0	0	0	0	0	0	0	0	0	0	0	0
RXN909_340_c	0	0	0	0	0	0	0	0	0	0	0	0	0	0	0	0	0	0	0	0	0	0	0	0
GLCAASE4_c	0	0	0	0	0	0	0	0	0	0	0	0	0	0	0	0	0	0	0	0	0	0	0	0
RXN909_270_c	0	0	0	0	0	0	0	0	0	0	0	0	0	0	0	0	0	0	0	0	0	0	0	0
RXN909_271_c	0	0	0	0	0	0	0	0	0	0	0	0	0	0	0	0	0	0	0	0	0	0	0	0
CBIAT_c	0	0	0	0	0	0	0	0	0	0	0	0	0	0	0	0	0	0	0	0	0	0	0	0
DPCOAK_c	0	0	0	0	0	0	0	0	0	0	0	0	0	0	0	0	0	0	0	0	0	0	0	0
PNTK_c	0	0	0	0	0	0	0	0	0	0	0	0	0	0	0	0	0	0	0	0	0	0	0	0
PPCDC_c	0	0	0	0	0	0	0	0	0	0	0	0	0	0	0	0	0	0	0	0	0	0	0	0
PPNCL2_c	0	0	0	0	0	0	0	0	0	0	0	0	0	0	0	0	0	0	0	0	0	0	0	0
PTPAT_c	0	0	0	0	0	0	0	0	0	0	0	0	0	0	0	0	0	0	0	0	0	0	0	0
RC03219	0.205203	0.205872	0.20054	0.209611	0.193591	0.207604	0.202916	0.194279	0.207314	0.18908	0.210003	0.192525	0.210328	0.195193	0.206944	0.196636	0.205459	0.198966	0.204756	0.204921	0.205379	0.205089	0.206094	0.203261
RCC0170	2.84692	2.8562	2.78223	2.90808	2.68582	2.88023	2.81519	2.69536	2.8762	2.62323	2.91351	2.67102	2.91802	2.70804	2.87107	2.72806	2.85047	2.76038	2.84071	2.84301	2.84936	2.84533	2.85928	2.81997
RCC0171	2.84692	2.8562	2.78223	2.90808	2.68582	2.88023	2.81519	2.69536	2.8762	2.62323	2.91351	2.67102	2.91802	2.70804	2.87107	2.72806	2.85047	2.76038	2.84071	2.84301	2.84936	2.84533	2.85928	2.81997
RCC0172	2.84692	2.8562	2.78223	2.90808	2.68582	2.88023	2.81519	2.69536	2.8762	2.62323	2.91351	2.67102	2.91802	2.70804	2.87107	2.72806	2.85047	2.76038	2.84071	2.84301	2.84936	2.84533	2.85928	2.81997
RCC0173	0.948973	0.952066	0.927411	0.969359	0.895274	0.960078	0.938396	0.898455	0.958733	0.874411	0.971169	0.890341	0.972674	0.90268	0.957024	0.909353	0.950158	0.920128	0.946905	0.947669	0.949786	0.948443	0.953095	0.939991
RCC0174	0.948973	0.952066	0.927411	0.969359	0.895274	0.960078	0.938396	0.898455	0.958733	0.874411	0.971169	0.890341	0.972674	0.90268	0.957024	0.909353	0.950158	0.920128	0.946905	0.947669	0.949786	0.948443	0.953095	0.939991
RCC0175	0.000882544	0.000885421	0.000862492	0.000901504	0.000832605	0.000892872	0.000872708	0.000835563	0.000891622	0.000813202	0.000903187	0.000828017	0.000904587	0.000839493	0.000890032	0.000845698	0.000883647	0.000855719	0.000880621	0.000881333	0.000883301	0.000882052	0.000886378	0.000874191
RCC0176	0.948973	0.952066	0.927411	0.969359	0.895274	0.960078	0.938396	0.898455	0.958733	0.874411	0.971169	0.890341	0.972674	0.90268	0.957024	0.909353	0.950158	0.920128	0.946905	0.947669	0.949786	0.948443	0.953095	0.939991
RXN909_289_c	0	0	0	0	0	0	0	0	0	0	0	0	0	0	0	0	0	0	0	0	0	0	0	0
RXN909_289_m	0	0	0	0	0	0	0	0	0	0	0	0	0	0	0	0	0	0	0	0	0	0	0	0
RXN909_290_c	0	0	0	0	0	0	0	0	0	0	0	0	0	0	0	0	0	0	0	0	0	0	0	0
RXN909_290_m	0	0	0	0	0	0	0	0	0	0	0	0	0	0	0	0	0	0	0	0	0	0	0	0
RXN909_294_c	0	0	0	0	0	0	0	0	0	0	0	0	0	0	0	0	0	0	0	0	0	0	0	0
RXN909_294_m	0	0	0	0	0	0	0	0	0	0	0	0	0	0	0	0	0	0	0	0	0	0	0	0
RXN909_295_c	0	0	0	0	0	0	0	0	0	0	0	0	0	0	0	0	0	0	0	0	0	0	0	0
RXN909_296_c	0	0	0	0	0	0	0	0	0	0	0	0	0	0	0	0	0	0	0	0	0	0	0	0
RXN909_297_c	0	0	0	0	0	0	0	0	0	0	0	0	0	0	0	0	0	0	0	0	0	0	0	0
RXN909_298_c	0	0	0	0	0	0	0	0	0	0	0	0	0	0	0	0	0	0	0	0	0	0	0	0
RXN909_299_c	0	0	0	0	0	0	0	0	0	0	0	0	0	0	0	0	0	0	0	0	0	0	0	0
RXN909_300_c	0	0	0	0	0	0	0	0	0	0	0	0	0	0	0	0	0	0	0	0	0	0	0	0
RXN909_301_c	0	0	0	0	0	0	0	0	0	0	0	0	0	0	0	0	0	0	0	0	0	0	0	0
RXN909_302_c	0	0	0	0	0	0	0	0	0	0	0	0	0	0	0	0	0	0	0	0	0	0	0	0
RXN909_303_c	0	0	0	0	0	0	0	0	0	0	0	0	0	0	0	0	0	0	0	0	0	0	0	0
RXN909_303_m	0	0	0	0	0	0	0	0	0	0	0	0	0	0	0	0	0	0	0	0	0	0	0	0
RXN909_304_c	0	0	0	0	0	0	0	0	0	0	0	0	0	0	0	0	0	0	0	0	0	0	0	0
RXN909_304_m	0	0	0	0	0	0	0	0	0	0	0	0	0	0	0	0	0	0	0	0	0	0	0	0
RXN909_305_c	0	0	0	0	0	0	0	0	0	0	0	0	0	0	0	0	0	0	0	0	0	0	0	0
RXN909_306_c	0	0	0	0	0	0	0	0	0	0	0	0	0	0	0	0	0	0	0	0	0	0	0	0
RXN909_307_c	0	0	0	0	0	0	0	0	0	0	0	0	0	0	0	0	0	0	0	0	0	0	0	0
RXN909_307_m	0	0	0	0	0	0	0	0	0	0	0	0	0	0	0	0	0	0	0	0	0	0	0	0
RXN909_308_c	0	0	0	0	0	0	0	0	0	0	0	0	0	0	0	0	0	0	0	0	0	0	0	0
RXN909_311_c	0	0	0	0	0	0	0	0	0	0	0	0	0	0	0	0	0	0	0	0	0	0	0	0
RXN909_312_c	0	0	0	0	0	0	0	0	0	0	0	0	0	0	0	0	0	0	0	0	0	0	0	0
DMN0009	0	0	0	0	0	0	0	0	0	0	0	0	0	0	0	0	0	0	0	0	0	0	0	0
RC01410	0	-0.357716	0	-0.514754	0	0	0	0	0	-0.0302702	0	0	0	0	0	0	0	0	0	0	0	-0.322404	0	0
RC03542	0	-0.357716	0	-0.514754	0	0	0	0	0	-0.0302702	0	0	0	0	0	0	0	0	0	0	0	-0.322404	0	0
RC03970	0	0	0	0	0	0	0	0	0	0	0	0	0	0	0	0	0	0	0	0	0	0	0	0
RM03524	0	0	0	0	0	0	0	0	0	0	0	0	0	0	0	0	0	0	0	0	0	0	0	0
TCE5007	0	0	0	0	0	0	0	0	0	0	0	0	0	0	0	0	0	0	0	0	0	0	0	0
TCM5007	0	0	0	0	0	0	0	0	0	0	0	0	0	0	0	0	0	0	0	0	0	0	0	0
3_1_3_77_RXN_c	0	0	0	0	0	0	0	0	0	0	0	0	0	0	0	0	0	0	0	0	0	0	0	0
3SALATAi_c	0	0	0	0	0	0	0	0	0	0	0	0	0	0	0	0	0	0	0	0	0	0	0	0
3SALATAi_m	0.193021	0	0.164357	0	0.158662	0.170146	0.176623	0.159225	0.169908	0.321793	0.172112	0.168994	0.172379	0.311809	0.169605	0.350392	0.176813	0.354544	0.247663	0.167947	0.168322	0.204252	0.182432	0.362197
3SPYRSP_c	0	0	0	0	0	0	0	0	0	0	0	0	0	0	0	0	0	0	0	0	0	0	0	0
3SPYRSP_m	0.193021	0	0.164357	0	0.158662	0.170146	0.176623	0.159225	0.169908	0.321793	0.172112	0.168994	0.172379	0.311809	0.169605	0.350392	0.176813	0.354544	0.247663	0.167947	0.168322	0.204252	0.182432	0.362197
4_2_1_109_RXN_c	0	0	0	0	0	0	0	0	0	0	0	0	0	0	0	0	0	0	0	0	0	0	0	0
AHC_c	0	0	0	0	0	0	0	0	0	0	0	0	0	0	0	0	0	0	0	0	0	0	0	0
CYSDS_c	0.000107379	5.39e-05	5.25e-05	5.48e-05	0.000101302	5.15e-05	5.31e-05	4.82e-05	5.42e-05	4.95e-05	5.49e-05	5.04e-05	5.22e-05	5.11e-05	5.41e-05	5.14e-05	0.000107513	5.21e-05	0.000107145	5.09e-05	5.1e-05	5.37e-05	0.000107845	5.32e-05
CYSO_c	0.193021	0	0.164357	0	0.158662	0.170146	0.176623	0.159225	0.169908	0.321793	0.172112	0.168994	0.172379	0.311809	0.169605	0.350392	0.176813	0.354544	0.247663	0.167947	0.168322	0.204252	0.182432	0.362197
CYSS_c	0.000107379	5.39e-05	5.25e-05	5.48e-05	0.000101302	5.15e-05	5.31e-05	4.82e-05	5.42e-05	4.95e-05	5.49e-05	5.04e-05	5.22e-05	5.11e-05	5.41e-05	5.14e-05	0.000107513	5.21e-05	0.000107145	5.09e-05	5.1e-05	5.37e-05	0.000107845	5.32e-05
CYSTGL_c	0.0496862	0.0202636	0	0.171172	0	0	0.0206383	0	0	0.363928	0	0.0224138	0	0.30367	0	0.37847	0.0168502	0.382955	0.159704	0	0	0.39474	0.0270465	0.391222
CYSTS_c	0.0496862	0.0202636	0	0.171172	0	0	0.0206383	0	0	0.363928	0	0.0224138	0	0.30367	0	0.37847	0.0168502	0.382955	0.159704	0	0	0.39474	0.0270465	0.391222
DMN0034	0	0	0	0	0	0	0	0	0	0	0	0	0	0	0	0	0	0	0	0	0	0	0	0
DMN0035	0	0	0	0	0	0	0	0	0	0	0	0	0	0	0	0	0	0	0	0	0	0	0	0
METAT_c	0	0	0	0	0	0	0	0	0	0	0	0	0	0	0	0	0	0	0	0	0	0	0	0
MHPGLUT_c	0	0	0	0	0	0	0	0	0	0	0	0	0	0	0	0	0	0	0	0	0	0	0	0
MTAP_c	0	0	0	0	0	0	0	0	0	0	0	0	0	0	0	0	0	0	0	0	0	0	0	0
MTRI_c	0	0	0	0	0	0	0	0	0	0	0	0	0	0	0	0	0	0	0	0	0	0	0	0
R146_RXN_c	0	0	0	0	0	0	0	0	0	0	0	0	0	0	0	0	0	0	0	0	0	0	0	0
R147_RXN_c	0	0	0	0	0	0	0	0	0	0	0	0	0	0	0	0	0	0	0	0	0	0	0	0
RC00650	0	0	0	0	0	0	0	0	0	0	0	0	0	0	0	0	0	0	0	0	0	0	0	0
RC00782	0	0	0	0	0	0	0	0	0	0	0	0	0	0	0	0	0	0	0	0	0	0	0	0
RC02869	0	0	0	0	0	0	0	0	0	0	0	0	0	0	0	0	0	0	0	0	0	0	0	0
RC03104	0	0	0	0	0	0	0	0	0	0	0	0	0	0	0	0	0	0	0	0	0	0	0	0
RC03105	0.193021	0.357716	0.164357	0.514754	0.158662	0.170146	0.176623	0.159225	0.169908	0.352063	0.172112	0.168994	0.172379	0.311809	0.169605	0.350392	0.176813	0.354544	0.247663	0.167947	0.168322	0.526656	0.182432	0.362197
RCC0010	0	0	0	0	0	0	0	0	0	0	0	0	0	0	0	0	0	0	0	0	0	0	0	0
RCC0162	0	0	0	0	0	0	0	0	0	0	0	0	0	0	0	0	0	0	0	0	0	0	0	0
RM02433	0	0	0	0	0	0	0	0	0	0	0	0	0	0	0	0	0	0	0	0	0	0	0	0
RM07136	0	0	0	0	0	0	0	0	0	0	0	0	0	0	0	0	0	0	0	0	0	0	0	0
RXN_7605_c	-0.759534	-0.76201	-0.742276	-0.77585	-0.716554	-0.768422	-0.751068	-0.7191	-0.767346	-0.699856	-0.777299	-0.712607	-0.778504	-0.722482	-0.765978	-0.727823	-0.760483	-0.736447	-0.757878	-0.758491	-0.760185	-0.75911	-0.762833	-0.752345
RXN0_2161_m	0	0	0	0	0	0	0	0	0	0	0	0	0	0	0	0	0	0	0	0	0	0	0	0
RXN909_114_c	0.193021	0.357716	0.164357	0.514754	0.158662	0.170146	0.176623	0.159225	0.169908	0.352063	0.172112	0.168994	0.172379	0.311809	0.169605	0.350392	0.176813	0.354544	0.247663	0.167947	0.168322	0.526656	0.182432	0.362197
RXN909_114_m	0	0	0	0	0	0	0	0	0	0	0	0	0	0	0	0	0	0	0	0	0	0	0	0
RXN909_115_c	0	0	0	0	0	0	0	0	0	0	0	0	0	0	0	0	0	0	0	0	0	0	0	0
RXN909_174_c	0	0	0	0	0	0	0	0	0	0	0	0	0	0	0	0	0	0	0	0	0	0	0	0
RXN909_174_m	0	0	0	0	0	0	0	0	0	0	0	0	0	0	0	0	0	0	0	0	0	0	0	0
SERAT_c	0	0	0	0	0	0	0	0	0	0	0	0	0	0	0	0	0	0	0	0	0	0	0	0
TCE5008	5.37e-05	5.39e-05	5.25e-05	5.48e-05	5.07e-05	5.15e-05	5.31e-05	4.82e-05	5.42e-05	4.95e-05	5.49e-05	5.04e-05	5.22e-05	5.11e-05	5.41e-05	5.14e-05	5.38e-05	5.21e-05	5.36e-05	5.09e-05	5.1e-05	5.37e-05	5.39e-05	5.32e-05
RC00631	0	0	0	0	0	0	0	0	0	0	0	0	0	0	0	0	0	0	0	0	0	0	0	0
RCC0140	0	0	0	0	0	0	0	0	0	0	0	0	0	0	0	0	0	0	0	0	0	0	0	0
RCC0141	0	0	0	0	0	0	0	0	0	0	0	0	0	0	0	0	0	0	0	0	0	0	0	0
DMN0082	0	0	0	0	0	0	0	0	0	0	0	0	0	0	0	0	0	0	0	0	0	0	0	0
RXN909_213_c	0	0	0	0	0	0	0	0	0	0	0	0	0	0	0	0	0	0	0	0	0	0	0	0
RXN909_319_c	0	0	0	0	0	0	0	0	0	0	0	0	0	0	0	0	0	0	0	0	0	0	0	0
2_5_1_21_RXN_c	0	0	0	0	0	0	0	0	0	0	0	0	0	0	0	0	0	0	0	0	0	0	0	0
RXN66_281_c	0	0	0	0	0	0	0	0	0	0	0	0	0	0	0	0	0	0	0	0	0	0	0	0
RXN909_31_c	0	0	0	0	0	0	0	0	0	0	0	0	0	0	0	0	0	0	0	0	0	0	0	0
DMN0060	0	0	0	0	0	0	0	0	0	0	0	0	0	0	0	0	0	0	0	0	0	0	0	0
DMN0061	0	0	0	0	0	0	0	0	0	0	0	0	0	0	0	0	0	0	0	0	0	0	0	0
DMN0062	0	0	0	0	0	0	0	0	0	0	0	0	0	0	0	0	0	0	0	0	0	0	0	0
RC03454	0	0	0	0	0	0	0	0	0	0	0	0	0	0	0	0	0	0	0	0	0	0	0	0
RC03455	0	0	0	0	0	0	0	0	0	0	0	0	0	0	0	0	0	0	0	0	0	0	0	0
RC04162	0.115969	0.116347	0.113334	0.11846	0.109407	0.117326	0.114676	0.109795	0.117162	0.106857	0.118681	0.108804	0.118865	0.110312	0.116953	0.111127	0.116114	0.112444	0.115716	0.11581	0.116068	0.115904	0.116473	0.114871
RC04311	0.115969	0.116347	0.113334	0.11846	0.109407	0.117326	0.114676	0.109795	0.117162	0.106857	0.118681	0.108804	0.118865	0.110312	0.116953	0.111127	0.116114	0.112444	0.115716	0.11581	0.116068	0.115904	0.116473	0.114871
RC04321	0	0	0	0	0	0	0	0	0	0	0	0	0	0	0	0	0	0	0	0	0	0	0	0
RC04360	0.115969	0.116347	0.113334	0.11846	0.109407	0.117326	0.114676	0.109795	0.117162	0.106857	0.118681	0.108804	0.118865	0.110312	0.116953	0.111127	0.116114	0.112444	0.115716	0.11581	0.116068	0.115904	0.116473	0.114871
RC04361	0.115969	0.116347	0.113334	0.11846	0.109407	0.117326	0.114676	0.109795	0.117162	0.106857	0.118681	0.108804	0.118865	0.110312	0.116953	0.111127	0.116114	0.112444	0.115716	0.11581	0.116068	0.115904	0.116473	0.114871
RC04571	0.0453749	0.0455228	0.0443439	0.0463496	0.0428073	0.0459058	0.0448691	0.0429594	0.0458416	0.0418097	0.0464362	0.0425714	0.0465081	0.0431614	0.0457598	0.0434804	0.0454315	0.0439956	0.045276	0.0453125	0.0454138	0.0453496	0.045572	0.0449454
RC06364	0.110196	0.110555	0.107692	0.112563	0.10396	0.111486	0.108968	0.10433	0.11133	0.101538	0.112774	0.103388	0.112948	0.104821	0.111131	0.105595	0.110334	0.106847	0.109956	0.110045	0.110291	0.110135	0.110675	0.109153
RC07379	0	0	0	0	0	0	0	0	0	0	0	0	0	0	0	0	0	0	0	0	0	0	0	0
RC07380	0	0	0	0	0	0	0	0	0	0	0	0	0	0	0	0	0	0	0	0	0	0	0	0
RC07384	0	0	0	0	0	0	0	0	0	0	0	0	0	0	0	0	0	0	0	0	0	0	0	0
RC07385	0	0	0	0	0	0	0	0	0	0	0	0	0	0	0	0	0	0	0	0	0	0	0	0
RC07387	0	0	0	0	0	0	0	0	0	0	0	0	0	0	0	0	0	0	0	0	0	0	0	0
RC07389	0.00577275	0.00579157	0.00564158	0.00589676	0.00544609	0.0058403	0.00570841	0.00546544	0.00583213	0.00531918	0.00590777	0.00541609	0.00591693	0.00549114	0.00582173	0.00553173	0.00577996	0.00559728	0.00576017	0.00576482	0.0057777	0.00576953	0.00579782	0.00571811
4ABZ_e	0	0	0	0	0	0	0	0	0	0	0	0	0	0	0	0	0	0	0	0	0	0	0	0
accoatm	-13.3234	-10.3507	-19.9254	-10.5251	-14.7529	-13.2878	-13.0833	-12.6623	-14.5031	-11.9027	-14.6374	-12.8228	-14.1485	-13.0001	-14.3954	-12.5809	-13.8107	-11.9779	-13.8717	-11.9282	-18.3692	-10.3598	-13.7313	-10.4556
Adenosine_Exchange_reactions_e	0	0	0	0	0	0	0	0	0	0	0	0	0	0	0	0	0	0	0	0	0	0	0	0
Ammonia_Exchange_reactions_e	0	0	0	0	0	0	0	0	0	0	0	0	0	0	0	0	0	0	0	0	0	0	0	0
ARACHFATPtc	0	0	0	0	0	0	0	0	0	0	0	0	0	0	0	0	0	0	0	0	0	0	0	0
Arginine_Exchange_reactions_e	0	0	0	0	0	0	0	0	0	0	0	0	0	0	0	0	0	0	0	0	0	0	0	0
biotin_Exchange_reactions_e	0	0	0	0	0	0	0	0	0	0	0	0	0	0	0	0	0	0	0	0	0	0	0	0
Ca2_e	0	0	0	0	0	0	0	0	0	0	0	0	0	0	0	0	0	0	0	0	0	0	0	0
Choline_Exchange_reactions_e	0.00298116	0.00299087	0.00291342	0.0030452	0.00281246	0.00301604	0.00294793	0.00282246	0.00301182	0.00274692	0.00305089	0.00279697	0.00305561	0.00283573	0.00300645	0.00285669	0.00298488	0.00289054	0.00297466	0.00297706	0.00298371	0.00297949	0.00299411	0.00295294
Citrate_Exchange_reactions_e	0	0	0	0	0	0	0	0	0	0	0	0	0	0	0	0	0	0	0	0	0	0	0	0
cl_e	0	0	0	0	0	0	0	0	0	0	0	0	0	0	0	0	0	0	0	0	0	0	0	0
CO2_Exchange_reactions_e	14.7975	7.65769	15.2983	6.52972	16.3137	7.1015	11.8502	7.87002	12.2286	8.6873	13.4022	9.58177	13.5272	9.56473	13.4672	9.4451	14.3046	9.37978	15.2124	8.22267	13.8437	7.32044	15.2268	7.79416
CRNATBtc	0	0	0	0	0	0	0	0	0	0	0	0	0	0	0	0	0	0	0	0	0	0	0	0
cu2_e	0	0	0	0	0	0	0	0	0	0	0	0	0	0	0	0	0	0	0	0	0	0	0	0
CYSSNAT4te	0	0	0	0	0	0	0	0	0	0	0	0	0	0	0	0	0	0	0	0	0	0	0	0
CYTDt2r	0	0	0	0	0	0	0	0	0	0	0	0	0	0	0	0	0	0	0	0	0	0	0	0
cytidine_Exchange_reactions_e	0.418862	2.08587	0.409345	1.72779	0.407457	2.56604	1.56073	0	1.63252	0.389445	1.16382	1.21498	1.18838	0.39843	1.41383	0.401375	0.77117	1.92418	0.709119	2.35457	0.866864	1.69907	0.420682	2.24491
DOPAENT4tc	0	0	0	0	0	0	0	0	0	0	0	0	0	0	0	0	0	0	0	0	0	0	0	0
Ex_C_ala_L_LSQBKT_c_RSQBKT__b	0	0	0	0	0	0	0	0	0	0	0	0	0	0	0	0	0	0	0	0	0	0	0	0
Ex_C_asn_L_LSQBKT_c_RSQBKT__b	0	0	0	0	0	0	0	0	0	0	0	0	0	0	0	0	0	0	0	0	0	0	0	0
Ex_C_asp_L_LSQBKT_c_RSQBKT__b	0	0	0	0	0	0	0	0	0	0	0	0	0	0	0	0	0	0	0	0	0	0	0	0
Ex_C_cys_L_LSQBKT_c_RSQBKT__b	0	0	0	0	0	0	0	0	0	0	0	0	0	0	0	0	0	0	0	0	0	0	0	0
Ex_C_gln_L_LSQBKT_c_RSQBKT__b	0	0	0	0	0	0	0	0	0	0	0	0	0	0	0	0	0	0	0	0	0	0	0	0
Ex_C_glu_L_LSQBKT_c_RSQBKT__b	0	0	0	0	0	0	0	0	0	0	0	0	0	0	0	0	0	0	0	0	0	0	0	0
Ex_C_gly_LSQBKT_c_RSQBKT__b	0	0	0	0	0	0	0	0	0	0	0	0	0	0	0	0	0	0	0	0	0	0	0	0
Ex_C_pro_L_LSQBKT_c_RSQBKT__b	0	0	0	0	0	0	0	0	0	0	0	0	0	0	0	0	0	0	0	0	0	0	0	0
Ex_C_ser_L_LSQBKT_c_RSQBKT__b	0	0	0	0	0	0	0	0	0	0	0	0	0	0	0	0	0	0	0	0	0	0	0	0
Ex_C_tyr_L_LSQBKT_c_RSQBKT__b	0	0	0	0	0	0	0	0	0	0	0	0	0	0	0	0	0	0	0	0	0	0	0	0
Ex_forT_	8.88254	8.58946	9.06013	8.11114	9.32488	8.38857	7.97479	8.02423	8.99678	8.64189	9.15465	9.20678	9.5408	9.65465	9.36994	9.45863	9.30934	9.41301	9.32231	8.79903	9.27757	8.64244	9.053	8.79662
EX_GLC_e	0	0	0	0	0	0	0	0	0	0	0	0	0	0	0	0	0	0	0	0	0	0	0	0
Ex_gthrdT_	0	0	0	0	0	0	0	0	0	0	0	0	0	0	0	0	0	0	0	0	0	0	0	0
EX00012	0	0	0	0	0	0	0	0	0	0	0	0	0	0	0	0	0	0	0	0	0	0	0	0
EX00014	0	0	0	0	0	0	0	0	0	0	0	0	0	0	0	0	0	0	0	0	0	0	0	0
EX00016	0.0148934	0.014942	0.014555	0.0152134	0.0140507	0.0142938	0.0147274	0.0133763	0.0150466	0.0137232	0.0152418	0.0139732	0.0144813	0.0141669	0.0150198	0.0142716	0.014912	0.0144407	0.014861	0.0141091	0.0141406	0.0148851	0.0149581	0.0147524
EX00019	0	0	0	0	0	0	0	0	0	0	0	0	0	0	0	0	0	0	0	0	0	0	0	0
EX00022	0	0	0	0	0	0	0	0	0	0	0	0	0	0	0	0	0	0	0	0	0	0	0	0
EX00026	0	0	0	0	0	0	0	0	0	0	0	0	0	0	0	0	0	0	0	0	0	0	0	0
EX00027	0	0	0	0	0	0	0	0	0	0	0	0	0	0	0	0	0	0	0	0	0	0	0	0
EX00033	0	0	0	0	0	0	0	0	0	0	0	0	0	0	0	0	0	0	0	0	0	0	0	0
EX00041	0	0	0	0	0	0	0	0	0	0	0	0	0	0	0	0	0	0	0	0	0	0	0	0
EX00042	0	0	0	0	0	0	0	0	0	0	0	0	0	0	0	0	0	0	0	0	0	0	0	0
EX00049	0	0	0	0	0	0	0	0	0	0	0	0	0	0	0	0	0	0	0	0	0	0	0	0
EX00054	0	0	0	0	0	0	0	0	0	0	0	0	0	0	0	0	0	0	0	0	0	0	0	0
EX00059	0	0	0	0	0	0	0	0	0	0	0	0	0	0	0	0	0	0	0	0	0	0	0	0
EX00061	0.00629239	0.0063129	0.00614942	0.00642756	0.00593632	0.00603905	0.00622226	0.00565143	0.00635711	0.00579799	0.00643957	0.00590362	0.00611829	0.00598543	0.00634577	0.00602968	0.00630025	0.00610112	0.00627867	0.005961	0.00597432	0.00628888	0.00631972	0.00623283
EX00062	0	0	0	0	0	0	0	0	0	0	0	0	0	0	0	0	0	0	0	0	0	0	0	0
EX00068	0.00484814	0.00486395	0.00473799	0.00495229	0.00457381	0.00465296	0.00479411	0.0043543	0.00489801	0.00446722	0.00496154	0.00454861	0.004714	0.00461164	0.00488928	0.00464573	0.0048542	0.00470078	0.00483758	0.00459282	0.00460308	0.00484544	0.0048692	0.00480226
EX00072	0	0	0	0	0	0	0	0	0	0	0	0	0	0	0	0	0	0	0	0	0	0	0	0
EX00077	0	0	0	0	0	0	0	0	0	0	0	0	0	0	0	0	0	0	0	0	0	0	0	0
EX00084	0	0	13.6063	0	0	8.91597	0	0	0	0	8.93684	0	0	0	0	0	0	0	0	7.5783	13.1311	0	0	0
EX00089	0	0	0	0	0	0	0	0	0	0	0	0	0	0	0	0	0	0	0	0	0	0	0	0
EX00095	0	0	0	0	0	0	0	0	0	0	0	0	0	0	0	0	0	0	0	0	0	0	0	0
EX00099	0	0	0	0	0	0	0	0	0	0	0	0	0	0	0	0	0	0	0	0	0	0	0	0
EX00106	0	0	0	0	0	0	0	0	0	0	0	0	0	0	0	0	0	0	0	0	0	0	0	0
EX00116	0	0	0	0	0	0	0	0	0	0	0	0	0	0	0	0	0	0	0	0	0	0	0	0
EX00121	0	0	0	0	0	0	0	0	0	0	0	0	0	0	0	0	0	0	0	0	0	0	0	0
EX00122	0	0	0	0	0	0	0	0	0	0	0	0	0	0	0	0	0	0	0	0	0	0	0	0
EX00124	0	0	0	0	0	0	0	0	0	0	0	0	0	0	0	0	0	0	0	0	0	0	0	0
EX00127	0	0	0	0	0	0	0	0	0	0	0	0	0	0	0	0	0	0	0	0	0	0	0	0
EX00132	0	0	0	0	0	0	0	0	0	0	0	0	0	0	0	0	0	0	0	0	0	0	0	0
EX00133	0	0	0	0	0	0	0	0	0	0	0	0	0	0	0	0	0	0	0	0	0	0	0	0
EX00134	0	0	0	0	0	0	0	0	0	0	0	0	0	0	0	0	0	0	0	0	0	0	0	0
EX00147	7.03778	7.51306	7.92418	7.52333	6.43769	7.595	7.49621	7.61388	7.6929	6.48637	7.50883	6.49068	7.68271	6.68841	7.13381	6.57617	7.11405	6.76802	6.95942	8.49718	7.5869	7.43667	7.10371	7.37712
EX00149	0	0	0	0	0	0	0	0	0	0	0	0	0	0	0	0	0	0	0	0	0	0	0	0
EX00152	0	0	0	0	0	0	0	0	0	0	0	0	0	0	0	0	0	0	0	0	0	0	0	0
EX00157	0	0	0	0	0	0	0	0	0	0	0	0	0	0	0	0	0	0	0	0	0	0	0	0
EX00159	0	0	0	0	0	0	0	0	0	0	0	0	0	0	0	0	0	0	0	0	0	0	0	0
EX00160	0	0	0	0	0	0	0	0	0	0	0	0	0	0	0	0	0	0	0	0	0	0	0	0
EX00163	0	0	0	0	0	0	0	0	0	0	0	0	0	0	0	0	0	0	0	0	0	0	0	0
EX00164	0	0	4.28718	0	0	3.75823	0	1.56466	1.24891	0	2.67841	0	0	0	1.02407	0	0	0	0	4.6936	5.45908	0	0	0
EX00181	3.34861	3.82487	3.33357	4.06776	3.47882	3.65608	4.13821	2.59428	3.23455	1.55832	3.22217	2.54324	3.32508	1.00577	2.1549	0.755906	2.78413	1.7064	3.05632	3.45161	2.87193	3.00308	3.61418	2.93035
EX00185	0	0	0	0	0	0	0	0	0	0	0	0	0	0	0	0	0	0	0	0	0	0	0	0
EX00186	0	0	0	0	0	0	0	0	0	0	0	0	0	0	0	0	0	0	0	0	0	0	0	0
EX00187	0	0	0	0	0	0	0	0	0	0	0	0	0	0	0	0	0	0	0	0	0	0	0	0
EX00191	0	0	0	0	0	0	0	0	0	0	0	0	0	0	0	0	0	0	0	0	0	0	0	0
EX00208	0.170788	0	0.166907	0	0.161123	0	0.168884	0	0.172544	0	0.174782	0	0.175053	0	0.172237	0	0.171001	0	0.170415	0	0.170934	0	0.171529	0
EX00214	0	0	0	0	0	0	0	0	0	0	0	0	0	0	0	0	0	0	0	0	0	0	0	0
EX00219	0	0	0	0	0	0	0	1.33e-06	0	0	0	0	0	0	0	0	0	0	0	0	0	0	0	0
EX00242	4.26148	2.23765	1.8755	2.58431	3.33469	0.719956	1.45845	0.0626184	0.718948	0.655715	1.89119	0.667661	2.09937	0.676914	1.10986	0.681917	2.88744	0.689998	3.39312	0.710651	1.3585	1.83873	4.34932	1.56404
EX00243	0	0	0	0	0	0	0	0	0	0	0	0	0	0	0	0	0	0	0	0	0	0	0	0
EX00245	0	0	0	0	0	0	0	0	0	0	0	0	0	0	0	0	0	0	0	0	0	0	0	0
EX00249	0	0	0	0	0	0	0	0	0	0	0	0	0	0	0	0	0	0	0	0	0	0	0	0
EX00256	0	0	0	0	0	0	0	0	0	0	0	0	0	0	0	0	0	0	0	0	0	0	0	0
EX00257	0	0	0	0	0	0	0	0	0	0	0	0	0	0	0	0	0	0	0	0	0	0	0	0
EX00259	0	0	0	0	0	0	0	0	0	0	0	0	0	0	0	0	0	0	0	0	0	0	0	0
EX00262	3.22807	7.33	4.29748	7.60395	3.78667	9.12482	6.9997	8.37446	7.21667	7.71	6.1055	7.895	5.68804	7.26814	6.47114	7.71987	4.56841	7.84333	4.17363	7.58667	5.57203	7.69078	3.32325	7.6
EX00266	0	0	0	0	0	0	0	0	0	0	0	0	0	0	0	0	0	0	0	0	0	0	0	0
EX00288	0	0	0	0	0	0	0	0	0	0	0	0	0	0	0	0	0	0	0	0	0	0	0	0
EX00294	0	0	0	0	0	0	0	0	0	0	0	0	0	0	0	0	0	0	0	0	0	0	0	0
EX00301	0	0	0	0	0	0	0	0	0	0	0	0	0	0	0	0	0	0	0	0	0	0	0	0
EX00315	0	0	0	0	0	0	0	0	0	0	0	0	0	0	0	0	0	0	0	0	0	0	0	0
EX00318	0	-1.16e-13	0	0	0	0	0	0	0	0	0	0	0	0	0	0	0	0	0	0	0	0	0	0
EX00320	0.193021	0	0.164357	0	0.158662	0.170146	0.176623	0.159225	0.169908	0.321793	0.172112	0.168994	0.172379	0.311809	0.169605	0.350392	0.176813	0.354544	0.247663	0.167947	0.168322	0.204252	0.182432	0.362197
EX00329	0	0	0	0	0	0	0	0	0	0	0	0	0	0	0	0	0	0	0	0	0	0	0	0
EX00330	0	0	0	0	0	0	0	0	0	0	0	0	0	0	0	0	0	0	0	0	0	0	0	0
EX00334	0	0	0	0	0	0	0	0	0	0	0	0	0	0	0	0	0	0	0	0	0	0	0	0
EX00350	0	0	0	0	0	0	0	0	0	0	0	0	0	0	0	0	0	0	0	0	0	0	0	0
EX00352	0	0	0	0	0	0	0	0	0	0	0	0	0	0	0	0	0	0	0	0	0	0	0	0
EX00355	0	0	0	0	0	0	0	0	0	0	0	0	0	0	0	0	0	0	0	0	0	0	0	0
EX00366	0	0	0	0	0	0	0	0	0	0	0	0	0	0	0	0	0	0	0	0	0	0	0	0
EX00379	0	0	0	0	0	0	0	0	0	0	0	0	0	0	0	0	0	0	0	0	0	0	0	0
EX00385	0	0	0	0	0	0	0	0	0	0	0	0	0	0	0	0	0	0	0	0	0	0	0	0
EX00388	0	0	0	0	0	0	0	0	0	0	0	0	0	0	0	0	0	0	0	0	0	0	0	0
EX00402	0	0	0	0	0	0	0	0	0	0	0	0	0	0	0	0	0	0	0	0	0	0	0	0
EX00437	0	0	0	0	0	0	0	0	0	0	0	0	0	0	0	0	0	0	0	0	0	0	0	0
EX00440	0	0	0	0	0	0	0	0	0	0	0	0	0	0	0	0	0	0	0	0	0	0	0	0
EX00455	0	0	0	0	0	0	0	0	0	0	0	0	0	0	0	0	0	0	0	0	0	0	0	0
EX00459	0	0	0	0	0	0	0	0	0	0	0	0	0	0	0	0	0	0	0	0	0	0	0	0
EX00469	0	0	0	0	0	0	0	0	0	0	0	0	0	0	0	0	0	0	0	0	0	0	0	0
EX00473	0	0	0	0	0	0	0	0	0	0	0	0	0	0	0	0	0	0	0	0	0	0	0	0
EX00486	0	0	0	0	0	0	0	0	0	0	0	0	0	0	0	0	0	0	0	0	0	0	0	0
EX00523	0	0	0	0	0	0	0	0	0	0	0	0	0	0	0	0	0	0	0	0	0	0	0	0
EX00526	0	0	0	0	0	0	0	0	0	0	0	0	0	0	0	0	0	0	0	0	0	0	0	0
EX00532	0	0	0	0	0	0	0	0	0	0	0	0	0	0	0	0	0	0	0	0	0	0	0	0
EX00535	0	0	0	0	0	0	0	0	0	0	0	0	0	0	0	0	0	0	0	0	0	0	0	0
EX00546	0	0	0	0	0	0	0	0	0	0	0	0	0	0	0	0	0	0	0	0	0	0	0	0
EX00547	0	0	0	0	0	0	0	0	0	0	0	0	0	0	0	0	0	0	0	0	0	0	0	0
EX00559	10.7833	6.50891	10.1908	6.32623	9.17866	6.13112	9.19366	9.31422	10.3733	9.62925	10.7223	9.60038	10.7337	9.72942	11.3705	9.3171	11.0929	8.88002	10.604	7.02044	10.6697	6.8635	10.4719	7.20311
EX00565	0	0	0	0	0	0	0	0	0	0	0	0	0	0	0	0	0	0	0	0	0	0	0	0
EX00575	0	0	0	0	0	0	0	0	0	0	0	0	0	0	0	0	0	0	0	0	0	0	0	0
EX00583	0	0	0	0	0	0	0	0	0	0	0	0	0	0	0	0	0	0	0	0	0	0	0	0
EX00584	0	0	0	0	0	0	0	0	0	0	0	0	0	0	0	0	0	0	0	0	0	0	0	0
EX00642	0	0	0	0	0	0	0	0	0	0	0	0	0	0	0	0	0	0	0	0	0	0	0	0
EX00643	0	0	0	0	0	0	0	0	0	0	0	0	0	0	0	0	0	0	0	0	0	0	0	0
EX00695	0	0	0	0	0	0	0	0	0	0	0	0	0	0	0	0	0	0	0	0	0	0	0	0
EX00696	0	0	0	0	0	0	0	0	0	0	0	0	0	0	0	0	0	0	0	0	0	0	0	0
EX00704	0	0	0	0	0	0	0	0	0	0	0	0	0	0	0	0	0	0	0	0	0	0	0	0
EX00708	0	0	0	0	0	0	0	0	0	0	0	0	0	0	0	0	0	0	0	0	0	0	0	0
EX00719	0	0	0	0	0	0	0	0	0	0	0	0	0	0	0	0	0	0	0	0	0	0	0	0
EX00750	0	0	0	0	0	0	0	0	0	0	0	0	0	0	0	0	0	0	0	0	0	0	0	0
EX00777	0	0	0	0	0	0	0	0	0	0	0	0	0	0	0	0	0	0	0	0	0	0	0	0
EX00780	0	0	0	0	0	0	0	0	0	0	0	0	0	0	0	0	0	0	0	0	0	0	0	0
EX00794	0	0	0	0	0	0	0	0	0	0	0	0	0	0	0	0	0	0	0	0	0	0	0	0
EX00818	0	0	0	0	0	0	0	0	0	0	0	0	0	0	0	0	0	0	0	0	0	0	0	0
EX00853	5.37e-05	5.39e-05	5.25e-05	5.48e-05	5.07e-05	5.15e-05	5.31e-05	4.82e-05	5.42e-05	4.95e-05	5.49e-05	5.04e-05	5.22e-05	5.11e-05	5.41e-05	5.14e-05	5.38e-05	5.21e-05	5.36e-05	5.09e-05	5.1e-05	5.37e-05	5.39e-05	5.32e-05
EX00881	0	0	0	0	0	0	0	0	0	0	0	0	0	0	0	0	0	0	0	0	0	0	0	0
EX00940	0	0	0	0	0	0	0	0	0	0	0	0	0	0	0	0	0	0	0	0	0	0	0	0
EX00942	0	0	0	0	0	0	0	0	0	0	0	0	0	0	0	0	0	0	0	0	0	0	0	0
EX00954	0	0	0	0	0	0	0	0	0	0	0	0	0	0	0	0	0	0	0	0	0	0	0	0
EX00979	0	0	0	0	0	0	0	0	0	0	0	0	0	0	0	0	0	0	0	0	0	0	0	0
EX01083	0	0	0	0	0	0	0	0	0	0	0	0	0	0	0	0	0	0	0	0	0	0	0	0
EX01120	3.92526	1.67262	3.98878	1.49839	4.36065	2.17376	4.119	3.74297	4.20216	3.04261	4.52155	3.51081	4.03107	3.91768	4.10937	3.4002	4.17822	3.13086	4.10592	2.24339	3.82834	1.52048	4.00062	1.92436
EX01132	0	0	0	0	0	0	0	0	0	0	0	0	0	0	0	0	0	0	0	0	0	0	0	0
EX01205	0	0	0	0	0	0	0	0	0	0	0	0	0	0	0	0	0	0	0	0	0	0	0	0
EX01326	0	0	0	0	0	0	0	0	0	0	0	0	0	0	0	0	0	0	0	0	0	0	0	0
EX01328	0	0	0	0	0	0	0	0	0	0	0	0	0	0	0	0	0	0	0	0	0	0	0	0
EX01419	0	0	0	0	0	0	0	0	0	0	0	0	0	0	0	0	0	0	0	0	0	0	0	0
EX01530	0	0	0	0	0	0	0	0	0	0	0	0	0	0	0	0	0	0	0	0	0	0	0	0
EX01595	4.48578	5.11788	4.26185	4.77724	6.67902	7.10859	5.17178	5.52868	5.00728	4.27792	4.83679	4.66683	4.36283	4.62647	4.58311	4.82023	4.40303	5.20133	4.42513	6.84805	4.63958	5.71173	4.44782	4.45563
EX01613	0	0	0	0	0	0	0	0	0	0	0	0	0	0	0	0	0	0	0	0	0	0	0	0
EX01697	0	0	0	0	0	0	0	0	0	0	0	0	0	0	0	0	0	0	0	0	0	0	0	0
EX01755	0	0.357716	0	0.514754	0	0	0	0	0	0.0302702	0	0	0	0	0	0	0	0	0	0	0	0.322404	0	0
EX01762	0	0	0	0	0	0	0	0	0	0	0	0	0	0	0	0	0	0	0	0	0	0	0	0
EX01801	0	0	0	0	0	0	0	0	0	0	0	0	0	0	0	0	0	0	0	0	0	0	0	0
EX01921	0	0	0	0	0	0	0	0	0	0	0	0	0	0	0	0	0	0	0	0	0	0	0	0
EX01996	0	0	0	0	0	0	0	0	0	0	0	0	0	0	0	0	0	0	0	0	0	0	0	0
EX02076	1.81382	1.49792	1.73889	1.39679	1.51987	1.4997	1.15618	0.971096	1.41939	1.1347	1.59224	0.948396	1.58858	1.68497	1.83233	1.75915	1.86743	1.76719	1.80335	1.70686	1.82349	1.52746	1.77143	1.63972
EX02094	0	0	0	0	0	0	0	0	0	0	0	0	0	0	0	0	0	0	0	0	0	0	0	0
EX02188	0	0	0	0	0	0	0	0	0	0	0	0	0	0	0	0	0	0	0	0	0	0	0	0
EX02470	0	0	0	0	0	0	0	0	0	0	0	0	0	0	0	0	0	0	0	0	0	0	0	0
EX02505	0	0	0	0	0	0	0	0	0	0	0	0	0	0	0	0	0	0	0	0	0	0	0	0
EX02512	0	0	0	0	0	0	0	0	0	0	0	0	0	0	0	0	0	0	0	0	0	0	0	0
EX02630	0	0	0	0	0	0	0	0	0	0	0	0	0	0	0	0	0	0	0	0	0	0	0	0
EX02737	0	0	0	0	0	0	0	0	0	0	0	0	0	0	0	0	0	0	0	0	0	0	0	0
EX02763	0	0	0	0	0	0	0	0	0	0	0	0	0	0	0	0	0	0	0	0	0	0	0	0
EX02918	0	0	0	0	0	0	0	0	0	0	0	0	0	0	0	0	0	0	0	0	0	0	0	0
EX02960	0	0	0	0	0	0	0	0	0	0	0	0	0	0	0	0	0	0	0	0	0	0	0	0
EX03197	0	0	0	0	0	0	0	0	0	0	0	0	0	0	0	0	0	0	0	0	0	0	0	0
EX03272	0	0	0	0	0	0	0	0	0	0	0	0	0	0	0	0	0	0	0	0	0	0	0	0
EX03284	0	0	0	0	0	0	0	0	0	0	0	0	0	0	0	0	0	0	0	0	0	0	0	0
EX03479	0	0	0	0	0	0	0	0	0	0	0	0	0	0	0	0	0	0	0	0	0	0	0	0
EX03640	0	0	0	0	0	0	0	0	0	0	0	0	0	0	0	0	0	0	0	0	0	0	0	0
EX03758	0	0	0	0	0	0	0	0	0	0	0	0	0	0	0	0	0	0	0	0	0	0	0	0
EX03917	0	0	0	0	0	0	0	0	0	0	0	0	0	0	0	0	0	0	0	0	0	0	0	0
EX04227	0	0	0	0	0	0	0	0	0	0	0	0	0	0	0	0	0	0	0	0	0	0	0	0
EX05122	0	0	0	0	0	0	0	0	0	0	0	0	0	0	0	0	0	0	0	0	0	0	0	0
EX05127	0	0	0	0	0	0	0	0	0	0	0	0	0	0	0	0	0	0	0	0	0	0	0	0
EX05332	0	0	0	0	0	0	0	0	0	0	0	0	0	0	0	0	0	0	0	0	0	0	0	0
EX05335	0	0	0	0	0	0	0	0	0	0	0	0	0	0	0	0	0	0	0	0	0	0	0	0
EX05402	0	0	0	0	0	0	0	0	0	0	0	0	0	0	0	0	0	0	0	0	0	0	0	0
EX05422	0	0	0	0	0	0	0	0	0	0	0	0	0	0	0	0	0	0	0	0	0	0	0	0
EX05512	0	0	0	0	0	0	0	0	0	0	0	0	0	0	0	0	0	0	0	0	0	0	0	0
EX05519	0	0	0	0	0	0	0	0	0	0	0	0	0	0	0	0	0	0	0	0	0	0	0	0
EX05576	0	0	0	0	0	0	0	0	0	0	0	0	0	0	0	0	0	0	0	0	0	0	0	0
EX05635	0	0	0	0	0	0	0	0	0	0	0	0	0	0	0	0	0	0	0	0	0	0	0	0
EX05684	5.37e-05	0	0	0	5.07e-05	0	0	0	0	0	0	0	0	0	0	0	5.38e-05	0	5.36e-05	0	0	0	5.39e-05	0
EX05688	0	5.39e-05	5.25e-05	5.48e-05	0	5.15e-05	5.31e-05	4.82e-05	5.42e-05	4.95e-05	5.49e-05	5.04e-05	5.22e-05	5.11e-05	5.41e-05	5.14e-05	0	5.21e-05	0	5.09e-05	5.1e-05	5.37e-05	0	5.32e-05
EX05697	0	0	0	0	0	0	0	0	0	0	0	0	0	0	0	0	0	0	0	0	0	0	0	0
EX05787	0	0	0	0	0	0	0	0	0	0	0	0	0	0	0	0	0	0	0	0	0	0	0	0
EX05828	0	0	0	0	0	0	0	0	0	0	0	0	0	0	0	0	0	0	0	0	0	0	0	0
EX05852	0	0	0	0	0	0	0	0	0	0	0	0	0	0	0	0	0	0	0	0	0	0	0	0
EX05984	0	0	0	0	0	0	0	0	0	0	0	0	0	0	0	0	0	0	0	0	0	0	0	0
EX06124	0	0	0	0	0	0	0	0	0	0	0	0	0	0	0	0	0	0	0	0	0	0	0	0
EX06232	0.0335558	0.0336652	0.0327934	0.0342767	0.031657	0.0322048	0.0331818	0.0301378	0.033901	0.0309193	0.0343407	0.0314826	0.0326274	0.0319189	0.0338405	0.0321548	0.0335977	0.0325359	0.0334827	0.0317886	0.0318596	0.0335371	0.0337016	0.0332382
EX06341	0	0	0	0	0	0	0	0	0	0	0	0	0	0	0	0	0	0	0	0	0	0	0	0
EX06424	0	0	0	0	0	0	0	0	0	0	0	0	0	0	0	0	0	0	0	0	0	0	0	0
EX11061	0	0	0	0	0	0	0	0	0	0	0	0	0	0	0	0	0	0	0	0	0	0	0	0
EX11135	0	0	0	0	0	0	0	0	0	0	0	0	0	0	0	0	0	0	0	0	0	0	0	0
EX11499	0	0	0	0	0	0	0	0	0	0	0	0	0	0	0	0	0	0	0	0	0	0	0	0
EX15520	0	0	0	0	0	0	0	0	0	0	0	0	0	0	0	0	0	0	0	0	0	0	0	0
EX17337	0	0	0	0	0	0	0	0	0	0	0	0	0	0	0	0	0	0	0	0	0	0	0	0
EX18125	0	0	0	0	0	0	0	0	0	0	0	0	0	0	0	0	0	0	0	0	0	0	0	0
EX18126	0	0	0	0	0	0	0	0	0	0	0	0	0	0	0	0	0	0	0	0	0	0	0	0
EXC0013	5.37e-05	5.39e-05	5.25e-05	5.48e-05	5.07e-05	5.15e-05	5.31e-05	4.82e-05	5.42e-05	4.95e-05	5.49e-05	5.04e-05	5.22e-05	5.11e-05	5.41e-05	5.14e-05	5.38e-05	5.21e-05	5.36e-05	5.09e-05	5.1e-05	5.37e-05	5.39e-05	5.32e-05
EXC0051	0	0	0	0	0	0	0	0	0	0	0	0	0	0	0	0	0	0	0	0	0	0	0	0
EXC0052	0	0	0	0	0	0	0	0	0	0	0	0	0	0	0	0	0	0	0	0	0	0	0	0
EXC0053	0	0	0	0	0	0	0	0	0	0	0	0	0	0	0	0	0	0	0	0	0	0	0	0
EXC0054	0	0	0	0	0	0	0	0	0	0	0	0	0	0	0	0	0	0	0	0	0	0	0	0
EXC0055	0	0.0380765	0	0.0387681	0	0.0383969	0	0.0359324	0	0.0349708	0	0.0356079	0	0.0361014	0	0.0363682	0	0.0367992	0	0.0379007	0	0.0379316	0	0.0375936
EXC0056	0.0447286	0.00679786	0.0437123	0.00692133	0.0421975	0.00685506	0.04423	0.00641507	0.0451886	0.00624339	0.0457748	0.00635714	0.0458457	0.00644524	0.0451081	0.00649288	0.0447844	0.00656981	0.0446311	0.00676647	0.0447669	0.00677199	0.0449229	0.00671164
EXC0057	0	0	0	0	0	0	0	0	0	0	0	0	0	0	0	0	0	0	0	0	0	0	0	0
EXC0058	0	0	0	0	0	0	0	0	0	0	0	0	0	0	0	0	0	0	0	0	0	0	0	0
EXC0059	0	0	0	0	0	0	0	0	0	0	0	0	0	0	0	0	0	0	0	0	0	0	0	0
EXC0060	0	0	0	0	0	0	0	0	0	0	0	0	0	0	0	0	0	0	0	0	0	0	0	0
EXC0063	0	0	0	0	0	0	0	0	0	0	0	0	0	0	0	0	0	0	0	0	0	0	0	0
EXC0065	0	0	0	0	0	0	0	0	0	0	0	0	0	0	0	0	0	0	0	0	0	0	0	0
EXC0072	0	0	0	0	0	0.278986	0	0.261079	0	0	0	0	0.282646	0	0	0	0	0	0	0.27538	0.275995	0	0	0
EXC0135	0.137992	0.138442	0.134856	0.140956	0.130183	0.139607	0.136454	0.130646	0.139411	0.12715	0.141219	0.129466	0.141438	0.13126	0.139163	0.132231	0.138164	0.133797	0.137691	0.137802	0.13811	0.137915	0.138591	0.136686
EXC0141	0	0	0	0	0	0	0	0	0	0	0	0	0	0	0	0	0	0	0	0	0	0	0	0
EXC0142	0	0	0	0	0	0	0	0	0	0	0	0	0	0	0	0	0	0	0	0	0	0	0	0
EXC0152	0	0	0	0	0	0	0	0	0	0	0	0	0	0	0	0	0	0	0	0	0	0	0	0
fe2_e	-0.00470278	-0.00471811	-0.00459592	-0.00480381	-0.00443667	-0.00450868	-0.00465036	-0.00421929	-0.00475115	-0.00433328	-0.00481278	-0.00441222	-0.00456783	-0.00447337	-0.00474268	-0.00450643	-0.00470865	-0.00455983	-0.00469253	-0.00445041	-0.00446035	-0.00470016	-0.00472321	-0.00465827
FOLABCCte	0	0	0	0	0	0	0	0	0	0	0	0	0	0	0	0	0	0	0	0	0	0	0	0
folate_Exchange_reactions_e	5.37e-05	5.39e-05	5.25e-05	5.48e-05	5.07e-05	5.15e-05	5.31e-05	4.82e-05	5.42e-05	4.95e-05	5.49e-05	5.04e-05	5.22e-05	5.11e-05	5.41e-05	5.14e-05	5.38e-05	5.21e-05	5.36e-05	5.09e-05	5.1e-05	5.37e-05	5.39e-05	5.32e-05
FOLOAT1tc	0	0	0	0	0	0	0	0	0	0	0	0	0	0	0	0	0	0	0	0	0	0	0	0
Glycogenin_Exchange_reactions_e	0	0	0	0	0	0	0	0	0	0	0	0	0	0	0	0	0	0	0	0	0	0	0	0
Guanosine_Exchange_reactions_e	0	0	0	0	0	0	0	0	0	0	0	0	0	0	0	0	0	0	0	0	0	0	0	0
Heme_Exchange_reactions_e	4.96e-06	4.98e-06	4.85e-06	5.07e-06	4.68e-06	0	4.91e-06	0	5.01e-06	4.57e-06	5.08e-06	4.66e-06	0	4.72e-06	5.01e-06	4.76e-06	4.97e-06	4.81e-06	4.95e-06	0	0	4.96e-06	4.99e-06	4.92e-06
Histidine_Exchange_reactions_e	0	0.0134248	0	0.0136686	0	0.0135377	0.013232	0.0126688	0.0135188	0.0123298	0.0136941	0.0125544	0.0137154	0.0127284	0.0134947	0.0128225	0	0.0129744	0	0.0133628	0.0133926	0.0133737	0	0.0132545
Htn	-11.323	-11.9667	-11.2307	-12.2833	-11.6334	-12.33	-12.8633	-12.4367	-12.6375	-11.5333	-12.4087	-11.75	-11.9227	-11.44	-11.3523	-11.3967	-11.502	-11.55	-11.6471	-11.8933	-11.5717	-11.8733	-11.8118	-11.82
Isoleucine_Exchange_reactions_e	0.146003	0	0.142686	0.149139	0.137741	0.147712	0.144376	0.138231	0.147505	0	0.149418	0	0.14965	0	0.147242	0	0.146185	0	0.145685	0.145802	0.146128	0	0.146637	0.144621
k_e	0	0	0	0	0	0	0	0	0	0	0	0	0	0	0	0	0	0	0	0	0	0	0	0
Leucine_Exchange_reactions_e	0.212029	0.275897	0.207215	0.280909	0.200031	0.278219	0.271936	0.260361	0.214211	0.253394	0.216991	0.25801	0.217325	0.261586	0.213829	0.263519	0.212294	0.266642	0.211567	0.274623	0.212215	0.274847	0.21295	0.272398
LIPOIC_ACID_e	0	0	0	0	0	0	0	0	0	0	0	0	0	0	0	0	0	0	0	0	0	0	0	0
Lysine_Exchange_reactions_e	0	0	0.470722	0	0	0	0	0	0	0	0	0	0	0	0	0	0	0	0	0	0.503186	0	0	0
Methionine_Exchange_reactions_e	0.345274	0.375984	0.385986	0.232273	0.372611	0.399582	0.36992	0.373935	0.399023	0	0.404198	0.348144	0.404825	0.0720232	0.398311	0	0.378603	0	0.234396	0.394418	0.395299	0	0.369629	0
METrRNAtm	0	0	0	0	0	0	0	0	0	0	0	0	0	0	0	0	0	0	0	0	0	0	0	0
mg2_e	0	0	0	0	0	0	0	0	0	0	0	0	0	0	0	0	0	0	0	0	0	0	0	0
mn2_e	0	0	0	0	0	0	0	0	0	0	0	0	0	0	0	0	0	0	0	0	0	0	0	0
myoinositol_Exchange_reactions_e	0	0	0	0	0	0	0	0	0	0	0	0	0	0	0	0	0	0	0	0	0	0	0	0
N_Acetylglucosamine_Exchange_reactions_e	0	0	0	0	0	0	0	0	0	0	0	0	0	0	0	0	0	0	0	0	0	0	0	0
na1_e	0	0	0	0	0	0	0	0	0	0	0	0	0	0	0	0	0	0	0	0	0	0	0	0
nadhtm	0	0	0	0	2.24262	0	0	0	0	0	0	0	0	0	0	0	0	0	0	0	0	0	0	0
nadphtm	1.52836	0	0.0392843	0	2.8057	0	0	0	0	0	0	0	0	0	0	0	0.389505	0	2.18778	0	0	0	2.02933	0
nadptm	-1.52836	0	-0.0392843	0	-2.8057	0	0	0	0	0	0	0	0	0	0	0	-0.389505	0	-2.18778	0	0	0	-2.02933	0
nadtm	0	0	0	0	-2.24262	0	0	0	0	0	0	0	0	0	0	0	0	0	0	0	0	0	0	0
Niacin_Exchange_reactions_e	0	0	0	0	0	0	0	0	0	0	0	0	0	0	0	0	0	0	0	0	0	0	0	0
Niacinamide_Exchange_reactions_e	0	0	0	0	0	0	0	0	0	0	0	0	0	0	0	1.01e-13	0	0	0	0	0	0	0	0
O2_Exchange_reactions_e	-33.5466	-28.3535	-46.8053	-27.9422	-33.5833	-38.2632	-30.8859	-30.9859	-33.3687	-29.1508	-40.8499	-29.6003	-33.3347	-28.9777	-34.1859	-29.5613	-33.277	-29.0368	-34.048	-39.2642	-47.8856	-28.6888	-34.2415	-28.6097
oxtm	7.00955	6.65358	6.43481	6.60943	6.41149	6.73241	7.15915	7.43	7.4761	7.12167	7.57784	7.24	7.40659	7.18333	7.50063	7.18167	7.35491	7.02183	7.30334	9.25304	6.84121	6.89771	7.02944	6.73736
Pantothenate_Exchange_reactions_e	5.37e-05	5.39e-05	5.25e-05	5.48e-05	5.07e-05	5.15e-05	5.31e-05	4.82e-05	5.42e-05	4.95e-05	5.49e-05	5.04e-05	5.22e-05	5.11e-05	5.41e-05	5.14e-05	5.38e-05	5.21e-05	5.36e-05	5.09e-05	5.1e-05	5.37e-05	5.39e-05	5.32e-05
peptide_te	0	0	0	0	0	0	0	0	0	0	0	0	0	0	0	0	0	0	2.71e-20	0	0	0	0	0
Peptides_Exchange_reactions_e	0	0	0	0	0	0	0	0	0	0	0	0	0	0	0	0	0	0	0	0	0	0	0	0
Phenylalanine_Exchange_reactions_e	0	0	0	0	0	0	0	0	0	0	0	0	0	0	0	0	0	0	0	0	0	0	0	0
Pi_Exchange_reactions_e	46.2365	45.0456	44.1381	46.1078	40.6812	44.5031	45.7226	46.5523	47.3371	45.4966	47.4638	45.3655	47.9057	44.371	47.5978	44.7496	46.6873	44.7863	45.696	44.9276	46.086	45.6796	46.0342	45.109
Proton_Exchange_reactions_e	0	0	0	0	0	0	0	0	0	0	0	0	0	0	0	0	0	0	0	0	0	0	0	0
pydam_e	0.000536893	0.000538643	0.000524694	0.000548427	0.000506512	0.000515277	0.000530909	0.000482204	0.000542415	0.000494709	0.000549451	0.000503722	0.000522038	0.000510703	0.000541448	0.000514478	0.000537564	0.000520574	0.000535723	0.000508618	0.000509754	0.000536594	0.000539225	0.000531811
pydx_e	0.00108452	0.00108806	0.000535188	0.00110782	0.00102315	0.00104086	0.00107244	0.000974052	0.00109568	0.000999312	0.00110989	0.00101752	0.00105452	0.00103162	0.00109373	0.00103925	0.00108588	0.00105156	0.00108216	0.00102741	0.000519949	0.00108392	0.00108924	0.00107426
pydxn_e	0	0	0.000524694	0	0	0	0	0	0	0	0	0	0	0	0	0	0	0	0	0	0.000509754	0	0	0
PYRt2m	0	0	0	0	0	-3.1499	0	0	0	0	0	0	0	0	0	0	0	-0.336138	0	-3.25231	0	0	0	0
r0941	-0.523945	-0.0353877	-0.511971	-0.0360305	0	-0.0356849	-0.0348786	-0.0333946	-0.52932	-0.0325013	-0.536159	-0.0330935	-0.00477245	-0.0335487	-0.331668	-0.0338001	-0.524599	-0.0342006	-0.522803	0	-0.524325	-0.0352531	-0.526221	-0.0349389
r1291	0	0	0	0	0	0	0	0	0	0	0	0	0	0	0	0	0	0	0	0	0	0	0	0
r1435	0	0.242856	0	0.247267	0.0182037	0.244899	0.0881283	0.22918	0	0.223047	0	0.227111	0.248113	0.2016	0.24412	0.23196	0	0.234709	0	0.241734	0	0.241932	0	0.239775
r2472	0	0	0	0	0	0	0	0	0	0	0	0	0	0	0	0	0	0	0	0	0	0	0	0
Riboflavin_Exchange_reactions_e	0.00237844	0.00238619	0.00232439	0.00242953	0.00224385	0.00228268	0.00235193	0.00213616	0.0024029	0.00219156	0.00243407	0.00223149	0.00231263	0.00226241	0.00239862	0.00227914	0.00238141	0.00230614	0.00237325	0.00225318	0.00225821	0.00237711	0.00238877	0.00235592
RXtm	0	0	0	0	0	0	0	0	0	0	0	0	0	0	0	0	0	0	0	0	0	0	0	0
SecrRNAtm	0	0	0	0	0	0	0	0	0	0	0	0	0	0	0	0	0	0	0	0	0	0	0	0
Sitosterol_Exchange_reactions_e	0	0	0	0	0	0	0	0	0	0	0	0	0	0	0	0	0	0	0	0	0	0	0	0
thf__Exchange_reactions_e	0	0	0	0	0	0	0	0	0	0	0	0	0	0	0	0	0	0	0	0	0	0	0	0
thiamin_Exchange_reactions_e	0.000859029	0.000861829	0.000839511	0.000877483	0.00081042	0.000824444	0.000849455	0.000771527	0.000867865	0.000791534	0.000879122	0.000805955	0.000835261	0.000817124	0.000866317	0.000823164	0.000860102	0.000832918	0.000857157	0.000813789	0.000815606	0.00085855	0.00086276	0.000850898
Threonine_Exchange_reactions_e	0	0	0	0	0	0	0	0	0	0	0	0	0	0	0	0	0	0	0	0	0	0	0	0
Thymine_Exchange_reactions_e	0	0	0	0	0	0	0	0	0	0	0	0	0	0	0	0	0	0	0	0	0	0	0	0
Tryptophan_Exchange_reactions_e	0	0	0	0	0	0	0	0	0	0	0	0	0	0	0	0	0	0	0	0	0	0	0	0
tyrtm	0.141769	0.142231	0.138547	0.144814	0.133746	0.143428	0.140189	0.134222	0.143227	0.13063	0.145085	0.13301	0.14531	0.134853	0.142971	0.13585	0.141946	0.137459	0.14146	0.141574	0.14189	0.14169	0.142384	0.140427
Ubiquinol8tm	0	0	0	0	0	0	0	0	0	0	0	0	0	0	0	0	0	0	0	0	0	0	0	0
Urea_Exchange_reactions_e	0.3177	0.318735	0.310481	0.324525	0.299722	0.321423	0.314159	0.300792	0.320968	0.292738	0.325131	0.298071	0.32564	0.302202	0.320395	0.304436	0.318097	0.308043	0.317007	0.317269	0.317978	0.317523	0.31908	0.314693
Uridine_Exchange_reactions_e	0	0.469718	0	1.17035	0	0.497945	0	3.13129	0	2.77836	0	1.25854	0	2.1193	0	2.64346	0	0.56853	0	0	0	1.50771	0	0.52041
Valine_Exchange_reactions_e	0	0	0	0	0	0	0	0	0	0	0	0	0	0	0	0	0	0	0	0	0	0	0	0
Vitamin_B12_Exchange_reactions_e	5.37e-05	5.39e-05	5.25e-05	5.48e-05	5.07e-05	5.15e-05	5.31e-05	4.82e-05	5.42e-05	4.95e-05	5.49e-05	5.04e-05	5.22e-05	5.11e-05	5.41e-05	5.14e-05	5.38e-05	5.21e-05	5.36e-05	5.09e-05	5.1e-05	5.37e-05	5.39e-05	5.32e-05
Water_Exchange_reactions_e	0	0	0	0	0	0	0	0	0	0	0	0	0	0	0	0	0	0	0	0	0	0	0	0
zn2_e	0	0	0	0	0	0	0	0	0	0	0	0	0	0	0	0	0	0	0	0	0	0	0	0
1_14_19_1_RXN_c	0	0	0	0	0	0	0	0	0	0	0	0	0	0	0	0	0	0	0	0	0	0	0	0
1_14_19_1_RXN_m	0	0	0	0	0	0	0	0	0	0	0	0	0	0	0	0	0	0	0	0	0	0	0	0
3_1_2_22_RXN_c	0	0	0	0	0	0	0	0	0	0	0	0	0	0	0	0	0	0	0	0	0	0	0	0
3_1_2_22_RXN_n	0	0	0	0	0	0	0	0	0	0	0	0	0	0	0	0	0	0	0	0	0	0	0	0
3HAD120_c	0.0039192	0.00393197	0.00383015	0.00400339	0.00369742	0.00396506	0.00387551	0.00371056	0.00395951	0.00361126	0.00401087	0.00367705	0.00401708	0.00372801	0.00395245	0.00375557	0.00392409	0.00380007	0.00391065	0.00391381	0.00392256	0.00391701	0.00393622	0.0038821
3HAD140_c	0.0039192	0.00393197	0.00383015	0.00400339	0.00369742	0.00396506	0.00387551	0.00371056	0.00395951	0.00361126	0.00401087	0.00367705	0.00401708	0.00372801	0.00395245	0.00375557	0.00392409	0.00380007	0.00391065	0.00391381	0.00392256	0.00391701	0.00393622	0.0038821
3HAD60_c	0.0039192	0.00393197	0.00383015	0.00400339	0.00369742	0.00396506	0.00387551	0.00371056	0.00395951	0.00361126	0.00401087	0.00367705	0.00401708	0.00372801	0.00395245	0.00375557	0.00392409	0.00380007	0.00391065	0.00391381	0.00392256	0.00391701	0.00393622	0.0038821
3HAD80_c	0.0039192	0.00393197	0.00383015	0.00400339	0.00369742	0.00396506	0.00387551	0.00371056	0.00395951	0.00361126	0.00401087	0.00367705	0.00401708	0.00372801	0.00395245	0.00375557	0.00392409	0.00380007	0.00391065	0.00391381	0.00392256	0.00391701	0.00393622	0.0038821
3OAR100_c	0.0039192	0.00393197	0.00383015	0.00400339	0.00369742	0.00396506	0.00387551	0.00371056	0.00395951	0.00361126	0.00401087	0.00367705	0.00401708	0.00372801	0.00395245	0.00375557	0.00392409	0.00380007	0.00391065	0.00391381	0.00392256	0.00391701	0.00393622	0.0038821
3OAR120_c	0.0039192	0.00393197	0.00383015	0.00400339	0.00369742	0.00396506	0.00387551	0.00371056	0.00395951	0.00361126	0.00401087	0.00367705	0.00401708	0.00372801	0.00395245	0.00375557	0.00392409	0.00380007	0.00391065	0.00391381	0.00392256	0.00391701	0.00393622	0.0038821
3OAR140_c	0.0039192	0.00393197	0.00383015	0.00400339	0.00369742	0.00396506	0.00387551	0.00371056	0.00395951	0.00361126	0.00401087	0.00367705	0.00401708	0.00372801	0.00395245	0.00375557	0.00392409	0.00380007	0.00391065	0.00391381	0.00392256	0.00391701	0.00393622	0.0038821
3OAR60_c	0.0039192	0.00393197	0.00383015	0.00400339	0.00369742	0.00396506	0.00387551	0.00371056	0.00395951	0.00361126	0.00401087	0.00367705	0.00401708	0.00372801	0.00395245	0.00375557	0.00392409	0.00380007	0.00391065	0.00391381	0.00392256	0.00391701	0.00393622	0.0038821
3OAR80_c	0.0039192	0.00393197	0.00383015	0.00400339	0.00369742	0.00396506	0.00387551	0.00371056	0.00395951	0.00361126	0.00401087	0.00367705	0.00401708	0.00372801	0.00395245	0.00375557	0.00392409	0.00380007	0.00391065	0.00391381	0.00392256	0.00391701	0.00393622	0.0038821
4_2_1_58_RXN_c	0.0039192	0.00393197	0.00383015	0.00400339	0.00369742	0.00396506	0.00387551	0.00371056	0.00395951	0.00361126	0.00401087	0.00367705	0.00401708	0.00372801	0.00395245	0.00375557	0.00392409	0.00380007	0.00391065	0.00391381	0.00392256	0.00391701	0.00393622	0.0038821
4_2_1_61_RXN_c	0.0039192	0.00393197	0.00383015	0.00400339	0.00369742	0.00396506	0.00387551	0.00371056	0.00395951	0.00361126	0.00401087	0.00367705	0.00401708	0.00372801	0.00395245	0.00375557	0.00392409	0.00380007	0.00391065	0.00391381	0.00392256	0.00391701	0.00393622	0.0038821
AACPS9_c	0	0	0	0	0	0	0	0	0	0	0	0	0	0	0	0	0	0	0	0	0	0	0	0
ACCOAC_c	0.523945	0.0353877	0.511971	0.0360305	0.494297	0.0356849	0.0348786	0.0333946	0.52932	0.0325013	0.536159	0.0330935	0.537031	0.0335487	0.528376	0.0338001	0.524599	0.0342006	0.522803	0.0352237	0.524325	0.0352531	0.526221	0.0349389
ACOATA_c	0.0039192	0.00393197	0.00383015	0.00400339	0.00369742	0.00396506	0.00387551	0.00371056	0.00395951	0.00361126	0.00401087	0.00367705	0.00401708	0.00372801	0.00395245	0.00375557	0.00392409	0.00380007	0.00391065	0.00391381	0.00392256	0.00391701	0.00393622	0.0038821
EAR120y_c	0.0039192	0.00393197	0.00383015	0.00400339	0.00369742	0.00396506	0.00387551	0.00371056	0.00395951	0.00361126	0.00401087	0.00367705	0.00401708	0.00372801	0.00395245	0.00375557	0.00392409	0.00380007	0.00391065	0.00391381	0.00392256	0.00391701	0.00393622	0.0038821
EAR180_c	0.0039192	0.00393197	0.00383015	0.00400339	0.00369742	0.00396506	0.00387551	0.00371056	0.00395951	0.00361126	0.00401087	0.00367705	0.00401708	0.00372801	0.00395245	0.00375557	0.00392409	0.00380007	0.00391065	0.00391381	0.00392256	0.00391701	0.00393622	0.0038821
EAR60y_c	0.0039192	0.00393197	0.00383015	0.00400339	0.00369742	0.00396506	0.00387551	0.00371056	0.00395951	0.00361126	0.00401087	0.00367705	0.00401708	0.00372801	0.00395245	0.00375557	0.00392409	0.00380007	0.00391065	0.00391381	0.00392256	0.00391701	0.00393622	0.0038821
EAR80y_c	0.0039192	0.00393197	0.00383015	0.00400339	0.00369742	0.00396506	0.00387551	0.00371056	0.00395951	0.00361126	0.00401087	0.00367705	0.00401708	0.00372801	0.00395245	0.00375557	0.00392409	0.00380007	0.00391065	0.00391381	0.00392256	0.00391701	0.00393622	0.0038821
ECOAH8_c	8.24333	6.37754	8.08667	5.81388	11.1949	8.825	8.84377	8.84367	9.04	6.97591	9.18667	7.81003	8.222	8.11415	8.52333	7.91011	8.41333	7.89388	8.44181	8.64	8.3	6.84061	8.28	5.96494
FA120ACPH_c	0	0	0	0	0	0	0	0	0	0	0	0	0	0	0	0	0	0	0	0	0	0	0	0
FA180ACPH_c	0	0	0	0	0	0	0	0	0	0	0	0	0	0	0	0	0	0	0	0	0	0	0	0
FACOAE180_c	0.130889	0.131316	0.127915	0.133701	0.123483	0.132421	0.12943	0.123921	0.132236	0.120605	0.133951	0.122802	0.134158	0.124504	0.132	0.125425	0.131053	0.126911	0.130604	0.13071	0.131001	0.130816	0.131458	0.12965
KAS14_c	0.0039192	0.00393197	0.00383015	0.00400339	0.00369742	0.00396506	0.00387551	0.00371056	0.00395951	0.00361126	0.00401087	0.00367705	0.00401708	0.00372801	0.00395245	0.00375557	0.00392409	0.00380007	0.00391065	0.00391381	0.00392256	0.00391701	0.00393622	0.0038821
MCOATA_c	0.0039192	0.00393197	0.00383015	0.00400339	0.00369742	0.00396506	0.00387551	0.00371056	0.00395951	0.00361126	0.00401087	0.00367705	0.00401708	0.00372801	0.00395245	0.00375557	0.00392409	0.00380007	0.00391065	0.00391381	0.00392256	0.00391701	0.00393622	0.0038821
RC07758	0	0	0	0	0	0	0	0	0	0	0	0	0	0	0	0	0	0	0	0	0	0	0	0
RC07759	0	0	0	0	0	0	0	0	0	0	0	0	0	0	0	0	0	0	0	0	0	0	0	0
RCC0020	0	0	0	0	0	0	0	0	0	0	0	0	0	0	0	0	0	0	0	0	0	0	0	0
RCC0124	0.0048267	0	0.00471639	0	0.00455358	-2.17e-07	-1.05e-08	-7.39e-08	0.00487622	0	0.00493922	0	0.00494726	-3.5e-08	0.00486752	0	0.00483274	0	0.00481619	-2.16e-07	0.0048302	0	0.00484767	0
RCC0145	0	0	0	0	0	0	0	0	0	0	0	0	0	0	0	0	0	0	0	0	0	0	0	0
RM01278	0	0	0.336701	0	0	0	0	0	0	0	0	0	0	0	0	0	0	0	0	0	0	0	0	0
RM03776	0	0	0.336701	0	0	0	0	0	0	0	0	0	0	0	0	0	0	0	0	0	0	0	0	0
RM03856	0	0	0.336701	0	0	0	0	0	0	0	0	0	0	0	0	0	0	0	0	0	0	0	0	0
RM03989	0	0	0.336701	0	0	0	0	0	0	0	0	0	0	0	0	0	0	0	0	0	0	0	0	0
RM04753	0	0	0.0373242	0	0	0	0	0	0	0	0	0	0	0	0	0	0	0	0	0	0	0	0	0
RM06985	0	0	0.336701	0	0	0	0	0	0	0	0	0	0	0	0	0	0	0	0	0	0	0	0	0
RXN_10059_c	0	0	0	0	0	0	0	0	0	0	0	0	0	0	0	0	0	0	0	0	0	0	0	0
RXN_10060_c	0	0	0	0	0	0	0	0	0	0	0	0	0	0	0	0	0	0	0	0	0	0	0	0
RXN_10061_c	0	0	0	0	0	0	0	0	0	0	0	0	0	0	0	0	0	0	0	0	0	0	0	0
RXN_10062_c	0	0	0	0	0	0	0	0	0	0	0	0	0	0	0	0	0	0	0	0	0	0	0	0
RXN_10727_c	0	0	0	0	0	0	0	0	0	0	0	0	0	0	0	0	0	0	0	0	0	0	0	0
RXN_9514_c	0.0039192	0.00393197	0.00383015	0.00400339	0.00369742	0.00396506	0.00387551	0.00371056	0.00395951	0.00361126	0.00401087	0.00367705	0.00401708	0.00372801	0.00395245	0.00375557	0.00392409	0.00380007	0.00391065	0.00391381	0.00392256	0.00391701	0.00393622	0.0038821
RXN_9515_c	0.0039192	0.00393197	0.00383015	0.00400339	0.00369742	0.00396506	0.00387551	0.00371056	0.00395951	0.00361126	0.00401087	0.00367705	0.00401708	0.00372801	0.00395245	0.00375557	0.00392409	0.00380007	0.00391065	0.00391381	0.00392256	0.00391701	0.00393622	0.0038821
RXN_9530_c	0.0039192	0.00393197	0.00383015	0.00400339	0.00369742	0.00396506	0.00387551	0.00371056	0.00395951	0.00361126	0.00401087	0.00367705	0.00401708	0.00372801	0.00395245	0.00375557	0.00392409	0.00380007	0.00391065	0.00391381	0.00392256	0.00391701	0.00393622	0.0038821
RXN_9538_c	0.0039192	0.00393197	0.00383015	0.00400339	0.00369742	0.00396506	0.00387551	0.00371056	0.00395951	0.00361126	0.00401087	0.00367705	0.00401708	0.00372801	0.00395245	0.00375557	0.00392409	0.00380007	0.00391065	0.00391381	0.00392256	0.00391701	0.00393622	0.0038821
RXN_9540_c	0.0039192	0.00393197	0.00383015	0.00400339	0.00369742	0.00396506	0.00387551	0.00371056	0.00395951	0.00361126	0.00401087	0.00367705	0.00401708	0.00372801	0.00395245	0.00375557	0.00392409	0.00380007	0.00391065	0.00391381	0.00392256	0.00391701	0.00393622	0.0038821
RXN_9542_c	0.0039192	0.00393197	0.00383015	0.00400339	0.00369742	0.00396506	0.00387551	0.00371056	0.00395951	0.00361126	0.00401087	0.00367705	0.00401708	0.00372801	0.00395245	0.00375557	0.00392409	0.00380007	0.00391065	0.00391381	0.00392256	0.00391701	0.00393622	0.0038821
RXN_9543_c	0	0	0	0	0	0	0	0	0	0	0	0	0	0	0	0	0	0	0	0	0	0	0	0
RXN_9544_c	0	0	0	0	0	0	0	0	0	0	0	0	0	0	0	0	0	0	0	0	0	0	0	0
RXN_9546_c	8.24333	6.37754	8.08667	5.81388	7.81	8.825	8.84377	8.84367	9.04	6.97591	9.18667	7.81003	8.222	8.11415	8.52333	7.91011	8.41333	7.89388	8.37333	8.64	8.3	6.84061	8.28	5.96494
RXN_9549_c	0	0	0	0	0	0	0	0	0	0	0	0	0	0	0	0	0	0	0	0	0	0	0	0
RXN_9632_c	0.0039192	0.00393197	0.00383015	0.00400339	0.00369742	0.00396506	0.00387551	0.00371056	0.00395951	0.00361126	0.00401087	0.00367705	0.00401708	0.00372801	0.00395245	0.00375557	0.00392409	0.00380007	0.00391065	0.00391381	0.00392256	0.00391701	0.00393622	0.0038821
RXN_9633_c	0.0039192	0.00393197	0.00383015	0.00400339	0.00369742	0.00396506	0.00387551	0.00371056	0.00395951	0.00361126	0.00401087	0.00367705	0.00401708	0.00372801	0.00395245	0.00375557	0.00392409	0.00380007	0.00391065	0.00391381	0.00392256	0.00391701	0.00393622	0.0038821
RXN_9634_c	0.0039192	0.00393197	0.00383015	0.00400339	0.00369742	0.00396506	0.00387551	0.00371056	0.00395951	0.00361126	0.00401087	0.00367705	0.00401708	0.00372801	0.00395245	0.00375557	0.00392409	0.00380007	0.00391065	0.00391381	0.00392256	0.00391701	0.00393622	0.0038821
RXN_9648_c	0.0039192	0.00393197	0.00383015	0.00400339	0.00369742	0.00396506	0.00387551	0.00371056	0.00395951	0.00361126	0.00401087	0.00367705	0.00401708	0.00372801	0.00395245	0.00375557	0.00392409	0.00380007	0.00391065	0.00391381	0.00392256	0.00391701	0.00393622	0.0038821
RXN_9650_c	0.0039192	0.00393197	0.00383015	0.00400339	0.00369742	0.00396506	0.00387551	0.00371056	0.00395951	0.00361126	0.00401087	0.00367705	0.00401708	0.00372801	0.00395245	0.00375557	0.00392409	0.00380007	0.00391065	0.00391381	0.00392256	0.00391701	0.00393622	0.0038821
RXN_9651_c	0.0039192	0.00393197	0.00383015	0.00400339	0.00369742	0.00396506	0.00387551	0.00371056	0.00395951	0.00361126	0.00401087	0.00367705	0.00401708	0.00372801	0.00395245	0.00375557	0.00392409	0.00380007	0.00391065	0.00391381	0.00392256	0.00391701	0.00393622	0.0038821
RXN_9652_c	0.0039192	0.00393197	0.00383015	0.00400339	0.00369742	0.00396506	0.00387551	0.00371056	0.00395951	0.00361126	0.00401087	0.00367705	0.00401708	0.00372801	0.00395245	0.00375557	0.00392409	0.00380007	0.00391065	0.00391381	0.00392256	0.00391701	0.00393622	0.0038821
RXN_9653_c	0.0039192	0.00393197	0.00383015	0.00400339	0.00369742	0.00396506	0.00387551	0.00371056	0.00395951	0.00361126	0.00401087	0.00367705	0.00401708	0.00372801	0.00395245	0.00375557	0.00392409	0.00380007	0.00391065	0.00391381	0.00392256	0.00391701	0.00393622	0.0038821
RXN_9654_c	0.0039192	0.00393197	0.00383015	0.00400339	0.00369742	0.00396506	0.00387551	0.00371056	0.00395951	0.00361126	0.00401087	0.00367705	0.00401708	0.00372801	0.00395245	0.00375557	0.00392409	0.00380007	0.00391065	0.00391381	0.00392256	0.00391701	0.00393622	0.0038821
RXN_9655_c	0.0039192	0.00393197	0.00383015	0.00400339	0.00369742	0.00396506	0.00387551	0.00371056	0.00395951	0.00361126	0.00401087	0.00367705	0.00401708	0.00372801	0.00395245	0.00375557	0.00392409	0.00380007	0.00391065	0.00391381	0.00392256	0.00391701	0.00393622	0.0038821
RXN_9666_c	0.0508808	0.0510467	0.0497247	0.0519738	0.0480016	0.0514762	0.0503137	0.0481722	0.0514041	0.046883	0.0520709	0.0477372	0.0521516	0.0483987	0.0513125	0.0487565	0.0509444	0.0493342	0.0507699	0.0508109	0.0509244	0.0508524	0.0511018	0.0503992
RXN1G_320_c	0.0039192	0.00393197	0.00383015	0.00400339	0.00369742	0.00396506	0.00387551	0.00371056	0.00395951	0.00361126	0.00401087	0.00367705	0.00401708	0.00372801	0.00395245	0.00375557	0.00392409	0.00380007	0.00391065	0.00391381	0.00392256	0.00391701	0.00393622	0.0038821
RXN1G_395_c	0.0039192	0.00393197	0.00383015	0.00400339	0.00369742	0.00396506	0.00387551	0.00371056	0.00395951	0.00361126	0.00401087	0.00367705	0.00401708	0.00372801	0.00395245	0.00375557	0.00392409	0.00380007	0.00391065	0.00391381	0.00392256	0.00391701	0.00393622	0.0038821
RXN1G_445_c	0	0	0	0	0	0	0	0	0	0	0	0	0	0	0	0	0	0	0	0	0	0	0	0
RXN1G_469_c	0	0	0	0	0	0	0	0	0	0	0	0	0	0	0	0	0	0	0	0	0	0	0	0
RXN1G_479_c	0	0	0	0	0	0	0	0	0	0	0	0	0	0	0	0	0	0	0	0	0	0	0	0
RXN1G_488_c	0	0	0	0	0	0	0	0	0	0	0	0	0	0	0	0	0	0	0	0	0	0	0	0
RXN1G_499_c	0	0	0	0	0	0	0	0	0	0	0	0	0	0	0	0	0	0	0	0	0	0	0	0
RXN1G_508_c	0	0	0	0	0	0	0	0	0	0	0	0	0	0	0	0	0	0	0	0	0	0	0	0
RXN1G_517_c	0	0	0	0	0	0	0	0	0	0	0	0	0	0	0	0	0	0	0	0	0	0	0	0
RXN1G_526_c	0	0	0	0	0	0	0	0	0	0	0	0	0	0	0	0	0	0	0	0	0	0	0	0
RXN1G_536_c	0	0	0	0	0	0	0	0	0	0	0	0	0	0	0	0	0	0	0	0	0	0	0	0
RXN909_152_c	0.0039192	0.00393197	0.00383015	0.00400339	0.00369742	0.00396506	0.00387551	0.00371056	0.00395951	0.00361126	0.00401087	0.00367705	0.00401708	0.00372801	0.00395245	0.00375557	0.00392409	0.00380007	0.00391065	0.00391381	0.00392256	0.00391701	0.00393622	0.0038821
RXN909_153_c	0.0039192	0.00393197	0.00383015	0.00400339	0.00369742	0.00396506	0.00387551	0.00371056	0.00395951	0.00361126	0.00401087	0.00367705	0.00401708	0.00372801	0.00395245	0.00375557	0.00392409	0.00380007	0.00391065	0.00391381	0.00392256	0.00391701	0.00393622	0.0038821
RXN909_176_c	0.0039192	0.00393197	0.00383015	0.00400339	0.00369742	0.00396506	0.00387551	0.00371056	0.00395951	0.00361126	0.00401087	0.00367705	0.00401708	0.00372801	0.00395245	0.00375557	0.00392409	0.00380007	0.00391065	0.00391381	0.00392256	0.00391701	0.00393622	0.0038821
RXN909_177_c	0	0	0	0	0	0	0	0	0	0	0	0	0	0	0	0	0	0	0	0	0	0	0	0
RXN909_178_c	0	0	0	0	0	0	0	0	0	0	0	0	0	0	0	0	0	0	0	0	0	0	0	0
RXN909_179_c	0	0	0	0	0	0	0	0	0	0	0	0	0	0	0	0	0	0	0	0	0	0	0	0
RXN909_201_c	0	0	0	0	0	0	0	0	0	0	0	0	0	0	0	0	0	0	0	0	0	0	0	0
RXN909_202_c	0	0	0	0	0	0	0	0	0	0	0	0	0	0	0	0	0	0	0	0	0	0	0	0
RXN909_203_c	0	0	0	0	0	0	0	0	0	0	0	0	0	0	0	0	0	0	0	0	0	0	0	0
RXN909_100_c	0	0	0	0	0	0	0	0	0	0	0	0	0	0	0	0	0	0	0	0	0	0	0	0
RXN909_100_m	0	0	-0.336701	0	0	0	0	0	0	0	0	0	0	0	0	0	0	0	0	0	-0.0437999	0	0	0
RXN909_102_c	0	0	0	0	0	0	0	0	0	0	0	0	0	0	0	0	0	0	0	0	0	0	0	0
RXN909_102_m	0	0	0.336701	0	0	0	0	0	0	0	0	0	0	0	0	0	0	0	0	0	0.0437999	0	0	0
RXN909_61_c	0	0	0	0	0	0	0	0	0	0	0	0	0	0	0	0	0	0	0	0	0	0	0	0
RXN909_61_m	0	0	0	0	0	0	0	0	0	0	0	0	0	0	0	0	0	0	0	0	0	0	0	0
RXN909_64_c	0.0613147	0.0795225	0.0599223	0.0809669	0	0.0801914	0.0783807	0.0750445	0.0619455	0.0730363	0.0627493	0.0743669	0.0628461	0.0753976	0.0618351	0.0759548	0.0613913	0.0768548	0	0.079155	0.061368	0.0792199	0.061581	0.0785139
RXN909_64_m	0	0	0.336701	0	0	0	0	0	0	0	0	0	0	0	0	0	0	0	0	0	0.0437999	0	0	0
RXN909_66_c	-0.0613147	0	-0.0599223	-0.0809669	0	-0.0801914	-0.0783807	-0.0750445	-0.0619455	0	0	-0.0743669	-0.0628461	-0.0753976	-0.0618351	0	-0.0613913	0	0	0	-0.061368	0	-0.061581	0
RXN909_66_m	0	0	-0.336701	0	0	0	0	0	0	0	0	0	0	0	0	0	0	0	0	0	0	0	0	0
RXN909_68_c	0.0613147	0.0795225	0.0599223	0.0809669	0	0.0801914	0.0783807	0.0750445	0.0619455	0.0730363	0.0627493	0.0743669	0.0628461	0.0753976	0.0618351	0.0759548	0.0613913	0.0768548	0	0.079155	0.061368	0.0792199	0.061581	0.0785139
RXN909_68_m	0	0	0.336701	0	0	0	0	0	0	0	0	0	0	0	0	0	0	0	0	0	0.0437999	0	0	0
RXN909_71_c	0	0	0	0	0	0	0	0	0	0	0	0	0	0	0	0	0	0	0	0	0	0	0	0
RXN909_71_m	0	0	0.336701	0	0	0	0	0	0	0	0	0	0	0	0	0	0	0	0	0	0.0437999	0	0	0
RXN909_72_c	0	0	0	0	0	0	0	0	0	0	0	0	0	0	0	0	0	0	0	0	0	0	0	0
RXN909_72_m	0	0	0	0	0	0	0	0	0	0	0	0	0	0	0	0	0	0	0	0	-0.0437999	0	0	0
RXN909_73_c	0	0	0	0	0	0	0	0	0	0	0	0	0	0	0	0	0	0	0	0	0	0	0	0
RXN909_73_m	0	0	-0.336701	0	0	0	0	0	0	0	0	0	0	0	0	0	0	0	0	0	0	0	0	0
RXN909_75_c	0	0	0	0	0	0	0	0	0	0	0	0	0	0	0	0	0	0	0	0	0	0	0	0
RXN909_75_m	0	0	-0.336701	0	0	0	0	0	0	0	0	0	0	0	0	0	0	0	0	0	-0.0437999	0	0	0
RXN909_76_c	-2.29e-06	-2.3e-06	-2.24e-06	-2.34e-06	-2.16e-06	-2.32e-06	-2.27e-06	-2.17e-06	-2.32e-06	-2.11e-06	-2.35e-06	-2.15e-06	-2.35e-06	-2.18e-06	-2.31e-06	-2.2e-06	-2.29e-06	-2.22e-06	-2.29e-06	-2.29e-06	-2.29e-06	-2.29e-06	-2.3e-06	-2.27e-06
RXN909_76_m	0	0	0.336701	0	0	0	0	0	0	0	0	0	0	0	0	0	0	0	0	0	0.0437999	0	0	0
RXN909_83_c	0	0	0	0	0	0	0	0	0	0	0	0	0	0	0	0	0	0	0	0	0	0	0	0
RXN909_83_m	0	0	0.336701	0	0	0	0	0	0	0	0	0	0	0	0	0	0	0	0	0	0.0437999	0	0	0
RXN909_84_c	0	0	0	0	0	0	0	0	0	0	0	0	0	0	0	0	0	0	0	0	0	0	0	0
RXN909_84_m	0	0	0.336701	0	0	0	0	0	0	0	0	0	0	0	0	0	0	0	0	0	0.0437999	0	0	0
RXN909_87_c	0	0	0	0	0	0	0	0	0	0	0	0	0	0	0	0	0	0	0	0	0	0	0	0
RXN909_87_m	0	0	0.336701	0	0	0	0	0	0	0	0	0	0	0	0	0	0	0	0	0	0.0437999	0	0	0
RXN909_88_c	0	0	0	0	0	0	0	0	0	0	0	0	0	0	0	0	0	0	0	0	0	0	0	0
RXN909_88_m	0	0	-0.336701	0	0	0	0	0	0	0	0	0	0	0	0	0	0	0	0	0	0	0	0	0
RXN909_90_c	0	0	0	0	0	0	0	0	0	0	0	0	0	0	0	0	0	0	0	0	0	0	0	0
RXN909_90_m	0	0	0.336701	0	0	0	0	0	0	0	0	0	0	0	0	0	0	0	0	0	0.0437999	0	0	0
RXN909_93_c	0	0	0	0	0	0	0	0	0	0	0	0	0	0	0	0	0	0	0	0	0	0	0	0
RXN909_93_m	0	0	0.336701	0	0	0	0	0	0	0	0	0	0	0	0	0	0	0	0	0	0.0437999	0	0	0
RXN909_94_c	0	0	0	0	0	0	0	0	0	0	0	0	0	0	0	0	0	0	0	0	0	0	0	0
RXN909_94_m	0	0	0	0	0	0	0	0	0	0	0	0	0	0	0	0	0	0	0	0	0	0	0	0
RXN909_96_c	0	0	0	0	0	0	0	0	0	0	0	0	0	0	0	0	0	0	0	0	0	0	0	0
RXN909_96_m	0	0	0.336701	0	0	0	0	0	0	0	0	0	0	0	0	0	0	0	0	0	0.0437999	0	0	0
RXN909_99_c	0	0	0	0	0	0	0	0	0	0	0	0	0	0	0	0	0	0	0	0	0	0	0	0
RXN909_99_m	0	0	0.336701	0	0	0	0	0	0	0	0	0	0	0	0	0	0	0	0	0	0.0437999	0	0	0
DMN0030	0.0613044	0.0615042	0.0599115	0.0626214	0.0578354	0.0620218	0.0606211	0.0580409	0.061935	0.0564877	0.0627383	0.0575168	0.0628356	0.0583139	0.0618245	0.0587449	0.061381	0.059441	0.0611708	0.0612202	0.061357	0.0612702	0.0615707	0.0607242
DMN0031	0.453121	0.454598	0.442825	0.462855	0.42748	0.458423	0.44807	0.428999	0.457781	0.417518	0.463719	0.425125	0.464438	0.431017	0.456965	0.434203	0.453687	0.439348	0.452133	0.452498	0.453509	0.452868	0.455089	0.448832
DMN0032	0.0959518	0.0962646	0.0937716	0.0980131	0.0905222	0.0970746	0.0948824	0.0908439	0.0969387	0.0884127	0.0981961	0.0900235	0.0983483	0.0912711	0.0967659	0.0919458	0.0960716	0.0930352	0.0957427	0.09582	0.096034	0.0958983	0.0963686	0.0950436
RC01277	-3.35659	-1.1021	-3.43303	-0.917504	-3.82416	-1.59843	-3.55667	-3.20457	-3.62764	-2.51862	-3.93957	-2.97727	-3.44819	-3.37675	-3.53588	-2.85527	-3.60884	-2.57947	-3.53849	-1.6755	-3.25918	-0.952123	-3.42948	-1.36107
RC01704	-0.616927	-0.618938	-0.60291	-0.63018	-0.582017	-0.624147	-0.610051	-0.584085	-0.623273	-0.568454	-0.631357	-0.578811	-0.632336	-0.586832	-0.622161	-0.59117	-0.617698	-0.598175	-0.615583	-0.61608	-0.617456	-0.616583	-0.619607	-0.611088
RC01998	-0.115969	-0.116347	-0.113334	-0.11846	-0.109407	-0.117326	-0.114676	-0.109795	-0.117162	-0.106857	-0.118681	-0.108804	-0.118865	-0.110312	-0.116953	-0.111127	-0.116114	-0.112444	-0.115716	-0.11581	-0.116068	-0.115904	-0.116473	-0.114871
RCC0101	0.0418989	0	0.0409451	6.62e-13	0.039528	0	-9.11e-08	2.06e-07	0.0423295	0	0.0428778	0	0.0429453	-4.56e-07	0.042254	0	0.0419512	0	0.0418075	0	0.041933	0	0.0420809	-2.51e-13
RCC0102	0.021073	0	0.0205919	3.33e-13	0.0198805	0	-4.58e-08	-2.06e-07	0.0212893	0	0.0215645	0	0.0215993	0	0.0212513	0	0.0210993	0	0.021027	0	0.0210887	0	0.0211645	-1.26e-13
RCC0127	0	0	0	0	0	0	0	0	0	0	0	0	0	0	0	0	0	0	0	0	0	0	0	0
RCC0129	0	0	0	0	0	0	0	0	0	0	0	0	0	0	0	0	0	0	0	0	0	0	0	0
RCC0130	0	0	0	0	0	0	0	0	0	0	0	0	0	0	0	0	0	0	0	0	0	0	0	0
RCC0147	0	0	0	0	0	0	0	0	0	0	0	0	0	0	0	0	0	0	0	0	0	0	0	0
RCC0148	0	0	0	0	0	0	0	0	0	0	0	0	0	0	0	0	0	0	0	0	0	0	0	0
RCC0149	0	0	0	0	0	0	0	0	0	0	0	0	0	0	0	0	0	0	0	0	0	0	0	0
RCC0150	0	0	0	0	0	0	0	0	0	0	0	0	0	0	0	0	0	0	0	0	0	0	0	0
RCC0151	0	0.270106	0	0.275012	0	0.272368	0.266228	0.254892	0	0.248075	0	0.252594	0	0.256097	0	0.257988	0	0.261045	0	0.268847	0	0.269078	0	0.26668
RCC0152	0	0.270106	0	0.275012	0	0.272368	0.266228	0.254892	0	0.248075	0	0.252594	0	0.256097	0	0.257988	0	0.261045	0	0.268847	0	0.269078	0	0.26668
RM01175	0	0	0	0	0	0	0	5.07e-06	0	0.0563855	0	0.0565097	0	0	0	0	0	0	0	0	-0.0437999	0	0	0
RM01282	0	0	0	0	0	0	0	0	0	0	0	0	0	0	0	0	0	0	0	0	-0.0437999	0	0	0
RM02488	0	0	0	0	0	0	0	0	0	0	0	0	0	0	0	0	0	0	0	0	0	0	0	0
RM03777	0	0	0	0	0	0	0	0	0	0	0	0	0	0	0	0	0	0	0	0	-0.0437999	0	0	0
RM03857	0	0	0	0	0	0	0	0	0	0	0	0	0	0	0	0	0	0	0	0	-0.0437999	0	0	0
RM03990	0	0	0	0	0	0	0	0	0	0	0	0	0	0	0	0	0	0	0	0	-0.0437999	0	0	0
RM04751	0	0	0	0	0	0	0	0	0	0	0	0	0	0	0	0	0	0	0	0	-0.0437999	0	0	0
RM04754	0	0	-0.299376	0	0	0	0	0	0	0	0	0	0	0	0	0	0	0	0	0	-0.0437999	0	0	0
AACOAT_c	0	0	0	0	0	0	0	0	0	0	0	0	0	0	0	0	0	0	0	0	0	0	0	0
r1401	0	0	0	0	0	1.49e-05	0	0	0	0.0155294	0	0	0	0	0	0.0642165	0	0	0	1.48e-05	0	0	0	0
RXN_7904_c	0	0	0	0	0	0	0	0	0	0	0	0	0	0	0	0	0	0	0	0	0	0	0	0
RXN909_101_c	0	0	0	0	0	0	0	0	0	0	0	0	0	0	0	0	0	0	0	0	0	0	0	0
RXN909_101_m	0	0	0	0	0	0	0	0	0	0	0	0	0	0	0	0	0	0	0	0	0	0	0	0
RXN909_103_c	0	0	0	0	0	0	0	0	0	0	0	0	0	0	0	0	0	0	0	0	0	0	0	0
RXN909_103_m	0	0	0	0	0	0	0	0	0	0	0	0	0	0	0	0	0	0	0	0	0	0	0	0
RXN909_104_c	-0.314034	0	-3.50594	0	0	-1.51824	0	-3.12952	-3.70303	0	-4.01593	0	0	0	-3.61113	0	0	0	0	-1.59634	-3.33385	0	-0.0228012	0
RXN909_104_m	0	0	0	0	0	0	0	0	0	0	0	0	0	0	0	0	0	0	0	0	0	0	0	0
RXN909_105_c	0	0.0994006	0	0.142492	0	0	0	0.132063	0.122796	0.0730363	0.124389	0.0743669	0.124581	0	0.122577	0.0759548	0.101008	0.135255	0.0431729	0.139299	0.624835	0.0792199	0.061581	0
RXN909_105_m	0	0	0	0	0	0	0	0	0	0	0	0	0	0	0	0	0	0	0	0	0	0	0	0
RXN909_106_c	0.0613147	0	0.589505	0	0	0.141123	0.13794	0	0	0	0	0	0	0.13269	0	0	0	0	0	0	0	0	0	0.105453
RXN909_106_m	0	0	0	0	0	0	0	0	0	0	0	0	0	0	0	0	0	0	0	0	0	0	0	0
RXN909_118_c	0.0792664	0.0795248	0.0774654	0.0809693	0.074781	0.080194	0.078383	0.0750467	0.0800817	0.0730384	0.0811205	0.074369	0.0812462	0.0753997	0.0799389	0.075957	0.0793654	0.076857	0.0790937	0.0791576	0.0793344	0.0792222	0.0796107	0.0785161
RXN909_118_m	0	0	0	0	0	0	0	0	0	0	0	0	0	0	0	0	0	0	0	0	0	0	0	0
RXN909_119_c	0	0	0	0	0	0	0	0	0	0	0	0	0	0	0	0	0	0	0	0	0	0	0	0
RXN909_119_m	0	0	0	0	0	0	0	0	0	0	0	0	0	0	0	0	0	0	0	0	0	0	0	0
RXN909_120_c	0	0	0	0	0	0	0	0	0	0	0	0	0	0	0	0	0	0	0	0	0	0	0	0
RXN909_120_m	0	0	0	0	0	0	0	0	0	0	0	0	0	0	0	0	0	0	0	0	0	0	0	0
RXN909_121_c	0	0	0	0	0	0	0	0	0	0	0	0	0	0	0	0	0	0	0	0	0	0	0	0
RXN909_121_m	0	0	0	0	0	0	0	0	0	0	0	0	0	0	0	0	0	0	0	0	0	0	0	0
RXN909_122_c	0	0	0	0	0	0	0	0	0	0	0	0	0	0	0	0	0	0	0	0	0	0	0	0
RXN909_122_m	0	0	0	0	0	0	0	0	0	0	0	0	0	0	0	0	0	0	0	0	0	0	0	0
RXN909_123_c	0	0	0	0	0	0	0	0	0	0	0	0	0	0	0	0	0	0	0	0	0	0	0	0
RXN909_123_m	0	0	0	0	0	0	0	0	0	0	0	0	0	0	0	0	0	0	0	0	0	0	0	0
RXN909_124_c	0	0	0	0	0	0	0	0	0	0	0	0	0	0	0	0	0	0	0	0	0	0	0	0
RXN909_124_m	0	0	0	0	0	0	0	0	0	0	0	0	0	0	0	0	0	0	0	0	0	0	0	0
RXN909_125_c	0	0	0	0	0	0	0	0	0	0	0	0	0	0	0	0	0	0	0	0	0	0	0	0
RXN909_125_m	0	0	0	0	0	0	0	0	0	0	0	0	0	0	0	0	0	0	0	0	0	0	0	0
RXN909_126_c	0	0	0	0	0	0	0	0	0	0	0	0	0	0	0	0	0	0	0	0	0	0	0	0
RXN909_126_m	0	0	0	0	0	0	0	0	0	0	0	0	0	0	0	0	0	0	0	0	0	0	0	0
RXN909_127_c	0	0	0	0	0	0	0	0	0	0	0	0	0	0	0	0	0	0	0	0	0	0	0	0
RXN909_127_m	0	0	0	0	0	0	0	0	0	0	0	0	0	0	0	0	0	0	0	0	0	0	0	0
RXN909_128_c	0	0	0	0	0	0	0	0	0	0	0	0	0	0	0	0	0	0	0	0	0	0	0	0
RXN909_128_m	0	0	0	0	0	0	0	0	0	0	0	0	0	0	0	0	0	0	0	0	0	0	0	0
RXN909_129_c	0	0	0	0	0	0	0	0	0	0	0	0	0	0	0	0	0	0	0	0	0	0	0	0
RXN909_129_m	0	0	0	0	0	0	0	0	0	0	0	0	0	0	0	0	0	0	0	0	0	0	0	0
RXN909_133_c	0	0	0	0	0	0	0	0	0	0	0	0	0	0	0	0	0	0	0	0	0	0	0	0
RXN909_133_m	0	0	0	0	0	0	0	0	0	0	0	0	0	0	0	0	0	0	0	0	0	0	0	0
RXN909_138_c	0	0	0	0	0	0	0	0	0	0	0	0	0	0	0	0	0	0	0	0	0	0	0	0
RXN909_138_m	0	0	0	0	0	0	0	0	0	0	0	0	0	0	0	0	0	0	0	0	0	0	0	0
RXN909_139_c	0	0	0	0	0	0	0	0	0	0	0	0	0	0	0	0	0	0	0	0	0	0	0	0
RXN909_139_m	0	0	0	0	0	0	0	0	0	0	0	0	0	0	0	0	0	0	0	0	0	0	0	0
RXN909_140_c	0	0	0	0	0	0	0	0	0	0	0	0	0	0	0	0	0	0	0	0	0	0	0	0
RXN909_140_m	0	0	0	0	0	0	0	0	0	0	0	0	0	0	0	0	0	0	0	0	0	0	0	0
RXN909_141_c	0	0	0	0	0	0	0	0	0	0	0	0	0	0	0	0	0	0	0	0	0	0	0	0
RXN909_141_m	0	0	0	0	0	0	0	0	0	0	0	0	0	0	0	0	0	0	0	0	0	0	0	0
RXN909_142_c	0.314034	0	3.50594	0	0	1.51824	0	3.12952	3.70303	0	4.01593	0	0	0	3.61113	0	0	0	0	1.59634	3.33385	0	0.0228012	0
RXN909_142_m	0	0	0	0	0	0	0	0	0	0	0	0	0	0	0	0	0	0	0	0	0	0	0	0
RXN909_143_c	0	0	0	0	3.38492	0	0	0	0	0	0	0	0	0	0	0	0	0	0.0684775	0	0	0	0	0
RXN909_143_m	0	0	0	0	0	0	0	0	0	0	0	0	0	0	0	0	0	0	0	0	0	0	0	0
RXN909_144_c	0	0	0	0	3.38492	0	0	0	0	0	0	0	0	0	0	0	0	0	0.0684775	0	0	0	0	0
RXN909_144_m	0	0	0	0	0	0	0	0	0	0	0	0	0	0	0	0	0	0	0	0	0	0	0	0
RXN909_145_c	0	0	0	0	0	0	0	0	0	0	0	0	0	0	0	0	0	0	0	0	0	0	0	0
RXN909_145_m	0	0	0	0	0	0	0	0	0	0	0	0	0	0	0	0	0	0	0	0	0	0	0	0
RXN909_146_c	0	0	0	0	3.38492	0	0	0	0	0	0	0	0	0	0	0	0	0	0.0684775	0	0	0	0	0
RXN909_146_m	0	0	0	0	0	0	0	0	0	0	0	0	0	0	0	0	0	0	0	0	0	0	0	0
RXN909_158_c	0	0	0	0	0	0	0	0	0	0	0	0	0	0	0	0	0	0	0	0	0	0	0	0
RXN909_158_m	0	0	0	0	0	0	0	0	0	0	0	0	0	0	0	0	0	0	0	0	0	0	0	0
RXN909_159_c	0	0	0	0	0	0	0	0	0	0	0	0	0	0	0	0	0	0	0	0	0	0	0	0
RXN909_159_m	0	0	0	0	0	0	0	0	0	0	0	0	0	0	0	0	0	0	0	0	0	0	0	0
RXN909_160_c	0	0	0	0	0	0	0	0	0	0	0	0	0	0	0	0	0	0	0	0	0	0	0	0
RXN909_160_m	0	0	0	0	0	0	0	0	0	0	0	0	0	0	0	0	0	0	0	0	0	0	0	0
RXN909_161_c	0	0	0	0	0	0	0	0	0	0	0	0	0	0	0	0	0	0	0	0	0	0	0	0
RXN909_161_m	0	0	0	0	0	0	0	0	0	0	0	0	0	0	0	0	0	0	0	0	0	0	0	0
RXN909_162_c	0	0	0	0	0	0	0	0	0	0	0	0	0	0	0	0	0	0	0	0	0	0	0	0
RXN909_162_m	0	0	0	0	0	0	0	0	0	0	0	0	0	0	0	0	0	0	0	0	0	0	0	0
RXN909_163_c	0	0	0	0	0	0	0	0	0	0	0	0	0	0	0	0	0	0	0	0	0	0	0	0
RXN909_163_m	0	0	0	0	0	0	0	0	0	0	0	0	0	0	0	0	0	0	0	0	0	0	0	0
RXN909_164_c	0	0	0	0	0	0	0	0	0	0	0	0	0	0	0	0	0	0	0	0	0	0	0	0
RXN909_164_m	0	0	0	0	0	0	0	0	0	0	0	0	0	0	0	0	0	0	0	0	0	0	0	0
RXN909_165_c	0	0	0	0	0	0	0	0	0	0	0	0	0	0	0	0	0	0	0	0	0	0	0	0
RXN909_165_m	0	0	0	0	0	0	0	0	0	0	0	0	0	0	0	0	0	0	0	0	0	0	0	0
RXN909_166_c	0	0	0	0	0	0	0	0	0	0	0	0	0	0	0	0	0	0	0	0	0	0	0	0
RXN909_166_m	0	0	0	0	0	0	0	0	0	0	0	0	0	0	0	0	0	0	0	0	0	0	0	0
RXN909_167_c	0	0	0	0	0	0	0	0	0	0	0	0	0	0	0	0	0	0	0	0	0	0	0	0
RXN909_167_m	0	0	0	0	0	0	0	0	0	0	0	0	0	0	0	0	0	0	0	0	0	0	0	0
RXN909_168_c	0	0	0	0	0	0	0	0	0	0	0	0	0	0	0	0	0	0	0	0	0	0	0	0
RXN909_168_m	0	0	0	0	0	0	0	0	0	0	0	0	0	0	0	0	0	0	0	0	0	0	0	0
RXN909_169_c	0	0	0	0	0	0	0	0	0	0	0	0	0	0	0	0	0	0	0	0	0	0	0	0
RXN909_169_m	0	0	0	0	0	0	0	0	0	0	0	0	0	0	0	0	0	0	0	0	0	0	0	0
RXN909_170_c	0	0	0	0	0	0	0	0	0	0	0	0	0	0	0	0	0	0	0	0	0	0	0	0
RXN909_170_m	0	0	0	0	0	0	0	0	0	0	0	0	0	0	0	0	0	0	0	0	0	0	0	0
RXN909_171_c	0	0	0	0	0	0	0	0	0	0	0	0	0	0	0	0	0	0	0	0	0	0	0	0
RXN909_171_m	0	0	0	0	0	0	0	0	0	0	0	0	0	0	0	0	0	0	0	0	0	0	0	0
RXN909_172_c	0	0	0	0	0	0	0	0	0	0	0	0	0	0	0	0	0	0	0	0	0	0	0	0
RXN909_172_m	0	0	0	0	0	0	0	0	0	0	0	0	0	0	0	0	0	0	0	0	0	0	0	0
RXN909_173_c	0	0	0	0	0	0	0	0	0	0	0	0	0	0	0	0	0	0	0	0	0	0	0	0
RXN909_173_m	0	0	0	0	0	0	0	0	0	0	0	0	0	0	0	0	0	0	0	0	0	0	0	0
RXN909_180_c	0	0	0	0	0	0	0	0	0	0	0	0	0	0	0	0	0	0	0	0	0	0	0	0
RXN909_180_m	0	0	0	0	0	0	0	0	0	0	0	0	0	0	0	0	0	0	0	0	0	0	0	0
RXN909_181_c	0	0	0	0	0	0	0	0	0	0	0	0	0	0	0	0	0	0	0	0	0	0	0	0
RXN909_181_m	0	0	0	0	0	0	0	0	0	0	0	0	0	0	0	0	0	0	0	0	0	0	0	0
RXN909_183_c	0	0	0	0	0	0	0	0	0	0	0	0	0	0	0	0	0	0	0	0	0	0	0	0
RXN909_183_m	0	0	0	0	0	0	0	0	0	0	0	0	0	0	0	0	0	0	0	0	0	0	0	0
RXN909_184_c	0	0	0	0	0	0	0	0	0	0	0	0	0	0	0	0	0	0	0	0	0	0	0	0
RXN909_184_m	0	0	0	0	0	0	0	0	0	0	0	0	0	0	0	0	0	0	0	0	0	0	0	0
RXN909_223_c	0	0	0	0	0	0	0	0	0	0	0	0	0	0	0	0	0	0	0	0	0	0	0	0
RXN909_223_m	0	0	0	0	0	0	0	0	0	0	0	0	0	0	0	0	0	0	0	0	0	0	0	0
RXN909_224_c	0	0	0	0	0	0	0	0	0	0	0	0	0	0	0	0	0	0	0	0	0	0	0	0
RXN909_224_m	0	0	0	0	0	0	0	0	0	0	0	0	0	0	0	0	0	0	0	0	0	0	0	0
RXN909_225_c	0	0	0	0	0	0	0	0	0	0	0	0	0	0	0	0	0	0	0	0	0	0	0	0
RXN909_225_m	0	0	0	0	0	0	0	0	0	0	0	0	0	0	0	0	0	0	0	0	0	0	0	0
RXN909_226_c	0	0	0	0	0	0	0	0	0	0	0	0	0	0	0	0	0	0	0	0	0	0	0	0
RXN909_226_m	0	0	0	0	0	0	0	0	0	0	0	0	0	0	0	0	0	0	0	0	0	0	0	0
RXN909_62_c	0.0613147	0.0795225	0.0599223	0.0809669	0	0.0801914	0.0783807	0.0750445	0.0619455	0	0	0.0743669	0.0628461	0.0753976	0	0	0	0	0	0.079155	0.061368	0.0792199	0.061581	0.0785139
RXN909_62_m	0	0	0	0	0	0	0	0	0	0	0	0	0	0	0	0	0	0	0	0	0	0	0	0
RXN909_63_c	0	0	0	0	0	0	0	0	0	-0.0730363	-0.0627493	0	0	0	-0.0618351	-0.0759548	-0.0613913	-0.0768548	0	0	0	0	0	0
RXN909_63_m	0	0	0	0	0	0	0	0	0	0	0	0	0	0	0	0	0	0	0	0	0	0	0	0
RXN909_65_c	0	-0.0795225	0	0	0	0	0	0	0	-0.0730363	-0.0627493	0	0	0	0	-0.0759548	0	-0.0768548	0	-0.079155	0	-0.0792199	0	-0.0785139
RXN909_65_m	0	0	0	0	0	0	0	0	0	0	0	0	0	0	0	0	0	0	0	0	-0.0437999	0	0	0
RXN909_69_c	0	0	2.24e-06	0	0	0	0	0	0	0	0	0	0	0	0	0	0	0	0	0	2.29e-06	0	0	0
RXN909_69_m	0	0	0	0	0	0	0	0	0	0	0	0	0	0	0	0	0	0	0	0	0	0	0	0
RXN909_70_c	0	0	0	0	0	0	0	0	0	0	0	0	0	0	0	0	0	0	0	0	0	0	0	0
RXN909_70_m	0	0	0	0	0	0	0	0	0	0	0	0	0	0	0	0	0	0	0	0	0	0	0	0
RXN909_74_c	0	0	0	0	0	0	0	0	0	0	0	0	0	0	0	0	0	0	0	0	0	0	0	0
RXN909_74_m	0	0	0	0	0	0	0	0	0	0	0	0	0	0	0	0	0	0	0	0	0	0	0	0
RXN909_81_c	0	0	0	0	0	0	0	0	0	0	0	0	0	0	0	0	0	0	0	0	0	0	0	0
RXN909_81_m	0	0	0	0	0	0	0	0	0	0	0	0	0	0	0	0	0	0	0	0	0	0	0	0
RXN909_82_c	0	0	0	0	0	0	0	0	0	0	0	0	0	0	0	0	0	0	0	0	0	0	0	0
RXN909_82_m	0	0	0	0	0	0	0	0	0	0	0	0	0	0	0	0	0	0	0	0	0	0	0	0
RXN909_85_c	0	0	0	0	0	0	0	0	0	0	0	0	0	0	0	0	0	0	0	0	0	0	0	0
RXN909_85_m	0	0	0	0	0	0	0	0	0	0	0	0	0	0	0	0	0	0	0	0	0	0	0	0
RXN909_86_c	0	0	0	0	0	0	0	0	0	0	0	0	0	0	0	0	0	0	0	0	0	0	0	0
RXN909_86_m	0	0	0	0	0	0	0	0	0	0	0	0	0	0	0	0	0	0	0	0	0	0	0	0
RXN909_89_c	0	0	0	0	0	0	0	0	0	0	0	0	0	0	0	0	0	0	0	0	0	0	0	0
RXN909_89_m	0	0	0	0	0	0	0	0	0	0	0	0	0	0	0	0	0	0	0	0	-0.0437999	0	0	0
RXN909_91_c	0	0	0	0	0	0	0	0	0	0	0	0	0	0	0	0	0	0	0	0	0	0	0	0
RXN909_91_m	0	0	0	0	0	0	0	0	0	0	0	0	0	0	0	0	0	0	0	0	0	0	0	0
RXN909_92_c	0	0	0	0	0	0	0	0	0	0	0	0	0	0	0	0	0	0	0	0	0	0	0	0
RXN909_92_m	0	0	0	0	0	0	0	0	0	0	0	0	0	0	0	0	0	0	0	0	0	0	0	0
RXN909_95_c	0	0	0	0	0	0	0	0	0	0	0	0	0	0	0	0	0	0	0	0	0	0	0	0
RXN909_95_m	0	0	-0.336701	0	0	0	0	0	0	0	0	0	0	0	0	0	0	0	0	0	-0.0437999	0	0	0
RXN909_97_c	0	0	0	0	0	0	0	0	0	0	0	0	0	0	0	0	0	0	0	0	0	0	0	0
RXN909_97_m	0	0	0	0	0	0	0	0	0	0	0	0	0	0	0	0	0	0	0	0	0	0	0	0
RXN909_98_c	0	0	0	0	0	0	0	0	0	0	0	0	0	0	0	0	0	0	0	0	0	0	0	0
RXN909_98_m	0	0	0	0	0	0	0	0	0	0	0	0	0	0	0	0	0	0	0	0	0	0	0	0
CYTOCHROME_B5_REDUCTASE_RXN_c	13.0318	10.3962	16.7958	9.6353	16.2763	14.2972	10.9925	11.1323	13.3584	8.77256	14.3543	12.1255	9.18872	13.818	15.7994	9.96198	13.9705	12.7218	9.3349	13.7751	9.73116	11.6229	9.34938	11.7788
FLDR_c	0	0	0	0	0	0	0	0	0	0	0	0	0	0	0	0	0	0	0	0	0	0	0	0
FMNAT_c	0	0	0	0	0	0	0	0	0	0	0	0	0	0	0	0	0	0	0	0	0	0	0	0
RBFK_c	0	0	0	0	0	0	0	0	0	0	0	0	0	0	0	0	0	0	0	0	0	0	0	0
RXN909_220_c	0	0	0	0	0	0	0	0	0	0	0	0	0	0	0	0	0	0	0	0	0	0	0	0
DHFR_c	0	0	0	0	0	0	0	0	0	0	0	0	0	0	0	0	0	0	0	0	0	0	0	0
DMN0046	0	0	0	0	0	0	0	0	0	0	0	0	0	0	0	0	0	0	0	0	0	0	0	0
DMN0047	0	0	0	0	0	0	0	0	0	0	0	0	0	0	0	0	0	0	0	0	0	0	0	0
DMN0077	0	0	0	0	0	0	0	0	0	0	0	0	0	0	0	0	0	0	0	0	0	0	0	0
FTHFCL_c	0	0	0	0	0	0	0	0	0	0	0	0	0	0	0	0	0	0	0	0	0	0	0	0
FTHFL_c	-7.67	-7.81	-7.73	-7.69	-7.655	-7.785	-7.36667	-7.47667	-7.85667	-7.59333	-7.99	-7.93	-8.078	-8.11	-7.99333	-8.04667	-7.95333	-8.04	-7.93	-7.87	-7.885	-7.84	-7.80667	-7.845
FTHFL_m	-7.67	-7.81	-7.73	-7.69	-7.655	-7.785	-7.36667	-7.47667	-7.85667	-7.59333	-7.99	-7.93	-8.078	-8.11	-7.99333	-8.04667	-7.95333	-8.04	-7.93	-7.87	-7.885	-7.84	-7.80667	-7.845
GTPCI_c	0	0	0	0	0	0	0	0	0	0	0	0	0	0	0	0	0	0	0	0	0	0	0	0
GTPCI_n	0	0	0	0	0	0	0	0	0	0	0	0	0	0	0	0	0	0	0	0	0	0	0	0
MTHFC_c	7.67	4.75421	7.73	2.54399	7.655	7.785	7.36667	7.47667	7.85667	7.59333	7.99	7.93	8.078	3.06048	7.99333	3.48383	7.95333	4.44848	7.93	7.87	7.885	5.21631	7.80667	3.41197
MTHFC_m	7.67	10.8658	7.73	12.836	7.655	7.785	7.36667	7.47667	7.85667	7.59333	7.99	7.93	8.078	13.1595	7.99333	12.6095	7.95333	11.6315	7.93	7.87	7.885	10.4637	7.80667	12.278
MTHFD2_c	0	0	0	0	0	0	0	0	0	0	0	0	0	0	0	0	0	0	0	0	0	0	0	0
MTHFD2_m	0	3.05579	0	6.93333	0	0.429293	2.22378	0	0	0.0110288	5.38815	1.50792	0	7.15	5.68317	4.56284	0	7.19333	0	7.12333	3.2811	5.67899	0	4.43303
MTHFR2_c	0.709847	0.741746	0.742276	0.604679	0.716554	0.768422	0.73043	2.69408	0.767346	4.88077	0.777299	0.690193	5.07168	0.418812	0.765978	4.64612	0.743632	0.353492	4.7923	0.758491	8.12348	0.742015	4.26556	0.361123
PTHPS_c	0	0	0	0	0	0	0	0	0	0	0	0	0	0	0	0	0	0	0	0	0	0	0	0
PTHPS_n	0	0	0	0	0	0	0	0	0	0	0	0	0	0	0	0	0	0	0	0	0	0	0	0
RC01794	0	0	0	0	0	0	0	0	0	0	0	0	0	0	0	0	0	0	0	0	0	0	0	0
RCC0157	0	0	0	0	0	0	0	0	0	0	0	0	0	0	0	0	0	0	0	0	0	0	0	0
RMC0023	0	0	0	0	0	0	0	0	0	0	0	0	0	0	0	0	0	0	0	0	0	0	0	0
RMC0024	0	0	0	0	0	0	0	0	0	0	0	0	0	0	0	0	0	0	0	0	0	0	0	0
RXN_2881_c	6.56333	7.12333	6.50333	7.36333	6.085	7.275	6.85	7.01667	6.81	6.63	6.92	6.74	6.71	6.65333	6.71	6.72333	6.70333	6.75667	6.64333	7.03333	6.585	7.13	6.66667	6.985
RXN_2961_c	6.56333	7.12333	6.50333	7.36333	6.085	7.275	6.85	7.01667	6.81	6.63	6.92	6.74	6.71	6.65333	6.71	6.72333	6.70333	6.75667	6.64333	7.03333	6.585	7.13	6.66667	6.985
RXN_3741_c	0	0	0	0	0	0	0	0	0	0	0	0	0	0	0	0	0	0	0	0	0	0	0	0
RXN_3742_c	0	0	0	0	0	0	0	0	0	0	0	0	0	0	0	0	0	0	0	0	0	0	0	0
RXN_3742_m	0	0	0	0	0	0	0	0	0	0	0	0	0	0	0	0	0	0	0	0	0	0	0	0
RXN_7908_c	0	0	0	0	0	0	0	0	0	0	0	0	0	0	0	0	0	0	0	0	0	0	0	0
RXN_7908_m	0	0	0	0	0	0	0	0	0	0	0	0	0	0	0	0	0	0	0	0	0	0	0	0
RXN_8853_n	0	0	0	0	0	0	0	0	0	0	0	0	0	0	0	0	0	0	0	0	0	0	0	0
RXN0_276_c	-6.56333	-7.12333	-6.50333	-7.36333	-6.085	-7.275	-6.85	-7.01667	-6.81	-6.63	-6.92	-6.74	-6.71	-6.65333	-6.71	-6.72333	-6.70333	-6.75667	-6.64333	-7.03333	-6.585	-7.13	-6.66667	-6.985
RXN909_112_c	0	0	0	0	0	0	0	0	0	0	0	0	0	0	0	0	0	0	0	0	0	0	0	0
RXN909_22_c	0	0.448491	0	0.121268	0	0.120107	0	0	0.38217	0	0.403239	0.111383	0.628965	1.46667	0.625814	1.66667	0.321884	1.36586	0.118459	0.464958	0.0421313	0.511983	0	0.768914
RXN909_221_c	0	0	0	0	0	0	0	0	0	0	0	0	0	0	0	0	0	0	0	0	0	0	0	0
RXN909_221_m	0	0	0	0	0	0	0	0	0	0	0	0	0	0	0	0	0	0	0	0	0	0	0	0
RXN909_23_c	0	0	0	0	0	0	0	0	0	0	0	0	0	0	0	0	0	0	0	0	0	0	0	0
SFGTH_c	-6.56333	-7.12333	-6.50333	-7.36333	-6.085	-7.275	-6.85	-7.01667	-6.81	-6.63	-6.92	-6.74	-6.71	-6.65333	-6.71	-6.72333	-6.70333	-6.75667	-6.64333	-7.03333	-6.585	-7.13	-6.66667	-6.985
RXN_7909_c	0.0246763	0.0247568	0.0241157	0.0252064	0.02328	0.0249651	0.0244013	0.0233627	0.0249302	0.0227375	0.0252535	0.0231517	0.0252927	0.0234726	0.0248857	0.0236461	0.0247072	0.0239263	0.0246226	0.0246425	0.0246975	0.0246626	0.0247835	0.0244428
METS_c	-0.0496862	-0.0202636	0	-0.171172	0	0	-0.0206383	0	0	-0.363928	0	-0.0224138	0	-0.30367	0	-0.37847	-0.0168502	-0.382955	-0.159704	0	0	-0.39474	-0.0270465	-0.391222
METS_n	0	0	0	0	0	0	0	0	0	0	0	0	0	0	0	0	0	0	0	0	0	0	0	0
6_PHOSPHOFRUCTO_2_KINASE_RXN_c	0	0	0	0	0	0	0	0	0	0	0	0	0	0	0	0	0	0	0	0	0	0	0	0
6_PHOSPHOFRUCTO_2_KINASE_RXN_n	0	0	0	0	0	0	0	0	0	0	0	0	0	0	0	0	0	0	0	0	0	0	0	0
F1PGT_c	0	0	0	0	0	0	0	0	0	0	0	0	0	0	0	0	0	0	0	0	0	0	0	0
F1PGT_n	0	0	0	0	0	0	0	0	0	0	0	0	0	0	0	0	0	0	0	0	0	0	0	0
FK_c	0	0	0	0	0	0	0	0	0	0	0	0	0	0	0	0	0	0	0	0	0	0	0	0
GDPMNH_c	-0.22497	-0.225704	-0.219859	-0.229803	-0.21224	-0.227603	-0.222463	-0.212994	-0.227284	-0.207294	-0.230232	-0.211071	-0.230589	-0.213996	-0.226879	-0.215578	-0.225251	-0.218132	-0.22448	-0.224661	-0.225163	-0.224845	-0.225948	-0.222841
HEX4_c	0	0	0	0	0	0	0	0	0	0	0	0	0	0	0	0	0	0	0	0	0	0	0	0
HEX4_m	0	0	0	0	0	0	0	0	0	0	0	0	0	0	0	0	0	0	0	0	0	0	0	0
HEX4_n	0	0	0	0	0	0	0	0	0	0	0	0	0	0	0	0	0	0	0	0	0	0	0	0
RC00867	0	0	0	0	0	0	0	0	0	0	0	0	0	0	0	0	0	0	0	0	0	0	0	0
RC00875	0	0	0	0	0	0	0	0	0	0	0	0	0	0	0	0	0	0	0	0	0	0	0	0
RC01787	0	0	0	0	0	0	0	0	0	0	0	0	0	0	0	0	0	0	0	0	0	0	0	0
RC02731	0	0	0	0	0	0	0	0	0	0	0	0	0	0	0	0	0	0	0	0	0	0	0	0
RC09752	-5.08	-4.57	-4.94667	-4.61	-5.405	-4.68	-4.8	-5.10667	-4.91667	-4.94333	-5.06667	-4.965	-5.336	-4.81	-5.09	-4.65333	-5.08333	-4.65667	-5.00333	-4.47333	-5.005	-4.71667	-5.09333	-4.625
RCC0139	-5.08	-4.57	-4.94667	-4.61	-5.405	-4.68	-4.8	-5.10667	-4.91667	-4.94333	-5.06667	-4.965	-5.336	-4.81	-5.09	-4.65333	-5.08333	-4.65667	-5.00333	-4.47333	-5.005	-4.71667	-5.09333	-4.625
BETA_PHOSPHOGLUCOMUTASE_RXN_c	-0.443121	-0.444565	0	0	-0.418046	-0.448306	0	0	-0.447679	0	0	-0.415743	0	0	-0.44688	-0.42462	-0.443674	-0.429652	-0.442155	-0.442512	-0.443501	0	-0.445046	0
BETAGALACTOSID_RXN_c	0	0	0	0	0	0	0	0	0	0	0	0	0	0	0	0	0	0	0	0	0	0	0	0
GALM_c	0	0	0	0	0	0	0	0	0	0	0	0	0	0	0	0	0	0	0	0	0	0	0	0
RXN_10639_c	-0.443121	-0.444565	0	0	-0.418046	-0.448306	0	0	-0.447679	0	0	-0.415743	0	0	-0.44688	-0.42462	-0.443674	-0.429652	-0.442155	-0.442512	-0.443501	0	-0.445046	0
RC00801	0	0	0	0	0	0	0	0	0	0	0	0	0	0	0	0	0	0	0	0	0	0	0	0
RC01092	0	0	0	0	0	0	0	0	0	0	0	0	0	0	0	0	0	0	0	0	0	0	0	0
RC01093	0	0	0	0	0	0	0	0	0	0	0	0	0	0	0	0	0	0	0	0	0	0	0	0
RC01095	0	0	0	0	0	0	0	0	0	0	0	0	0	0	0	0	0	0	0	0	0	0	0	0
RC01101	0	0	0	0	0	0	0	0	0	0	0	0	0	0	0	0	0	0	0	0	0	0	0	0
RC01103	0	0	0	0	0	0	0	0	0	0	0	0	0	0	0	0	0	0	0	0	0	0	0	0
RC03634	0	0	0	0	0	0	0	0	0	0	0	0	0	0	0	0	0	0	0	0	0	0	0	0
TCE5092	0	0	0	0	0	0	0	0	0	0	0	0	0	0	0	0	0	0	0	0	0	0	0	0
OPAH_c	0	0	0	0	0	0	0	0	0	0	0	0	0	0	0	0	0	0	0	0	0	0	0	0
RXN909_237_c	0	0	0	0	0	0	0	0	0	0	0	0	0	0	0	0	0	0	0	0	0	0	0	0
RXN909_238_c	0	0	0	0	0	0	0	0	0	0	0	0	0	0	0	0	0	0	0	0	0	0	0	0
RXN909_240_c	0	0	0	0	0	0	0	0	0	0	0	0	0	0	0	0	0	0	0	0	0	0	0	0
RXN909_241_c	0	0	0	0	0	0	0	0	0	0	0	0	0	0	0	0	0	0	0	0	0	0	0	0
RXN909_260_c	0	0	0	0	0	0	0	0	0	0	0	0	0	0	0	0	0	0	0	0	0	0	0	0
AMPTASECG_c	0	0	0	0	0	0	0	0	0	0	0	0	0	0	0	0	0	0	0	0	0	0	0	0
dnasynth_m	0.865537	0.868359	0.845871	0.884131	0.81656	0.875666	0.855891	0.819461	0.87444	0.797531	0.885782	0.812061	0.887155	0.823315	0.872881	0.829401	0.866619	0.839229	0.863651	0.864349	0.866279	0.865055	0.869297	0.857345
dnasynth_n	0.865537	0.868359	0.845871	0.884131	0.81656	0.875666	0.855891	0.819461	0.87444	0.797531	0.885782	0.812061	0.887155	0.823315	0.872881	0.829401	0.866619	0.839229	0.863651	0.864349	0.866279	0.865055	0.869297	0.857345
rnasynth_m	0.865537	0.868359	0.845871	0.884131	0.81656	0.875666	0.855891	0.819461	0.87444	0.797531	0.885782	0.812061	0.887155	0.823315	0.872881	0.829401	0.866619	0.839229	0.863651	0.864349	0.866279	0.865055	0.869297	0.857345
rnasynth_n	0.865537	0.868359	0.845871	0.884131	0.81656	0.875666	0.855891	0.819461	0.87444	0.797531	0.885782	0.812061	0.887155	0.823315	0.872881	0.829401	0.866619	0.839229	0.863651	0.864349	0.866279	0.865055	0.869297	0.857345
GLUCYS_c	0	0	0	0	0	0	0	0	0	0	0	0	0	0	0	0	0	0	0	0	0	0	0	0
GLUTAREDOXIN_RXN_c	0	0	0	0	0	0	0	0	0	0	0	0	0	0	0	0	0	0	0	0	0	0	0	0
GSHTRAN_RXN_c	0	0	0	0	0	0	0	0	0	0	0	0	0	0	0	0	0	0	0	0	0	0	0	0
GSHTRAN_RXN_m	0	0	0	0	0	0	0	0	0	0	0	0	0	0	0	0	0	0	0	0	0	0	0	0
GTHDH_c	0	0	0	0	0	0	0	0	0	0	0	0	0	0	0	0	0	0	0	0	0	0	0	0
GTHO_c	0	0	-1.45523	0	0	0	0	0	0	0	0	0	0	0	0	0	0	0	0	0	0	0	0	0
GTHO_m	1.89603	2.69333	0	3.37667	0	3.475	3.09	1.34	2.7191	0	2.83211	1.355	3.01984	1.08667	3.0633	0	2.69867	2.02333	1.3315	1.83333	0	2.38667	1.78063	1.735
GTHP_c	0	0	1.45523	0	0	0	0	0	0	0	0	0	0	0	0	0	0	0	0	0	0	0	0	0
GTHP_m	-1.89603	-2.69333	0	-3.37667	0	-3.475	-3.09	-1.34	-2.7191	0	-2.83211	-1.355	-3.01984	-1.08667	-3.0633	0	-2.69867	-2.02333	-1.3315	-1.83333	0	-2.38667	-1.78063	-1.735
GTHS_c	0	0	0	0	0	0	0	0	0	0	0	0	0	0	0	0	0	0	0	0	0	0	0	0
RC00494	0	0	0	0	0	0	0	0	0	0	0	0	0	0	0	0	0	0	0	0	0	0	0	0
RC01108	0	0	0	0	0	0	0	0	0	0	0	0	0	0	0	0	0	0	0	0	0	0	0	0
RC01262	0	0	0	0	0	0	0	0	0	0	0	0	0	0	0	0	0	0	0	0	0	0	0	0
RC02743	0	0	0	0	0	0	0	0	0	0	0	0	0	0	0	0	0	0	0	0	0	0	0	0
RC03749	0	0	0	0	0	0	0	0	0	0	0	0	0	0	0	0	0	0	0	0	0	0	0	0
RXN_3521_c	0	0	0	0	0	0	0	0	0	0	0	0	0	0	0	0	0	0	0	0	2.02304	0	0	0
RXN_3522_c	4.80121	2.56242	2.55941	2.74138	2.54331	0.464748	4.33883	3.13724	4.216	3.16659	4.09848	3.75649	4.86533	3.37714	4.05158	2.57896	4.82389	2.92026	4.33655	0.934155	4.35564	1.8237	4.68216	2.84536
RXN_3523_c	0	0	0	0	0	0	0	0	0	0	0	0	0	0	0	0	0	0	0	0	0	0	0	0
RXN_3541_c	9.60241	5.12484	5.11882	5.48276	5.08662	0.929495	8.67766	6.27448	8.43199	6.33318	8.19695	7.51297	9.73066	6.75428	8.10316	5.15791	9.64779	5.84051	8.6731	1.86831	4.66521	3.6474	9.36432	5.69072
RXN909_232_c	0	0	0	0	0	0	0	0	0	0	0	0	0	0	0	0	0	0	0	0	0	0	0	0
RXN909_233_c	0	0	0	0	0	0	0	0	0	0	0	0	0	0	0	0	0	0	0	0	0	0	0	0
RXN909_234_c	0	0	0	0	0	0	0	0	0	0	0	0	0	0	0	0	0	0	0	0	0	0	0	0
RXN909_235_c	0	0	0	0	0	0	0	0	0	0	0	0	0	0	0	0	0	0	0	0	0	0	0	0
RXN909_236_c	0	0	0	0	0	0	0	0	0	0	0	0	0	0	0	0	0	0	0	0	0	0	0	0
RXN909_242_c	0	0	0	0	0	0	0	0	0	0	0	0	0	0	0	0	0	0	0	0	0	0	0	0
DHAK_c	0	0	0	0	0	0	0	0	0	0	0	0	0	0	0	0	0	0	0	0	0	0	0	0
DHAK_n	0	0	0	0	0	0	0	0	0	0	0	0	0	0	0	0	0	0	0	0	0	0	0	0
GLYCPDIESTER_RXN_c	0	0	0	0	0	0	0	0	0	0	0	0	0	0	0	0	0	0	0	0	0	0	0	0
LYSOPHOSPHOLIPASE_RXN_c	0	0	0	0	0	0	0	0	0	0	0	0	0	0	0	0	0	0	0	0	0	0	0	0
RXN909_219_c	0	0	0	0	0	0	0	0	0	0	0	0	0	0	0	0	0	0	0	0	0	0	0	0
GLYC3PDEHYDROG_RXN_c	0	0	0	0	0	0	0	0	0	0	0	0	0	0	0	0	0	0	0	0	0	0	0	0
RXN_9927_2	0	0	0	0	0	0	0	0	0	0	0	0	0	0	0	0	0	0	0	0	0	0	0	0
3_1_1_23_RXN_c	0	0	0	0	0	0	0	0	0	0	0	0	0	0	0	0	0	0	0	0	0	0	0	0
GLYCEROL_1_PHOSPHATASE_RXN_c	-0.208095	-0.478879	-0.203367	-0.487577	-0.19632	-0.482898	-0.472004	-0.451909	-0.210235	-0.439819	-0.212962	-0.447832	-0.213292	-0.454041	-0.209861	-0.457395	-0.208355	-0.462815	-0.207642	-0.476657	-0.208273	-0.477057	-0.208999	-0.472805
RC00851	0.979686	1.25299	0.957427	1.27574	0.92425	1.26352	1.235	1.18243	0.989763	1.15079	1.0026	1.17175	1.00416	1.18799	0.987998	1.19677	0.98091	1.21095	0.977551	1.24719	0.980526	1.24822	0.983942	1.23709
RC01041	0	0	0	0	0	0	0	0	0	0	0	0	0	0	0	0	0	0	0	0	0	0	0	0
RC01351	0	0.270106	0	0.275012	0	0.272368	0.266228	0.254892	0	0.248075	0	0.252594	0	0.256097	0	0.257988	0	0.261045	0	0.268847	0	0.269078	0	0.26668
RC01752	0	0	0	0	0	0	0	0	0	0	0	0	0	0	0	0	0	0	0	0	0	0	0	0
RC02239	0	0	0	0	0	0	0	0	0	0	0	0	0	0	0	0	0	0	0	0	0	0	0	0
RC02240	11.966	9.91098	11.7069	8.45374	12.3671	8.5366	12.5551	10.6361	12.0462	10.9472	13.3456	11.7741	12.201	12.564	13.0176	12.0341	12.1785	11.8551	13.0076	9.46568	12.7952	9.88981	12.0366	9.22979
RC02241	0.00933869	0.00936913	0.0091265	0.00953931	0.00881025	0.00944798	0.00923461	0.00884155	0.00943475	0.00860494	0.00955712	0.00876171	0.00957194	0.00888313	0.00941792	0.0089488	0.00935036	0.00905483	0.00931834	0.00932587	0.0093467	0.00933348	0.00937926	0.0092503
RC02250	0	0	0	0	0	0	0	0	0	0	0	0	0	0	0	0	0	0	0	0	0	0	0	0
RC02251	0.538456	0.540212	0.526222	0.550024	0.507987	0.544758	0.532455	0.509792	0.543995	0.496149	0.551051	0.505188	0.551905	0.512189	0.543025	0.515976	0.539129	0.522089	0.537283	0.537717	0.538918	0.538156	0.540795	0.53336
RC02577	0	0	0	0	0	0	0	0	0	0	0	0	0	0	0	0	0	0	0	0	0	0	0	0
RC02687	0	0.270106	0	0.275012	0	0.272368	0.266228	0.254892	0	0.248075	0	0.252594	0	0.256097	0	0.257988	0	0.261045	0	0.268847	0	0.269078	0	0.26668
RC02757	0	0	0	0	0	0	0	0	0	0	0	0	0	0	0	0	0	0	0	0	0	0	0	0
RC03755	0	0	0	0	0	0	0	0	0	0	0	0	0	0	0	0	0	0	0	0	0	0	0	0
RCC0079	0	0	0	0	0	0	0	0	0	0	0	0	0	0	0	0	0	0	0	0	0	0	0	0
RCC0080	0	0	0	0	0	0	0	0	0	0	0	0	0	0	0	0	0	0	0	0	0	0	0	0
RCC0081	0	0	0	0	0	0	0	0	0	0	0	0	0	0	0	0	0	0	0	0	0	0	0	0
RCC0082	0	0	0	0	0	0	0	0	0	0	0	0	0	0	0	0	0	0	0	0	0	0	0	0
RXN_1602_c	0	0	0	0	0	0	0	0	0	0	0	0	0	0	0	0	0	0	0	0	0	0	0	0
RXN_1603_c	0	0	0	0	0	0	0	0	0	0	0	0	0	0	0	0	0	0	0	0	0	0	0	0
RXN909_107_c	0	0	0	0	0	0	0	0	0	0	0	0	0	0	0	0	0	0	0	0	0	0	0	0
RXN909_108_m	0	0	0	0	0	0	0	0	0	0	0	0	0	0	0	0	0	0	0	0	0	0	0	0
RXN909_109_c	0	0	0	0	0	0	0	0	0	0	0	0	0	0	0	0	0	0	0	0	0	0	0	0
RXN909_109_m	0	0	0	0	0	0	0	0	0	0	0	0	0	0	0	0	0	0	0	0	0	0	0	0
SNK0014	0	0	0	0	0	0	0	0	0	0	0	0	0	0	0	0	0	0	0	0	0	0	0	0
TRIACYLGLYCEROL_LIPASE_RXN_c	0	0	0	0	0	0	0	0	0	0	0	0	0	0	0	0	0	0	0	0	0	0	0	0
RC01010	0	0	0	0	0	0	0	0	0	0	0	0	0	0	0	0	0	0	0	0	0	0	0	0
GLYK_c	0	0	0	0	0	0	0	0	0	0	0	0	0	0	0	0	0	0	0	0	0	0	0	0
GLYK_m	0	0	0	0	0	0	0	0	0	0	0	0	0	0	0	0	0	0	0	0	0	0	0	0
G3PD1_c	0.101188	0.101518	0.0988886	0.103362	0.0954619	0.102372	0.10006	0.0958011	0.102229	0.0932373	0.103555	0.094936	0.103715	0.0962516	0.102046	0.0969631	0.101314	0.0981121	0.100967	0.101049	0.101275	0.101131	0.101627	0.10023
2_3_1_42_RXN_c	0.115969	0.116347	0.113334	0.11846	0.109407	0.117326	0.114676	0.109795	0.117162	0.106857	0.118681	0.108804	0.118865	0.110312	0.116953	0.111127	0.116114	0.112444	0.115716	0.11581	0.116068	0.115904	0.116473	0.114871
2_3_1_42_RXN_m	0	0	0	0	0	0	0	0	0	0	0	0	0	0	0	0	0	0	0	0	0	0	0	0
2_7_8_24_RXN_c	0	0	0	0	-1.24e-13	0	0	0	0	0	0	0	0	0	0	0	-1.87e-13	0	0	0	0	0	-2.96e-13	0
2_ACYLGLYCEROL_O_ACYLTRANSFERASE_RXN_c	0	0	0	0	0	0	0	0	0	0	0	0	0	0	0	0	0	0	0	0	0	0	0	0
2_ACYLGLYCEROL_O_ACYLTRANSFERASE_RXN_m	0	0	0	0	0	0	0	0	0	0	0	0	0	0	0	0	0	0	0	0	0	0	0	0
2_ACYLGLYCEROL_O_ACYLTRANSFERASE_RXN_n	0	0	0	0	0	0	0	0	0	0	0	0	0	0	0	0	0	0	0	0	0	0	0	0
3_1_1_47_RXN_c	0	0	0	0	0	0	0	0	0	0	0	0	0	0	0	0	0	0	0	0	0	0	0	0
3_1_1_47_RXN_n	0	0	0	0	0	0	0	0	0	0	0	0	0	0	0	0	0	0	0	0	0	0	0	0
ACHE_c	0	-0.0207308	0	-0.0211073	0	0	-0.0204331	0	0	-0.0199269	0	0	0	0	0	0	0	-0.0200354	0	0	0	0	0	0
ACYLGLYCEROL_KINASE_RXN_c	0	0	0	0	0	0	0	0	0	0	0	0	0	0	0	0	0	0	0	0	0	0	0	0
ACYLGLYCEROL_KINASE_RXN_m	0	0	0	0	0	0	0	0	0	0	0	0	0	0	0	0	0	0	0	0	0	0	0	0
ACYLGLYCEROL_KINASE_RXN_n	0	0	0	0	0	0	0	0	0	0	0	0	0	0	0	0	0	0	0	0	0	0	0	0
CDPDAGtm	0	0	0	0	0	0	0	0	0	0	0	0	0	0	0	0	0	0	0	0	0	0	0	0
CDPDIGLYSYN_RXN_c	0.970348	0.0281164	0.9483	1.26621	0.0264392	1.25407	0.0277127	1.17358	0.980329	0.0258231	0.0286805	0.0262935	0.994583	0.0266579	0.0282628	0.026855	0.97156	0.0271732	0.0279639	1.23786	0.028049	0.0280094	0.974563	1.22784
CHAT_c	0	-0.0207308	0	-0.0211073	0	0	-0.0204331	0	0	-0.0199269	0	0	0	0	0	0	0	-0.0200354	0	0	0	0	0	0
CHAT_n	0	0	0	0	0	0	0	0	0	0	0	0	0	0	0	0	0	0	0	0	0	0	0	0
CHLP_c	0	0	0	0	0	0	0	0	0	0	0	0	0	0	0	0	0	0	0	0	0	0	0	0
CHLPCTD_c	0.20489	0.205558	0.200235	0.209292	0.193296	0.207288	0.202607	0.193983	0.206998	0.188792	0.209683	0.192231	0.210008	0.194895	0.206629	0.196336	0.205146	0.198662	0.204444	0.204609	0.205066	0.204776	0.20578	0.202951
CHOLINE_OXIDASE_RXN_m	0.295792	0.121648	0	0	0.23218	0.239193	0.139884	0	0.309488	0	0.313502	0	0.313988	0	0.308936	0	0.30288	0	0.516153	2.52088	0	0.180592	0.274221	0.0981638
CHOLINE_OXIDASEII_RXN_m	0	0	0	0	0	0	0	0	0	0	0	0	0	0	0	0	0	0	0	0	0	0	0	0
CHOLK_c	0	0	0	0	0	0	0	0	0	0	0	0	0	0	0	0	0	0	0	0	0	0	0	0
DIACYLGLYKIN_RXN_c	0	-1.2155	0	0	-0.889	0	-1.19805	0	0	-1.11636	-0.964364	-1.1367	0	-1.15245	-0.950318	-1.16097	0	-1.17472	-0.940269	0	-0.943131	-1.21088	0	0
DIACYLGLYKIN_RXN_n	0	0	0	0	0	0	0	0	0	0	0	0	0	0	0	0	0	0	0	0	0	0	0	0
ETHAK_c	0	0	0	0	0	0	0	0	0	0	0	0	0	0	0	0	0	0	0	0	0	0	0	0
ETHANOLAMINEPHOSPHOTRANSFERASE_RXN_c	0	0	0	0	0	0	0	0	0	0	0	0	0	0	0	0	0	0	0	0	0	0	0	0
PETHCT_c	-12.5933	-9.59501	-12.32	-9.3696	-12.07	-9.44369	-12.2437	-11.485	-12.68	-10.657	-13.0233	-11.4786	-12.844	-12.2644	-12.7	-11.7324	-12.8067	-11.5498	-12.6933	-10.361	-12.48	-9.57505	-12.6667	-10.1179
PGPPHOSPHA_RXN_c	0	0	0	0	0	0	0	0	0	0	0	0	0	0	0	0	0	0	0	0	0	0	0	0
PGPPHOSPHA_RXN_m	0	0	0	0	0	0	0	0	0	0	0	0	0	0	0	0	0	0	0	0	0	0	0	0
PHOSPHAGLYPSYN_RXN_c	0.00934227	0.00937272	0.00913	0.00954296	0.00881362	0.0094516	0.00923814	0.00884494	0.00943836	0.00860824	0.00956078	0.00876507	0.0095756	0.00888654	0.00942153	0.00895222	0.00935394	0.0090583	0.00932191	0.00932944	0.00935028	0.00933706	0.00938285	0.00925384
PHOSPHAGLYPSYN_RXN_m	0	0	0	0	0	0	0	0	0	0	0	0	0	0	0	0	0	0	0	0	0	0	0	0
PHOSPHASERDECARB_RXN_c	0	0	0	0	0	0	0	0	0	0	0	0	0	0	0	0	0	0	0	0	0	0	0	0
PHOSPHATIDATE_PHOSPHATASE_RXN_c	0	0	0	0	0	0	0	0	0	0	0	0	0	0	0	0	0	0	0	0	0	0	0	0
RC00748	8.36667	7.62	8.03667	7.56333	7.425	6.965	7.82667	7.45667	8.17333	7.33667	8.19333	7.685	8.504	8.06	8.28667	8.04333	8.32667	8.12667	8.28667	7.81667	8.35	7.75333	8.36333	7.895
RC01310	0	0	0	0	0	0	0	0	0	0	0	0	0	0	0	0	0	0	0	0	0	0	0	0
RC01315	0	0	0	0	0	0	0	0	0	0	0	0	0	0	0	0	0	0	0	0	0	0	0	0
RC01318	-0.00933869	-0.00936913	-0.0091265	-0.00953931	-0.00881025	-0.00944798	-0.00923461	-0.00884155	-0.00943475	-0.00860494	-0.00955712	-0.00876171	-0.00957194	-0.00888313	-0.00941792	-0.0089488	-0.00935036	-0.00905483	-0.00931834	-0.00932587	-0.0093467	-0.00933348	-0.00937926	-0.0092503
RC01321	0.199117	0	0.194593	0.203395	0	0.201448	0	0	0.201166	0.183473	0.203775	0.186815	0.204091	0.189404	0	0	0.199366	0.193065	0.198684	0.198844	0.199288	0	0	0.197233
RC01470	0.520324	0.522021	0.508502	0.531502	0.490881	0.526413	0.514525	0.492625	0.525676	0.479442	0.532495	0.488177	0.53332	0.494942	0.524739	0.498601	0.520974	0.504509	0.51919	0.51961	0.52077	0.520034	0.522585	0.515399
RC01799	-0.942323	0	-0.920912	-1.23758	0	-1.22572	0	-1.14705	-0.952015	0	0	0	-0.965859	0	0	0	-0.9435	0	0	-1.20988	0	0	-0.946416	-1.20008
RC01801	0	0	0	0	0	0	0	0	0	0	0	0	0	0	0	0	0	0	0	0	0	0	0	0
RC02029	0.00934227	0.00937272	0.00913	0.00954296	0.00881362	0.0094516	0.00923814	0.00884494	0.00943836	0.00860824	0.00956078	0.00876507	0.0095756	0.00888654	0.00942153	0.00895222	0.00935394	0.0090583	0.00932191	0.00932944	0.00935028	0.00933706	0.00938285	0.00925384
RC02030	0.00934227	0.00937272	0.00913	0.00954296	0.00881362	0.0094516	0.00923814	0.00884494	0.00943836	0.00860824	0.00956078	0.00876507	0.0095756	0.00888654	0.00942153	0.00895222	0.00935394	0.0090583	0.00932191	0.00932944	0.00935028	0.00933706	0.00938285	0.00925384
RC02037	0.253147	0.253973	0.247395	0.258586	0.238823	0.25611	0.250326	0.239671	0.255751	0.233257	0.259068	0.237507	0.25947	0.240798	0.255295	0.242578	0.253464	0.245453	0.252596	0.2528	0.253364	0.253006	0.254247	0.250751
RC02051	-12.9176	-9.92035	-12.6369	-9.70085	-12.3759	-9.77177	-12.5644	-11.792	-13.0076	-10.9558	-13.3552	-11.7828	-13.1764	-12.5728	-13.027	-12.0431	-13.1314	-11.8642	-13.0169	-10.6849	-12.8046	-9.89915	-12.9924	-10.4391
RC02053	0	0	0	0	0	0	0	0	0	0	0	0	0	0	0	0	0	0	0	0	0	0	0	0
RC02057	-12.7035	-9.70556	-12.4277	-9.48217	-12.174	-9.55517	-12.3527	-11.5893	-12.7913	-10.7585	-13.1361	-11.582	-12.9569	-12.3692	-12.8111	-11.8379	-12.917	-11.6566	-12.8033	-10.4711	-12.5903	-9.68518	-12.7773	-10.2271
RC02746	0	0	0	0	0	0	0	0	0	0	0	0	0	0	0	0	0	0	0	0	0	0	0	0
RC03416	0	0	0	0	0	0	0	0	0	0	0	0	0	0	0	0	0	0	0	0	0	0	0	0
RC04480	0	0	0	0	0	0	0	0	0	0	0	0	0	0	0	0	0	0	0	0	0	0	0	0
RC09035	0	0	0	0	0	0	0	0	0	0	0	0	0	0	0	0	0	0	0	0	0	0	0	0
RC09036	0	0	0	0	0	0	0	0	0	0	0	0	0	0	0	0	0	0	0	0	0	0	0	0
RCC0021	0.253147	0.253973	0.247395	0.258586	0.238823	0.25611	0.250326	0.239671	0.255751	0.233257	0.259068	0.237507	0.25947	0.240798	0.255295	0.242578	0.253464	0.245453	0.252596	0.2528	0.253364	0.253006	0.254247	0.250751
RM00842	0	0	0	0	0	0	0	0	0	0	0	0	0	0	0	0	0	0	0	0	0	0	0	0
RM02055	0	0	0	0	0	0	0	0	0	0	0	0	0	0	0	0	0	0	0	0	0	0	0	0
RM08657	0	0	0	0	0	0	0	0	0	0	0	0	0	0	0	0	0	0	0	0	0	0	0	0
RXN_10638_c	0.00298116	0.00299087	0.00291342	0.0030452	0.00281246	0.00301604	0.00294793	0.00282246	0.00301182	0.00274692	0.00305089	0.00279697	0.00305561	0.00283573	0.00300645	0.00285669	0.00298488	0.00289054	0.00297466	0.00297706	0.00298371	0.00297949	0.00299411	0.00295294
RXN_1381_m	0	0	0	0	0	0	0	0	0	0	0	0	0	0	0	0	0	0	0	0	0	0	0	0
RXN_1623_c	0.970348	1.24362	0.9483	1.26621	0.915439	1.25407	1.22576	1.17358	0.980329	1.14218	0.993044	1.16299	0.994583	1.17911	0.97858	1.18782	0.97156	1.2019	0.968233	1.23786	0.97118	1.23888	0.974563	1.22784
RXN_1623_m	0	0	0	0	0	0	0	0	0	0	0	0	0	0	0	0	0	0	0	0	0	0	0	0
RXN_5641_c	12.3078	9.38473	12.041	9.15551	11.8007	9.23164	11.9614	11.2866	12.3916	10.4639	12.7312	11.2819	12.5514	12.065	12.4121	11.5315	12.5208	11.3465	12.4085	10.1517	12.1943	9.36557	12.3799	9.9103
RXN_5642_c	0	0	0	0	0	0	0	0	0	0	0	0	0	0	0	0	0	0	0	0	0	0	0	0
RXN_5642_m	0	0	0	0	0	0	0	0	0	0	0	0	0	0	0	0	0	0	0	0	0	0	0	0
RXN_5643_c	0	0	0	0	0	0	0	0	0	0	0	0	0	0	0	0	0	0	0	0	0	0	0	0
RXN_5643_m	0	0	0	0	0	0	0	0	0	0	0	0	0	0	0	0	0	0	0	0	0	0	0	0
RXN_5781_c	0	0.199767	0	0	0.18785	0	0.196898	0.188518	0	0	0	0	0	0	0.200807	0.190804	0	0	0	0	0	0.199006	0.199982	0
RXN_8141_c	0	0	0	0	0	0	0	0	0	0	0	0	0	0	0	0	0	0	0	0	0	0	0	0
RXN_8141_m	0	0	0	0	0	0	0	0	0	0	0	0	0	0	0	0	0	0	0	0	0	0	0	0
CITL_c	0	0	1.72568	0	-0.0204023	2.44692	0	0.45673	0	0	0	0	0	0	0	0	0	0	-0.0206184	3.21745	1.52964	0	0	0
CITL_m	-5.49937	-2.71994	-5.44333	-2.34841	-4.99	-5.31701	-4.91994	-4.7532	-5.73333	-4.02471	-5.85667	-4.7758	-5.76874	-4.6068	-5.67333	-4.1211	-5.57667	-3.47379	-5.57667	-6.07	-5.6	-2.82674	-5.59333	-2.74418
GCVP_RXN_c	4.36922	4.69175	4.2825	4.55222	3.945	4.77094	4.07306	3.66347	4.14593	4.31044	4.18003	4.0429	4.19123	3.98055	4.05102	3.89847	4.23054	4.00929	4.17936	4.79552	4.42682	4.49685	4.29151	4.44163
GCVP_RXN_m	2.2133	0	2.86337	0	3.35648	0	2.28669	2.59912	2.86896	1.35079	3.01971	2.58834	2.3319	1.62469	2.41561	0.490247	2.56825	0.556525	2.7371	0	2.45312	0	2.54815	0
GCVT_RXN_c	4.36922	4.69175	4.2825	4.55222	3.945	4.77094	4.07306	3.66347	4.14593	4.31044	4.18003	4.0429	4.19123	3.98055	4.05102	3.89847	4.23054	4.00929	4.17936	4.79552	4.42682	4.49685	4.29151	4.44163
GCVT_RXN_m	2.2133	0	2.86337	0	3.35648	0	2.28669	2.59912	2.86896	1.35079	3.01971	2.58834	2.3319	1.62469	2.41561	0.490247	2.56825	0.556525	2.7371	0	2.45312	0	2.54815	0
GLYAT_m	0	0	0.0672921	0	0	0	0	0	0	0	0	0	0	0	0	0	0	0	0	0	0.0689157	0	0	0
PGCD_c	7.67	5.98968	7.65	5.89195	7.54	6.78416	8.16667	8.23	7.21	7.85333	6.97333	7.405	7.456	7.52333	7.20667	7.54667	7.29	7.49333	7.43333	6.52519	7.205	5.84814	7.39667	6.34732
PSERT_c	-7.43	-5.98968	-7.31333	-5.89195	-7.54	0	-7.80333	-8.07333	-7.21	-7.72	-6.97333	-7.405	-7.456	-7.52333	-7.20667	-7.54667	-7.23	-7.49333	-0.1	-6.52519	-7.205	-5.84814	-7.31	-6.34732
RC00220	0	0	0	0	0	0	0	0	0	0	0	0	0	0	0	0	0	0	0	0	0	0	0	0
RC00366	0	0	0	0	0	0	0	0	0	0	0	0	0	0	0	0	0	0	0	0	0	0	0	0
RC00582	7.68398	6.0037	0	5.90623	7.195	6.79829	8.18049	8.18	7.22412	7.86621	6.98764	0	7.47032	7.53663	7.22076	7.56006	7.30399	7.50688	7.44728	6.53915	7.21899	5.8621	7.4107	6.36117
RC00585	0	0	0	0	0	0	0	0	0	0	0	0	0	0	0	0	0	0	0	0	0	0	0	0
RC00751	0	-0.0690811	0	-0.0703359	0	-0.0696624	-0.0680892	-0.0651911	0	-0.0634465	-0.0704672	-0.0646024	-0.0705764	-0.0654977	-0.0694408	-0.0659818	0	-0.0667637	0	-0.0687621	0	-0.0688182	0	-0.0682049
RC00996	0	0	0	0	0	0	0	0	0	0	0	0	0	0	0	0	0	0	0	0	0	0	0	0
RC02529	0	0	0	0	0	0	0	0	0	0	0	0	0	0	0	0	0	0	0	0	0	0	0	0
RC04173	0.24	0	0.336667	0	0	6.78416	0.363333	0.156667	0	0.133333	0	0	0	0	0	0	0.06	0	7.33333	0	0	0	0.0866667	0
RC06171	0	0	0	0	0	0	0	0	0	0	0	0	0	0	0	0	0	0	0	0	0	0	0	0
RM00585	0	0	0	0	0	0	0	0	0	0	0	0	0	0	0	0	0	0	0	0	0	0	0	0
RM01025	-0.295792	-0.121648	0	0	-0.23218	-0.239193	-0.139884	0	-0.309488	0	-0.313502	0	-0.313988	0	-0.308936	0	-0.30288	0	-0.516153	-2.52088	0	-0.180592	-0.274221	-0.0981638
RM01465	0	0	-0.0672921	0	0	0	0	0	0	0	0	0	0	0	0	0	0	0	0	0	-0.0689157	0	0	0
RM02529	0	0	0	0	0	0	0	0	0	0	0	0	0	0	0	0	0	0	0	0	0	0	0	0
RM02565	0	0	0	0	0	0	0	0	0	0	0	0	0	0	0	0	0	0	0	0	0	0	0	0
RM02566	0	0	0	0	0	0	0	0	0	0	0	0	0	0	0	0	0	0	0	0	0	0	0	0
RM03425	0	0	0	0	0	0	0	0	0	0	0	0	0	0	0	0	0	0	0	0	0	0	0	0
RM03758	0	0	0	0	0	0	0	0	0	0	0	0	0	0	0	0	0	0	0	0	0	0	0	0
RM03815	0	0	0	0	0	0	0	0	0	0	0	0	0	0	0	0	0	0	0	0	0	0	0	0
RM04125	0	0	0	0	0	0	0	0	0	0	0	0	0	0	0	0	0	0	0	0	0	0	0	0
RXN_8629_c	4.36922	4.69175	4.2825	4.55222	3.945	4.77094	4.07306	3.66347	4.14593	4.31044	4.18003	4.0429	4.19123	3.98055	4.05102	3.89847	4.23054	4.00929	4.17936	4.79552	4.42682	4.49685	4.29151	4.44163
RXN_8629_m	2.2133	0	2.86337	0	3.35648	0	2.28669	2.59912	2.86896	1.35079	3.01971	2.58834	2.3319	1.62469	2.41561	0.490247	2.56825	0.556525	2.7371	0	2.45312	0	2.54815	0
RXN0_5114_c	0	0	7.66366	0	0.358185	0	0	0.0632317	0	0	0	7.41811	0	0	0	0	0	0	0	0	0	0	0	0
RXN0_5114_m	0	0	0	0	0	0	0	0	0	0	0	0	0	0	0	0	0	0	0	0	0	0	0	0
RXN909_44_c	-7.88667	-7.74667	-7.53	-7.62	-7.12	-6.855	-6.72667	-6.12333	-7.69	-6.51333	-8.23	-7.185	-8.406	-7.98	-8.39	-8.25	-8.30667	-8.20667	-8.14667	-8.06333	-8.245	-8.05	-8.12667	-8.04
SARCOX_RXN_c	0	0	0	0	0	0	0	0	0	0	0	0	0	0	0	0	0	0	0	0	0	0	0	0
SARCOX_RXN_m	0	0	0	0	0	0	0	0	0	0	0	0	0	0	0	0	0	0	0	0	0	0	0	0
SERINE__PYRUVATE_AMINOTRANSFERASE_RXN_c	0	0	0	0	0	0	0	0	0	0	0	0	0	0	0	0	0	0	0	0	0	0	0	0
SERINE__PYRUVATE_AMINOTRANSFERASE_RXN_m	0	0	0	0	0	0	0	0	0	0	0	0	0	0	0	0	0	0	0	0	0	0	0	0
SERINE_GLYOXYLATE_AMINOTRANSFERASE_RXN_c	0	0	0	0	0	0	0	0	0	0	0	0	0	0	0	0	0	0	0	0	0	0	0	0
SERINE_GLYOXYLATE_AMINOTRANSFERASE_RXN_m	0	0	0	0	0	0	0	0	0	0	0	0	0	0	0	0	0	0	0	0	0	0	0	0
THRA_m	-0.0688566	0	0	0	-0.0649603	0	0	0	-0.0695649	0	0	0	0	0	0	0	-0.0689427	0	-0.0687066	0	0	0	-0.0691557	0
THRA2i_m	0	0	0	0	0	0	0	0	0	0	0	0	0	0	0	0	0	0	0	0	0	0	0	0
THRD_m	0	0	0	0	0	0	0	0	0	0	0	0	0	0	0	0	0	0	0	0	0	0	0	0
AGT_c	0	0	0	0	0	0	0	0	0.455385	0	0	0	0	0	0	0	0	0	0	0	0	0	0	0
AGT_m	3.02414	0	0	0	0	0	0	0	0	0	3.77905	0	2.84431	0	0	0.157806	3.38011	0	0	0	3.26465	0	3.36252	0
GHMT2_c	3.20879	4.09817	3.14844	3.94786	2.85024	4.17237	2.83271	2.84673	2.51818	3.3247	2.48205	3.06758	3.0724	2.94223	2.95019	3.66397	3.06866	3.74514	3.02146	4.20468	3.2654	3.90553	3.12604	3.85558
GHMT2_m	-0.242067	0	-0.236567	0	-0.210165	0	-0.15124	0	-0.244556	0	-0.247729	0	0	-0.0286586	0	0	-0.242369	0	-0.241539	0	-0.242274	0	-0.243118	0
ISOCIT_CLEAV_RXN_m	3.02414	0	3.82398	0	4.46106	0	2.93228	3.86049	3.68815	2.46012	3.77905	3.84512	3.17812	2.91441	3.27834	1.59512	3.42387	1.13605	3.55968	0.405781	3.53746	0	3.36252	0
ISOCIT_CLEAV_RXN_n	0	0	0	0	0	0	0	0	0	0	0	0	0	0	0	0	0	0	0	0	0	0	0	0
2_4_1_133_RXN_c	0	0	0	0	0	0	0	0	0	0	0	0	0	0	0	0	0	0	0	0	0	0	0	0
2_4_1_134_RXN_c	0	0	0	0	0	0	0	0	0	0	0	0	0	0	0	0	0	0	0	0	0	0	0	0
2_4_1_135_RXN_c	0	0	0	0	0	0	0	0	0	0	0	0	0	0	0	0	0	0	0	0	0	0	0	0
2_4_1_135_RXN_m	0	0	0	0	0	0	0	0	0	0	0	0	0	0	0	0	0	0	0	0	0	0	0	0
2_4_1_135_RXN_n	0	0	0	0	0	0	0	0	0	0	0	0	0	0	0	0	0	0	0	0	0	0	0	0
2_4_2_26_RXN_c	0	0	0	0	0	0	0	0	0	0	0	0	0	0	0	0	0	0	0	0	0	0	0	0
RC00711	0	0	0.630371	0	0	1.29056	0	1.01998	1.22706	0	2.65628	0	0	0	1.00226	0	0	0	0	1.45567	1.7289	0	0	0
RC02739	0	0	-0.433053	-0.45264	0	0	-0.438182	-0.419532	0	-0.408304	-0.453485	0	-0.454188	-0.421505	0	0	0	0	0	0	0	-0.442874	0	-0.438927
RC09085	0	0	0	0	0	0	0	0	0	0	0	0	0	0	0	0	0	0	0	0	0	0	0	0
RC09086	0	0	0	0	0	0	0	0	0	0	0	0	0	0	0	0	0	0	0	0	0	0	0	0
RM00711	0	0	0	0	0	0	0	0	0	0	0	0	0	0	0	0	0	0	0	0	0	0	0	0
RXN_1685_c	0	0	0	0	0	0	0	0	0	0	0	0	0	0	0	0	0	0	0	0	0	0	0	0
RXN_1685_m	0	0	0	0	0	0	0	0	0	0	0	0	0	0	0	0	0	0	0	0	0	0	0	0
RXN_1685_n	0	0	0	0	0	0	0	0	0	0	0	0	0	0	0	0	0	0	0	0	0	0	0	0
SNK0074	0	0	0	0	0	0	0	0	0	0	0	0	0	0	0	0	0	0	0	0	0	0	0	0
ENO_c	0.366667	2.30032	0.0766667	2.52805	-0.245	1.51584	0.0333333	0.263333	1.21333	0.3	1.62333	0.83	0.98	1.03667	1.19	1	0.946667	0.96	0.616667	1.84814	0.84	2.47186	0.66	1.95768
ENO_m	0	0	0	0	0	0	0	0	0	0	0	0	0	0	0	0	0	0	0	0	0	0	0	0
F16BDEPHOS_RXN_c	0	0	0	0	0	0	0	0	0	0	0	0	0	0	0	0	0	0	0	0	0	0	0	0
FBA_c	0	0	0	0	0	0	0	0	0	0	0	0	0	0	0	0	0	0	0	0	0	0	0	0
FBA_n	0	0	0	0	0	0	0	0	0	0	0	0	0	0	0	0	0	0	0	0	0	0	0	0
G1PP_c	0	0	0	0	0	0	0	0	0	0	0	0	0	0	0	0	0	0	0	0	0	0	0	0
GAPD_c	8.03667	8.29	7.72667	8.42	7.295	8.3	8.2	8.49333	8.42333	8.15333	8.59667	8.235	8.436	8.56	8.39667	8.54667	8.23667	8.45333	8.05	8.37333	8.045	8.32	8.05667	8.305
ME1_c	-26.0115	-26.1454	-25.4684	-26.2985	-23.5987	-28.6007	-26.2739	-27.2282	-27.0115	-27.3005	-27.3659	-26.8083	-26.3109	-27.1448	-26.213	-26.7211	-25.9089	-27.0732	-25.8991	-29.3239	-25.7353	-26.2837	-25.7351	-26.1846
ME2_c	0	0	0	0	0	0	0	0	0	0	0	0	0	0	0	0	0	0	0	0	0	0	0	0
ME2_m	-7.86633	-7.59885	-7.5982	-7.63805	-7.3525	-5.20661	-8.15591	-7.94288	-8.31177	-7.97333	-7.96066	-7.77708	-8.19444	-8.03626	-8.16938	-8.10468	-7.96343	-7.75242	-7.88769	-4.86564	-7.91494	-7.8385	-7.85231	-8.21406
PEPCARBOX_RXN_c	59.82	53.5197	58.5567	53.4486	55.495	53.6092	55.73	51.7	57.9133	51.2367	59.1233	53	61.006	56.4433	60.0833	56.8033	59.7267	56.8867	59.67	54.4552	59.29	53.2248	59.4467	54.0523
PEPCK_c	-26.6733	-22.44	-25.9867	-22.73	-24.84	-23.145	-23.29	-18.9167	-24.9667	-18.2167	-26.1	-20.15	-27.638	-22.8133	-27.0333	-23.33	-26.8267	-23.4067	-26.68	-22.49	-26.51	-22.0433	-26.62	-22.3
PEPCK_m	0	0	0	0	0	0	0	0	0	0	0	0	0	0	0	0	0	0	0	0	0	0	0	0
PGK_c	-8.03667	-8.29	-7.72667	-8.42	-7.295	-8.3	-8.2	-8.49333	-8.42333	-8.15333	-8.59667	-8.235	-8.436	-8.56	-8.39667	-8.54667	-8.23667	-8.45333	-8.05	-8.37333	-8.045	-8.32	-8.05667	-8.305
PGM_c	0.366667	2.30032	0.0766667	2.52805	-0.245	1.51584	0.0333333	0.263333	1.21333	0.3	1.62333	0.83	0.98	1.03667	1.19	1	0.946667	0.96	0.616667	1.84814	0.84	2.47186	0.66	1.95768
PPCK_c	0	0	0	0	0	0	0	0	0	0	0	0	0	0	0	0	0	0	0	0	0	0	0	0
PPS_c	0	0	0	0	0	0	0	0	0	0	0	0	0	0	0	0	0	0	0	0	0	0	0	0
PYK_c	16.7567	16.69	16.3233	16.6233	15.205	15.99	16.2367	16.5233	17.08	16.66	17.3233	16.84	17.174	17.3333	17.12	17.2367	16.9233	17.22	16.8033	16.9067	16.81	16.8267	16.7433	16.855
TPI_c	0.217157	0.217864	0.212222	0.221822	0.204868	0.219698	0.214736	0.205596	0.21939	0.200094	0.222236	0.20374	0.22258	0.206563	0.218999	0.20809	0.217428	0.210556	0.216683	0.216858	0.217343	0.217035	0.2181	0.215101
DMN1006	0	0	0	0	0	0	0	0	0	0	0	0	0	0	0	0	0	0	0	0	0	0	0	0
RC03482	0	0	0	0	0	0	0	0	0	0	0	0	0	0	0	0	0	0	0	0	0	0	0	0
RC05916	0	0	0	0	0	0	0	0	0	0	0	0	0	0	0	0	0	0	0	0	0	0	0	0
RC00479	-0.100585	0	0	-0.210313	0	0	-0.017006	0	-0.011096	0	-0.277319	0	0	0	0	0	0	0	0	0	0	0	-0.104544	0
RC01334	0	0	0	0	0	0	0	0	0	0	0	0	0	0	0	0	0	0	0	0	0	0	0	0
RC01393	0	0	0	0	0	0	0	0	0	0	0	0	0	0	0	0	0	0	0	0	0	0	0	0
RM01393	0	0	0	0	0	0	0	0	0	0	0	0	0	0	0	0	0	0	0	0	0	0	0	0
SNK0069	0	0	0	0	0	0	0	0	0	0	0	0	0	0	0	0	0	0	0	0	0	0	0	0
MALS_c	-0.100585	0	0	-0.210313	0	0	-0.177957	0	-0.466481	0	-0.858202	0	0	0	0	0	0	0	0	0	0	0	-0.104544	0
MALS_m	0	0	0.168186	0	0.357822	0	0	1.00478	0	0.668759	0	0.836559	0.333806	0.785522	0.358567	1.43732	0.0437572	0.889046	0.0134997	0.405781	0.272804	0	0	0
RXN909_268_c	0	0	0	0	0	0	0	0	0	0	0	0	0	0	0	0	0	0	0	0	0	0	0	0
HISD_c	0.0133811	0	0.0130771	0	0.012624	0	0	0	0	0	0	0	0	0	0	0	0.0133979	0	0.013352	0	0	0	0.0134393	0
IZPN_c	0	0	0	0	0	0	0	0	0	0	0	0	0	0	0	0	0	0	0	0	0	0	0	0
RC00525	0	0	0	0	0	0	0	0	0	0	0	0	0	0	0	0	0	0	0	0	0	0	0	0
RC01168	0	0	0	0	0	0	0	0	0	0	0	0	0	0	0	0	0	0	0	0	0	0	0	0
RC02286	0	0	0	0	0	0	0	0	0	0	0	0	0	0	0	0	0	0	0	0	0	0	0	0
RC04674	0	0	0	0	0	0	0	0	0	0	0	0	0	0	0	0	0	0	0	0	0	0	0	0
RC04996	0	0	0	0	0	0	0	0	0	0	0	0	0	0	0	0	0	0	0	0	0	0	0	0
RXN_7587_c	0	0	0	0	0	0	0	0	0	0	0	0	0	0	0	0	0	0	0	0	0	0	0	0
RXN_7592_c	0	0	0	0	0	0	0	0	0	0	0	0	0	0	0	0	0	0	0	0	0	0	0	0
RXN_7593_c	0.0133811	0	0.0130771	0	0.012624	0	0	0	0	0	0	0	0	0	0	0	0.0133979	0	0.013352	0	0	0	0.0134393	0
RXN_7594_c	0.0133811	0	0.0130771	0	0.012624	0	0	0	0	0	0	0	0	0	0	0	0.0133979	0	0.013352	0	0	0	0.0134393	0
RXN909_42_c	0	0	0	0	0	0	0	0	0	0	0	0	0	0	0	0	0	0	0	0	0	0	0	0
URCN_c	-0.0133811	0	-0.0130771	0	-0.012624	0	0	0	0	0	0	0	0	0	0	0	-0.0133979	0	-0.013352	0	0	0	-0.0134393	0
DMHISTDMT	0	0	0	0	0	0	0	0	0	0	0	0	0	0	0	0	0	0	0	0	0	0	0	0
DMN0057	0	0	0	0	0	0	0	0	0	0	0	0	0	0	0	0	0	0	0	0	0	0	0	0
GHMT3_c	0	0	0	0	0	0	0	0	0	0	0	0	0	0	0	0	0	0	0	0	0	0	0	0
HISTACET	0	0	0	0	0	0	0	0	0	0	0	0	0	0	0	0	0	0	0	0	0	0	0	0
HISTDIMET	0	0	0	0	0	0	0	0	0	0	0	0	0	0	0	0	0	0	0	0	0	0	0	0
MHISTDMT	0	0	0	0	0	0	0	0	0	0	0	0	0	0	0	0	0	0	0	0	0	0	0	0
RXN909_130_n	0	0	0	0	0	0	0	0	0	0	0	0	0	0	0	0	0	0	0	0	0	0	0	0
SNK0036	0	0	0	0	0	0	0	0	0	0	0	0	0	0	0	0	0	0	0	0	0	0	0	0
SNK0056	0	0	0	0	0	0	0	0	0	0	0	0	0	0	0	0	0	0	0	0	0	0	0	0
SNK0070	0	0	0	0	0	0	0	0	0	0	0	0	0	0	0	0	0	0	0	0	0	0	0	0
SNK0071	0	0	0	0	0	0	0	0	0	0	0	0	0	0	0	0	0	0	0	0	0	0	0	0
THISTDMT	0	0	0	0	0	0	0	0	0	0	0	0	0	0	0	0	0	0	0	0	0	0	0	0
THISTSNK	0	0	0	0	0	0	0	0	0	0	0	0	0	0	0	0	0	0	0	0	0	0	0	0
1_PHOSPHATIDYLINOSITOL_3_KINASE_RXN_c	0	0	0	0	0	0	0	0	0	0	0	0	0	0	0	0	0	0	0	0	0	0	0	0
1_PHOSPHATIDYLINOSITOL_3_KINASE_RXN_n	0	0	0	0	0	0	0	0	0	0	0	0	0	0	0	0	0	0	0	0	0	0	0	0
1_PHOSPHATIDYLINOSITOL_KINASE_RXN_c	0	0	0	0	0	0	0	0	0	0	0	0	0	0	0	0	0	0	0	0	0	0	0	0
1_PHOSPHATIDYLINOSITOL_KINASE_RXN_n	0	0	0	0	0	0	0	0	0	0	0	0	0	0	0	0	0	0	0	0	0	0	0	0
2_7_1_149_RXN_c	0	0	0	0	0	0	0	0	0	0	0	0	0	0	0	0	0	0	0	0	0	0	0	0
2_7_1_149_RXN_m	0	0	0	0	0	0	0	0	0	0	0	0	0	0	0	0	0	0	0	0	0	0	0	0
2_7_1_149_RXN_n	0	0	0	0	0	0	0	0	0	0	0	0	0	0	0	0	0	0	0	0	0	0	0	0
2_7_1_150_RXN_c	0	0	0	0	0	0	0	0	0	0	0	0	0	0	0	0	0	0	0	0	0	0	0	0
2_7_1_150_RXN_n	0	0	0	0	0	0	0	0	0	0	0	0	0	0	0	0	0	0	0	0	0	0	0	0
2_7_1_152_RXN_c	0	0	0	0	0	0	0	0	0	0	0	0	0	0	0	0	0	0	0	0	0	0	0	0
2_7_1_152_RXN_n	0	0	0	0	0	0	0	0	0	0	0	0	0	0	0	0	0	0	0	0	0	0	0	0
2_7_1_153_RXN_c	0	0	0	0	0	0	0	0	0	0	0	0	0	0	0	0	0	0	0	0	0	0	0	0
2_7_1_154_RXN_c	0	0	0	0	0	0	0	0	0	0	0	0	0	0	0	0	0	0	0	0	0	0	0	0
2_7_1_154_RXN_n	0	0	0	0	0	0	0	0	0	0	0	0	0	0	0	0	0	0	0	0	0	0	0	0
2_7_1_68_RXN_c	0	0	0	0	0	0	0	0	0	0	0	0	0	0	0	0	0	0	0	0	0	0	0	0
2_7_1_68_RXN_n	0	0	0	0	0	0	0	0	0	0	0	0	0	0	0	0	0	0	0	0	0	0	0	0
2_7_4_24_RXN_c	0	0	0	0	0	0	0	0	0	0	0	0	0	0	0	0	0	0	0	0	0	0	0	0
2_7_4_24_RXN_n	0	0	0	0	0	0	0	0	0	0	0	0	0	0	0	0	0	0	0	0	0	0	0	0
2_7_8_11_RXN_c	0	0	0	0	0	0	0	0	0	0	0	0	0	0	0	0	0	0	0	0	0	0	0	0
3_1_3_62_RXN_c	0	0	0	0	0	0	0	0	0	0	0	0	0	0	0	0	0	0	0	0	0	0	0	0
DMN0054	0	0	0	0	0	0	0	0	0	0	0	0	0	0	0	0	0	0	0	0	0	0	0	0
DMN0055	0	0	0	0	0	0	0	0	0	0	0	0	0	0	0	0	0	0	0	0	0	0	0	0
DMN1004	0	0	0	0	0	0	0	0	0	0	0	0	0	0	0	0	0	0	0	0	0	0	0	0
DMN1007	0	0	0	0	0	0	0	0	0	0	0	0	0	0	0	0	0	0	0	0	0	0	0	0
MI13456PK_c	0	0	0	0	0	0	0	0	0	0	0	0	0	0	0	0	0	0	0	0	0	0	0	0
MI13456PK_n	0	0	0	0	0	0	0	0	0	0	0	0	0	0	0	0	0	0	0	0	0	0	0	0
MI1345PK_c	0	0	0	0	0	0	0	0	0	0	0	0	0	0	0	0	0	0	0	0	0	0	0	0
MI1345PK_n	0	0	0	0	0	0	0	0	0	0	0	0	0	0	0	0	0	0	0	0	0	0	0	0
MI1345PP_c	0	0	0	0	0	0	0	0	0	0	0	0	0	0	0	0	0	0	0	0	0	0	0	0
MI1346PK_c	0	0	0	0	0	0	0	0	0	0	0	0	0	0	0	0	0	0	0	0	0	0	0	0
MI134PK_c	0	0	0	0	0	0	0	0	0	0	0	0	0	0	0	0	0	0	0	0	0	0	0	0
MI1456PK_c	37.4446	22.3019	30.5476	22.7874	33.6152	10.0413	30.9318	19.758	29.4749	19.5436	29.1779	22.4003	31.869	18.0373	26.0317	14.562	32.0957	16.7775	34.8945	9.23441	24.8181	17.3911	37.6501	20.7066
MI1456PK_n	0	0	0	0	0	0	0	0	0	0	0	0	0	0	0	0	0	0	0	0	0	0	0	0
MI145P6K_c	37.4446	22.3019	30.5476	22.7874	33.6152	10.0413	30.9318	19.758	29.4749	19.5436	29.1779	22.4003	31.869	18.0373	26.0317	14.562	32.0957	16.7775	34.8945	9.23441	24.8181	17.3911	37.6501	20.7066
MI145P6K_n	0	0	0	0	0	0	0	0	0	0	0	0	0	0	0	0	0	0	0	0	0	0	0	0
MI145PK_c	0	0	0	0	0	0	0	0	0	0	0	0	0	0	0	0	0	0	0	0	0	0	0	0
MI145PK_n	0	0	0	0	0	0	0	0	0	0	0	0	0	0	0	0	0	0	0	0	0	0	0	0
MI145PP_c	0	0	0	0	0	0	0	0	0	0	0	0	0	0	0	0	0	0	0	0	0	0	0	0
MI14PP_c	0	0	0	0	0	0	0	0	0	0	0	0	0	0	0	0	0	0	0	0	0	0	0	0
MI3PP_c	0	0	0	0	0.00881194	0	0	0	0	0	0.00955895	0	0	0	0	0	0	0	0.00932012	0	0	0.00933527	0.00938105	0
MI4PP_c	0	0	0	0	0	0	0	0	0	0	0	0	0	0	0	0	0	0	0	0	0	0	0	0
MYO_INOSITOL_1_PHOSPHATE_SYNTHASE_RXN_c	0.00934048	0.00937093	0.00912825	0.00954114	0.00881194	0.00944979	0.00923638	0.00884324	0.00943655	0.00860659	0.00955895	0.00876339	0.00957377	0.00888484	0.00941973	0.00895051	0.00935215	0.00905657	0.00932012	0.00932765	0.00934849	0.00933527	0.00938105	0.00925207
MYO_INOSITOL_OXYGENASE_RXN_c	0	0	0	0	0	0	0	0	0	0	0	0	0	0	0	0	0	0	0	0	0	0	0	0
MYO_INOSITOL_OXYGENASE_RXN_n	0	0	0	0	0	0	0	0	0	0	0	0	0	0	0	0	0	0	0	0	0	0	0	0
PHOSPHATIDYLINOSITOL_BISPHOSPHATASE_RXN_c	0	0	0	0	0	0	0	0	0	0	0	0	0	0	0	0	0	0	0	0	0	0	0	0
PHOSPHATIDYLINOSITOL_BISPHOSPHATASE_RXN_n	0	0	0	0	0	0	0	0	0	0	0	0	0	0	0	0	0	0	0	0	0	0	0	0
RC01185	0	0	0	0	0	0	0	0	0	0	0	0	0	0	0	0	0	0	0	0	0	0	0	0
RC01186	0	0	0	0	0	0	0	0	0	0	0	0	0	0	0	0	0	0	0	0	0	0	0	0
RC01802	0.00934048	0.00937093	0.00912825	0.00954114	0.00881194	0.00944979	0.00923638	0.00884324	0.00943655	0.00860659	0.00955895	0.00876339	0.00957377	0.00888484	0.00941973	0.00895051	0.00935215	0.00905657	0.00932012	0.00932765	0.00934849	0.00933527	0.00938105	0.00925207
RC03332	0	0	0	0	0	0	0	0	0	0	0	0	0	0	0	0	0	0	0	0	0	0	0	0
RC03393	0	0	0	0	0	0	0	0	0	0	0	0	0	0	0	0	0	0	0	0	0	0	0	0
RC03435	0	0	0	0	0	0	0	0	0	0	0	0	0	0	0	0	0	0	0	0	0	0	0	0
RC04404	0	0	0	0	0	0	0	0	0	0	0	0	0	0	0	0	0	0	0	0	0	0	0	0
RC04513	0	0	0	0	0	0	0	0	0	0	0	0	0	0	0	0	0	0	0	0	0	0	0	0
RC07299	0	0	0	0	0	0	0	0	0	0	0	0	0	0	0	0	0	0	0	0	0	0	0	0
RC08981	0	0	0	0	0	0	0	0	0	0	0	0	0	0	0	0	0	0	0	0	0	0	0	0
RC10065	-37.4446	-22.3019	-30.5476	-22.7874	-33.6152	-10.0413	-30.9318	-19.758	-29.4749	-19.5436	-29.1779	-22.4003	-31.869	-18.0373	-26.0317	-14.562	-32.0957	-16.7775	-34.8945	-9.23441	-24.8181	-17.3911	-37.6501	-20.7066
RXN_10938_c	0	0	0	0	0	0	0	0	0	0	0	0	0	0	0	0	0	0	0	0	0	0	0	0
RXN_10945_c	0	0	0	0	0	0	0	0	0	0	0	0	0	0	0	0	0	0	0	0	0	0	0	0
RXN_10958_c	0	0	0	0	0	0	0	0	0	0	0	0	0	0	0	0	0	0	0	0	0	0	0	0
RXN_10971_c	0	0	0	0	0	0	0	0	0	0	0	0	0	0	0	0	0	0	0	0	0	0	0	0
RXN_10971_n	0	0	0	0	0	0	0	0	0	0	0	0	0	0	0	0	0	0	0	0	0	0	0	0
RXN_10972_c	0	0	0	0	0	0	0	0	0	0	0	0	0	0	0	0	0	0	0	0	0	0	0	0
RXN_10972_n	0	0	0	0	0	0	0	0	0	0	0	0	0	0	0	0	0	0	0	0	0	0	0	0
RXN_10973_c	0	0	0	0	0	0	0	0	0	0	0	0	0	0	0	0	0	0	0	0	0	0	0	0
RXN_10973_n	0	0	0	0	0	0	0	0	0	0	0	0	0	0	0	0	0	0	0	0	0	0	0	0
RXN_10974_c	0	0	0	0	0	0	0	0	0	0	0	0	0	0	0	0	0	0	0	0	0	0	0	0
RXN_10974_n	0	0	0	0	0	0	0	0	0	0	0	0	0	0	0	0	0	0	0	0	0	0	0	0
RXN_10979_c	0	0	0	0	0	0	0	0	0	0	0	0	0	0	0	0	0	0	0	0	0	0	0	0
RXN_10979_n	0	0	0	0	0	0	0	0	0	0	0	0	0	0	0	0	0	0	0	0	0	0	0	0
RXN_4941_c	0	0	0	0	0	0	0	0	0	0	0	0	0	0	0	0	0	0	0	0	0	0	0	0
RXN_4941_n	0	0	0	0	0	0	0	0	0	0	0	0	0	0	0	0	0	0	0	0	0	0	0	0
RXN_9779_c	0	0	0	0	0	0	0	0	0	0	0	0	0	0	0	0	0	0	0	0	0	0	0	0
RXN3O_143_c	0	0	0	0	0	0	0	0	0	0	0	0	0	0	0	0	0	0	0	0	0	0	0	0
RXN3O_143_n	0	0	0	0	0	0	0	0	0	0	0	0	0	0	0	0	0	0	0	0	0	0	0	0
RXN3O_248_c	0	0	0	0	0	0	0	0	0	0	0	0	0	0	0	0	0	0	0	0	0	0	0	0
RXN3O_257_c	0	0	0	0	0	0	0	0	0	0	0	0	0	0	0	0	0	0	0	0	0	0	0	0
RXN3O_258_c	0	0	0	0	0	0	0	0	0	0	0	0	0	0	0	0	0	0	0	0	0	0	0	0
RXN3O_258_n	0	0	0	0	0	0	0	0	0	0	0	0	0	0	0	0	0	0	0	0	0	0	0	0
RXN3O_347_c	0	0	0	0	0	0	0	0	0	0	0	0	0	0	0	0	0	0	0	0	0	0	0	0
RXN3O_347_n	0	0	0	0	0	0	0	0	0	0	0	0	0	0	0	0	0	0	0	0	0	0	0	0
RXN3O_364_c	0	0	0	0	0	0	0	0	0	0	0	0	0	0	0	0	0	0	0	0	0	0	0	0
RXN3O_785_c	0	0	0	0	0	0	0	0	0	0	0	0	0	0	0	0	0	0	0	0	0	0	0	0
RXN3O_785_n	0	0	0	0	0	0	0	0	0	0	0	0	0	0	0	0	0	0	0	0	0	0	0	0
RXN3O_786_c	0	0	0	0	0	0	0	0	0	0	0	0	0	0	0	0	0	0	0	0	0	0	0	0
RXN3O_786_n	0	0	0	0	0	0	0	0	0	0	0	0	0	0	0	0	0	0	0	0	0	0	0	0
3_1_4_11_RXN_c	0	0	0	0	0	0	0	0	0	0	0	0	0	0	0	0	0	0	0	0	0	0	0	0
3_1_4_11_RXN_m	0	0	0	0	0	0	0	0	0	0	0	0	0	0	0	0	0	0	0	0	0	0	0	0
3_1_4_11_RXN_n	0	0	0	0	0	0	0	0	0	0	0	0	0	0	0	0	0	0	0	0	0	0	0	0
DMN0003	0	0	0	0	0	0	0	0	0	0	0	0	0	0	0	0	0	0	0	0	0	0	0	0
DMN0004	0	0	0	0	0	0	0	0	0	0	0	0	0	0	0	0	0	0	0	0	0	0	0	0
DMN0005	0	0	0	0	0	0	0	0	0	0	0	0	0	0	0	0	0	0	0	0	0	0	0	0
DMN0006	0	0	0	0	0	0	0	0	0	0	0	0	0	0	0	0	0	0	0	0	0	0	0	0
DMN0007	0	0	0	0	0	0	0	0	0	0	0	0	0	0	0	0	0	0	0	0	0	0	0	0
DMN0008	0	0	0	0	0	0	0	0	0	0	0	0	0	0	0	0	0	0	0	0	0	0	0	0
RCC0076	4.58e-05	4.6e-05	4.48e-05	4.68e-05	4.32e-05	4.64e-05	4.53e-05	4.34e-05	4.63e-05	4.22e-05	4.69e-05	4.3e-05	4.7e-05	4.36e-05	4.62e-05	4.39e-05	4.59e-05	4.44e-05	4.57e-05	4.58e-05	4.59e-05	4.58e-05	4.6e-05	4.54e-05
RM02480	4.58e-05	4.6e-05	4.48e-05	4.68e-05	4.32e-05	4.64e-05	4.53e-05	4.34e-05	4.63e-05	4.22e-05	4.69e-05	4.3e-05	4.7e-05	4.36e-05	4.62e-05	4.39e-05	4.59e-05	4.44e-05	4.57e-05	4.58e-05	4.59e-05	4.58e-05	4.6e-05	4.54e-05
RM07411	0	0	0	0	0	0	0	0	0	0	0	0	0	0	0	0	0	0	0	0	0	0	0	0
RM07412	0	0	0	0	0	0	0	0	0	0	0	0	0	0	0	0	0	0	0	0	0	0	0	0
DMN0019	0	0	0	0	0	0	0	0	0	0	0	0	0	0	0	0	0	0	0	0	0	0	0	0
RMC0132	4.58e-05	4.6e-05	4.48e-05	4.68e-05	4.32e-05	4.64e-05	4.53e-05	4.34e-05	4.63e-05	4.22e-05	4.69e-05	4.3e-05	4.7e-05	4.36e-05	4.62e-05	4.39e-05	4.59e-05	4.44e-05	4.57e-05	4.58e-05	4.59e-05	4.58e-05	4.6e-05	4.54e-05
RC02383	0	0	0	0	0	0	0	0	0	0	0	0	0	0	0	0	0	0	0	0	0	0	0	0
RXN909_320_c	0	0	0	0	0	0	0	0	0	0	0	0	0	0	0	0	0	0	0	0	0	0	0	0
GLNLASE_c	0	0	0	0	0	0	0	0	0	0	0	0	0	0	0	0	0	0	0	0	0	0	0	0
L_GULONOLACTONE_OXIDASE_RXN_c	0	0	0	0	0	0	0	0	0	0	0	0	0	0	0	0	0	0	0	0	0	0	0	0
RXN3DJ_13_c	0	0	0	0	0	0	0	0	0	0	0	0	0	0	0	0	0	0	0	0	0	0	0	0
UDPGNP_c	0	0	0	0	0	0	0	0	0	0	0	0	0	0	0	0	0	0	0	0	0	0	0	0
RXN_8654_c	0	0	0	0	0	0	0	0	0	0	0	0	0	0	0	0	0	0	0	0	0	0	0	0
RXN_8655_c	0	0	0	0	0	0	0	0	0	0	0	0	0	0	0	0	0	0	0	0	0	0	0	0
RXN0_947_c	0	0	0	0	0	0	0	0	0	0	0	0	0	0	0	0	0	0	0	0	0	0	0	0
RXN0_949_c	0	0	0	0	0	0	0	0	0	0	0	0	0	0	0	0	0	0	0	0	0	0	0	0
3HBCD_c	0	0	0	0	0	0	0	0	0	0	0	0	0	0	0	0	0	0	0	0	0	0	0	0
3HBCD_m	0	0	0	0	0	0	0	0	0	0	0	0	0	0	0	0	0	0	0	0	0	0	0	0
BBHOX_c	0	0	0	0	0	0	0	0	0	0	0	0	0	0	0	0	0	0	0	0	0	0	0	0
BHBDCLOS_RXN_c	0	0	0	0	0	0	0	0	0	0	0	0	0	0	0	0	0	0	0	0	0	0	0	0
RM00716	-0.060231	-0.0604273	-0.529585	-0.0615249	-0.0568227	-0.0609358	-0.0595597	-0.0570246	-0.0608505	-0.0554986	-0.0616398	-0.0565097	-0.0617353	-0.0572928	-0.060742	-0.0577163	-0.0603062	-0.0584002	-0.0600997	-0.0601483	-0.563469	-0.0601974	-0.0604926	-0.0596609
RM02313	-3.23895	-5.48789	-1.8932	-5.87694	-0.255579	-6.07757	-5.90062	-7.74	-5.49782	-7.37667	-5.30345	-7.66	-5.59983	-8.01333	-5.90046	-7.87	-5.1216	-7.8	-3.48906	-7.23438	-3.66613	-5.85608	-3.21214	-6.27382
RM03102	0	0	0	0	0	0	0	0	0	0	0	0	0	0	0	0	0	0	0	0	0	0	0	0
RM03103	0	0	0	0	0	0	0	0	0	0	0	0	0	0	0	0	0	0	0	0	0	0	0	0
RXN909_132_c	0	0	0	0	0	0	0	0	0	0	0	0	0	0	0	0	0	0	0	0	0	0	0	0
RXN909_132_n	0	0	0	0	0	0	0	0	0	0	0	0	0	0	0	0	0	0	0	0	0	0	0	0
TMABADH_c	0	0	0	0	0	0	0	0	0	0	0	0	0	0	0	0	0	0	0	0	0	0	0	0
TMLYSOX_c	0	0	0	0	0	0	0	0	0	0	0	0	0	0	0	0	0	0	0	0	0	0	0	0
TMLYSOX_n	0	0	0	0	0	0	0	0	0	0	0	0	0	0	0	0	0	0	0	0	0	0	0	0
ACACT1_c	2.13589	2.68221	6.88401	2.77221	1.73889	6.5039	2.68366	4.06557	3.44676	2.42876	4.9048	2.48972	2.22979	2.58152	3.21799	2.47775	2.17817	2.63142	2.09261	7.40379	8.13966	2.6522	2.14517	2.6555
ACACT1_m	0.0395675	0	-1.61e-08	0	0	0	0	0.0685246	0	0	0	0	0	0	0	0	0	0	0	0	0	0	0.0397394	0
GLUTARYL_COA_DEHYDROGENASE_RXN_c	0	-0.0198781	-0.529585	-0.0615249	0	-0.0609316	-0.0595597	-0.0570181	-0.0608505	0	-0.0616398	0	-0.0617353	-0.0572928	-0.060742	0	-0.0396169	-0.0584002	-0.0431729	-0.0601439	-0.563469	0	0	-0.0269396
GLUTARYL_COA_DEHYDROGENASE_RXN_m	-0.060231	-0.0405492	0	0	-0.0568227	-4.22e-06	0	-6.56e-06	0	-0.0554986	0	-0.0565097	0	0	0	-0.0577163	-0.0206893	0	-0.0169268	-4.33e-06	0	-0.0601974	-0.0604926	-0.0327213
GLUTARYL_COA_DEHYDROGENASE_RXN_n	0	0	0	0	0	0	0	0	0	0	0	0	0	0	0	0	0	0	0	0	0	0	0	0
1_5_1_9_RXN_c	0	0	0	0	0	0	0	0	0	0	0	0	0	0	0	0	0	0	0	0	0	0	0	0
1_5_1_9_RXN_m	3.17872	5.42747	1.36361	5.81541	0.198756	6.01664	5.84106	7.68298	5.43697	7.32117	5.24181	7.60349	5.53809	7.95604	5.83972	7.81228	5.06129	7.7416	3.42896	7.17423	3.10266	5.79588	3.15164	6.21415
2AMADPTm	0	0	0	0	0	0	0	0	0	0	0	0	0	0.0572928	0	0	0	0	0	0	0	0	0	0
AADSACYCL_c	0	0	0	0	0	0	0	0	0	0	0	0	0	0	0	0	0	0	0	0	0	0	0	0
AADSACYCL_m	0.060231	0.0604273	0.529585	0.0615249	0.0568227	0.0609358	0.0595597	0.0570246	0.0608505	0.0554986	0.0616398	0.0565097	0.0617353	0.0572928	0.060742	0.0577163	0.0603062	0.0584002	0.0600997	0.0601483	0.563469	0.0601974	0.0604926	0.0596609
AATA_c	0	0	0	0	0	0	0	0	0	0	0	0	0	-0.0572928	0	0	0	0	0	0	0	0	0	0
AATA_m	-0.060231	-0.0604273	-0.529585	-0.0615249	-0.0568227	-0.0609358	-0.0595597	-0.0570246	-0.0608505	-0.0554986	-0.0616398	-0.0565097	-0.0617353	0	-0.060742	-0.0577163	-0.0603062	-0.0584002	-0.0600997	-0.0601483	-0.563469	-0.0601974	-0.0604926	-0.0596609
RXN_8162_c	0	0	0	0	0	0	0	0	0	0	0	0	0	0	0	0	0	0	0	0	0	0	0	0
RXN_8162_m	-0.060231	-0.0604273	-0.529585	-0.0615249	-0.0568227	-0.0609358	-0.0595597	-0.0570246	-0.0608505	-0.0554986	-0.0616398	-0.0565097	-0.0617353	-0.0572928	-0.060742	-0.0577163	-0.0603062	-0.0584002	-0.0600997	-0.0601483	-0.563469	-0.0601974	-0.0604926	-0.0596609
SACCD3_c	0	0	0	0	0	0	0	0	0	0	0	0	0	0	0	0	0	0	0	0	0	0	0	0
SACCD3_m	0	0	0	0	0	0	0	0	0	0	0	0	0	0	0	0	0	0	0	0	0	0	0	0
GLUTACONYL_COA_DECARBOXYLASE_RXN_c	0	0	0	0	0	0	0	0	0	0	0	0	0	0	0	0	0	0	0	0	0	0	0	0
GLUTARYL_COA_DEHYDROG_RXN_c	0	0	0	0	0	0	0	0	0	0	0	0	0	0	0	0	0	0	0	0	0	0	0	0
RCC0005	0	0	0	0	0	0	0	0	0	0	0	0	0	0	0	0	0	0	0	0	0	0	0	0
DMN0015	0	0	0	0	0	0	0	0	0	0	0	0	0	0	0	0	0	0	0	0	0	0	0	0
DMN0021	0	0	0	0	0	0	0	0	0	0	0	0	0	0	0	0	0	0	0	0	0	0	0	0
RC03956	0	0	0	0	0	0	0	0	0	0	0	0	0	0	0	0	0	0	0	0	0	0	0	0
RC00602	0	0	0	0	0	0	0	0	0	0	0	0	0	0	0	0	0	0	0	0	0	0	0	0
RC05623	5.37e-05	5.39e-05	5.25e-05	5.48e-05	5.07e-05	5.15e-05	5.31e-05	4.82e-05	5.42e-05	4.95e-05	5.49e-05	5.04e-05	5.22e-05	5.11e-05	5.41e-05	5.14e-05	5.38e-05	5.21e-05	5.36e-05	5.09e-05	5.1e-05	5.37e-05	5.39e-05	5.32e-05
RC07140	0	0	0	0	0	0	0	0	0	0	0	0	0	0	0	0	0	0	0	0	0	0	0	0
GLYOXI_RXN_c	0	0	0	0	0	0	0	0	0	0	0	0	0	0	0	0	0	0	0	0	0	0	0	0
GLYOXII_RXN_c	0	0	0	0	0	0	0	0	0	0	0	0	0	0	0	0	0	0	0	0	0	0	0	0
GLYOXII_RXN_m	0	0	0	0	0	0	0	0	0	0	0	0	0	0	0	0	0	0	0	0	0	0	0	0
GLYOXII_RXN_n	0	0	0	0	0	0	0	0	0	0	0	0	0	0	0	0	0	0	0	0	0	0	0	0
LACTATEDH_c	0.146985	0.147464	0.143646	0.150143	0.107788	0.148705	0.145347	0.139161	0.148497	0.135436	0.150423	0.137904	0.150656	0.139815	0.148232	0.140849	0.147169	0.142517	0.146665	0.146783	0.147111	0.146903	0.147624	0.145594
1_5_5_1_RXN_m	0	0.0572234	0	0.484089	0	0.309922	0.183676	0.501202	0	0.171643	0	0.809827	0	0	0	0.0484986	0	0.0864438	0	0.305916	0	0.992749	0	0
CARBODEHYDRAT_RXN_c	0	0	0	0	0	0	0	0	0	0	0	0	0	0	0	0	0	0	0	0	0	0	0	0
CARBODEHYDRAT_RXN_m	0	0	0	0	0	0	0	0	0	0	0	0	0	0	0	0	0	0	0	0	0	0	0	0
CARBODEHYDRAT_RXN_n	0	0	0	0	0	0	0	0	0	0	0	0	0	0	0	0	0	0	0	0	0	0	0	0
DMN0033	0	0	0	0	0	0	0	0	0	0	0	0	0	0	0	0	0	0	0	0	0	0	0	0
DMN0038	0	0	0	0	0	0	0	0	0	0	0	0	0	0	0	0	0	0	0	0	0	0	0	0
DMN0048	1.11e-16	0	0	0	0	0	0	0	0	-1.11e-16	0	0	0	0	0	0	0	0	0	0	0	0	0	0
DMN0058	5.37e-05	5.39e-05	5.25e-05	5.48e-05	5.07e-05	5.15e-05	5.31e-05	4.82e-05	5.42e-05	4.95e-05	5.49e-05	5.04e-05	5.22e-05	5.11e-05	5.41e-05	5.14e-05	5.38e-05	5.21e-05	5.36e-05	5.09e-05	5.1e-05	5.37e-05	5.39e-05	5.32e-05
DMN0080	0	0	7.45667	0	0	4.805	0	1.63944	1.48656	0	4.39857	0	0	1.38e-06	1.56074	0	0	0	0	4.77902	7.405	0	0	0
DMN1001	0	0	0	0	0	0	0	0	0	0	0	0	0	0	0	0	0	0	0	0	0	0	0	0
DMN1005	0	0	0	0	0	0	0	0	0	0	0	0	0	0	0	0	0	0	0	0	0	0	0	0
ETFCLOS_RXN_c	0	0	0	0	0	0	0	0	0	0	0	0	0	0	0	0	0	0	0	0	0	0	0	0
RC00100	0	0	0	0	0	0	0	0	0	0	0	0	0	0	0	0	0	0	0	0	0	0	0	0
RC02364	0	0	0	0	0	0	0	0	0	0	0	0	0	0	0	0	0	0	0	0	0	0	0	0
RC02463	0	0	0	0	0	0	0	0	0	0	0	0	0	0	0	0	0	0	0	0	0	0	0	0
RC03618	0	0	0	0	0	0	0	0	0	0	0	0	0	0	0	0	0	0	0	0	0	0	0	0
RC04183	0	0	0	0	0	0	0	0	0	0	0	0	0	0	0	0	0	0	0	0	0	0	0	0
RC04184	0	0	0	0	0	0	0	0	0	0	0	0	0	0	0	0	0	0	0	0	0	0	0	0
RC05861	0	0	0	0	0	0	0	0	0	0	0	0	0	0	0	0	0	0	0	0	0	0	0	0
RC07171	0	0	6.20667	0	0	0	0	0	0	0	0	0	0	0	0	0	0	0	0	0	6.25	0	0	0
RC08539	-3.60845	0	-7.83072	0	-1.98083	0	-0.570706	0	-2.88746	0	-4.21843	-2.60458	0	-4.48983	-6.17757	0	-4.71211	-2.24237	0	0	0	0	0	-2.72375
RM00138	0	0	0	0	0	0	0	0	0	0	0	0	0	0	0	0	0	0	0	0	0	0	0	0
RM04433	0	0.563333	0	0	0	0	0	0.914861	0	0.8	0	0	0	0.872825	0	0.903333	0	0.876667	0	0	0	0	0	0.694659
RMC0027	0	0	0	0	0	0	0	0	0	0	0	0	0	0	0	0	0	0	0	0	0	0	0	0
RMC0028	0	0	0	0	0	0	0	0	0	0	0	0	0	0	0	0	0	0	0	0	0	0	0	0
RMC0155	0	0	0	0	0	0	0	0	0	0	0	0.169529	0	0	0	0	0	0	0	0	0	0	0	0
RXN0_5224_c	0	0	0	0	0.494297	0	0	0	0	0	0	0	0.532259	0	0.196708	0	0	0	0	0.0352237	0	0	0	0
RXN0_5224_m	0.523945	0.0353877	0.511971	0.0360305	0	0.0356849	0.0348786	0.0333946	0.52932	0.0325013	0.536159	0.0330935	0.00477245	0.0335487	0.331668	0.0338001	0.524599	0.0342006	0.522803	0	0.524325	0.0352531	0.526221	0.0349389
RXN0_5224_n	0	0	0	0	0	0	0	0	0	0	0	0	0	0	0	0	0	0	0	0	0	0	0	0
RMC0088	0	0	0	0	0	-1.27e-07	0	0	0	0	0	0	0	0	0	0	0	0	0	0	0	0	0	0
RMC0089	0	0	0	0	0	0	0	0	0	0	0	0	0	0	0	0	0	0	0	0	0	0	0	-6.48e-13
RMC0090	0	0	0	0	0	4.35e-06	0	1.48e-06	0	0	0	0	0	0	0	0	0	0	0	4.33e-06	0	0	0	0
RMC0091	0	0.0405492	0	0	0	0	0	0	0	0.0719149	0	0.0565097	0	0	0	0.122855	0	0	0.0169268	0	0	0.0601974	0	0.0327213
RMC0092	0	0.0405492	0	0	0	0	0	0	0	0.0719149	0	0.0565097	0	0	0	0.122855	0	0	0.0169268	0	0	0.0601974	0	0.0327213
RMC0093	0	0	0	0	0	0	0	0	0	0	0	0	0	0	0	0	0	0	0	0	0	0	0	0
RMC0094	0	0	0	0	0	0	0	0	0	0	0	0	0	0	0	0	0	0	0	0	0	0	0	0
RMC0095	0	0	0	0	0	0	0	0	0	0	0	0	0	0	0	0	0	0	0	0	0	0	0	0
RMC0096	0	0	0	0	0	0	0	0	0	0	0	0	0	0	0	0	0	0	0	0	0	0	0	0
RMC0097	0	0	0	0	0	1.49e-05	0	5.07e-06	0	0	0	0	0	0	0	0	0	0	0	1.48e-05	0	0	0	0
RMC0098	0	0	0	0	0	1.49e-05	0	5.07e-06	0	0	0	0	0	0	0	0	0	0	0	1.48e-05	0	0	0	0
RMC0100	0	0	0	0	0	1.49e-05	0	5.07e-06	0	0	0	0	0	0	0	0	0	0	0	1.48e-05	0	0	0	0
RMC0103	0	0	0	0	0	0	0	0	0	0	0	0	0	0	0	0	0	0	0	0	0	0	0	0
RMC0104	0	0	0	0	0	0	0	0	0	0	0	0	0	0	0	0	0	0	0	0	0	0	0	0
RMC0105	0	0	0	0	0	0	0	0	0	0	0	0	0	0	0	0	0	0	0	0	0	0	0	0
RMC0106	0	0	0	0	0	0.0597764	0	0.281501	0	0	0	0	0	0	0	0	0	0	0	0	0	0	0	0
RMC0107	0	0	0	0	0	0.0597764	0	0.281501	0	0	0	0	0	1.38e-06	0	0	0	0	0	0.840266	0	0	0	0
RMC0126	0	0	0	0	0	0	0	0	0	0	0	0	0	0	0	0	0	0	0	0	0	0	0	0
RXN_9918_c	0	0	1.61e-08	0	0	0	0	0	0	0	0	0	0	0	0	0	0	0	0	0	0	0	0	0
RXN_9918_m	0	0	-1.61e-08	0	0	0	0	0	0	0	0	0	0	0	0	0	0	0	0	0	0	0	0	0
DMN0024	0	0	0	0	0	0	0	0	0	0	0	0	0	0	0	0	0	0	0	0	0	0	0	0
RCC0142	0	0	0	0	0	0	0	0	0	0	0	0	0	0	0	0	0	0	0	0	0	0	0	0
RCC0143	0	0	0	0	0	0	0	0	0	0	0	0	0	0	0	0	0	0	0	0	0	0	0	0
RXN_11361_c	0	0	0	0	0	0	0	0	0	0	0	0	0	0	0	0	0	0	0	0	0	0	0	0
RXN_11361_n	0	0	0	0	0	0	0	0	0	0	0	0	0	0	0	0	0	0	0	0	0	0	0	0
RXN_12473_c	0	0	0	0	0	0	0	0	0	0	0	0	0	0	0	0	0	0	0	0	0	0	0	0
RXN_8340_c	0	0	0	0	0	0	0	0	0	0	0	0	0	0	0	0	0	0	0	0	0	0	0	0
RXN_8340_m	0	0	0	0	0	0	0	0	0	0	0	0	0	0	0	0	0	0	0	0	0	0	0	0
RXN_8342_c	0	0	0	0	0	0	0	0	0	0	0	0	0	0	0	0	0	0	0	0	0	0	0	0
RXN_8344_c	0	0	0	0	0	0	0	0	0	0	0	0	0	0	0	0	0	0	0	0	0	0	0	0
RXN_8344_n	0	0	0	0	0	0	0	0	0	0	0	0	0	0	0	0	0	0	0	0	0	0	0	0
RXN_8348_c	0	0	0	0	0	0	0	0	0	0	0	0	0	0	0	0	0	0	0	0	0	0	0	0
RXN_8348_n	0	0	0	0	0	0	0	0	0	0	0	0	0	0	0	0	0	0	0	0	0	0	0	0
RXN0_308_c	0	0	0	0	0	0	0	0	0	0	0	0	0	0	0	0	0	0	0	0	0	0	0	0
RCC0071	0.0629718	0	0.0615369	9.95e-13	0.0594085	0	-1.37e-07	0	0.0636187	0	0.0644423	0	0.0645446	-4.56e-07	0.0635052	0	0.0630505	0	0.0628346	0	0.0630218	0	0.0632454	-3.77e-13
RCC0072	0.0629718	0	0.0615369	9.95e-13	0.0594085	0	-1.37e-07	0	0.0636187	0	0.0644423	0	0.0645446	-4.56e-07	0.0635052	0	0.0630505	0	0.0628346	0	0.0630218	0	0.0632454	-3.77e-13
RCC0073	0.021073	0	0.0205919	3.33e-13	0.0198805	0	-4.58e-08	-2.06e-07	0.0212893	0	0.0215645	0	0.0215993	0	0.0212513	0	0.0210993	0	0.021027	0	0.0210887	0	0.0211645	-1.26e-13
N_ACETYLGLUCOSAMINE_KINASE_RXN_c	0	0	0	0	0	0	0	0	0	0	0	0	0	0	0	0	0	0	0	0	0	0	0	0
N_ACETYLGLUCOSAMINE_KINASE_RXN_n	0	0	0	0	0	0	0	0	0	0	0	0	0	0	0	0	0	0	0	0	0	0	0	0
AGDC_c	0	0	0	0	0	0	0	0	0	0	0	0	0	0	0	0	0	0	0	0	0	0	0	0
G6PDA_c	0	0	0	0	0	0	0	0	0	0	0	0	0	0	0	0	0	0	0	0	0	0	0	0
2_4_1_117_RXN_c	0.126245	0.126657	0.123376	0.128957	0.119101	0.127722	0.124838	0.119524	0.127543	0.116326	0.129198	0.118445	0	0.120087	0	0.120974	0.126403	0.122408	0.12597	0.126072	0.126353	0.126175	0.126793	0.12505
2_4_1_119_RXN_c	0	0	0	0	0	0	0	0	0	0	0	0	0	0	0	0	0	0	0	0	0	0	0	0
2_4_1_131_RXN_c	0	0	0	0	0	0	0	0	0	0	0	0	0	0	0	0	0	0	0	0	0	0	0	0
2_4_1_132_RXN_c	0	0	0	0	0	0	0	0	0	0	0	0	0	0	0	0	0	0	0	0	0	0	0	0
2_4_1_132_RXN_m	0	0	0	0	0	0	0	0	0	0	0	0	0	0	0	0	0	0	0	0	0	0	0	0
2_4_1_141_RXN_c	0.0420816	0.0422188	0.0411255	0.0429857	0.0397004	0.0425741	0.0416126	0.0398415	0.0425145	0.0387753	0.0430659	0.0394817	0.0431327	0.0400288	0.0424387	0.0403247	0.0421342	0.0408025	0.0419899	0.0420239	0.0421177	0.0420582	0.0422644	0.0416834
2_4_1_142_RXN_c	0	0	0	0	0	0	0	0	0	0	0	0	0	0	0	0	0	0	0	0	0	0	0	0
2_4_1_142_RXN_m	0	0	0	0	0	0	0	0	0	0	0	0	0	0	0	0	0	0	0	0	0	0	0	0
2_4_1_83_RXN_c	0.168327	0.168875	0.164502	0.171943	0.158802	0.170296	0.166451	0.159366	0.170058	0.155101	0.172264	0.157927	0.172531	0.160115	0.169755	0.161299	0.168537	0.16321	0.16796	0.168095	0.168471	0.168233	0.169058	0.166733
2_4_1_83_RXN_n	0	0	0	0	0	0	0	0	0	0	0	0	0	0	0	0	0	0	0	0	0	0	0	0
2_7_8_15_RXN_c	0.0420816	0.0422188	0.0411255	0.0429857	0.0397004	0.0425741	0.0416126	0.0398415	0.0425145	0.0387753	0.0430659	0.0394817	0.0431327	0.0400288	0.0424387	0.0403247	0.0421342	0.0408025	0.0419899	0.0420239	0.0421177	0.0420582	0.0422644	0.0416834
3_2_1_106_RXN_c	0	0	0	0	0	0	0	0	0	0	0	0	0	0	0	0	0	0	0	0	0	0	0	0
3_2_1_106_RXN_m	0	0	0	0	0	0	0	0	0	0	0	0	0	0	0	0	0	0	0	0	0	0	0	0
3_2_1_106_RXN_n	0	0	0	0	0	0	0	0	0	0	0	0	0	0	0	0	0	0	0	0	0	0	0	0
3_2_1_114_RXN_c	0	0	0	0	0	0	0	0	0	0	0	0	0	0	0	0	0	0	0	0	0	0	0	0
DMN0075	6.94e-17	0	0	6.94e-17	4.16e-17	-4.16e-17	0	0	-6.94e-17	0	6.94e-17	0	0	-4.16e-17	-6.94e-17	0	0	0	0	0	-4.16e-17	-4.16e-17	0	0
DMN0083	0	0	0	0	0	0	0	0	0	0	0	0	0	0	0	0	0	0	0	0	0	0	0	0
RC01005	0	0	0	0	0	0	0	0	0	0	0	0	0.129398	0	0.127316	0	0	0	0	0	0	0	0	0
RC02186	0.0420816	0.0422188	0.0411255	0.0429857	0.0397004	0.0425741	0.0416126	0.0398415	0.0425145	0.0387753	0.0430659	0.0394817	0.0431327	0.0400288	0.0424387	0.0403247	0.0421342	0.0408025	0.0419899	0.0420239	0.0421177	0.0420582	0.0422644	0.0416834
RC05972	0.0420816	0.0422188	0.0411255	0.0429857	0.0397004	0.0425741	0.0416126	0.0398415	0.0425145	0.0387753	0.0430659	0.0394817	0.0431327	0.0400288	0.0424387	0.0403247	0.0421342	0.0408025	0.0419899	0.0420239	0.0421177	0.0420582	0.0422644	0.0416834
RC05973	0.0420816	0.0422188	0.0411255	0.0429857	0.0397004	0.0425741	0.0416126	0.0398415	0.0425145	0.0387753	0.0430659	0.0394817	0.0431327	0.0400288	0.0424387	0.0403247	0.0421342	0.0408025	0.0419899	0.0420239	0.0421177	0.0420582	0.0422644	0.0416834
RC05976	0.0420816	0.0422188	0.0411255	0.0429857	0.0397004	0.0425741	0.0416126	0.0398415	0.0425145	0.0387753	0.0430659	0.0394817	0.0431327	0.0400288	0.0424387	0.0403247	0.0421342	0.0408025	0.0419899	0.0420239	0.0421177	0.0420582	0.0422644	0.0416834
RC05979	0.0420816	0.0422188	0.0411255	0.0429857	0.0397004	0.0425741	0.0416126	0.0398415	0.0425145	0.0387753	0.0430659	0.0394817	0.0431327	0.0400288	0.0424387	0.0403247	0.0421342	0.0408025	0.0419899	0.0420239	0.0421177	0.0420582	0.0422644	0.0416834
RC05980	0.0420816	0.0422188	0.0411255	0.0429857	0.0397004	0.0425741	0.0416126	0.0398415	0.0425145	0.0387753	0.0430659	0.0394817	0.0431327	0.0400288	0.0424387	0.0403247	0.0421342	0.0408025	0.0419899	0.0420239	0.0421177	0.0420582	0.0422644	0.0416834
RC05981	0.0420816	0.0422188	0.0411255	0.0429857	0.0397004	0.0425741	0.0416126	0.0398415	0.0425145	0.0387753	0.0430659	0.0394817	0.0431327	0.0400288	0.0424387	0.0403247	0.0421342	0.0408025	0.0419899	0.0420239	0.0421177	0.0420582	0.0422644	0.0416834
RC05982	0.0420816	0.0422188	0.0411255	0.0429857	0.0397004	0.0425741	0.0416126	0.0398415	0.0425145	0.0387753	0.0430659	0.0394817	0.0431327	0.0400288	0.0424387	0.0403247	0.0421342	0.0408025	0.0419899	0.0420239	0.0421177	0.0420582	0.0422644	0.0416834
RC05983	0.0345156	0.0346281	0.0337314	0.0352571	0.0325625	0.0349195	0.0341309	0.0326782	0.0348706	0.0318037	0.0353229	0.0323831	0.0353777	0.0328319	0.0348085	0.0330746	0.0345587	0.0334665	0.0344404	0.0344682	0.0345452	0.0344964	0.0346656	0.0341889
RC05985	0.00318601	0.00319639	0.00311362	0.00325445	0.00300572	0.00322329	0.0031505	0.0030164	0.00321878	0.00293568	0.00326053	0.00298916	0.00326558	0.00303059	0.00321304	0.00305299	0.00318999	0.00308917	0.00317907	0.00318163	0.00318874	0.00318423	0.00319985	0.00315585
RC05988	0.00318601	0.00319639	0.00311362	0.00325445	0.00300572	0.00322329	0.0031505	0.0030164	0.00321878	0.00293568	0.00326053	0.00298916	0.00326558	0.00303059	0.00321304	0.00305299	0.00318999	0.00308917	0.00317907	0.00318163	0.00318874	0.00318423	0.00319985	0.00315585
RC05989	0	0	0	0	0	0	0	0	0	0	0	0	0	0	0	0	0	0	0	0	0	0	0	0
RC06238	0.0420816	0.0422188	0.0411255	0.0429857	0.0397004	0.0425741	0.0416126	0.0398415	0.0425145	0.0387753	0.0430659	0.0394817	0.0431327	0.0400288	0.0424387	0.0403247	0.0421342	0.0408025	0.0419899	0.0420239	0.0421177	0.0420582	0.0422644	0.0416834
RC06258	0.0420816	0.0422188	0.0411255	0.0429857	0.0397004	0.0425741	0.0416126	0.0398415	0.0425145	0.0387753	0.0430659	0.0394817	0.0431327	0.0400288	0.0424387	0.0403247	0.0421342	0.0408025	0.0419899	0.0420239	0.0421177	0.0420582	0.0422644	0.0416834
RC06259	0.0420816	0.0422188	0.0411255	0.0429857	0.0397004	0.0425741	0.0416126	0.0398415	0.0425145	0.0387753	0.0430659	0.0394817	0.0431327	0.0400288	0.0424387	0.0403247	0.0421342	0.0408025	0.0419899	0.0420239	0.0421177	0.0420582	0.0422644	0.0416834
RC06260	0.0420816	0.0422188	0.0411255	0.0429857	0.0397004	0.0425741	0.0416126	0.0398415	0.0425145	0.0387753	0.0430659	0.0394817	0.0431327	0.0400288	0.0424387	0.0403247	0.0421342	0.0408025	0.0419899	0.0420239	0.0421177	0.0420582	0.0422644	0.0416834
RC06261	0.0420816	0.0422188	0.0411255	0.0429857	0.0397004	0.0425741	0.0416126	0.0398415	0.0425145	0.0387753	0.0430659	0.0394817	0.0431327	0.0400288	0.0424387	0.0403247	0.0421342	0.0408025	0.0419899	0.0420239	0.0421177	0.0420582	0.0422644	0.0416834
RC06262	0.0420816	0.0422188	0.0411255	0.0429857	0.0397004	0.0425741	0.0416126	0.0398415	0.0425145	0.0387753	0.0430659	0.0394817	0.0431327	0.0400288	0.0424387	0.0403247	0.0421342	0.0408025	0.0419899	0.0420239	0.0421177	0.0420582	0.0422644	0.0416834
RC06263	0.0420816	0.0422188	0.0411255	0.0429857	0.0397004	0.0425741	0.0416126	0.0398415	0.0425145	0.0387753	0.0430659	0.0394817	0.0431327	0.0400288	0.0424387	0.0403247	0.0421342	0.0408025	0.0419899	0.0420239	0.0421177	0.0420582	0.0422644	0.0416834
RC06264	0.0420816	0.0422188	0.0411255	0.0429857	0.0397004	0.0425741	0.0416126	0.0398415	0.0425145	0.0387753	0.0430659	0.0394817	0.0431327	0.0400288	0.0424387	0.0403247	0.0421342	0.0408025	0.0419899	0.0420239	0.0421177	0.0420582	0.0422644	0.0416834
RC09319	0.00443084	0.00444528	0.00433016	0.00452602	0.00418011	0.00448269	0.00438145	0.00419496	0.00447641	0.0040827	0.00453447	0.00415708	0.0045415	0.00421469	0.00446843	0.00424585	0.00443637	0.00429616	0.00442118	0.00442475	0.00443464	0.00442837	0.00445008	0.0043889
RCC0029	0	0	0	0	0	0	0	0	0	0	0	0	0	0	0	0	0	0	0	0	0	0	0	0
RCC0030	0	0	0	0	0	0	0	0	0	0	0	0	0	0	0	0	0	0	0	0	0	0	0	0
RCC0031	0	0	0	0	0	0	0	0	0	0	0	0	0	0	0	0	0	0	0	0	0	0	0	0
RCC0037	0.0420816	0.0422188	0.0411255	0.0429857	0.0397004	0.0425741	0.0416126	0.0398415	0.0425145	0.0387753	0.0430659	0.0394817	0.0431327	0.0400288	0.0424387	0.0403247	0.0421342	0.0408025	0.0419899	0.0420239	0.0421177	0.0420582	0.0422644	0.0416834
RCC0038	0.0345156	0.0346281	0.0337314	0.0352571	0.0325625	0.0349195	0.0341309	0.0326782	0.0348706	0.0318037	0.0353229	0.0323831	0.0353777	0.0328319	0.0348085	0.0330746	0.0345587	0.0334665	0.0344404	0.0344682	0.0345452	0.0344964	0.0346656	0.0341889
RCC0039	0.0221281	0.0222002	0.0216253	0.0226035	0.020876	0.0223871	0.0218815	0.0209501	0.0223557	0.0203895	0.0226457	0.0207609	0.0226808	0.0210487	0.0223158	0.0212042	0.0221557	0.0214555	0.0220799	0.0220977	0.0221471	0.0221158	0.0222242	0.0219187
RCC0040	0.00872778	0.00875623	0.00852947	0.00891528	0.00823391	0.00882992	0.00863051	0.00826316	0.00881755	0.00804203	0.00893192	0.00818854	0.00894577	0.00830202	0.00880183	0.00836339	0.00873868	0.00846249	0.00870876	0.0087158	0.00873526	0.00872291	0.00876569	0.00864517
RCC0041	0.0103108	0.0103444	0.0100766	0.0105323	0.00972738	0.0104315	0.0101959	0.00976195	0.0104169	0.0095007	0.010552	0.00967379	0.0105684	0.00980786	0.0103983	0.00988036	0.0103237	0.00999743	0.0102884	0.0102967	0.0103197	0.0103051	0.0103556	0.0102132
RCC0042	0.00443084	0.00444528	0.00433016	0.00452602	0.00418011	0.00448269	0.00438145	0.00419496	0.00447641	0.0040827	0.00453447	0.00415708	0.0045415	0.00421469	0.00446843	0.00424585	0.00443637	0.00429616	0.00442118	0.00442475	0.00443464	0.00442837	0.00445008	0.0043889
RCC0136	0.0420816	0.0422188	0.0411255	0.0429857	0.0397004	0.0425741	0.0416126	0.0398415	0.0425145	0.0387753	0.0430659	0.0394817	0.0431327	0.0400288	0.0424387	0.0403247	0.0421342	0.0408025	0.0419899	0.0420239	0.0421177	0.0420582	0.0422644	0.0416834
RXN_5462_c	0	0	0	0	0	0	0	0	0	0	0	0	0	0	0	0	0	0	0	0	0	0	0	0
RXN_5462_m	0	0	0	0	0	0	0	0	0	0	0	0	0	0	0	0	0	0	0	0	0	0	0	0
RXN_5463_c	0	0	0	0	0	0	0	0	0	0	0	0	0	0	0	0	0	0	0	0	0	0	0	0
RXN_5463_m	0	0	0	0	0	0	0	0	0	0	0	0	0	0	0	0	0	0	0	0	0	0	0	0
RXN_5464_c	0	0	0	0	0	0	0	0	0	0	0	0	0	0	0	0	0	0	0	0	0	0	0	0
RXN_5466_c	0	0	0	0	0	0	0	0	0	0	0	0	0	0	0	0	0	0	0	0	0	0	0	0
RXN_5467_c	0	0	0	0	0	0	0	0	0	0	0	0	0	0	0	0	0	0	0	0	0	0	0	0
RXN_5468_c	0	0	0	0	0	0	0	0	0	0	0	0	0	0	0	0	0	0	0	0	0	0	0	0
RXN_5469_c	0	0	0	0	0	0	0	0	0	0	0	0	0	0	0	0	0	0	0	0	0	0	0	0
RXN_5470_c	0	0	0	0	0	0	0	0	0	0	0	0	0	0	0	0	0	0	0	0	0	0	0	0
RXN_5471_c	0	0	0	0	0	0	0	0	0	0	0	0	0	0	0	0	0	0	0	0	0	0	0	0
RXN_5472_c	0	0	0	0	0	0	0	0	0	0	0	0	0	0	0	0	0	0	0	0	0	0	0	0
RXN3O_11_c	0	0	0	0	0	0	0	0	0	0	0	0	0	0	0	0	0	0	0	0	0	0	0	0
RXN3O_259_c	0	0	0	0	0	0	0	0	0	0	0	0	0	0	0	0	0	0	0	0	0	0	0	0
RXN3O_291_c	0	0	0	0	0	0	0	0	0	0	0	0	0	0	0	0	0	0	0	0	0	0	0	0
RXN3O_3_c	0	0	0	0	0	0	0	0	0	0	0	0	0	0	0	0	0	0	0	0	0	0	0	0
RXN3O_378_c	0	0	0	0	0	0	0	0	0	0	0	0	0	0	0	0	0	0	0	0	0	0	0	0
RXN3O_378_m	0	0	0	0	0	0	0	0	0	0	0	0	0	0	0	0	0	0	0	0	0	0	0	0
RXN3O_379_c	0	0	0	0	0	0	0	0	0	0	0	0	0	0	0	0	0	0	0	0	0	0	0	0
RXN3O_411_c	0	0	0	0	0	0	0	0	0	0	0	0	0	0	0	0	0	0	0	0	0	0	0	0
RXN3O_412_c	0	0	0	0	0	0	0	0	0	0	0	0	0	0	0	0	0	0	0	0	0	0	0	0
RXN3O_413_c	0	0	0	0	0	0	0	0	0	0	0	0	0	0	0	0	0	0	0	0	0	0	0	0
RXN909_281_c	0	0	0	0	0	0	0	0	0	0	0	0	0	0	0	0	0	0	0	0	0	0	0	0
RXN909_282_c	0	0	0	0	0	0	0	0	0	0	0	0	0	0	0	0	0	0	0	0	0	0	0	0
RXN909_283_c	0	0	0	0	0	0	0	0	0	0	0	0	0	0	0	0	0	0	0	0	0	0	0	0
RXN909_284_c	0	0	0	0	0	0	0	0	0	0	0	0	0	0	0	0	0	0	0	0	0	0	0	0
RXN909_285_c	0	0	0	0	0	0	0	0	0	0	0	0	0	0	0	0	0	0	0	0	0	0	0	0
RXN909_286_c	0	0	0	0	0	0	0	0	0	0	0	0	0	0	0	0	0	0	0	0	0	0	0	0
RXN909_291_c	0	0	0	0	0	0	0	0	0	0	0	0	0	0	0	0	0	0	0	0	0	0	0	0
RXN909_291_n	0	0	0	0	0	0	0	0	0	0	0	0	0	0	0	0	0	0	0	0	0	0	0	0
RXN909_313_c	0	0	0	0	0	0	0	0	0	0	0	0	0	0	0	0	0	0	0	0	0	0	0	0
RXN909_341_c	0	0	0	0	0	0	0	0	0	0	0	0	0	0	0	0	0	0	0	0	0	0	0	0
RXN909_292_c	0	0	0	0	0	0	0	0	0	0	0	0	0	0	0	0	0	0	0	0	0	0	0	0
3_2_1_25_RXN_c	0	0	0	0	0	0	0	0	0	0	0	0	0	0	0	0	0	0	0	0	0	0	0	0
3_2_1_25_RXN_m	0	0	0	0	0	0	0	0	0	0	0	0	0	0	0	0	0	0	0	0	0	0	0	0
3_5_1_26_RXN_c	0	0	0	0	0	0	0	0	0	0	0	0	0	0	0	0	0	0	0	0	0	0	0	0
3_5_1_26_RXN_m	0	0	0	0	0	0	0	0	0	0	0	0	0	0	0	0	0	0	0	0	0	0	0	0
RXN909_317_c	0	0	0	0	0	0	0	0	0	0	0	0	0	0	0	0	0	0	0	0	0	0	0	0
RXN909_318_c	0	0	0	0	0	0	0	0	0	0	0	0	0	0	0	0	0	0	0	0	0	0	0	0
2_1_1_77_RXN_c	0	0	0	0	0	0	0	0	0	0	0	0	0	0	0	0	0	0	0	0	0	0	0	0
2_1_1_77_RXN_m	0	0	0	0	0	0	0	0	0	0	0	0	0	0	0	0	0	0	0	0	0	0	0	0
2_1_1_77_RXN_n	0	0	0	0	0	0	0	0	0	0	0	0	0	0	0	0	0	0	0	0	0	0	0	0
HISTONE_LYSINE_N_METHYLTRANSFERASE_RXN_n	0	0	0	0	0	0	0	0	0	0	0	0	0	0	0	0	0	0	0	0	0	0	0	0
RXN909_200_c	0	0	0	0	0	0	0	0	0	0	0	0	0	0	0	0	0	0	0	0	0	0	0	0
NADDP_n	0	0	0	0	0	0	0	0	0	0	0	0	0	0	0	0	0	0	0	0	0	0	0	0
NADK_c	0	0	0	0	0	0	0	0	0	0	0	0	0	0	0	0	0	0	0	0	0	0	0	0
NADPPHOSPHAT_RXN_c	0	0	0	0	0	0	0	0	0	0	0	0	0	0	0	0	0	0	0	0	0	0	0	0
NADPPPS_c	0	0	0	0	0	0	0	0	0	0	0	0	0	0	0	0	0	0	0	0	0	0	0	0
NADPPPS_m	0	0	0	0	0	0	0	0	0	0	0	0	0	0	0	0	0	0	0	0	0	0	0	0
NADS1_c	0	0	0	0	0	0	0	0	0	0	0	0	0	0	0	0	0	0	0	0	0	0	0	0
NADS1_m	0	0	0	0	0	0	0	0	0	0	0	0	0	0	0	0	0	0	0	0	0	0	0	0
NADS2_c	0	0	0	0	0	0	0	0	0	0	0	0	0	0	0	0	0	0	0	0	0	0	0	0
NADS2_m	0	0	0	0	0	0	0	0	0	0	0	0	0	0	0	0	0	0	0	0	0	0	0	0
NADTRHD_c	0	0	0	0	0	0	0	0	0	0	0	0	0	0	0	0	0	0	0	0	0	0	0	0
NADTRHD_m	0	0	0	0	0	0	0	0	0	0	0	0	0	0	0	0	0	0	0	0	0	0	0	0
NAPRT_c	0	0	0	0	0	0	0	0	0	0	0	0	0	0	0	0	0	0	0	0	0	0	0	0
NAPRT_m	0	0	0	0	0	0	0	0	0	0	0	0	0	0	0	0	0	0	0	0	0	0	0	0
NICOTINAMIDE_N_METHYLTRANSFERASE_RXN_c	0	0	0	0	0	0	0	0	0	0	0	0	0	0	0	0	0	0	0	0	0	0	0	0
NICOTINAMIDE_N_METHYLTRANSFERASE_RXN_n	0	0	0	0	0	0	0	0	0	0	0	0	0	0	0	0	0	0	0	0	0	0	0	0
NNAM_c	0	0	0	0	0	0	0	0	0	0	0	0	0	0	0	0	0	0	0	0	0	0	0	0
NNAT_c	0	0	0	0	0	0	0	0	0	0	0	0	0	0	0	0	0	0	0	0	0	0	0	0
NNAT_m	0	0	0	0	0	0	0	0	0	0	0	0	0	0	0	0	0	0	0	0	0	0	0	0
NNAT_n	0	0	0	0	0	0	0	0	0	0	0	0	0	0	0	0	0	0	0	0	0	0	0	0
QUILSYN_c	0	0	0	0	0	0	0	0	0	0	0	0	0	0	0	0	0	0	0	0	0	0	0	0
RXN_5841_c	0	0	0	0	0	0	0	0	0	0	0	0	0	0	0	1.01e-13	0	0	0	0	0	0	0	0
RXN909_175_c	0	0	0	0	0	0	0	0	0	0	0	0	0	0	0	1.01e-13	0	0	0	0	0	0	0	0
RXN909_175_n	0	0	0	0	0	0	0	0	0	0	0	0	0	0	0	0	0	0	0	0	0	0	0	0
ACID__COA_LIGASE_GDP_FORMING_RXN_c	0.115969	0.116347	0.113334	0.11846	0.109407	0.117326	0.114676	0.109795	0.117162	0.106857	0.118681	0.108804	0.118865	0.110312	0.116953	0.111127	0.116114	0.112444	0.115716	0.11581	0.116068	0.115904	0.116473	0.114871
ARTCOAL1_c	0	0	0	0	0	0	0	0	0	0	0	0	0	0	0	0	0	0	0	0	0	0	0	0
BUTYRATE__COA_LIGASE_RXN_c	0	0	0	0	0	0	0	0	0	0	0	0	0	0	0	0	0	0	0	0	0	0	0	0
RC00102	0	0	0	0	0	0	0	0	0	0	0	0	0	0	0	0	0	0	0	0	0	0	0	0
RC00103	0	0	0	0	0	0	0	0	0	0	0	0	0	0	0	0	0	0	0	0	0	0	0	0
RC00137	0	0	0	0	0	0	0	0	0	0	0	0	0	0	0	-1.01e-13	0	0	0	0	0	0	0	0
RC01268	0	0	0	0	0	0	0	0	0	0	0	0	0	0	0	0	0	0	0	0	0	0	0	0
RC02295	0	0	0	0	0	0	0	0	0	0	0	0	0	0	0	0	0	0	0	0	0	0	0	0
RC03004	0	0	0	0	0	0	0	0	0	0	0	0	0	0	0	0	0	0	0	0	0	0	0	0
RC03346	0	0	0	0	0	0	0	0	0	0	0	0	0	0	0	0	0	0	0	0	0	0	0	0
RC04176	0	0	0	0	0	0	0	0	0	0	0	0	0	0	0	0	0	0	0	0	0	0	0	0
RC10633	0	0	0	0	0	0	0	0	0	0	0	0	0	0	0	0	0	0	0	0	0	0	0	0
RCC0051	0	0	0	0	0	0	0	0	0	0	0	0	0	0	0	0	0	0	0	0	0	0	0	0
SNK0016	0	0	0	0	0	0	0	0	0	0	0	0	0	0	0	0	0	0	0	0	0	0	0	0
RE10092	0	0	0	0	0	0	0	0	0	0	0	0	0	0	0	0	0	0	0	0	0	0	0	0
3_1_4_17_RXN_c	0	0	0	0	0	0	0	0	0	0	0	0	0	0	0	0	0	0	0	0	0	0	0	0
3_1_4_17_RXN_m	0	0	0	0	0	0	0	0	0	0	0	0	0	0	0	0	0	0	0	0	0	0	0	0
3_1_4_17_RXN_n	0	0	0	0	0	0	0	0	0	0	0	0	0	0	0	0	0	0	0	0	0	0	0	0
ADPSUGPPHOSPHAT_RXN_c	0	0	0	0	0	0	0	0	0	0	0	0	0	0	0	0	0	0	0	0	0	0	0	0
GMP_REDUCT_RXN_c	3.54985	1.5237	1.18004	1.85739	2.66333	0	0.754751	0	0	0	1.16292	0	1.36997	0	0.392195	0	2.17493	0	2.68304	0	0.646258	1.1275	3.6346	0.859143
GMP_REDUCT_RXN_n	0	0	0	0	0	0	0	0	0	0	0	0	0	0	0	0	0	0	0	0	0	0	0	0
RXN909_182_c	0	0	0	0	0	0	0	0	0	0	0	0	0	0	0	0	0	0	0	0	0	0	0	0
RXN909_182_m	0	0	0	0	0	0	0	0	0	0	0	0	0	0	0	0	0	0	0	0	0	0	0	0
RXN909_182_n	0	0	0	0	0	0	0	0	0	0	0	0	0	0	0	0	0	0	0	0	0	0	0	0
RXN909_189_n	0	0	0	0	0	0	0	0	0	0	0	0	0	0	0	0	0	0	0	0	0	0	0	0
RXN909_190_n	0	0	0	0	0	0	0	0	0	0	0	0	0	0	0	0	0	0	0	0	0	0	0	0
RXN909_272_c	0	0	0	0	0	0	0	0	0	0	0	0	0	0	0	0	0	0	0	0	0	0	0	0
RXN909_272_n	0	0	0	0	0	0	0	0	0	0	0	0	0	0	0	0	0	0	0	0	0	0	0	0
PDE4_c	0	0	0	0	0	0	0	0	0	0	0	0	0	0	0	0	0	0	0	0	0	0	0	0
PDE4_m	0	0	0	0	0	0	0	0	0	0	0	0	0	0	0	0	0	0	0	0	0	0	0	0
PDE4_n	0	0	0	0	0	0	0	0	0	0	0	0	0	0	0	0	0	0	0	0	0	0	0	0
2_4_1_41_RXN_c	0	0	0	0	0	0	0	0	0	0	0	0	0	0	0	0	0	0	0	0	0	0	0	0
2_4_1_41_RXN_m	0	0	0	0	0	0	0	0	0	0	0	0	0	0	0	0	0	0	0	0	0	0	0	0
RXN909_314_c	0	0	0	0	0	0	0	0	0	0	0	0	0	0	0	0	0	0	0	0	0	0	0	0
RXN909_315_c	0	0	0	0	0	0	0	0	0	0	0	0	0	0	0	0	0	0	0	0	0	0	0	0
RXN909_316_c	0	0	0	0	0	0	0	0	0	0	0	0	0	0	0	0	0	0	0	0	0	0	0	0
RXN909_136_c	0	0	0	0	0	0	0	0	0	0	0	0	0	0	0	0	0	0	0	0	0	0	0	0
TYRCBOX_c	0	0	0	0	0	0	0	0	0	0	0	0	0	0	0	0	0	0	0	0	0	0	0	0
FACOAE100_c	0	0	0	0	0	0	0	0	0	0	0	0	0	0	0	0	0	0	0	0	0	0	0	0
FACOAE120_c	2.29e-06	2.3e-06	2.24e-06	2.34e-06	2.16e-06	2.32e-06	2.27e-06	2.17e-06	2.32e-06	2.11e-06	2.35e-06	2.15e-06	2.35e-06	2.18e-06	2.31e-06	2.2e-06	2.29e-06	2.22e-06	2.29e-06	2.29e-06	2.29e-06	2.29e-06	2.3e-06	2.27e-06
OMEGA_HYDROXYDECANOATE_DEHYDROGENASE_RXN_c	0	0	0	0	0	0	0	0	0	0	0	0	0	0	0	0	0	0	0	0	0	0	0	0
RXN_11325_c	0	0	0	0	0	0	0	0	0	0	0	0	0	0	0	0	0	0	0	0	0	0	0	0
RC00936	0.0627206	0	0.358796	0	0	0	0.427462	0.453555	0	0.0933333	0	0	0	0	0	0	0	0	0	0	0	0	0.0401375	0
RC00941	0	0	0	0	0	0	0	0	0	0	0	0	0	0	0	0	0	0	0	0	0	0	0	0
RC01220	7.67	4.75421	7.73	2.54399	7.655	7.785	7.36667	7.47667	7.85667	7.59333	7.99	7.93	8.078	3.06048	7.99333	3.48383	7.95333	4.44848	7.93	7.87	7.885	5.21631	7.80667	3.41197
RC01224	0	0	0	0	0	0	0	-1.97498	0	-4.54484	0	0	-4.29318	0	0	-4.29677	0	0	-4.19413	0	-7.36329	-0.377644	-3.52977	0
RC02235	0	0.448491	0	0.121268	0	0.120107	0	0	0.38217	0	0.403239	0.111383	0.628965	1.46667	0.625814	1.66667	0.321884	1.36586	0.118459	0.464958	0.0421313	0.511983	0	0.768914
RC04326	0	0	0	0	0	0	0	0	0	0	0	0	0	0	0	0	0	0	0	0	0	0	0	0
RM01220	7.67	7.81	7.73	5.90268	7.655	7.35571	5.14289	7.47667	7.85667	7.5823	2.60185	6.42208	8.078	6.00952	2.31016	8.04667	7.95333	4.43818	7.93	0.746667	4.6039	4.7847	7.80667	7.845
RM02300	0	0	0	0	0	0	0	0	0	0	0	0	0	0	0	0	0	0	0	0	0	0	0	0
RM02301	0	0	0	0	0	0	0	0	0	0	0	0	0	0	0	0	0	0	0	0	0	0	0	0
ATPS4m	6.77667	6.83	6.53333	7.12333	6.4	6.61	5.71	2.77667	6.10333	3.07	6.52	3.845	6.906	4.64	6.46	4.98667	6.51333	5.45667	6.57	6.57333	6.645	6.71667	6.72333	6.535
RM00081	3.60167	3.50833	3.4	3.61833	3.34794	3.55	3.75167	3.87	3.8	3.765	3.9	3.785	3.777	3.76	3.865	3.72	3.75667	3.67	3.58167	3.57833	3.64	3.56	3.58333	3.5125
RM02161	7.20333	7.01667	6.8	7.23667	6.665	7.1	7.50333	7.74	7.6	7.53	7.8	7.57	7.554	7.52	7.73	7.44	7.51333	7.34	7.16333	7.15667	7.28	7.12	7.16667	7.025
RMC0004	7.98333	8.01	7.65667	8.14667	7.365	8.155	8.25	8.28	8.43333	8.19667	8.58	7.905	7.982	8.21667	8.23	8.17333	8.12667	8.12667	7.89333	8.03333	7.98	8.13667	7.92333	8
RMC0005	7.98333	8.01	7.65667	8.14667	7.365	8.155	8.25	8.28	8.43333	8.19667	8.58	7.905	7.982	8.21667	8.23	8.17333	8.12667	8.12667	7.89333	8.03333	7.98	8.13667	7.92333	8
RMC0006	6.29667	6.45333	5.99	6.61667	2.94411	6.565	6.87667	6.82514	6.89333	6.73	6.61667	6.505	6.296	6.57	6.73	6.53667	6.22172	6.46333	5.5711	6.43333	6.255	6.46333	5.58594	6.29
RMC0007	0	0	0	0	0	0	0	0	0	0	0	0	0	0	0	0	0	0	0	0	0	0	0	0
RMC0008	0	0	0	0	0	0	0	0	0	0	0	0	0	0	0	0	0	0	0	0	0	0	0	0
RMC0184	0	2.46728	0	2.42421	0	1.50335	0	0	0.723653	0.759761	0	1.12804	0.753983	2.74872	0	3.09742	0	3.63352	0	2.84864	0	2.89381	0	3.10005
PEROXID_RXN_c	0	0	0	0	0	0	0	0	0	0	0	0	0	0	0	0	0	0	0	0	0	0	0	0
PEROXID_RXN_m	0	0	0	0	0	0	0	0	0	0	0	0	0	0	0	0	0	0	0	0	0	0	0	0
PEROXID_RXN_n	0	0	0	0	0	0	0	0	0	0	0	0	0	0	0	0	0	0	0	0	0	0	0	0
RXN_8635_c	0	0	0	0	0	0	0	0	0	0	0	0	0	0	0	0	0	0	0	0	0	0	0	0
RXN_8635_m	0	0	0	0	0	0	0	0	0	0	0	0	0	0	0	0	0	0	0	0	0	0	0	0
RXN_8635_n	0	0	0	0	0	0	0	0	0	0	0	0	0	0	0	0	0	0	0	0	0	0	0	0
RXN909_321_c	0	0	0	0	0	0	0	0	0	0	0	0	0	0	0	0	0	0	0	0	0	0	0	0
DMN0044	8.43448	6.37754	15.7301	5.81388	11.3752	13.63	8.84377	10.4831	10.7197	6.97591	13.7809	7.81003	8.41792	8.11415	10.2768	7.91011	8.60472	7.89388	8.63254	13.419	15.8963	6.84061	8.47197	5.96494
RC04230	0	0	0	0	0	0	0	0	0	0	0	0	0	0	0	0	0	0	0	0	0	0	0	0
RM00130	0	0	0	0	0	0	0	0	0	0	0	0	0	0	0	0	0	0	0	0	0	0	0	0
RM03035	0	0	0	0	0	0	0	0	0	0	0	0	0	0	0	0	0	0	0	0	0	0	0	0
DGULND_c	0	0	0	0	0	0	0	0	0	0	0	0	0	0	0	0	0	0	0	0	0	0	0	0
GULN3D_c	0	0	0	0	0	0	0	0	0	0	0	0	0	0	0	0	0	0	0	0	0	0	0	0
RC01431	-3.34861	-3.82487	-3.33357	-4.06776	-3.47882	-3.65608	-4.13821	-2.59428	-3.23455	-1.55832	-3.22217	-2.54324	-3.32508	-1.00577	-2.1549	-0.755906	-2.78413	-1.7064	-3.05632	-3.45161	-2.87193	-3.00308	-3.61418	-2.93035
RC01758	0	0	0	0	0	0	0	0	0	0	0	0	0	0	0	0	0	0	0	0	0	0	0	0
RC01759	0	0	0	0	0	0	0	0	0	0	0	0	0	0	0	0	0	0	0	0	0	0	0	0
RC01896	-3.34861	-3.82487	-3.33357	-4.06776	-3.47882	-3.65608	-4.13821	-2.59428	-3.23455	-1.55832	-3.22217	-2.54324	-3.32508	-1.00577	-2.1549	-0.755906	-2.78413	-1.7064	-3.05632	-3.45161	-2.87193	-3.00308	-3.61418	-2.93035
RC01903	0	0	0	0	0	0	0	0	0	0	0	0	0	0	0	0	0	0	0	0	0	0	0	0
XYLUR_c	0	0	0	0	0	0	0	0	0	0	0	0	0	0	0	0	0	0	0	0	0	0	0	0
XYLUR_n	0	0	0	0	0	0	0	0	0	0	0	0	0	0	0	0	0	0	0	0	0	0	0	0
GULND_c	0	0	0	0	0	0	0	0	0	0	0	0	0	0	0	0	0	0	0	0	0	0	0	0
G6PDH2r_c	-0.645047	-0.453936	-0.630391	-0.462181	-0.608546	-0.652596	-0.447419	-0.428375	-0.651682	-0.416911	-0.660135	-0.424507	-0.661158	-0.43039	-0.65052	-0.433571	-0.645853	-0.438708	-0.643641	-0.644161	-0.787892	-0.452209	-0.647849	-0.448179
G6PDH2r_n	0	0	0	0	0	0	0	0	0	0	0	0	0	0	0	0	0	0	0	0	0	0	0	0
GND_c	0	0	0	0	0	0	0	0	0	0	0	0	0	0	0	0	0	0	0	0	0	0	0	0
GND_m	0	0	0	0	0	0	0	0	0	0	0	0	0	0	0	0	0	0	0	0	0	0	0	0
GND2_c	-0.645047	-0.453936	-0.630391	-0.462181	-0.608546	-0.652596	-0.447419	-0.428375	-0.651682	-0.416911	-0.660135	-0.424507	-0.661158	-0.43039	-0.65052	-0.433571	-0.645853	-0.438708	-0.643641	-0.644161	-0.787892	-0.452209	-0.647849	-0.448179
GND2_m	0	0	0	0	0	0	0	0	0	0	0	0	0	0	0	0	0	0	0	0	0	0	0	0
PGL_c	-0.645047	-0.453936	-0.630391	-0.462181	-0.608546	-0.652596	-0.447419	-0.428375	-0.651682	-0.416911	-0.660135	-0.424507	-0.661158	-0.43039	-0.65052	-0.433571	-0.645853	-0.438708	-0.643641	-0.644161	-0.787892	-0.452209	-0.647849	-0.448179
RC01737	0	0	0	0	0	0	0	0	0	0	0	0	0	0	0	0	0	0	0	0	0	0	0	0
RC02750	0	0	0	0	0	0	0	0	0	0	0	0	0	0	0	0	0	0	0	0	0	0	0	0
RIBOKIN_RXN_c	0	0	0	0	0	0	0	0	0	0	0	0	0	0	0	0	0	0	0	0	0	0	0	0
RIBOKIN_RXN_m	0	0	0	0	0	0	0	0	0	0	0	0	0	0	0	0	0	0	0	0	0	0	0	0
RPE_c	5.16243	5.516	5.07245	5.66128	4.99869	5.15578	5.48484	3.74771	4.65394	2.87048	4.8144	3.67232	4.91366	2.87392	3.98723	2.6996	4.65156	3.66032	4.85967	5.15847	4.55312	4.72302	5.38561	4.76084
RPI_c	5.80748	5.96994	5.70285	6.12346	5.60723	5.80837	5.93226	4.17609	5.30563	3.28739	5.47454	4.09683	5.57482	3.30431	4.63775	3.13317	5.29741	4.09903	5.50331	5.80263	5.34102	5.17523	6.03346	5.20901
RPI_m	0	0	0	0	0	0	0	0	0	0	0	0	0	0	0	0	0	0	0	0	0	0	0	0
TALA_c	0	0.0966067	0	0.0983615	0	0	0.0952196	0.0911668	0	0.088727	0	0.0903435	0	0.0915955	0	0.0922726	0	0.0933659	0	0	-0.071146	0.0962391	0	0.0953814
TALA_m	0	0	0	0	0	0	0	0	0	0	0	0	0	0	0	0	0	0	0	0	0	0	0	0
TALA_n	0	0	0	0	0	0	0	0	0	0	0	0	0	0	0	0	0	0	0	0	0	0	0	0
TKT1_c	-1.81382	-1.59453	-1.73889	-1.49515	-1.51987	-1.4997	-1.2514	-1.06226	-1.41939	-1.22343	-1.59224	-1.03874	-1.58858	-1.77656	-1.83233	-1.85142	-1.86743	-1.86056	-1.80335	-1.70686	-1.75234	-1.6237	-1.77143	-1.7351
TKT1_m	0	0	0	0	0	0	0	0	0	0	0	0	0	0	0	0	0	0	0	0	0	0	0	0
TKT1_n	0	0	0	0	0	0	0	0	0	0	0	0	0	0	0	0	0	0	0	0	0	0	0	0
TKT2_c	0	0.0966067	0	0.0983615	0	0	0.0952196	0.0911668	0	0.088727	0	0.0903435	0	0.0915955	0	0.0922726	0	0.0933659	0	0	-0.071146	0.0962391	0	0.0953814
TKT2_m	0	0	0	0	0	0	0	0	0	0	0	0	0	0	0	0	0	0	0	0	0	0	0	0
TKT2_n	0	0	0	0	0	0	0	0	0	0	0	0	0	0	0	0	0	0	0	0	0	0	0	0
XYLULOKIN_RXN_c	-3.34861	-3.82487	-3.33357	-4.06776	-3.47882	-3.65608	-4.13821	-2.59428	-3.23455	-1.55832	-3.22217	-2.54324	-3.32508	-1.00577	-2.1549	-0.755906	-2.78413	-1.7064	-3.05632	-3.45161	-2.87193	-3.00308	-3.61418	-2.93035
XYLULOKIN_RXN_n	0	0	0	0	0	0	0	0	0	0	0	0	0	0	0	0	0	0	0	0	0	0	0	0
RC01829	0	0	0	0	0	0	0	0	0	0	0	0	0	0	0	0	0	0	0	0	0	0	0	0
RC01843	0	0	0	0	0	0	0	0	0	0	0	0	0	0	0	0	0	0	0	0	0	0	0	0
RC01844	-1.81382	-1.49792	-1.73889	-1.39679	-1.51987	-1.4997	-1.15618	-0.971096	-1.41939	-1.1347	-1.59224	-0.948396	-1.58858	-1.68497	-1.83233	-1.75915	-1.86743	-1.76719	-1.80335	-1.70686	-1.82349	-1.52746	-1.77143	-1.63972
RCC0083	0	0	0	0	0	0	0	0	0	0	0	0	0	0	0	0	0	0	0	0	0	0	0	0
RCC0084	2.29e-06	2.3e-06	2.24e-06	2.34e-06	2.16e-06	2.32e-06	2.27e-06	2.17e-06	2.32e-06	2.11e-06	2.35e-06	2.15e-06	2.35e-06	2.18e-06	2.31e-06	2.2e-06	2.29e-06	2.22e-06	2.29e-06	2.29e-06	2.29e-06	2.29e-06	2.3e-06	2.27e-06
RCC0085	0	0	0	0	0	0	0	0	0	0	0	0	0	0	0	0	0	0	0	0	0	0	0	0
RCC0086	0	0	0	0	0	0	0	0	0	0	0	0	0	0	0	0	0	0	0	0	0	0	0	0
RCC0088	0	0	0	0	0	0	0	0	0	0	0	0	0	0	0	0	0	0	0	0	0	0	0	0
RCC0089	0	0	0	0	0	0	-2.35e-07	0	0	0	0	0	0	-7.84e-07	0	0	0.108284	0	0.107913	0	0	0	0.108618	0
RCC0090	0	0	0	0	0	0	0	0	0	0	0	0	0	0	0	0	0	0	0	0	0	0	0	0
RCC0091	0	0	0	0	0.255623	0	0	0	0	0	0	0	0	0	0	0	0	0	0	0	0	0	0	0
RCC0092	0	0	0	0	0.255623	0	0	0	0	0	0	0	0	0	0	0	0	0	0	0	0	0	0	0
RCC0093	0	0	0	0	0	0	0	0	0	0	0	0	0	0	0	0	0	0	0	0	0	0	0	0
RCC0094	0	0	0	0	0	0	0	0	0	0	0	0	0	0	0	0	0	0	0	0	0	0	0	0
RCC0095	0	0	0	0	0	0	0	0	0	0	0	0	0	0	0	0	0	0	0	0	0	0	0	0
RCC0096	0	0	0	0	0	0	0	0	0	0	0	0	0	0	0	0	0	0	0	0	0	0	0	0
RCC0097	0	0	0	0	0	0	0	0	0	0	0	0	0	0	0	0	0	0	0	0	0	0	0	0
RCC0098	0	0	0	0	0	0	0	0	0	0	0	0	0	0	0	0	0	0	0	0	0	0	0	0
RCC0103	0	0	0	0	0	6.04e-07	0	0	0	0	0	0	0	1.53e-07	0	0	0	0	0	6e-07	0	0	0	0
RCC0104	0	0	0	0	0	0	0	0	0	0	0	0	0	0	0	0	0	0	0	0	0	0	0	0
RCC0106	0.191087	0	7.64341	3.02e-12	0.180274	4.74523	-4.16e-07	1.35794	1.67962	0	4.59413	0	0.19586	0	1.75344	0	0.191326	0	0.190671	4.77903	7.59625	0	0.191917	-1.14e-12
RCC0107	0	1.16e-13	7.45667	0	0	4.74523	0	1.35794	1.48656	0	4.39857	0	0	0	1.56074	0	0	0	0	3.93876	7.405	0	0	0
RCC0125	0	0	0	0	0	0	0	0	0	0	0	0	0	0	0	0	0	0	0	0	0	0	0	0
RCC0126	3.11718	1.02257	0	0.836537	0.567483	0	3.47829	0	0	2.44558	0	2.9029	3.52468	3.30135	0	2.77932	3.57527	2.50262	3.49774	0	0	0.872903	3.37301	1.28256
RCC0165	0	0	0	0	0	0	0	0	0	0	0	0	0	0	0	0	0	0	0	0	0	0	0	0
RCC0166	2.29e-06	2.3e-06	0	2.34e-06	2.16e-06	2.32e-06	2.27e-06	2.17e-06	2.32e-06	2.11e-06	2.35e-06	2.15e-06	2.35e-06	2.18e-06	2.31e-06	2.2e-06	2.29e-06	2.22e-06	2.29e-06	2.29e-06	0	2.29e-06	2.3e-06	2.27e-06
RCC0167	0	0	0	0	0	0	0	0	0	0	0	0	0	0	0	0	0	0	0	0	0	0	0	0
RCC0168	0	0	0	0	0	0	0	0	0	0	0	0	0	0	0	0	0	0	0	0	0	0	0	0
PHEAMINOTRANS_DEG_RXN_c	0	0	0	0	0	0	0	0	0	0	0	0	0	0	0	0	0	0	0	0	0	0	0	0
PHEAMINOTRANS_DEG_RXN_m	0	0	0	0	0	0	0	0	0	0	0	0	0	0	0	0	0	0	0	0	0	0	0	0
RXN909_55_c	0	0	0	0	0	0	0	0	0	0	0	0	0	0	0	0	0	0	0	0	0	0	0	0
RXN909_56_c	0	0	0	0	0	0	0	0	0	0	0	0	0	0	0	0	0	0	0	0	0	0	0	0
RXN909_57_c	0	0	0	0	0	0	0	0	0	0	0	0	0	0	0	0	0	0	0	0	0	0	0	0
RXN909_57_m	0	0	0	0	0	0	0	0	0	0	0	0	0	0	0	0	0	0	0	0	0	0	0	0
FUMAC_c	0	0	0	0	0	0	0	0	0	0	0	0	0	0	0	0	0	0	0	0	0	0	0	0
HGNTOR_c	0	0	0	0	0	0	0	0	0	0	0	0	0	0	0	0	0	0	0	0	0	0	0	0
HGNTOR_n	0	0	0	0	0	0	0	0	0	0	0	0	0	0	0	0	0	0	0	0	0	0	0	0
MACACI_c	0	0	0	0	0	0	0	0	0	0	0	0	0	0	0	0	0	0	0	0	0	0	0	0
RC00698	0	0	0	0	0	0	0	0	0	0	0	0	0	0	0	0	0	0	0	0	0	0	0	0
RC00699	0	0	0	0	0	0	0	0	0	0	0	0	0	0	0	0	0	0	0	0	0	0	0	0
RC01378	0	0	0	0	0	0	0	0	0	0	0	0	0	0	0	0	0	0	0	0	0	0	0	0
RC01795	0.0246763	0.0247568	0.0241157	0.0252064	0.02328	0.0249651	0.0244013	0.0233627	0.0249302	0.0227375	0.0252535	0.0231517	0.0252927	0.0234726	0.0248857	0.0236461	0.0247072	0.0239263	0.0246226	0.0246425	0.0246975	0.0246626	0.0247835	0.0244428
RC01375	0	0	0	0	0	0	0	0	0	0	0	0	0	0	0	0	0	0	0	0	0	0	0	0
TCE5093	0	0	0	0	0	0	0	0	0	0	0	0	0	0	0	0	0	0	0	0	0	0	0	0
2_4_1_198_RXN_c	0	0	0	0	0	0	0	0	0	0	0	0	0	0	0	0	0	0	0	0	0	0	0	0
2_4_1_198_RXN_m	0	0	0	0	0	0	0	0	0	0	0	0	0	0	0	0	0	0	0	0	0	0	0	0
2_4_1_198_RXN_n	0	0	0	0	0	0	0	0	0	0	0	0	0	0	0	0	0	0	0	0	0	0	0	0
3_1_1_69_RXN_c	0	0	0	0	0	0	0	0	0	0	0	0	0	0	0	0	0	0	0	0	0	0	0	0
H3ET_c	0	0	0	0	0	0	0	0	0	0	0	0	0	0	0	0	0	0	0	0	0	0	0	0
H4ET3_c	0	0	0	0	0	0	0	0	0	0	0	0	0	0	0	0	0	0	0	0	0	0	0	0
M4CET3_c	0	0	0	0	0	0	0	0	0	0	0	0	0	0	0	0	0	0	0	0	0	0	0	0
RXN909_113_c	0	0	0	0	0	0	0	0	0	0	0	0	0	0	0	0	0	0	0	0	0	0	0	0
RXN909_150_c	0	0	0	0	0	0	0	0	0	0	0	0	0	0	0	0	0	0	0	0	0	0	0	0
RXN909_151_c	0	0	0	0	0	0	0	0	0	0	0	0	0	0	0	0	0	0	0	0	0	0	0	0
RXN909_154_c	0	0	0	0	0	0	0	0	0	0	0	0	0	0	0	0	0	0	0	0	0	0	0	0
RXN909_155_c	0	0	0	0	0	0	0	0	0	0	0	0	0	0	0	0	0	0	0	0	0	0	0	0
RXN909_266_c	0	0	0	0	0	0	0	0	0	0	0	0	0	0	0	0	0	0	0	0	0	0	0	0
RXN909_323_c	0	0	0	0	0	0	0	0	0	0	0	0	0	0	0	0	0	0	0	0	0	0	0	0
RXN909_58_c	0	0	0	0	0	0	0	0	0	0	0	0	0	0	0	0	0	0	0	0	0	0	0	0
RXN909_67_c	0	0	0	0	0	0	0	0	0	0	0	0	0	0	0	0	0	0	0	0	0	0	0	0
RXN909_78_c	0	0	0	0	0	0	0	0	0	0	0	0	0	0	0	0	0	0	0	0	0	0	0	0
RXN909_79_c	0	0	0	0	0	0	0	0	0	0	0	0	0	0	0	0	0	0	0	0	0	0	0	0
RXN909_80_c	0	0	0	0	0	0	0	0	0	0	0	0	0	0	0	0	0	0	0	0	0	0	0	0
PHOSCHOL_RXN_c	0	0	0	0	0	0	0	0	0	0	0	0	0	0	0	0	0	0	0	0	0	0	0	0
PHOSCHOL_RXN_n	0	0	0	0	0	0	0	0	0	0	0	0	0	0	0	0	0	0	0	0	0	0	0	0
PHOSPHOLIPASE_A1_RXN_c	0	0	0	0	0	0	0	0	0	0	0	0	0	0	0	0	0	0	0	0	0	0	0	0
PHOSPHOLIPASE_A2_RXN_c	0	0	0	0	0	0	0	0	0	0	0	0	0	0	0	0	0	0	0	0	0	0	0	0
PHOSPHOLIPASE_C_RXN_c	0	0	0	0	0	0	0	0	0	0	0	0	0	0	0	0	0	0	0	0	0	0	0	0
PHOSPHOLIPASE_C_RXN_m	0	0	0	0	0	0	0	0	0	0	0	0	0	0	0	0	0	0	0	0	0	0	0	0
PHOSPHOLIPASE_C_RXN_n	0	0	0	0	0	0	0	0	0	0	0	0	0	0	0	0	0	0	0	0	0	0	0	0
RC00078	2.29e-05	2.3e-05	2.24e-05	2.34e-05	2.16e-05	2.32e-05	2.27e-05	2.17e-05	2.32e-05	2.11e-05	2.35e-05	2.15e-05	2.35e-05	2.18e-05	2.31e-05	2.2e-05	2.29e-05	2.22e-05	2.29e-05	2.29e-05	2.29e-05	2.29e-05	2.3e-05	2.27e-05
RC02389	0	0	0	0	0	0	0	0	0	0	0	0	0	0	0	0	0	0	0	0	0	0	0	0
RC05578	1.72121	1.72683	1.68211	1.75819	1.62382	1.74136	1.70203	1.62959	1.73892	1.58598	1.76147	1.61487	1.7642	1.63725	1.73582	1.64935	1.72337	1.6689	1.71746	1.71885	1.72269	1.72026	1.72869	1.70492
RM05578	0.356038	0.357199	0.347949	0.363687	0.335892	0.360205	0.35207	0.337085	0.359701	0.328064	0.364366	0.334041	0.364931	0.33867	0.359059	0.341174	0.356483	0.345216	0.355263	0.35555	0.356344	0.35584	0.357585	0.352669
DMN0078	0	0	0	0	0	0	0	0	0	0	0	0	0	0	0	0	0	0	0	0	0	0	0	0
RC01463	0	0	0	0	0	0	0	0	0	0	0	0	0	0	0	0	0	0	0	0	0	0	0	0
RC03718	0	0	0	0	0	0	0	0	0	0	0	0	0	0	0	0	0	0	0	0	0	0	0	0
RC03719	0	0	0	0	0	0	0	0	0	0	0	0	0	0	0	0	0	0	0	0	0	0	0	0
RC03720	0	0	0	0	0	0	0	0	0	0	0	0	0	0	0	0	0	0	0	0	0	0	0	0
RC04262	0	0	0	0	0	0	0	0	0	0	0	0	0	0	0	0	0	0	0	0	0	0	0	0
RC04807	0	0	0	0	0	0	0	0	0	0	0	0	0	0	0	0	0	0	0	0	0	0	0	0
RC04823	0	0	0	0	0	0	0	0	0	0	0	0	0	0	0	0	0	0	0	0	0	0	0	0
RC04824	0	0	0	0	0	0	0	0	0	0	0	0	0	0	0	0	0	0	0	0	0	0	0	0
RC04826	0	0	0	0	0	0	0	0	0	0	0	0	0	0	0	0	0	0	0	0	0	0	0	0
RC07209	0	0	0	0	0	0	0	0	0	0	0	0	0	0	0	0	0	0	0	0	0	0	0	0
RC07218	0	0	0	0	0	0	0	0	0	0	0	0	0	0	0	0	0	0	0	0	0	0	0	0
RC07296	0	0	0	0	0	0	0	0	0	0	0	0	0	0	0	0	0	0	0	0	0	0	0	0
RC07372	0	0	0	0	0	0	0	0	0	0	0	0	0	0	0	0	0	0	0	0	0	0	0	0
RC08505	0	0	0	0	0	0	0	0	0	0	0	0	0	0	0	0	0	0	0	0	0	0	0	0
RC08723	0	0	0	0	0	0	0	0	0	0	0	0	0	0	0	0	0	0	0	0	0	0	0	0
RC08724	0	0	0	0	0	0	0	0	0	0	0	0	0	0	0	0	0	0	0	0	0	0	0	0
RC08725	0	0	0	0	0	0	0	0	0	0	0	0	0	0	0	0	0	0	0	0	0	0	0	0
RC08733	0	0	0	0	0	0	0	0	0	0	0	0	0	0	0	0	0	0	0	0	0	0	0	0
RC08734	0	0	0	0	0	0	0	0	0	0	0	0	0	0	0	0	0	0	0	0	0	0	0	0
RC08735	0	0	0	0	0	0	0	0	0	0	0	0	0	0	0	0	0	0	0	0	0	0	0	0
RC08759	0	0	0	0	0	0	0	0	0	0	0	0	0	0	0	0	0	0	0	0	0	0	0	0
RC08761	0	0	0	0	0	0	0	0	0	0	0	0	0	0	0	0	0	0	0	0	0	0	0	0
RCC0050	0	0	0	0	0	0	0	0	0	0	0	0	0	0	0	0	0	0	0	0	0	0	0	0
RM04807	0	0	0	0	0	0	0	0	0	0	0	0	0	0	0	0	0	0	0	0	0	0	0	0
RM08505	0	0	0	0	0	0	0	0	0	0	0	0	0	0	0	0	0	0	0	0	0	0	0	0
RM08759	0	0	0	0	0	0	0	0	0	0	0	0	0	0	0	0	0	0	0	0	0	0	0	0
RM08761	0	0	0	0	0	0	0	0	0	0	0	0	0	0	0	0	0	0	0	0	0	0	0	0
RC00233	0	0	0	0	0	0	0	0	0	0	0	0	0	0	0	0	0	0	0	0	0	0	0	0
RC00383	0	0	0	0	0	0	0	0	0	0	0	0	0	0	0	0	0	0	0	0	0	0	0	0
RC01000	0	0	0	0	0	0	0	0	0	0	0	0	0	0	0	0	0	0	0	0	0	0	0	0
RCC0153	0	0	0	0	0	0	0	0	0	0	0	0	0	0	0	0	0	0	0	0	0	0	0	0
RM00383	0	0	0	0	0	0	0	0	0	0	0	0	0	0	0	0	0	0	0	0	0	0	0	0
RM03381	-0.11	-0.621775	0.19	-0.297699	-0.162947	-0.294849	0.256667	0.290029	-0.556667	-0.0658164	-0.58	-0.273432	-0.806	-1.63096	-0.8	-1.83218	-0.49482	-1.53333	-0.290803	-0.637441	-0.215	-0.684607	-0.133333	-0.94
RM04432	0	0.166743	0	0.171172	0	0	0.0206383	1.12603	0	0.498459	0	0.159396	0	0.442551	0	0.518378	0	0.52452	0	0	0	0.540661	0	0.391222
RM05373	0	0	0	0	0	0	0	0	0	0	0	0	0	0	0	0	0	0	0	0	0	0	0	0
RMC0133	0.0496862	0.0202636	0	0.171172	0	0	0.0206383	0	0	0.363928	0	0.0224138	0	0.30367	0	0.37847	0.0168502	0.382955	0.159704	0	0	0.39474	0.0270465	0.391222
RMC0154	0	0	0	0	0	0	0	0	0	0	0	0	0	0	0	0	0	0	0	0	0	0	0	0
RC10306	0	0	0	0	0	0	0	0	0	0	0	0	0	0	0	0	0	0	0	0	0	0	0	0
RCC0163	0	0	0	0	0	0	0	0	0	0	0	0	0	0	0	0	0	0	0	0	0	0	0	0
SNK1002	0	0	0	0	0	0	0	0	0	0	0	0	0	0	0	0	0	0	0	0	0	0	0	0
SNK1003	0	0	0	0	0	0	0	0	0	0	0	0	0	0	0	0	0	0	0	0	0	0	0	0
DMN0020	0	0	0	0	0	0	0	0	0	0	0	0	0	0	0	0	0	0	0	0	0	0	0	0
DMN0072	0.31744	0.318475	0.310227	0.324259	0.299477	0.321155	0.313902	0.300541	0.320705	0.292498	0.324865	0.297827	0.325368	0.301955	0.320133	0.304187	0.317836	0.307791	0.316748	0.317004	0.317712	0.317263	0.318819	0.314435
RC00417	-0.31744	-0.318475	-0.310227	-0.324259	-0.299477	-0.321155	-0.313902	-0.300541	-0.320705	-0.292498	-0.324865	-0.297827	-0.325368	-0.301955	-0.320133	-0.304187	-0.317836	-0.307791	-0.316748	-0.317004	-0.317712	-0.317263	-0.318819	-0.314435
RC01266	-0.31744	-0.318475	-0.310227	-0.324259	-0.299477	-0.321155	-0.313902	-0.300541	-0.320705	-0.292498	-0.324865	-0.297827	-0.325368	-0.301955	-0.320133	-0.304187	-0.317836	-0.307791	-0.316748	-0.317004	-0.317712	-0.317263	-0.318819	-0.314435
RC03421	0.31744	0.318475	0.310227	0.324259	0.299477	0.321155	0.313902	0.300541	0.320705	0.292498	0.324865	0.297827	0.325368	0.301955	0.320133	0.304187	0.317836	0.307791	0.316748	0.317004	0.317712	0.317263	0.318819	0.314435
RC04073	0	0	0	0	0	0	0	0	0	0	0	0	0	0	0	0	0	0	0	0	0	0	0	0
RC08707	-0.31744	-0.318475	-0.310227	-0.324259	-0.299477	-0.321155	-0.313902	-0.300541	-0.320705	-0.292498	-0.324865	-0.297827	-0.325368	-0.301955	-0.320133	-0.304187	-0.317836	-0.307791	-0.316748	-0.317004	-0.317712	-0.317263	-0.318819	-0.314435
RCC0178	0.31744	0.318475	0.310227	0.324259	0.299477	0.321155	0.313902	0.300541	0.320705	0.292498	0.324865	0.297827	0.325368	0.301955	0.320133	0.304187	0.317836	0.307791	0.316748	0.317004	0.317712	0.317263	0.318819	0.314435
RCC0179	0	0	0	0	0	0	0	0	0	0	0	0	0	0	0	0	0	0	0	0	0	0	0	0
RCC0180	0.31744	0.318475	0.310227	0.324259	0.299477	0.321155	0.313902	0.300541	0.320705	0.292498	0.324865	0.297827	0.325368	0.301955	0.320133	0.304187	0.317836	0.307791	0.316748	0.317004	0.317712	0.317263	0.318819	0.314435
PROCOLLAGEN_LYSINE_5_DIOXYGENASE_RXN_c	0.0177619	0.0178198	0.0173583	0.0181435	0.0167568	0.0179698	0.017564	0.0168164	0.0179446	0.0163663	0.0181774	0.0166645	0.0182055	0.0168955	0.0179126	0.0170204	0.0177841	0.017222	0.0177232	0.0177375	0.0177771	0.017752	0.0178391	0.0175938
RXN909_135_c	0	0	0	0	0	0	0	0	0	0	0	0	0	0	0	0	0	0	0	0	0	0	0	0
PRPPS_c	-8.16	-8.44333	-8.17667	-8.65	-7.79	-8.48	-8.57333	-8.39667	-8.20333	-8.40333	-8.22667	-8.375	-8.256	-8	-8.11667	-8.02	-8.10667	-8.09333	-8.11667	-8.32667	-8.23	-8.41333	-8.23333	-8.3
PRPPS_n	0	0	0	0	0	0	0	0	0	0	0	0	0	0	0	0	0	0	0	0	0	0	0	0
CYTDK1_c	0	0	0	0	0	0	0	0	0	0	0	0	0	0	0	0	0	0	0	0	0	0	0	0
RXN909_251_c	3.15548	1.29184	2.98094	1.80645	3.08294	3.0784	1.27056	0	2.5496	1.20954	2.43	0.737019	3.93702	2.32472	4.0118	3.05242	3.37066	2.27473	3.3429	0.913647	3.18823	1.6274	2.9036	1.39114
RXN909_251_n	0	0	0	0	0	0	0	0	0	0	0	0	0	0	0	0	0	0	0	0	0	0	0	0
RXN909_252_c	0	0	0	0	0	0	0	0	0	0	0	0	0	0	0	0	0	0	0	0	0	0	0	0
[truncated: 1,302 more rows]

## Sheet: Supp Table 2. Enrichment FBA 
FEM 137 vs FEM 257 using FBA				FEM_117_137 vs FEM 137_257 metab_FBA
category	enrichment_ratio	p_value		category	enrichment_ratio	p_value
Fatty acid biosynthesis, Fatty acid oxidation	4.32563	1.48338e-06		purine metabolism	3.07786	1.63665e-06
TCA cycle	6.11296	2.76808e-06		TCA cycle	5.55724	1.76261e-05
Glycine, serine and threonine metabolism	3.57251	2.90065e-05		Alanine, aspartate and glutamate metabolism	3.78493	2.88494e-05
glycolysis and gluconeogenesis	5.00152	0.000102048		glycolysis and gluconeogenesis	5.00152	0.000102048
purine metabolism	2.56488	0.00014614		tryptophan metabolism, Fatty acid oxidation	10.003	0.000764164
pyrimidine metabolism	2.74593	0.00074766		Glycine, serine and threonine metabolism	2.85801	0.00125675
Alanine, aspartate and glutamate metabolism	2.97387	0.00145527		Oxidative phosphorylation	6.25189	0.00137988
thymine degradation	8.00242	0.00172586		thymine degradation	8.00242	0.00172586
aerobic respiration	7.50227	0.00786787		pyrimidine metabolism	2.54979	0.00217604
triphosphate pathway	7.50227	0.00786787		aerobic respiration	7.50227	0.00786787
Oxidative phosphorylation	5.00152	0.00896847		acetoacetate degradation (to acetyl CoA)	10.003	0.0174735
acetoacetate degradation (to acetyl CoA)	10.003	0.0174735		Glycine, serine and threonine metabolism, Folate biosynthesis	10.003	0.0174735
pyrimidine metabolism, purine metabolism	10.003	0.0174735		lysine degradation, Fatty acid oxidation, val,leu,ile degradation, acetoacetate degradation (to acetyl CoA), Terpenoid backbone biosynthesis	10.003	0.0174735
TCA cycle, Alanine, aspartate and glutamate metabolism, glyoxylate cycle, glycolysis and gluconeogenesis	10.003	0.0174735		pyrimidine metabolism, purine metabolism	10.003	0.0174735
lysine Metabolism	4.00121	0.0187838		TCA cycle, Alanine, aspartate and glutamate metabolism, glyoxylate cycle, glycolysis and gluconeogenesis	10.003	0.0174735
Fatty acid biosynthesis	2.94207	0.0292052		tryptophan metabolism, lysine Metabolism	10.003	0.0174735
Bacterial digestion	2.33404	0.0327748		Bacterial digestion	2.33404	0.0327748
purine and pyrimidine metabolism, pyrimidine metabolism	4.28701	0.0339479		purine and pyrimidine metabolism, pyrimidine metabolism	4.28701	0.0339479
Collagen biosynthesis	3.75114	0.0471783		lysine degradation, tryptophan metabolism, Fatty acid oxidation	6.66869	0.0368453
Exchange reactions	1.27563	0.554701		purine and pyrimidine metabolism, pyrimidine metabolism	6.35456	0.040117
Fatty acid oxidation	1.05682	0.71429		Lysine degradation	5.56024	0.164685
				Pantothenate and CoA biosynthesis	5.56024	0.164685
				Transport Mitochondrial	5.56024	0.164685
				Alanine, aspartate and glutamate metabolism	4.80886	0.000302237
				Glycine, serine and threonine metabolism	4.76592	0.000136084
				Glycerophospholipid metabolism	4.44819	0.00572986
				pyrimidine metabolism, purine and pyrimidine metabolism	4.44819	0.0751158
				Bacterial digestion	3.58725	0.0135845
				Glycolysis / Gluconeogenesis	2.78012	0.302384
				miscellaneous	2.78012	0.302384
				Oxidative phosphorylation	2.78012	0.302384
				glycerophospholipid metabolism	2.64773	0.0421784
				purine metabolism	2.56627	0.00919405
				glycolysis and gluconeogenesis	2.47122	0.194392
				removal of superoxide radicals	2.47122	0.333125
				lysine Metabolism	2.2241	0.362519
				Propanoate metabolism	2.2241	0.362519
				Miscellaneous	2.11819	0.243666
				Terpenoid backbone biosynthesis	2.08509	0.175348
				Arginine and proline metabolism	2.02191	0.137889
				Transport, Mitochondrial	1.87074	0.0613246
				Glutathione metabolism	1.77928	0.30992
				Peroxisomal fatty acid beta oxidation	1.77928	0.30992
				Nucleotide interconversion	1.71084	0.443194
				sphingolipid metabolism	1.58864	0.467763
				Transport Nuclear	1.48273	0.460249
				Inositol phosphate metabolism	1.48273	0.491253
				purine and pyrimidine metabolism	1.48273	0.491253
				Exchange reactions	1.37169	0.254158
				Fatty acid biosynthesis	1.30829	0.535187
				Glycerolipid metabolism	1.23561	0.555718

## Sheet: Supp Table 3. Standar FBA_KOIDH
	41.fem.ctl	41.gem.ctl	49.fem.ctl	49.gem.ctl	65.fem.ctl	65.gem.ctl	73.fem.ctl	73.gem.ctl	89.fem.ctl	89.gem.ctl	97.fem.ctl	97.gem.ctl	117.fem.ctl	117.gem.ctl	137.fem.ctl	137.gem.ctl	257.fem.ctl	257.gem.ctl
ACACCT_c	-0.000951881	-3.22535	-0.972595	-0.000903136	-0.000986652	-0.000915652	-0.44037	-0.00093335	-0.0213186	-0.000961288	-0.02172	-4.44537	-0.0216261	-0.000965748	-0.0211347	-0.000983289	-0.0204023	-0.000973874
ACACCT_m	4.91994	4.36002	5.92713	4.7758	5.7487	4.60679	5.64561	3.47379	5.77443	2.77823	5.66249	6.015	5.56823	2.71994	5.70083	2.55873	5.05496	2.86897
1_2_1_18_RXN_m	0	0	0	0	0	0	0	0	0	0	0	0	0	0	0	0	0	0
ACYLCOASYN_RXN_c	0	0	0	0	0	0	0	0	0	0	0	0	0	0	0	0	0	0
ACYLCOASYN_RXN_m	0	0	0	0	0	0	0	0	0	0	0	0	0	0	0	0	0	0
FACOAE160_c	0	0	0	0	0	0	0	0	0	0	0	0	0	0	0	0	0	0
MCD_m	0	0	0	0	0	0	0	0	0	0	0	0	0	0	0	0	0	0
MMSAD3_m	0	0	0	0	0	0	0	0	0	0	0	0	0	0	0	0	0	0
RXN909_215_c	-0.13794	-0.132046	-0.124389	-0.0743669	-0.124581	-0.13269	-0.0673081	-0.135255	0	-0.139304	-0.061581	-0.138163	-0.0613147	-0.0994006	-0.0249131	-0.0569947	-0.0578452	-0.0077644
RXN909_215_m	0	0	0	-0.0565097	0	0	0	0	0	0	0	0	0	0	0	0	0	0
RXN909_216_c	2.76109	2.64358	2.28812	2.56319	2.29165	2.656	2.18422	2.70734	2.04847	2.78838	2.18503	2.76579	2.17558	2.76076	2.05613	2.68573	2.05248	2.61133
RXN909_216_m	0	-5.23e-06	0	0	0	0	0	0	-0.0397416	0	0	-2.59e-06	0	-0.0405492	0	-0.00453019	0	-0.0531714
RXN909_217_c	0	0	0	0	0	0	0	0	0	0	0	0	0	0	0	0	0	0
RXN909_217_m	0	0	0	0	0	0	0	0	0	0	0	0	0	0	0	0	0	0
RXN909_227_c	0	0	0	0	0	0	0	0	0	0	0	0	0	0	0	0	0	0
RXN909_227_m	0	0	0	0	0	0	0	0	0	0	0	0	0	0	0	0	0	0
RXN909_228_c	0	0	0	0	0	0	0	0	0	0	0	0	0	0	0	0	0	0
RXN909_228_m	0	5.23e-06	0	0.0565097	0	0	0	0	0.0397416	0	0	2.59e-06	0	0.0405492	0	0.00453019	0	0.0531714
RXN909_229_c	0	0	0	0	0	0	0	0	0	0	0	0	0	0	0	0	0	0
RXN909_229_m	0	0	0	0	0	0	0	0	0	0	0	0	0	0	0	0	0	0
RXN909_230_c	0	0	0	0	0	0	0	0	0	0	0	0	0	0	0	0	0	0
RXN909_230_m	0	0	0	0	0	0	0	0	0	0	0	0	0	0	0	0	0	0
RXN909_231_c	0	0	0	0	0	0	0	0	0.0611811	0	0	0	0	0	0.0350084	0.0809669	0	0.0801917
RXN909_231_m	0	0	0	0	0	0	0	0	0	0	0	0	0	0	0	0	0	0
THIOESTER_RXN_c	0	0	0	0	0	0	0	0	0	0	0	0	0	0	0	0	0	0
3_1_4_14_RXN_c	0	0	0	0	0	0	0	0	0	0	0	0	0	0	0	0	0	0
HOLO_ACP_SYNTH_RXN_c	0	0	0	0	0	0	0	0	0	0	0	0	0	0	0	0	0	0
CYOOm2_m	3.31333	3.56	3.41167	3.455	3.363	3.42333	3.34167	3.39667	3.25167	3.2	3.21833	3.1725	3.15833	3.07	3.08	3.03833	2.875	2.99
NADH_DEHYDROG_A_RXN_8_m	0	0	0	0	0	0	0	0	0	0	0	0	0	0	0	0	0	0
NADH_DEHYDROG_A_RXN_9_m	2.05667	2.19	2.79333	1.69	2.438	1.35667	2.71333	1.29333	2.30667	1.92	1.70594	1.645	2.10333	1.68333	0.697338	1.90667	2.555	2.295
RXN909_10_m	6.62667	7.12	6.82333	6.91	6.726	6.84667	6.68333	6.79333	6.50333	6.4	6.43667	6.345	6.31667	6.14	6.16	6.07667	5.75	5.98
ABTA_m	-6.01	-6.50667	-5.94667	-6.3	-6.102	-6.30333	-5.85333	-6.17667	-5.71	-5.88	-5.76	-5.82	-5.83667	-5.65667	-5.58	-5.67667	-4.98	-5.04
ALATA_L_c	0	0	-0.222618	0	0	0	0	0	0	0	0	0	0	0	0	0	0	0
ALATA_L_m	-3.16258	-2.87779	0	-3.59131	-3.98824	0	-4.18819	-2.10002	-4.00625	-1.29924	-3.82698	0	-3.46384	-1.31026	-4.13405	0	-4.57723	0
ASNN_c	0.457333	0.437868	0.473305	0.433914	0.474039	0.439927	0.463066	0.44843	0.46148	0.461853	0.464497	0.45811	0.462488	0.463996	0.451979	0.472423	0.436317	0.4679
ASNS1_c	0	0	0	0	0	0	0	0	0	0	0	0	0	0	0	0	0	0
ASPARTATE_RACEMASE_RXN_c	0	4.06072	2.92459	1.33143	5.02895	1.16284	6.4713	1.83901	6.99917	4.28455	6.80126	6.25807	5.4954	4.12271	6.95593	4.44529	6.58473	5.02785
DASPO1p_c	0	4.06072	2.92459	1.33143	5.02895	1.16284	6.4713	1.83901	6.99917	4.28455	6.80126	6.25807	5.4954	4.12271	6.95593	4.44529	6.58473	5.02785
GLNS_c	0	0	0	0	0	0	0	0	0	0	0	0	0	0	0	0	0	0
GLUD_c	0	0	0	0	0	0	0	0	0	0	0	0	0	0	0	0	0	0
GLUD_m	0	0.156081	0	0	0	0	0	1.19768	0	0	0.589753	3.42805	0	0	0	0.650968	0	0
GLUDC_m	-6.01	-6.50667	-5.94667	-6.3	-6.102	-6.30333	-5.85333	-6.17667	-5.71	-5.88	-5.76	-5.82	-5.83667	-5.65667	-5.58	-5.67667	-4.98	-5.04
GLUDy_c	6.7076	0.240009	4.61453	4.11712	3.22051	5.93652	1.85161	5.59416	1.38219	4.53359	1.58502	2.60023	2.41494	4.13479	0.76842	4.41636	0	2.60339
GLUDy_m	0	0	0	0	0.471666	0.191168	0	1.39993	0.0988178	3.26569	0.129298	0	1.20977	3.71101	0	2.44268	0	3.08819
GLUN_c	0	0	0	0	0	0	0	0	0	0	0	0	0	0	0	0	0	0
GLUN_m	0.479551	0.45914	0.496299	0.454994	0.497069	0.461299	0.485562	0.470216	0.483899	0.757728	0.487063	0.480366	0.484956	1.17974	0.473937	1.03703	0.457514	1.0331
GLUS_c	0	0	0	0	0	0	0	0	0	0.273437	0	0	0	0.693207	0	0.541659	0	0.54247
GLUSy_c	0	0	0	0	0	0	0	0	0	0	0	0	0	0	0	0	0	0
RC00248	-7.21667	-8.13667	-7.11333	-7.645	-7.704	-7.89333	-7.66667	-7.86667	-7.75333	-8.11333	-7.70333	-7.98	-7.55	-8.02333	-7.29333	-7.89	-6.91	-7.695
RC00253	0	0	0	0	0	0	0	0	0	0	0	0	0	0	0	0	0	0
RC00256	0	0	0	0	0	0	0	0	0	0	0	0	0	0	0	0	0	0
RC00261	0	0	0	0	0	0	0	0	0	0	0	0	0	0	0	0	0	0
RC00355	6.72024	0	3.72013	3.6753	1.92943	5.07894	0.415023	4.5268	0	2.02611	0.195701	0	1.44559	1.46052	0	1.60475	0	0.928881
RC00359	0	0	0	0	0	0	0	0	0	0	0	0	0	0	0	0	0	0
RC00369	0.16095	0	0.803501	0	0	0	0	0	0	0	0.104544	0	0.100585	0	0.523982	0	0	0
RC00485	0	0	0	0	0	0	0	0	0	0	0	0	0	0	0	0	0	0
RC00578	0	0	0	0	0	0	0	0	0	0	0	0	0	0	0	0	0	0
RM00243	-2.29622	-2.18769	-5.39	-1.63208	-5.368	-2.68113	-5	-4.71667	-4.92	-2.84679	-5.39333	-1.71583	-5.54	-3.10884	-5.19	0	-5.34312	-3.90021
RM00248	-2.22378	-0.522527	0	-1.50792	0	-1.40887	0	0	0	-2.65321	0	-3.90417	0	-2.54783	0	-5.99333	0	-1.78479
RM00258	0	0	-5.05473	0	0	-4.07345	0	0	0	0	0	-0.91913	0	0	0	-1.21428	0	-1.20265
RM00355	-1.10845	0	-0.135135	0	-0.640831	0	-0.511963	0	-0.51021	0	0	-1.01454	-0.536168	0	0	-1.00878	0	-0.67532
RM00369	2.93228	2.85568	3.55644	3.00856	2.84431	2.12887	3.15141	0	0	0	3.25797	0	2.92356	0	3.47787	0	0	0
RM00708	0	0	0	0	0	0	0	0	0	0	0	0	0	0	0	0	0	0
RXN_6902_m	0	0	0	0	0	0	0	0	0	0	0	0	0	0	0	0	0	0
RXN_8672_c	0	0	0	0	0	0	0	0	0	0	0	0	0	0	0	0	0	0
RXN909_333_c	0	0	0	0	0	0	0	0	0	0	0	0	0	0	0	0	0	0
SSAL_c	0	0	0	0	0	0	0	0	0	0	0	0	0	0	0	0	0	0
SSAL_m	-6.01	-6.50667	-5.94667	-6.3	-6.102	-6.30333	-5.85333	-6.17667	-5.71	-5.88	-5.76	-5.82	-5.83667	-5.65667	-5.58	-5.67667	-4.98	-5.04
ASPTA_c	0	0	0	0	0	0	0	0	0	0	0	0	0	0	0	0	0	0
ASPTA_m	0	0	0	0	0	0	0	0	0	0.40654	0.527069	0	0	0	0.672735	0	0.482391	0
PHENYLALANINE_4_MONOOXYGENASE_RXN_c	0	0	0	0	0	0	0	0	0	0	0	0	0	0	0	0	0	0
PHENYLALANINE_4_MONOOXYGENASE_RXN_n	0	0	0	0	0	0	0	0	0	0	0	0	0	0	0	0	0	0
1PFRUCTPHOSN_RXN_c	0	0	0	0	0	0	0	0	0	0	0	0	0	0	0	0	0	0
DMN0085	0	0	0	0	0	0	0	0	0	0	0	0	0	0	0	0	0	0
HEX7_c	0	0	0	0	0	0	0	0	0	0	0	0	0	0	0	0	0	0
HEX7_n	0	0	0	0	0	0	0	0	0	0	0	0	0	0	0	0	0	0
RC00293	0	0	0	0	0	0	0	0	0	0	0	0	0	0	0	0	0	0
RC00765	0	0	0	0	0	0	0	0	0	0	0	0	0	0	0	0	0	0
RC01206	0	0	0	0	0	0	0	0	0	0	0	0	0	0	0	0	0	0
RC01961	0	0	0	0	0	0	0	0	0	0	0	0	0	0	0	0	0	0
RC02335	0.224252	0.214707	0.232084	0.212768	0.232443	0.215717	0.227063	0.219886	0.226285	0.226468	0.227764	0.224633	0.226779	0.227519	0.221626	0.231651	0.213947	0.229433
RXN909_280_c	0	0	0	0	0	0	0	0	0	0	0	0	0	0	0	0	0	0
RXN909_280_m	0	0	0	0	0	0	0	0	0	0	0	0	0	0	0	0	0	0
GFUCS_c	0.00753195	0.00721137	0.007795	0.00714625	0.00780709	0.00724528	0.00762636	0.00738532	0.00760025	0.00760638	0.00764993	0.00754475	0.00761684	0.00764167	0.00744378	0.00778047	0.00718584	0.00770598
GMAND_c	0.00753195	0.00721137	0.007795	0.00714625	0.00780709	0.00724528	0.00762636	0.00738532	0.00760025	0.00760638	0.00764993	0.00754475	0.00761684	0.00764167	0.00744378	0.00778047	0.00718584	0.00770598
MAN1PT_c	0.159583	0.15279	0.165156	0.151411	0.165412	0.153509	0.161583	0.156476	0.16103	0.16116	0.162082	0.159854	0.161381	0.161907	0.157715	0.164848	0.152249	0.16327
MAN1PT_n	0	0	0	0	0	0	0	0	0	0	0	0	0	0	0	0	0	0
MAN6PI_c	-0.159583	-0.15279	-0.165156	-0.151411	-0.165412	-0.153509	-0.161583	-0.156476	-0.16103	-0.16116	-0.162082	-0.159854	-0.161381	-0.161907	-0.157715	-0.164848	-0.152249	-0.16327
MAN6PI_n	0	0	0	0	0	0	0	0	0	0	0	0	0	0	0	0	0	0
PNANM_c	-0.159583	-0.15279	-0.165156	-0.151411	-0.165412	-0.153509	-0.161583	-0.156476	-0.16103	-0.16116	-0.162082	-0.159854	-0.161381	-0.161907	-0.157715	-0.164848	-0.152249	-0.16327
PNANM_m	0	0	0	0	0	0	0	0	0	0	0	0	0	0	0	0	0	0
PNANM_n	0	0	0	0	0	0	0	0	0	0	0	0	0	0	0	0	0	0
GALE_c	0	0	0	0	0	0	0	0	0	0	0	0	0	0	0	0	0	0
GALK_c	0	0	0	0	0	0	0	0	0	0	0	0	0	0	0	0	0	0
UGLT_c	0	0	0	0	0	0	0	0	0	0	0	0	0	0	0	0	0	0
PHOSPHOGLUCMUT_RXN_c	0	0	0	0	-0.454188	0	0	0	-0.442155	-0.442512	0	-0.438927	0	0	-0.433052	-0.45264	0	-0.448306
PFK_c	0	0	0	0	0	0	0	0	0	0	0	0	0	0	0	0	0	0
PFK_n	0	0	0	0	0	0	0	0	0	0	0	0	0	0	0	0	0	0
PGI_c	0	0.182334	0.19709	0	0.197396	0	0.192826	0	0.192166	0	0.193422	0.190763	0.192586	0	0.18821	0	0.181688	0
PGI_m	0	0	0	0	0	0	0	0	0	0	0	0	0	0	0	0	0	0
HEX1_c	0	0	0	0	0	0	0	0	0	0	0	0	0	0	0	0	0	0
GALU_c	1.16805	1.11833	1.20884	1.10823	1.21072	1.12359	1.18269	1.14531	1.17864	1.17959	1.18635	1.17003	1.18121	1.18507	1.15438	1.20659	1.11437	1.19504
UGD_RXN_c	0	0	0	0	0	0	0	0	0	0	0	0	0	0	0	0	0	0
RC02918	0.573686	0.549268	0.593722	0.544308	0.594642	0.551851	0.580877	0.562518	0.578888	0.579355	0.582672	0.574661	0.580152	0.582043	0.56697	0.592615	0.547323	0.586941
RC03038	2.53467	2.42679	2.62319	2.40487	2.62726	2.4382	2.56644	2.48533	2.55765	2.55972	2.57437	2.53898	2.56324	2.57159	2.505	2.6183	2.41819	2.59323
RC03646	0.909493	0.870782	0.941257	0.862919	0.942716	0.874878	0.920893	0.891788	0.91774	0.918481	0.92374	0.911039	0.919744	0.922743	0.898846	0.939503	0.867699	0.930508
RC03648	0.562969	0.539007	0.58263	0.534139	0.583533	0.541542	0.570025	0.552009	0.568073	0.568532	0.571787	0.563925	0.569314	0.57117	0.556378	0.581544	0.537099	0.575976
RC03650	0.0799407	0.0765382	0.0827326	0.075847	0.0828609	0.0768981	0.0809427	0.0783845	0.0806656	0.0807307	0.0811929	0.0800766	0.0808417	0.0811053	0.0790049	0.0825784	0.0762672	0.0817878
RC03652	0.608461	0.582563	0.629711	0.577302	0.630687	0.585303	0.616088	0.596616	0.613978	0.614474	0.617992	0.609495	0.615319	0.617325	0.601338	0.628538	0.5805	0.62252
RC03654	1.91558	1.83405	1.98248	1.81749	1.98556	1.84268	1.93959	1.87829	1.93295	1.93451	1.94559	1.91884	1.93717	1.94349	1.89316	1.97879	1.82756	1.95984
RC03655	0.367353	0.351717	0.380182	0.348541	0.380772	0.353371	0.371957	0.360201	0.370684	0.370983	0.373107	0.367977	0.371493	0.372704	0.363052	0.379474	0.350472	0.375841
RC03656	1.03016	0.986311	1.06614	0.977404	1.06779	0.99095	1.04307	1.0101	1.0395	1.04034	1.04629	1.03191	1.04177	1.04517	1.0181	1.06415	0.982819	1.05396
RC03657	1.55202	1.48596	1.60623	1.47254	1.60872	1.49295	1.57148	1.52181	1.56609	1.56736	1.57633	1.55466	1.56952	1.57463	1.53385	1.60323	1.4807	1.58788
RC03658	1.54653	1.4807	1.60054	1.46733	1.60302	1.48766	1.56591	1.51642	1.56055	1.56181	1.57075	1.54915	1.56396	1.56905	1.52842	1.59755	1.47546	1.58226
RC03659	0.270999	0.259464	0.280463	0.257121	0.280898	0.260685	0.274396	0.265723	0.273456	0.273677	0.275244	0.271459	0.274053	0.274947	0.267826	0.279941	0.258546	0.27726
RC03660	0.715973	0.685499	0.740978	0.679308	0.742126	0.688723	0.724947	0.702035	0.722465	0.723048	0.727188	0.71719	0.724043	0.726403	0.707591	0.739597	0.683072	0.732516
RC03661	1.29603	1.24087	1.34129	1.22966	1.34337	1.2467	1.31228	1.2708	1.30778	1.30884	1.31633	1.29823	1.31064	1.31491	1.28086	1.33879	1.23647	1.32598
RC03662	1.08029	1.0343	1.11801	1.02496	1.11975	1.03917	1.09383	1.05925	1.09008	1.09096	1.09721	1.08212	1.09246	1.09602	1.06764	1.11593	1.03064	1.10525
RC03663	1.07599	1.03019	1.11357	1.02089	1.1153	1.03504	1.08948	1.05504	1.08575	1.08662	1.09285	1.07782	1.08812	1.09167	1.0634	1.11149	1.02655	1.10085
RC03664	0.146029	0.139813	0.151129	0.138551	0.151363	0.140471	0.147859	0.143186	0.147353	0.147472	0.148316	0.146277	0.147675	0.148156	0.144319	0.150847	0.139318	0.149403
RC03665	1.42049	1.36002	1.4701	1.34774	1.47237	1.36642	1.43829	1.39283	1.43337	1.43452	1.44274	1.4229	1.4365	1.44118	1.40386	1.46736	1.35521	1.45331
RC05577	1.6877	1.61586	1.74664	1.60127	1.74935	1.62346	1.70885	1.65484	1.703	1.70437	1.71413	1.69056	1.70672	1.71228	1.66794	1.74338	1.61014	1.72669
RC08218	0	0	0	0	0	0	0	0	0	0	0	0	0	0	0	0	0	0
RM02918	0.140189	0.134222	0.145085	0.13301	0.14531	0.134853	0.141946	0.137459	0.14146	0.141574	0.142384	0.140427	0.141769	0.142231	0.138547	0.144814	0.133747	0.143428
RM03038	0.584469	0.559592	0.604882	0.554539	0.605819	0.562224	0.591795	0.573091	0.589769	0.590245	0.593624	0.585462	0.591057	0.592984	0.577627	0.603754	0.557611	0.597974
RM03646	0.255205	0.244342	0.264118	0.242136	0.264527	0.245491	0.258404	0.250237	0.257519	0.257727	0.259202	0.255638	0.258081	0.258922	0.252217	0.263625	0.243477	0.261101
RM03648	0.18498	0.177106	0.19144	0.175507	0.191737	0.177939	0.187298	0.181379	0.186657	0.186808	0.187877	0.185294	0.187065	0.187674	0.182814	0.191083	0.176479	0.189254
RM03650	0.0452718	0.0433449	0.0468529	0.0429535	0.0469256	0.0435488	0.0458393	0.0443905	0.0456823	0.0457192	0.045981	0.0453488	0.0457821	0.0459314	0.0447419	0.0467656	0.0431915	0.0463179
RM03651	0.196939	0.188557	0.203817	0.186854	0.204133	0.189443	0.199408	0.193105	0.198725	0.198885	0.200024	0.197274	0.199159	0.199808	0.194634	0.203437	0.187889	0.201489
RM03654	0.494349	0.473308	0.511614	0.469033	0.512407	0.475534	0.500545	0.484725	0.498831	0.499234	0.502092	0.495189	0.49992	0.50155	0.488561	0.51066	0.471632	0.505771
RM03655	0.0931038	0.089141	0.0963554	0.088336	0.0965048	0.0895602	0.0942708	0.0912913	0.093948	0.0940239	0.0945621	0.093262	0.0941532	0.0944601	0.0920138	0.0961758	0.0888254	0.095255
RM03656	0.278115	0.266277	0.287828	0.263873	0.288274	0.26753	0.281601	0.272701	0.280637	0.280863	0.282471	0.278588	0.28125	0.282166	0.274859	0.287292	0.265335	0.284541
RM03657	0.42869	0.410444	0.443662	0.406737	0.44435	0.412374	0.434064	0.420345	0.432577	0.432927	0.435405	0.429419	0.433522	0.434935	0.423672	0.442835	0.408991	0.438595
RM03658	0.374202	0.358275	0.387271	0.355039	0.387871	0.35996	0.378892	0.366917	0.377595	0.3779	0.380063	0.374838	0.37842	0.379653	0.369821	0.386549	0.357006	0.382848
RM03659	0.106886	0.102337	0.110619	0.101413	0.110791	0.102818	0.108226	0.104806	0.107856	0.107943	0.108561	0.107068	0.108091	0.108444	0.105635	0.110413	0.101975	0.109356
RM03660	0.185957	0.178042	0.192451	0.176434	0.19275	0.178879	0.188288	0.182337	0.187643	0.187794	0.18887	0.186273	0.188053	0.188666	0.18378	0.192093	0.177412	0.190253
RM03661	0.225905	0.216289	0.233794	0.214336	0.234157	0.217307	0.228736	0.221507	0.227953	0.228137	0.229443	0.226289	0.228451	0.229196	0.22326	0.233359	0.215524	0.231124
RM03662	0.239369	0.22918	0.247729	0.227111	0.248113	0.230258	0.242369	0.234709	0.241539	0.241734	0.243118	0.239775	0.242067	0.242856	0.236566	0.247267	0.228369	0.244899
RM03663	0.260544	0.249455	0.269644	0.247202	0.270062	0.250628	0.26381	0.255472	0.262907	0.263119	0.264625	0.260987	0.263481	0.26434	0.257494	0.269141	0.248572	0.266564
RM03664	0.0467295	0.0447406	0.0483615	0.0443365	0.0484365	0.044951	0.0473153	0.0458198	0.0471532	0.0471913	0.0474615	0.0468089	0.0472562	0.0474103	0.0461825	0.0482714	0.0445822	0.0478092
RM03665	0.3924	0.375698	0.406104	0.372305	0.406733	0.377465	0.397318	0.384761	0.395957	0.396277	0.398546	0.393066	0.396822	0.398116	0.387806	0.405347	0.374368	0.401466
RM03905	0.196939	0.188557	0.203817	0.186854	0.204133	0.189443	0.199408	0.193105	0.198725	0.198885	0.200024	0.197274	0.199159	0.199808	0.194634	0.203437	0.187889	0.201489
RM05577	0.339322	0.324879	0.351173	0.321946	0.351717	0.326407	0.343575	0.332716	0.342399	0.342675	0.344637	0.339899	0.343146	0.344265	0.33535	0.350518	0.323729	0.347162
ACGAM6PS_c	0.0308565	0.0295432	0.0319342	0.0292764	0.0319837	0.0296821	0.0312433	0.0302558	0.0311363	0.0311614	0.0313398	0.0309089	0.0312043	0.031306	0.0304953	0.0318746	0.0294386	0.0315695
ACGAM6PS_m	0	0	0	0	0	0	0	0	0	0	0	0	0	0	0	0	0	0
ACGAM6PS_n	0	0	0	0	0	0	0	0	0	0	0	0	0	0	0	0	0	0
ACGAMPM_c	-0.0308565	-0.0295432	-0.0319342	-0.0292764	-0.0319837	-0.0296821	-0.0312433	-0.0302558	-0.0311363	-0.0311614	-0.0313398	-0.0309089	-0.0312043	-0.031306	-0.0304953	-0.0318746	-0.0294386	-0.0315695
ACGAMPM_n	0	0	0	0	0	0	0	0	0	0	0	0	0	0	0	0	0	0
GF6PTA_c	0.0308565	0.0295432	0.0319342	0.0292764	0.0319837	0.0296821	0.0312433	0.0302558	0.0311363	0.0311614	0.0313398	0.0309089	0.0312043	0.031306	0.0304953	0.0318746	0.0294386	0.0315695
GF6PTA_m	0	0	0	0	0	0	0	0	0	0	0	0	0	0	0	0	0	0
UAGDP_c	0.0308565	0.0295432	0.0319342	0.0292764	0.0319837	0.0296821	0.0312433	0.0302558	0.0311363	0.0311614	0.0313398	0.0309089	0.0312043	0.031306	0.0304953	0.0318746	0.0294386	0.0315695
UDP_N_ACETYLGLUCOSAMINE_4_EPIMERASE_RXN_c	0	0	0	0	0	0	0	0	0	0	0	0	0	0	0	0	0	0
UDP_N_ACETYLGLUCOSAMINE_4_EPIMERASE_RXN_m	0	0	0	0	0	0	0	0	0	0	0	0	0	0	0	0	0	0
DMN0063	0	0	0	0	0	0	0	0	0	0	0	0	0	0	0	0	0	0
DMN0064	0	0	0	0	0	0	0	0	0	0	0	0	0	0	0	0	0	0
DMN0065	0	0	0	0	0	0	0	0	0	0	0	2.32e-06	0	0	0	0	0	0
DMN0066	0	0	0	0	0	0	0	0	0	0	0	0	0	0	0	0	0	0
DMN0067	0	0	0	0	0	0	0	0	0	0	0	0	0	0	0	0	0	0
DMN0068	0	0	0	0	0	0	0	0	0	0	0	0	0	0	0	0	0	0
PROSTAGLANDIN_E_SYNTHASE_RXN_c	0	0	0	0	0	0	0	0	0	0	0	0	0	0	0	0	0	0
PROSTAGLANDIN_E_SYNTHASE_RXN_m	0	0	0	0	0	0	0	0	0	0	0	0	0	0	0	0	0	0
RC01595	0	0	0	0	0	0	0	0	0	0	0	0	0	0	0	0	0	0
RC02266	0	0	0	0	0	0	0	0	0	0	0	0	0	0	0	0	0	0
RC03057	0	0	0	0	0	0	0	0	0	0	0	0	0	0	0	0	0	0
RC03058	0	0	0	0	0	0	0	0	0	0	0	0	0	0	0	0	0	0
RC03866	0	0	0	0	0	0	0	0	0	0	0	0	0	0	0	0	0	0
RC07034	0	0	0	0	0	0	0	0	0	0	0	0	0	0	0	0	0	0
RC07041	0	0	0	0	0	0	0	0	0	0	0	2.32e-06	0	0	0	0	0	0
RC07050	0	0	0	0	0	0	0	0	0	0	0	0	0	0	0	0	0	0
RC07109	0	0	0	0	0	0	0	0	0	0	0	0	0	0	0	0	0	0
RCC0078	0	0	0	0	0	0	0	0	0	0	0	0	0	0	0	0	0	0
AABTN_c	0	0	0	0	0	0	0	0	0	0	0	0	0	0	0	0	0	0
ACETYLORNDEACET_RXN_c	0.0213319	0.019375	0.0220769	0.0202395	0.0209755	0.02052	0.0215993	0.0209167	0.0215254	0.0215427	0.0216661	0.0202707	0.0215724	0.0216427	0.0210822	0.0220358	0.0203517	0.0218248
ACETYLORNDEACET_RXN_n	0	0	0	0	0	0	0	0	0	0	0	0	0	0	0	0	0	0
ADMDC_c	0	0	0	0	0	0	0	0	0	0	0	0	0	0	0	0	0	0
APRTO2_c	0	0	0	0	0	0	0	0	0	0	0	0	0	0	0	0	0	0
ARGINASE_RXN_c	0.314265	0.300889	0	0	0.325745	0.302304	0.318204	0.308147	0.317115	0.317371	0.319188	0.314799	0	0.318843	0.310586	0.324634	0	0.321526
ARGINASE_RXN_m	0	0	0	0	0	0	0	0	0	0	0	0	0	0	0	0	0	0
G5SD_c	0	0	0	0	0	0	0	0	0	0	0	0	0	0	0	0	0	0
G5SD_m	0	0	0	0	0	0	0	0	0	0	0	0	0	0	0	0	0	0
GLU5K_c	0	0	0	0	0	0	0	0	0	0	0	0	0	0	0	0	0	0
GLU5K_m	0	0	0	0	0	0	0	0	0	0	0	0	0	0	0	0	0	0
NABTNO_c	0	0	0	0	0	0	0	0	0	0	0	0	0	0	0	0	0	0
NABTNO_m	0	0	0	0	0	0	0	0	0	0	0	0	0	0	0	0	0	0
ORNDECARBOX_RXN_c	0	0	0	0	0	0	0	0	0	0	0	0	0	0	0	0	0	0
ORNITHINE_GLU_AMINOTRANSFORASE_RXN_m	0.335597	0.320264	0.347318	0.318411	0.34672	0.322824	0.339803	0.329064	0.33864	0.338913	0.340854	0.33507	0.339379	0.340486	0.331668	0.34667	0.320175	0.343351
PROAKGOX1_c	0	0	0	0	0	0	0	0	0	0	0	0	0	0	0	0	0	0
PTRCAT1_c	0	0	0	0	0	0	0	0	0	0	0	0	0	0	0	0	0	0
RC00471	0	0	0	0	0	0	0	0	0	0	0	0	0	0	0	0	0	0
RC00551	0	0	0.325241	0.298172	0	0	0	0	0	0	0	0	0.317807	0	0	0	0.299824	0
RC01248	0.280132	0.398936	0.197429	0.395333	0.197735	0.400812	0.193157	0.408559	0.192496	0.420789	0.193754	0.417379	0.192916	0.422741	0.188533	0.430419	0	0.426298
RC01252	0	0	0	0	0	0	0	0	0	0	0	0	0	0	0	0	0	0
RC03291	0	0	0	0	0	0	0	0	0	0	0	0	0	0	0	0	0	0
RC04025	0	0	0	0	0	0	0	0	0	0	0	0	0	0	0	0	0	0
RC05052	0	0	0	0	0	0	0	0	0	0	0	0	0	0	0	0	0	0
RM00245	0.199058	0.320264	0.113523	0.318411	0.112564	0.322824	0.111067	0.329064	0.110687	0.338913	0.11141	0.33507	0.110929	0.340486	0.108408	0.34667	0	0.343351
RM00471	0	0	0	0	0	0	0	0	0	0	0	0	0	0	0	0	0	0
RM01248	0	0	0	0	0	0	0	0	0.227953	0	0.229443	0	0	0	0.22326	0	0.397524	0
RM03291	0	0	0	0	0	0	0	0	0	0	0	0	0	0	0	0	0	0
RM03293	0	0	0	0	0	0	0	0	0	0	0	0	0	0	0	0	0	0
RM04444	0	0	0	0	0	0	0	0	0	0	0	0	0	0	0	0	0	0
RM04445	0	0	0	0	0	0	0	0	0	0	0	0	0	0	0	0	0	0
RM05051	0	0	0	0	0	0	0	0	0	0	0	0	0	0	0	0	0	0
RM05052	0	0	0	0	0	0	0	0	0	0	0	0	0	0	0	0	0	0
RMC0016	0	0	0	0	0	0	0	0	0	0	0	0	0	0	0	0	0	0
RXN_821_c	0	0	0	0	0	0	0	0	0	0	0	0	0	0	0	0	0	0
RXN_821_m	0	0	0	0	0	0	0	0	0	0	0	0	0	0	0	0	0	0
RXN909_18_c	0	0	0	0	0	0	0	0	0	0	0	0	0	0	0	0	0	0
RXN909_188_c	0	0	0	0	0	0	0	0	0	0	0	0	0	0	0	0	0	0
RXN909_188_m	-0.136538	0	-0.233794	0	-0.234157	0	-0.228736	0	0	0	0	0	-0.228451	0	0	0	0	0
RXN909_192_c	0	0	0	0	0	0	0	0	0	0	0	0	0	0	0	0	0	0
RXN909_41_c	0	0	0	0	0	0	0	0	0	0	0	0	0	0	0	0	0	0
SPMS_c	0	0	0	0	0	0	0	0	0	0	0	0	0	0	0	0	0	0
SPONTPRO_RXN_c	0	0	0	0	0	0	0	0	0	0	0	0	0	0	0	0	0	0
SPONTPRO_RXN_m	0.136538	0	0.233794	0	0.234157	0	0.228736	0	0.227953	0	0.229443	0	0.228451	0	0.22326	0	0.320175	0
PYRROLINECARBDEHYDROG_RXN_c	-0.280132	-0.398936	-0.197429	-0.395333	-0.197735	-0.400812	-0.193157	-0.408559	-0.192496	-0.420789	-0.193754	-0.417379	-0.192916	-0.422741	-0.188533	-0.430419	0	-0.426298
PYRROLINECARBDEHYDROG_RXN_m	0	0	0	0	0	0	0	0	0	0	0	0	0	0	0	0	-0.0773483	0
RXN_982_c	0	0	0	0	0	0	0	0	0	0	0	0	0	0	0	0	0	0
RCC0137	-0.0603023	-0.0577356	-0.0624083	-0.0572142	-0.062505	-0.0580071	-0.0610581	-0.0591283	-0.060849	-0.0608982	-0.0612468	-0.0604047	-0.0609819	-0.0611807	-0.0595963	-0.062292	-0.0575312	-0.0616956
RCC0138	0	0	0	0	0	0	0	0	0	0	0	0	0	0	0	0	0	0
RCC0156	0	0	0	0	0	0	0	0	0	0	0	0	0	0	0	0	0	0
TCE5094	0	0	0	0	0	0	0	0	0	0	0	0	0	0	0	0	0	0
RC01483	0	0	0	0	0	0	0	0	0	0	0	0	0	0	0	0	0	0
RC02957	0	0	0	0	0	0	0	0	0	0	0	0	0	0	0	0	0	0
ATPH1_c	0	0	0	0	0	0	0	0	0	0	0	0	0	0	0	0	0	0
DGR0001	26.7424	25.6042	27.6764	25.373	27.7193	25.7246	27.0776	26.2218	26.9849	27.0067	27.1613	26.7879	27.0438	27.132	26.4294	27.6248	25.5135	27.3603
DGR0002	3.37674	3.23302	3.49467	3.20382	3.50009	3.24822	3.41907	3.31101	3.40736	3.41011	3.42963	3.38248	3.4148	3.42593	3.33721	3.48816	3.22157	3.45476
DGR0003	0.529555	0.507016	0.54805	0.502437	0.548899	0.5094	0.536193	0.519246	0.534357	0.534789	0.53785	0.530455	0.535524	0.53727	0.523356	0.547028	0.505221	0.541791
DGR0004	1.4406	1.37929	1.49091	1.36683	1.49323	1.38577	1.45866	1.41256	1.45366	1.45484	1.46317	1.44305	1.45684	1.46159	1.42374	1.48814	1.3744	1.47389
DGR0005	0.685988	0.65679	0.709946	0.650859	0.711046	0.659879	0.694586	0.672633	0.692208	0.692767	0.696733	0.687153	0.693719	0.695981	0.677957	0.708622	0.654465	0.701838
DGR0006	5.30909	4.82204	5.49451	5.03722	5.22038	5.10703	5.37564	5.20574	5.35723	5.36156	5.39225	5.04497	5.36893	5.38643	5.24694	5.48427	5.06512	5.43176
DGR0007	5.30909	5.08312	5.49451	5.03722	5.50303	5.10703	5.37564	5.20574	5.35723	5.36156	5.39225	5.31811	5.36893	5.38643	5.24694	5.48427	5.06512	5.43176
DGR0008	26.7424	25.6042	27.6764	25.373	27.7193	25.7246	27.0776	26.2218	26.9849	27.0067	27.1613	26.7879	27.0438	27.132	26.4294	27.6248	25.5135	27.3603
DGR0009	3.37674	3.23302	3.49467	3.20382	3.50009	3.24822	3.41907	3.31101	3.40736	3.41011	3.42963	3.38248	3.4148	3.42593	3.33721	3.48816	3.22157	3.45476
DGR0010	0.529555	0.507016	0.54805	0.502437	0.548899	0.5094	0.536193	0.519246	0.534357	0.534789	0.53785	0.530455	0.535524	0.53727	0.523356	0.547028	0.505221	0.541791
DGR0011	0.145347	0.139161	0.150423	0.137904	0.150656	0.139815	0.147169	0.142517	0.146665	0.146783	0.147624	0.145594	0.146985	0.147464	0.143645	0.150143	0.138668	0.148705
DGR0012	0.145347	0.139161	0.150423	0.137904	0.150656	0.139815	0.147169	0.142517	0.146665	0.146783	0.147624	0.145594	0.146985	0.147464	0.143645	0.150143	0.138668	0.148705
DGR0013	0.04423	0.00641507	0.0457748	0.00635714	0.0458457	0.00644524	0.0447844	0.00656981	0.0446311	0.00676647	0.0449229	0.00671164	0.0447286	0.00679786	0.0437123	0.00692133	0.0421975	0.00685506
DGR0014	0	0	0	0	0	0	0	0	0	0	0	0	0	0	0	0	0	0
DGR0015	0.04423	0.00641507	0.0457748	0.00635714	0.0458457	0.00644524	0.0447844	0.00656981	0.0446311	0.00676647	0.0449229	0.00671164	0.0447286	0.00679786	0.0437123	0.00692133	0.0421975	0.00685506
DGR0016	0	0	0	0	0	0	0	0	0	0	0	0	0	0	0	0	0	0
DGR0017	0.04423	0.00641507	0.0457748	0.00635714	0.0458457	0.00644524	0	0.00656981	0	0	0.0449229	0	0.0447286	0.00679786	0	0.00692133	0	0.00685506
DGR0018	0.514525	0.492625	0.532495	0.488177	0.53332	0.494942	0.520974	0.504509	0.51919	0.51961	0.522585	0.515399	0.520324	0.522021	0.508502	0.531502	0.490881	0.526413
DGR0019	0.514525	0.492625	0.532495	0.488177	0.53332	0.494942	0.520974	0.504509	0.51919	0.51961	0.522585	0.515399	0.520324	0.522021	0.508502	0.531502	0.490881	0.526413
DGR0020	0.123334	0.118084	0.127641	0.117018	0.127839	0.11864	0.12488	0.120933	0.124452	0.124553	0.125266	0.123543	0.124724	0.12513	0.12189	0.127403	0.117666	0.126183
DGR0021	0.157645	0.150935	0.16315	0.149572	0.163403	0.151645	0.159621	0.154576	0.159074	0.159203	0.160114	0.157913	0.159422	0.159941	0.155799	0.162846	0.150401	0.161287
DGR0022	0.0343111	0.0328507	0.0355093	0.032554	0.0355644	0.0330052	0.0347411	0.0336431	0.0346222	0.0346501	0.0348485	0.0343694	0.0346978	0.0348109	0.0339094	0.0354432	0.0327344	0.0351038
DGR0023	0.0343111	0.0328507	0.0355093	0.032554	0.0355644	0.0330052	0.0347411	0.0336431	0.0346222	0.0346501	0.0348485	0.0343694	0.0346978	0.0348109	0.0339094	0.0354432	0.0327344	0.0351038
DGR0024	0.0343111	0.0328507	0.0355093	0.032554	0.0355644	0.0330052	0.0347411	0.0336431	0.0346222	0.0346501	0.0348485	0.0343694	0.0346978	0.0348109	0.0339094	0.0354432	0.0327344	0.0351038
DGR0025	0.0138199	0.0132317	0.0143026	0.0131122	0.0143247	0.0132939	0.0139931	0.0135509	0.0139452	0.0139565	0.0140364	0.0138434	0.0139757	0.0140212	0.0136581	0.0142759	0.0131848	0.0141392
DGR0026	0.0138199	0.0132317	0.0143026	0.0131122	0.0143247	0.0132939	0.0139931	0.0135509	0.0139452	0.0139565	0.0140364	0.0138434	0.0139757	0.0140212	0.0136581	0.0142759	0.0131848	0.0141392
DGR0027	0.810964	0.776447	0.839286	0.769435	0.840587	0.780098	0.821129	0.795176	0.818317	0.818978	0.823667	0.812342	0.820104	0.822778	0.80147	0.837722	0.773698	0.829701
DGR0028	0.810964	0.776447	0.839286	0.769435	0.840587	0.780098	0.821129	0.795176	0.818317	0.818978	0.823667	0.812342	0.820104	0.822778	0.80147	0.837722	0.773698	0.829701
DGR0029	0	0	0	0	0	0	0	0	0	0	0	0	0	0	0	0	0	0
EX00020	0	0	0	0	0	0	0	0	0	0	0	0	0	0	0	0	0	0
EXC0050	-5.30909	-5.08312	-5.49451	-5.03722	-5.50303	-5.10703	-5.37564	-5.20574	-5.35723	-5.36156	-5.39225	-5.31811	-5.36893	-5.38643	-5.24694	-5.48427	-5.06512	-5.43176
3HPCOAHYD_m	0.0206385	0	0	0.159396	0	0.442548	0	0.52452	0	0.467557	0.0270465	0	0.0496862	0.166743	0.346058	0.236219	0	0.233957
3HPCOAHYD_n	0	0	0	0	0	0	0	0	0	0	0	0	0	0	0	0	0	0
3HPPD_c	0	0	0	0	0	0	0	0	0	0	0	0	0	0	0	0	0	0
APAT2_m	-0.0206385	0	0	-0.159396	0	-0.442548	0	-0.52452	0	-0.467557	-0.0270465	0	-0.0496862	-0.166743	-0.346058	-0.236219	0	-0.233957
PROPCOASYN_RXN_c	0	0	0	0	0	0	0	0	0	0	0	0	0	0	0	0	0	0
PROPCOASYN_RXN_m	0	1.34765	0	0	0	0	0	0	0	0	-0.0270465	0	-0.0496862	0	-0.346058	0	0	0
PROPCOASYN_RXN_n	0	0	0	0	0	0	0	0	0	0	0	0	0	0	0	0	0	0
PRPNCOAHYD_c	0	0	0	0	0	0	0	0	0	0	0	0	0	0	0	0	0	0
PRPNCOAHYD_m	0.0206385	0	0	0.159396	0	0.442548	0	0.52452	0	0.467557	0.0270465	0	0.0496862	0.166743	0.346058	0.236219	0	0.233957
RC00489	0	2.87039	0	1.79753	0	0	0	0	0	0	0	0	0	0	0	0	0	0
RM00489	1.54047	0	0.37328	0	0.116735	0.197686	0	0.183553	0	1.08454	0	1.61144	0	1.50705	0	2.34231	0	2.05076
RM01608	0.0206385	0	0	0.159396	0	0.442548	0	0.52452	0	0.467557	0.0270465	0	0.0496862	0.166743	0.346058	0.236219	0	0.233957
RXN_6461_c	0	0	0	0	0	0	0	0	0	0	0	0	0	0	0	0	0	0
RXN_6462_c	0	0	0	0	0	0	0	0	0	0	0	0	0	0	0	0	0	0
RXN_6464_c	0	0	0	0	0	0	0	0	0	0	0	0	0	0	0	0	0	0
RXN909_20_c	0	0	0	0	0	0	0	0	0	0	0	0	0	0	0	0	0	0
RXN909_20_n	0	0	0	0	0	0	0	0	0	0	0	0	0	0	0	0	0	0
Biomass2	0	0	0	0	0	0	0.0447844	0	0.0446311	0.00676647	0	0.00671164	0	0	0.0437123	0	0.0421975	0
BIO0001	5.22468	5.0023	5.40715	4.95713	5.41553	5.02583	5.29017	5.12297	5.27205	5.27631	5.30652	5.23356	5.28357	5.30079	5.16351	5.39707	4.98459	5.3454
BIO0002	18.2612	17.484	18.899	17.3261	18.9283	17.5662	18.4901	17.9057	18.4268	18.4417	18.5472	18.2922	18.467	18.5272	18.0474	18.8638	17.4221	18.6831
BIO0005	-1.43e-13	2.71e-05	0.551051	0	0.551905	-2.85e-13	0.539129	-4.66e-13	0.537283	-3.77e-06	0.540795	1.34e-05	0.538456	-1.65e-13	0.526222	0	0.507987	-1.82e-13
BIO0006	0	-5.78e-05	-1.53e-05	0	-1.96e-06	0	-1.44e-05	0	-1.91e-06	0	-1.92e-06	-2.86e-05	-1.91e-06	0	-1.87e-06	0	-1.11e-05	0
BIO0007	0.114676	0.109795	0.118681	0.108804	0.118865	0.110312	0.116114	0.112444	0.115716	0.11581	0.116473	0.114871	0.115969	0.116347	0.113334	0.11846	0.109407	0.117326
BIO0008	0.589468	0.564378	0.610055	0.559282	0.611001	0.567033	0.596857	0.577993	0.594813	0.595293	0.598701	0.59047	0.596112	0.598055	0.582567	0.608918	0.56238	0.603088
BIO0009	0.265865	0.254549	0.27515	0.25225	0.275577	0.255746	0.269197	0.260689	0.268276	0.268492	0.270029	0.266317	0.268861	0.269738	0.262752	0.274637	0.253648	0.272008
BIO0010	4.53277	4.33984	4.69107	4.30065	4.69834	4.36025	4.58958	4.44452	4.57387	4.57756	4.60377	4.54047	4.58385	4.5988	4.4797	4.68233	4.32447	4.6375
BIO0011	0	0	0	0	0	0	0	0	0	0	0	0	0	0	0	0	0	0
BIO0012	-0.266227	-0.254882	0	-0.252594	0	-0.256095	0	-0.261045	0	-0.26886	0	-0.266673	0	-0.270106	0	-0.275012	0	-0.272379
BIO0013	-0.266227	-0.254882	0	-0.252594	0	-0.256095	0	-0.261045	0	-0.26886	0	-0.266673	0	-0.270106	0	-0.275012	0	-0.272379
BIO0014	0.114676	0.109795	0.118681	0.108804	0.118865	0.110312	0.116114	0.112444	0.115716	0.11581	0.116473	0.114871	0.115969	0.116347	0.113334	0.11846	0.109407	0.117326
BIO0015	4.53e-05	4.34e-05	4.69e-05	4.3e-05	4.7e-05	4.36e-05	4.59e-05	4.44e-05	4.57e-05	4.58e-05	4.6e-05	4.54e-05	4.58e-05	4.6e-05	4.48e-05	4.68e-05	4.32e-05	4.64e-05
BIO0099	0.855891	0.819461	0.885782	0.812061	0.887155	0.823315	0.866619	0.839229	0.863651	0.864349	0.869297	0.857345	0.865537	0.868359	0.845871	0.884131	0.81656	0.875666
BIO0100	4.53277	4.33984	4.69107	4.30065	4.69834	4.36025	4.58958	4.44452	4.57387	4.57756	4.60377	4.54047	4.58385	4.5988	4.4797	4.68233	4.32447	4.6375
BIO0101	0	0	0	0	0	0	0	0	0	0	0	0	0	0	0	0	0	0
BIO0102	0	0	0	0	0	0	0	0	0	0	0	0	0	0	0	0	0	0
BIO0103	0	0	0	0	0	0	0	0	0	0	0	0	0	0	0	0	0	0
deoxynucbiomass_m	0.855891	0.819461	0.885782	0.812061	0.887155	0.823315	0.866619	0.839229	0.863651	0.864349	0.869297	0.857345	0.865537	0.868359	0.845871	0.884131	0.81656	0.875666
deoxynucbiomass_n	0.855891	0.819461	0.885782	0.812061	0.887155	0.823315	0.866619	0.839229	0.863651	0.864349	0.869297	0.857345	0.865537	0.868359	0.845871	0.884131	0.81656	0.875666
nucbiomass_m	0.855891	0.819461	0.885782	0.812061	0.887155	0.823315	0.866619	0.839229	0.863651	0.864349	0.869297	0.857345	0.865537	0.868359	0.845871	0.884131	0.81656	0.875666
nucbiomass_n	0.855891	0.819461	0.885782	0.812061	0.887155	0.823315	0.866619	0.839229	0.863651	0.864349	0.869297	0.857345	0.865537	0.868359	0.845871	0.884131	0.81656	0.875666
RC02222	5.23605	5.67991	5.00878	4.78433	4.64597	4.68829	4.57134	5.26436	4.69336	4.63665	4.72526	7.11281	4.76202	5.22364	5.55834	5.39439	7.6423	5.51888
RC03814	0	0	0.0383172	0	0.0196785	0	0.0192218	0	0.0191572	-3.23e-07	0.0376084	0	0.0374458	0	0.0187628	0	0.0181117	0
RC07933	0	0	0.00897454	0	0.0276923	0	0.0270471	0	0.0269586	0	0.00880882	0	0.00877072	0	0.0264036	0	0.0254856	0
RC08177	5.18574	5.63174	4.85121	4.68008	4.3773	4.63989	4.41718	5.21502	4.49999	4.58584	4.462	7.06241	4.4999	5.13205	5.30217	5.33789	7.49704	5.41423
RC08183	0	4.68e-06	0	0	0	0	0	0	0	0	0	2.32e-06	0	0	0	0	0	0
RCC0061	5.18574	5.63174	4.918	4.73659	4.4442	4.63989	4.48252	5.21502	4.60485	4.58584	4.52755	7.06241	4.56516	5.1726	5.36595	5.34242	7.55861	5.4674
RCC0062	0	0	0.00897454	0	0.0276923	0	0.0270471	0	0.0269586	0	0.00880882	0	0.00877072	0	0.0264036	0	0.0254856	0
RCC0063	0	0	0.00897454	0	0.0276923	0	0.0270471	0	0.0269586	0	0.00880882	0	0.00877072	0	0.0264036	0	0.0254856	0
RCC0064	0	0	0.0383172	0	0.0196785	0	0.0192218	0	0.0191572	-3.23e-07	0.0376084	0	0.0374458	0	0.0187628	0	0.0181117	0
RCC0065	0	3.39e-06	0.023457	0	0.00479435	0	0.00468303	0	0.00466733	-3.27e-08	0.0230239	1.68e-06	0.0229243	0	0.00457124	0	0.00441259	0
RCC0066	0	0	0	0	0	0	0	0	0	-1.89e-07	0	0	0	0	0	0	0	0
RCC0067	0	5.29e-06	0	0	0.0187025	0	0.0182666	0	0.018207	-1.28e-07	0	2.62e-06	0	0	0.0178322	0	0.0172121	0
RCC0068	0	0	0.0186704	0	0	0	0	0	0	0	0.018326	0	0.0182468	0	0	0	0	0
RCC0069	0	1.52e-07	0.110676	0	0	0	0.108281	0	0.107913	-7.56e-07	0	7.54e-08	0	0	0	0	0.102027	0
RCC0070	0	0	0.094194	0	0.0943423	0	0.0921563	0	0.0918428	-6.44e-07	0.0924432	0	0.0920434	0	0.089952	0	0.0868334	0
RXN909_39_c	0	0	0	0	0	0	0	0	0	0	0	0	0	0	0	0	0	0
BFAS01_c	0	0	0	0	0	0	0	0	0	0	0	0	0	0	0	0	0	0
BFAS01_m	0	0	0	0	0	0	0	0	0	0	0	0	0	0	0	0	0	0
BFAS02_c	0	0	0	0	0	0	0	0	0	0	0	0	0	0	0	0	0	0
BFAS02_m	0	0	0	0	0	0	0	0	0	0	0	0	0	0	0	0	0	0
BFAS03_c	0	0	0	0	0	0	0	0	0	0	0	0	0	0	0	0	0	0
BFAS03_m	0	0	0	0	0	0	0	0	0	0	0	0	0	0	0	0	0	0
BFAS04_c	0	0	0	0	0	0	0	0	0	0	0	0	0	0	0	0	0	0
BFAS04_m	0	0	0	0	0	0	0	0	0	0	0	0	0	0	0	0	0	0
BFAS05_c	0	0	0	0	0	0	0	0	0	0	0	0	0	0	0	0	0	0
BFAS05_m	0	0	0	0	0	0	0	0	0	0	0	0	0	0	0	0	0	0
BFAS06_c	0	0	0	0	0	0	0	0	0	0	0	0	0	0	0	0	0	0
BFAS06_m	0	0	0	0	0	0	0	0	0	0	0	0	0	0	0	0	0	0
BFAS07_c	0	0	0	0	0	0	0	0	0	0	0	0	0	0	0	0	0	0
BFAS07_m	0	0	0	0	0	0	0	0	0	0	0	0	0	0	0	0	0	0
BFAS08_c	0	0	0	0	0	0	0	0	0	0	0	0	0	0	0	0	0	0
BFAS08_m	0	0	0	0	0	0	0	0	0	0	0	0	0	0	0	0	0	0
BFAS09_c	0	0	0	0	0	0	0	0	0	0	0	0	0	0	0	0	0	0
BFAS09_m	0	0	0	0	0	0	0	0	0	0	0	0	0	0	0	0	0	0
RC08198	0	0	0	0	0	0	0	0	0	0	0	0	0	0	0	0	0	0
RCC0134	0	0	0	0	0	0	0	0	0	0	0	0	0	0	0	0	0	0
RM03225	0	0	0	0	0	0	0	0	0	0	0	0	0	0	0	0	0	0
RM03534	0	0	0	0	0	0	0	0	0	0	0	0	0	0	0	0	0	0
RC04313	0	0	0	0	0	0	0	0	0	0	0	0	0	0	0	0	0	0
RCC0159	0	0	0	0	0	0	0	0	0	0	0	0	0	0	0	0	0	0
RCC0177	0	0	0	0	0	0	0	0	0	0	0	0	0	0	0	0	0	0
RM03451	0	0	0	0	0	0	0	0	0	0	0	0	0	0	0	0	0	0
RCC0058	0	0	0	0	0	0	0	0	0	0	0	0	0	0	0	0	0	0
RCC0087	0	0	0	0	0	0	0	0	0	0	0	0	0	0	0	0	0	0
RCC0099	0	0	0	0	0	0	0	0	0	0	0	0	0	0	0	0	0	0
RCC0108	0	5.23e-06	0	0	0	0	0	0	0	0	0	2.59e-06	0	0	0	0	0	0
RCC0109	0	0	0	0	0	0	0	0	0	0	0	0	0	0	0	0	0	0
RCC0110	0	0	0	0.0565097	0	0	0	0	0	0	0	0	0	0.0405492	0	0.00453019	0	0.0531714
RCC0111	0	0	0	0	0	0	0	0	0	0	0	0	0	0	0	0	0	0
RCC0112	0	1.79e-05	0	0	0	0	0	0	0	0	0	8.85e-06	0	0	0	0	0	0
RCC0113	0	0	0	0	0	0	0	0	0	0	0	0	0	0	0	0	0	0
RCC0114	0	0	0	0	0	0	0	0	0	0	0	0	0	0	0	0	0	0
RCC0115	0	0	0	0	0	0	0	0	0	0	0	0	0	0	0	0	0	0
RCC0116	0	0	0	0	0	0	0	0	0	0	0	0	0	0	0	0	0	0
RCC0117	0	0	0	0	0	0	0	0	0	0	0	0	0	0	0	0	0	0
RCC0118	0	5.32964	1.3388	0	0	0	1.25121	0	0	0	0	2.10216	0	0	0	0	0.926152	0
RCC0119	0	0.449186	0	0	0	1.01e-13	0	0	0	1.34e-06	0	0	0	0	0	0	0	0
RCC0120	0	0	0	0	0	-1.01e-13	0	0	0	0	0	0.758682	0	0	0	0	0	0
RCC0121	0	0	0	0	0	0	0	0	0	0	0	0	0	0	0	0	0	0
RCC0122	0	0	0	0	0	0	0	0	0	0	0	0	0	0	0	0	0	0
RCC0123	0	0	0	0	0	0	0	0	0	0	0	0	0	0	0	0	0	0
RMC0058	0	0	0	0	0	0	0	0	0	0	0	0	0	0	0	0	0	0
RMC0087	0	0	0	0	0	0	0	0	0	0	0	0	0	0	0	0	0	0
RMC0099	0	0	0	0	0	0	0	0	0	0	0	0	0	0	0	0	0	0
RMC0108	0	5.23e-06	0	0	0	0	0	0	0	0	0	2.59e-06	0	0	0	0	0	0
RMC0109	0	0	0	0	0	0	0	0	0	0	0	0	0	0	0	0	0	0
RMC0110	0	0	0	0.0565097	0	0	0	0	0	0	0	0	0	0.0405492	0	0.00453019	0	0.0531714
RMC0111	0	0	0	0	0	0	0	0	0	0	0	0	0	0	0	0	0	0
RMC0112	0	1.79e-05	0	0	0	0	0	0	0	0	0	8.85e-06	0	0	0	0	0	0
RMC0113	0	0	0	0	0	0	0	0	0	0	0	0	0	0	0	0	0	0
RMC0114	0	0	0	0	0	0	0	0	0	0	0	0	0	0	0	0	0	0
RMC0115	0	0	0	0	0	0	0	0	0	0	0	0	0	0	0	0	0	0
RMC0116	0	0	0	0	0	0	0	0	0	0	0	0	0	0	0	0	0	0
RMC0117	0	0	0	0	0	0	0	0	0	0	0	0	0	0	0	0	0	0
RMC0118	0	5.32964	1.3388	0	0	0	1.25121	0	0	0	0	2.10216	0	0	0	0	0.926152	0
RMC0119	0	0.449186	0	0	0	1.01e-13	0	0	0	1.34e-06	0	0	0	0	0	0	0	0
RMC0120	0	0	0	0	0	-1.01e-13	0	0	0	0	0	0.758682	0	0	0	0	0	0
RMC0121	0	0	0	0	0	0	0	0	0	0	0	0	0	0	0	0	0	0
RMC0122	0	0	0	0	0	0	0	0	0	0	0	0	0	0	0	0	0	0
RMC0123	0	0	0	0	0	0	0	0	0	0	0	0	0	0	0	0	0	0
TCM5002	0	0	0	0	0	0	0	0	0	0	0	0	0	0	0	0	0	0
TCM5003	0	0	0	0	0	0	0	0	0	0	0	0	0	0	0	0	0	0
TCM5009	0	0	0	0	0	0	0	0	0	0	0	0	0	0	0	0	0	0
TCM5010	0	5.32964	1.3388	0	0	0	1.25121	0	0	0	0	2.10216	0	0	0	0	0.926152	0
TCM5011	0	0.449186	0	0	0	1.01e-13	0	0	0	1.34e-06	0	0	0	0	0	0	0	0
TCM5012	0	0	0	0	0	-1.01e-13	0	0	0	0	0	0.758682	0	0	0	0	0	0
TCM5013	0	0	0	0	0	0	0	0	0	0	0	0	0	0	0	0	0	0
TCM5014	0	0	0	0	0	0	0	0	0	0	0	0	0	0	0	0	0	0
TCM5015	0	0	0	0	0	0	0	0	0	0	0	0	0	0	0	0	0	0
TCM5029	0	0	0	0	0	0	0	0	0	0	0	0	0	0	0	0	0	0
TCM5048	0	0	0	0	0	0	0	0	0	0	0	0	0	0	0	0	0	0
TCM5049	0	0	0	0	0	0	0	0	0	0	0	0	0	0	0	0	0	0
TCM5050	0	0	0	0	0	0	0	0	0	0	0	0	0	0	0	0	0	0
TCM5051	0	0	0	0	0	0	0	0	0	0	0	0	0	0	0	0	0	0
TCM5052	0	0	0	0	0	0	0	0	0	0	0	0	0	0	0	0	0	0
TCM5053	0	0	0	0.0565097	0	0	0	0	0	0	0	0	0	0.0405492	0	0.00453019	0	0.0531714
TCM5054	0	0	0	0	0	0	0	0	0	0	0	0	0	0	0	0	0	0
TCM5055	0	0	0	0	0	0	0	0	0	0	0	0	0	0	0	0	0	0
TCM5056	0	1.79e-05	0	0	0	0	0	0	0	0	0	8.85e-06	0	0	0	0	0	0
TCM5057	0	5.23e-06	0	0	0	0	0	0	0	0	0	2.59e-06	0	0	0	0	0	0
3_2_1_14_RXN_c	0	0	0	0	0	0	0	0	0	0	0	0	0	0	0	0	0	0
RXN_12623_c	0	0	0	0	0	0	0	0	0	0	0	0	0	0	0	0	0	0
RXN_12624_c	0	0	0	0	0	0	0	0	0	0	0	0	0	0	0	0	0	0
RXN_12625_c	0	0	0	0	0	0	0	0	0	0	0	0	0	0	0	0	0	0
RXN_12626_c	0	0	0	0	0	0	0	0	0	0	0	0	0	0	0	0	0	0
RXN909_278_c	0	0	0	0	0	0	0	0	0	0	0	0	0	0	0	0	0	0
2_4_1_174_RXN_c	0	0	0	0	0	0	0	0	0	0	0	0	0	0	0	0	0	0
2_4_1_175_RXN_c	0	0	0	0	0	0	0	0	0	0	0	0	0	0	0	0	0	0
RXN909_336_c	0	0	0	0	0	0	0	0	0	0	0	0	0	0	0	0	0	0
RXN909_339_c	0	0	0	0	0	0	0	0	0	0	0	0	0	0	0	0	0	0
RXN909_340_c	0	0	0	0	0	0	0	0	0	0	0	0	0	0	0	0	0	0
GLCAASE4_c	0	0	0	0	0	0	0	0	0	0	0	0	0	0	0	0	0	0
RXN909_270_c	0	0	0	0	0	0	0	0	0	0	0	0	0	0	0	0	0	0
RXN909_271_c	0	0	0	0	0	0	0	0	0	0	0	0	0	0	0	0	0	0
CBIAT_c	0	0	0	0	0	0	0	0	0	0	0	0	0	0	0	0	0	0
DPCOAK_c	0	0	0	0	0	0	0	0	0	0	0	0	0	0	0	0	0	0
PNTK_c	0	0	0	0	0	0	0	0	0	0	0	0	0	0	0	0	0	0
PPCDC_c	0	0	0	0	0	0	0	0	0	0	0	0	0	0	0	0	0	0
PPNCL2_c	0	0	0	0	0	0	0	0	0	0	0	0	0	0	0	0	0	0
PTPAT_c	0	0	0	0	0	0	0	0	0	0	0	0	0	0	0	0	0	0
RC03219	0.202916	0.194279	0.210003	0.192525	0.210328	0.195193	0.205459	0.198966	0.204756	0.204921	0.206094	0.203261	0.205203	0.205872	0.20054	0.209611	0.193591	0.207604
RCC0170	2.81519	2.69536	2.91351	2.67102	2.91802	2.70804	2.85047	2.76038	2.84071	2.84301	2.85928	2.81997	2.84692	2.8562	2.78223	2.90808	2.68582	2.88023
RCC0171	2.81519	2.69536	2.91351	2.67102	2.91802	2.70804	2.85047	2.76038	2.84071	2.84301	2.85928	2.81997	2.84692	2.8562	2.78223	2.90808	2.68582	2.88023
RCC0172	2.81519	2.69536	2.91351	2.67102	2.91802	2.70804	2.85047	2.76038	2.84071	2.84301	2.85928	2.81997	2.84692	2.8562	2.78223	2.90808	2.68582	2.88023
RCC0173	0.938396	0.898455	0.971169	0.890341	0.972674	0.90268	0.950158	0.920128	0.946905	0.947669	0.953095	0.939991	0.948973	0.952066	0.92741	0.969359	0.895274	0.960078
RCC0174	0.938396	0.898455	0.971169	0.890341	0.972674	0.90268	0.950158	0.920128	0.946905	0.947669	0.953095	0.939991	0.948973	0.952066	0.92741	0.969359	0.895274	0.960078
RCC0175	0.000872708	0.000835563	0.000903187	0.000828017	0.000904587	0.000839493	0.000883647	0.000855719	0.000880621	0.000881333	0.000886378	0.000874191	0.000882544	0.000885421	0.000862492	0.000901504	0.000832605	0.000892872
RCC0176	0.938396	0.898455	0.971169	0.890341	0.972674	0.90268	0.950158	0.920128	0.946905	0.947669	0.953095	0.939991	0.948973	0.952066	0.92741	0.969359	0.895274	0.960078
RXN909_289_c	0	0	0	0	0	0	0	0	0	0	0	0	0	0	0	0	0	0
RXN909_289_m	0	0	0	0	0	0	0	0	0	0	0	0	0	0	0	0	0	0
RXN909_290_c	0	0	0	0	0	0	0	0	0	0	0	0	0	0	0	0	0	0
RXN909_290_m	0	0	0	0	0	0	0	0	0	0	0	0	0	0	0	0	0	0
RXN909_294_c	0	0	0	0	0	0	0	0	0	0	0	0	0	0	0	0	0	0
RXN909_294_m	0	0	0	0	0	0	0	0	0	0	0	0	0	0	0	0	0	0
RXN909_295_c	0	0	0	0	0	0	0	0	0	0	0	0	0	0	0	0	0	0
RXN909_296_c	0	0	0	0	0	0	0	0	0	0	0	0	0	0	0	0	0	0
RXN909_297_c	0	0	0	0	0	0	0	0	0	0	0	0	0	0	0	0	0	0
RXN909_298_c	0	0	0	0	0	0	0	0	0	0	0	0	0	0	0	0	0	0
RXN909_299_c	0	0	0	0	0	0	0	0	0	0	0	0	0	0	0	0	0	0
RXN909_300_c	0	0	0	0	0	0	0	0	0	0	0	0	0	0	0	0	0	0
RXN909_301_c	0	0	0	0	0	0	0	0	0	0	0	0	0	0	0	0	0	0
RXN909_302_c	0	0	0	0	0	0	0	0	0	0	0	0	0	0	0	0	0	0
RXN909_303_c	0	0	0	0	0	0	0	0	0	0	0	0	0	0	0	0	0	0
RXN909_303_m	0	0	0	0	0	0	0	0	0	0	0	0	0	0	0	0	0	0
RXN909_304_c	0	0	0	0	0	0	0	0	0	0	0	0	0	0	0	0	0	0
RXN909_304_m	0	0	0	0	0	0	0	0	0	0	0	0	0	0	0	0	0	0
RXN909_305_c	0	0	0	0	0	0	0	0	0	0	0	0	0	0	0	0	0	0
RXN909_306_c	0	0	0	0	0	0	0	0	0	0	0	0	0	0	0	0	0	0
RXN909_307_c	0	0	0	0	0	0	0	0	0	0	0	0	0	0	0	0	0	0
RXN909_307_m	0	0	0	0	0	0	0	0	0	0	0	0	0	0	0	0	0	0
RXN909_308_c	0	0	0	0	0	0	0	0	0	0	0	0	0	0	0	0	0	0
RXN909_311_c	0	0	0	0	0	0	0	0	0	0	0	0	0	0	0	0	0	0
RXN909_312_c	0	0	0	0	0	0	0	0	0	0	0	0	0	0	0	0	0	0
DMN0009	0	0	0	0	0	0	0	0	0	0	0	0	0	0	0	0	0	0
RC01410	0	0	0	0	0	0	0	0	0	0	0	0	0	-0.357716	0	-0.579801	0	-0.574249
RC03542	0	0	0	0	0	0	0	0	0	0	0	0	0	-0.357716	0	-0.579801	0	-0.574249
RC03970	0	0	0	0	0	0	0	0	0	0	0	0	0	0	0	0	0	0
RM03524	0	0	0	0	0	0	0	0	0	0	0	0	0	0	0	0	0	0
TCE5007	0	0	0	0	0	0	0	0	0	0	0	0	0	0	0	0	0	0
TCM5007	0	0	0	0	0	0	0	0	0	0	0	0	0	0	0	0	0	0
3_1_3_77_RXN_c	0	0	0	0	0	0	0	0	0	0	0	0	0	0	0	0	0	0
3SALATAi_c	0	0	0	0	0	0	0	0	0	0	0	0	0	0	0	0	0	0
3SALATAi_m	0.176623	0.159225	0.172112	0.168994	0.172379	0.311808	0.168388	0.354544	0.167812	0.365156	0.182432	0.166586	0.193021	0	0.337386	0	0.158662	0
3SPYRSP_c	0	0	0	0	0	0	0	0	0	0	0	0	0	0	0	0	0	0
3SPYRSP_m	0.176623	0.159225	0.172112	0.168994	0.172379	0.311808	0.168388	0.354544	0.167812	0.365156	0.182432	0.166586	0.193021	0	0.337386	0	0.158662	0
4_2_1_109_RXN_c	0	0	0	0	0	0	0	0	0	0	0	0	0	0	0	0	0	0
AHC_c	0	0	0	0	0	0	0	0	0	0	0	0	0	0	0	0	0	0
CYSDS_c	5.31e-05	4.82e-05	5.49e-05	5.04e-05	5.22e-05	5.11e-05	0.000107513	5.21e-05	0.000107145	5.36e-05	0.000107845	5.04e-05	0.000107379	5.39e-05	0.000104939	5.48e-05	0.000101302	5.43e-05
CYSO_c	0.176623	0.159225	0.172112	0.168994	0.172379	0.311808	0.168388	0.354544	0.167812	0.365156	0.182432	0.166586	0.193021	0	0.337386	0	0.158662	0
CYSS_c	5.31e-05	4.82e-05	5.49e-05	5.04e-05	5.22e-05	5.11e-05	0.000107513	5.21e-05	0.000107145	5.36e-05	0.000107845	5.04e-05	0.000107379	5.39e-05	0.000104939	5.48e-05	0.000101302	5.43e-05
CYSTGL_c	0.0206385	0	0	0.0224138	0	0.303668	0	0.382955	0	0.394418	0.0270465	0	0.0496862	0.0202636	0.346058	0.236219	0	0.233957
CYSTS_c	0.0206385	0	0	0.0224138	0	0.303668	0	0.382955	0	0.394418	0.0270465	0	0.0496862	0.0202636	0.346058	0.236219	0	0.233957
DMN0034	0	0	0	0	0	0	0	0	0	0	0	0	0	0	0	0	0	0
DMN0035	0	0	0	0	0	0	0	0	0	0	0	0	0	0	0	0	0	0
METAT_c	0	0	0	0	0	0	0	0	0	0	0	0	0	0	0	0	0	0
MHPGLUT_c	0	0	0	0	0	0	0	0	0	0	0	0	0	0	0	0	0	0
MTAP_c	0	0	0	0	0	0	0	0	0	0	0	0	0	0	0	0	0	0
MTRI_c	0	0	0	0	0	0	0	0	0	0	0	0	0	0	0	0	0	0
R146_RXN_c	0	0	0	0	0	0	0	0	0	0	0	0	0	0	0	0	0	0
R147_RXN_c	0	0	0	0	0	0	0	0	0	0	0	0	0	0	0	0	0	0
RC00650	0	0	0	0	0	0	0	0	0	0	0	0	0	0	0	0	0	0
RC00782	0	0	0	0	0	0	0	0	0	0	0	0	0	0	0	0	0	0
RC02869	0	0	0	0	0	0	0	0	0	0	0	0	0	0	0	0	0	0
RC03104	0	0	0	0	0	0	0	0	0	0	0	0	0	0	0	0	0	0
RC03105	0.176623	0.159225	0.172112	0.168994	0.172379	0.311808	0.168388	0.354544	0.167812	0.365156	0.182432	0.166586	0.193021	0.357716	0.337386	0.579801	0.158662	0.574249
RCC0010	0	0	0	0	0	0	0	0	0	0	0	0	0	0	0	0	0	0
RCC0162	0	0	0	0	0	0	0	0	0	0	0	0	0	0	0	0	0	0
RM02433	0	0	0	0	0	0	0	0	0	0	0	0	0	0	0	0	0	0
RM07136	0	0	0	0	0	0	0	0	0	0	0	0	0	0	0	0	0	0
RXN_7605_c	-0.751068	-0.7191	-0.777299	-0.712607	-0.778504	-0.722482	-0.760483	-0.736447	-0.757878	-0.758491	-0.762833	-0.752345	-0.759536	-0.76201	-0.742276	-0.77585	-0.716554	-0.768422
RXN0_2161_m	0	0	0	0	0	0	0	0	0	0	0	0	0	0	0	0	0	0
RXN909_114_c	0.176623	0.159225	0.172112	0.168994	0.172379	0.311808	0.168388	0.354544	0.167812	0.365156	0.182432	0.166586	0.193021	0.357716	0.337386	0.579801	0.158662	0.574249
RXN909_114_m	0	0	0	0	0	0	0	0	0	0	0	0	0	0	0	0	0	0
RXN909_115_c	0	0	0	0	0	0	0	0	0	0	0	0	0	0	0	0	0	0
RXN909_174_c	0	0	0	0	0	0	0	0	0	0	0	0	0	0	0	0	0	0
RXN909_174_m	0	0	0	0	0	0	0	0	0	0	0	0	0	0	0	0	0	0
SERAT_c	0	0	0	0	0	0	0	0	0	0	0	0	0	0	0	0	0	0
TCE5008	5.31e-05	4.82e-05	5.49e-05	5.04e-05	5.22e-05	5.11e-05	5.38e-05	5.21e-05	5.36e-05	5.36e-05	5.39e-05	5.04e-05	5.37e-05	5.39e-05	5.25e-05	5.48e-05	5.07e-05	5.43e-05
RC00631	0	0	0	0	0	0	0	0	0	0	0	0	0	0	0	0	0	0
RCC0140	0	0	0	0	0	0	0	0	0	0	0	0	0	0	0	0	0	0
RCC0141	0	0	0	0	0	0	0	0	0	0	0	0	0	0	0	0	0	0
DMN0082	0	0	0	0	0	0	0	0	0	0	0	0	0	0	0	0	0	0
RXN909_213_c	0	0	0	0	0	0	0	0	0	0	0	0	0	0	0	0	0	0
RXN909_319_c	0	0	0	0	0	0	0	0	0	0	0	0	0	0	0	0	0	0
2_5_1_21_RXN_c	0	0	0	0	0	0	0	0	0	0	0	0	0	0	0	0	0	0
RXN66_281_c	0	0	0	0	0	0	0	0	0	0	0	0	0	0	0	0	0	0
RXN909_31_c	0	0	0	0	0	0	0	0	0	0	0	0	0	0	0	0	0	0
DMN0060	0	0	0	0	0	0	0	0	0	0	0	0	0	0	0	0	0	0
DMN0061	0	0	0	0	0	0	0	0	0	0	0	0	0	0	0	0	0	0
DMN0062	0	0	0	0	0	0	0	0	0	0	0	0	0	0	0	0	0	0
RC03454	0	0	0	0	0	0	0	0	0	0	0	0	0	0	0	0	0	0
RC03455	0	0	0	0	0	0	0	0	0	0	0	0	0	0	0	0	0	0
RC04162	0.114676	0.109795	0.118681	0.108804	0.118865	0.110312	0.116114	0.112444	0.115716	0.11581	0.116473	0.114871	0.115969	0.116347	0.113334	0.11846	0.109407	0.117326
RC04311	0.114676	0.109795	0.118681	0.108804	0.118865	0.110312	0.116114	0.112444	0.115716	0.11581	0.116473	0.114871	0.115969	0.116347	0.113334	0.11846	0.109407	0.117326
RC04321	0	0	0	0	0	0	0	0	0	0	0	0	0	0	0	0	0	0
RC04360	0.114676	0.109795	0.118681	0.108804	0.118865	0.110312	0.116114	0.112444	0.115716	0.11581	0.116473	0.114871	0.115969	0.116347	0.113334	0.11846	0.109407	0.117326
RC04361	0.114676	0.109795	0.118681	0.108804	0.118865	0.110312	0.116114	0.112444	0.115716	0.11581	0.116473	0.114871	0.115969	0.116347	0.113334	0.11846	0.109407	0.117326
RC04571	0.0448691	0.0429594	0.0464362	0.0425714	0.0465081	0.0431614	0.0454315	0.0439956	0.045276	0.0453125	0.045572	0.0449454	0.0453749	0.0455228	0.0443439	0.0463496	0.0428073	0.0459058
RC06364	0.108968	0.10433	0.112774	0.103388	0.112948	0.104821	0.110334	0.106847	0.109956	0.110045	0.110675	0.109153	0.110196	0.110555	0.107692	0.112563	0.10396	0.111486
RC07379	0	0	0	0	0	0	0	0	0	0	0	0	0	0	0	0	0	0
RC07380	0	0	0	0	0	0	0	0	0	0	0	0	0	0	0	0	0	0
RC07384	0	0	0	0	0	0	0	0	0	0	0	0	0	0	0	0	0	0
RC07385	0	0	0	0	0	0	0	0	0	0	0	0	0	0	0	0	0	0
RC07387	0	0	0	0	0	0	0	0	0	0	0	0	0	0	0	0	0	0
RC07389	0.00570841	0.00546544	0.00590777	0.00541609	0.00591693	0.00549114	0.00577996	0.00559728	0.00576017	0.00576482	0.00579782	0.00571811	0.00577275	0.00579157	0.00564158	0.00589676	0.00544609	0.0058403
4ABZ_e	0	0	0	0	0	0	0	0	0	0	0	0	0	0	0	0	0	0
accoatm	-13.0833	-14.6774	-14.7626	-12.8228	-14.1285	-13.0001	-14.3807	-11.9779	-14.2454	-10.6784	-13.7313	-11.3122	-13.3234	-10.3507	-14.0026	-10.7127	-15.8842	-10.8131
Adenosine_Exchange_reactions_e	0	0	0	0	0	0	0	0	0	0	0	0	0	0	0	0	0	0
Ammonia_Exchange_reactions_e	0	0	0	0	0	0	0	0	0	0	0	0	0	0	0	0	0	0
ARACHFATPtc	0	0	0	0	0	0	0	0	0	0	0	0	0	0	0	0	0	0
Arginine_Exchange_reactions_e	0	0	0	0	0	0	0	0	0	0	0	0	0	0	0	0	0	0
biotin_Exchange_reactions_e	0	0	0	0	0	0	0	0	0	0	0	0	0	0	0	0	0	0
Ca2_e	0	0	0	0	0	0	0	0	0	0	0	0	0	0	0	0	0	0
Choline_Exchange_reactions_e	0.00294793	0.00282246	0.00305089	0.00279697	0.00305561	0.00283573	0.00298488	0.00289054	0.00297466	0.00297706	0.00299411	0.00295294	0.00298191	0.00299087	0.00291342	0.0030452	0.00281246	0.00301604
Citrate_Exchange_reactions_e	0	0	0	0	0	0	0	0	0	0	0	0	0	0	0	0	0	0
cl_e	0	0	0	0	0	0	0	0	0	0	0	0	0	0	0	0	0	0
CO2_Exchange_reactions_e	11.8502	7.60008	13.4022	9.58177	13.5272	9.56472	14.3214	9.37978	15.3722	8.01951	15.2268	7.99569	14.7975	7.65769	15.8937	6.52972	15.9441	7.63555
CRNATBtc	0	0	0	0	0	0	0	0	0	0	0	0	0	0	0	0	0	0
cu2_e	0	0	0	0	0	0	0	0	0	0	0	0	0	0	0	0	0	0
CYSSNAT4te	0	0	0	0	0	0	0	0	0	0	0	0	0	0	0	0	0	0
CYTDt2r	0	0	0	0	0	0	0	0	0	0	0	0	0	0	0	0	0	0
cytidine_Exchange_reactions_e	1.56073	0	1.21852	1.21498	1.18838	0.39843	0.966167	1.92418	0.549415	1.97162	0.420682	2.46072	0.418862	2.08587	0.409345	1.24211	1.05534	0.592353
DOPAENT4tc	0	0	0	0	0	0	0	0	0	0	0	0	0	0	0	0	0	0
Ex_C_ala_L_LSQBKT_c_RSQBKT__b	0	0	0	0	0	0	0	0	0	0	0	0	0	0	0	0	0	0
Ex_C_asn_L_LSQBKT_c_RSQBKT__b	0	0	0	0	0	0	0	0	0	0	0	0	0	0	0	0	0	0
Ex_C_asp_L_LSQBKT_c_RSQBKT__b	0	0	0	0	0	0	0	0	0	0	0	0	0	0	0	0	0	0
Ex_C_cys_L_LSQBKT_c_RSQBKT__b	0	0	0	0	0	0	0	0	0	0	0	0	0	0	0	0	0	0
Ex_C_gln_L_LSQBKT_c_RSQBKT__b	0	0	0	0	0	0	0	0	0	0	0	0	0	0	0	0	0	0
Ex_C_glu_L_LSQBKT_c_RSQBKT__b	0	0	0	0	0	0	0	0	0	0	0	0	0	0	0	0	0	0
Ex_C_gly_LSQBKT_c_RSQBKT__b	0	0	0	0	0	0	0	0	0	0	0	0	0	0	0	0	0	0
Ex_C_pro_L_LSQBKT_c_RSQBKT__b	0	0	0	0	0	0	0	0	0	0	0	0	0	0	0	0	0	0
Ex_C_ser_L_LSQBKT_c_RSQBKT__b	0	0	0	0	0	0	0	0	0	0	0	0	0	0	0	0	0	0
Ex_C_tyr_L_LSQBKT_c_RSQBKT__b	0	0	0	0	0	0	0	0	0	0	0	0	0	0	0	0	0	0
Ex_forT_	7.97479	8.02423	9.15465	9.20678	9.5408	9.65465	9.30934	9.41301	9.32231	8.79903	9.053	8.79662	8.88254	8.58946	9.06013	8.11114	9.32488	8.38857
EX_GLC_e	0	0	0	0	0	0	0	0	0	0	0	0	0	0	0	0	0	0
Ex_gthrdT_	0	0	0	0	0	0	0	0	0	0	0	0	0	0	0	0	0	0
EX00012	0	0	0	0	0	0	0	0	0	0	0	0	0	0	0	0	0	0
EX00014	0	0	0	0	0	0	0	0	0	0	0	0	0	0	0	0	0	0
EX00016	0.0147274	0.0133763	0.0152418	0.0139732	0.0144813	0.0141669	0.014912	0.0144407	0.014861	0.014873	0.0149581	0.0139947	0.0148934	0.014942	0.014555	0.0152134	0.0140507	0.0150677
EX00019	0	0	0	0	0	0	0	0	0	0	0	0	0	0	0	0	0	0
EX00022	0	0	0	0	0	0	0	0	0	0	0	0	0	0	0	0	0	0
EX00026	0	0	0	0	0	0	0	0	0	0	0	0	0	0	0	0	0	0
EX00027	0	0	0	0	0	0	0	0	0	0	0	0	0	0	0	0	0	0
EX00033	0	0	0	0	0	0	0	0	0	0	0	0	0	0	0	0	0	0
EX00041	0	0	0	0	0	0	0	0	0	0	0	0	0	0	0	0	0	0
EX00042	0	0	0	0	0	0	0	0	0	0	0	0	0	0	0	0	0	0
EX00049	0	0	0	0	0	0	0	0	0	0	0	0	0	0	0	0	0	0
EX00054	0	0	0	0	0	0	0	0	0	0	0	0	0	0	0	0	0	0
EX00059	0	0	0	0	0	0	0	0	0	0	0	0	0	0	0	0	0	0
EX00061	0.00622226	0.00565143	0.00643957	0.00590362	0.00611829	0.00598543	0.00630025	0.00610112	0.00627867	0.00628375	0.00631972	0.0059127	0.00629239	0.0063129	0.00614941	0.00642756	0.00593632	0.00636602
EX00062	0	0	0	0	0	0	0	0	0	0	0	0	0	0	0	0	0	0
EX00068	0.00479411	0.0043543	0.00496154	0.00454861	0.004714	0.00461164	0.0048542	0.00470078	0.00483758	0.00484149	0.0048692	0.0045556	0.00484814	0.00486395	0.00473799	0.00495229	0.00457381	0.00490488
EX00072	0	0	0	0	0	0	0	0	0	0	0	0	0	0	0	0	0	0
EX00077	0	0	0	0	0	0	0	0	0	0	0	0	0	0	0	0	0	0
EX00084	0	10.8624	0	0	0	0	0	0	0	0	0	0.472264	0	0	0	0	0	0
EX00089	0	0	0	0	0	0	0	0	0	0	0	0	0	0	0	0	0	0
EX00095	0	0	0	0	0	0	0	0	0	0	0	0	0	0	0	0	0	0
EX00099	0	0	0	0	0	0	0	0	0	0	0	0	0	0	0	0	0	0
EX00106	0	0	0	0	0	0	0	0	0	0	0	0	0	0	0	0	0	0
EX00116	0	0	0	0	0	0	0	0	0	0	0	0	0	0	0	0	0	0
EX00121	0	0	0	0	0	0	0	0	0	0	0	0	0	0	0	0	0	0
EX00122	0	0	0	0	0	0	0	0	0	0	0	0	0	0	0	0	0	0
EX00124	0	0	0	0	0	0	0	0	0	0	0	0	0	0	0	0	0	0
EX00127	0	0	0	0	0	0	0	0	0	0	0	0	0	0	0	0	0	0
EX00132	0	0	0	0	0	0	0	0	0	0	0	0	0	0	0	0	0	0
EX00133	0	0	0	0	0	0	0	0	0	0	0	0	0	0	0	0	0	0
EX00134	0	0	0	0	0	0	0	0	0	0	0	0	0	0	0	0	0	0
EX00147	7.49621	7.61388	7.50883	6.49068	7.68271	6.68841	7.11405	6.76802	6.95942	7.48029	7.10371	8.23626	7.03778	7.51306	6.75838	7.52333	6.43769	7.595
EX00149	0	0	0	0	0	0	0	0	0	0	0	0	0	0	0	0	0	0
EX00152	0	0	0	0	0	0	0	0	0	0	0	0	0	0	0	0	0	0
EX00157	0	0	0	0	0	0	0	0	0	0	0	0	0	0	0	0	0	0
EX00159	0	0	0	0	0	0	0	0	0	0	0	0	0	0	0	0	0	0
EX00160	0	0	0	0	0	0	0	0	0	0	0	0	0	0	0	0	0	0
EX00163	0	0	0	0	0	0	0	0	0	0	0	0	0	0	0	0	0	0
EX00164	0	4.80541	0.972595	0	0	0	0.44037	0	0	0	0	4.44537	0	0	0	0	0	0
EX00181	4.13821	2.80867	3.16747	2.54324	3.32508	1.00577	2.58914	1.7064	3.21602	3.12143	3.61418	3.13958	3.34861	3.82487	3.33357	3.82493	2.83094	3.97571
EX00185	0	0	0	0	0	0	0	0	0	0	0	0	0	0	0	0	0	0
EX00186	0	0	0	0	0	0	0	0	0	0	0	0	0	0	0	0	0	0
EX00187	0	0	0	0	0	0	0	0	0	0	0	0	0	0	0	0	0	0
EX00191	0	0	0	0	0	0	0	0	0	0	0	0	0	0	0	0	0	0
EX00208	0.168884	0	0.174782	0	0.175053	0	0.171001	0	0.170415	0	0.171529	0	0.170788	0	0.166907	0	0.161123	0
EX00214	0	0	0	0	0	0	0	0	0	0	0	0	0	0	0	0	0	0
EX00219	0	4.68e-06	0	0	0	0	0	0	0	0	0	0	0	0	0	0	0	0
EX00242	1.45844	0.673745	1.72709	0.667661	2.09937	0.676914	2.2856	0.689998	3.71253	1.72754	4.34932	0.704893	4.26148	2.23765	4.32887	2.58431	1.02136	2.8
EX00243	0	0	0	0	0	0	0	0	0	0	0	0	0	0	0	0	0	0
EX00245	0	0	0	0	0	0	0	0	0	0	0	0	0	0	0	0	0	0
EX00249	0	0	0	0	0	0	0	0	0	0	0	0	0	0	0	0	0	0
EX00256	0	0	0	0	0	0	0	0	0	0	0	0	0	0	0	0	0	0
EX00257	0	0	0	0	0	0	0	0	0	0	0	0	0	0	0	0	0	0
EX00259	0	0	0	0	0	0	0	0	0	0	0	0	0	0	0	0	0	0
EX00262	6.9997	7.76333	6.26961	7.895	5.68804	7.26814	5.17025	7.84333	3.85422	7.58667	3.32325	7.6	3.22807	7.33	3.00992	7.60395	6.1	7.04477
EX00266	0	0	0	0	0	0	0	0	0	0	0	0	0	0	0	0	0	0
EX00288	0	0	0	0	0	0	0	0	0	0	0	0	0	0	0	0	0	0
EX00294	0	0	0	0	0	0	0	0	0	0	0	0	0	0	0	0	0	0
EX00301	0	0	0	0	0	0	0	0	0	0	0	0	0	0	0	0	0	0
EX00315	0	0	0	0	0	0	0	0	0	0	0	0	0	0	0	0	0	0
EX00318	0	0	0	0	0	0	0	0	0	0	0	0	0	0	0	0	0	0
EX00320	0.176623	0.159225	0.172112	0.168994	0.172379	0.311808	0.168388	0.354544	0.167812	0.365156	0.182432	0.166586	0.193021	0	0.337386	0	0.158662	0
EX00329	0	0	0	0	0	0	0	0	0	0	0	0	0	0	0	0	0	0
EX00330	0	0	0	0	0	0	0	0	0	0	0	0	0	0	0	0	0	0
EX00334	0	0	0	0	0	0	0	0	0	0	0	0	0	0	0	0	0	0
EX00350	0	0	0	0	0	0	0	0	0	0	0	0	0	0	0	0	0	0
EX00352	0	0	0	0	0	0	0	0	0	0	0	0	0	0	0	0	0	0
EX00355	0	0	0	0	0	0	0	0	0	0	0	0	0	0	0	0	0	0
EX00366	0	0	0	0	0	0	0	0	0	0	0	0	0	0	0	0	0	0
EX00379	0	0	0	0	0	0	0	0	0	0	0	0	0	0	0	0	0	0
EX00385	0	0	0	0	0	0	0	0	0	0	0	0	0	0	0	0	0	0
EX00388	0	0	0	0	0	0	0	0	0	0	0	0	0	0	0	0	0	0
EX00402	0	0	0	0	0	0	0	0	0	0	0	0	0	0	0	0	0	0
EX00437	0	0	0	0	0	0	0	0	0	0	0	0	0	0	0	0	0	0
EX00440	0	0	0	0	0	0	0	0	0	0	0	0	0	0	0	0	0	0
EX00455	0	0	0	0	0	0	0	0	0	0	0	0	0	0	0	0	0	0
EX00459	0	0	0	0	0	0	0	0	0	0	0	0	0	0	0	0	0	0
EX00469	0	0	0	0	0	0	0	0	0	0	0	0	0	0	0	0	0	0
EX00473	0	0	0	0	0	0	0	0	0	0	0	0	0	0	0	0	0	0
EX00486	0	0	0	0	0	0	0	0	0	0	0	0	0	0	0	0	0	0
EX00523	0	0	0	0	0	0	0	0	0	0	0	0	0	0	0	0	0	0
EX00526	0	0	0	0	0	0	0	0	0	0	0	0	0	0	0	0	0	0
EX00532	0	0	0	0	0	0	0	0	0	0	0	0	0	0	0	0	0	0
EX00535	0	0	0	0	0	0	0	0	0	0	0	0	0	0	0	0	0	0
EX00546	0	0	0	0	0	0	0	0	0	0	0	0	0	0	0	0	0	0
EX00547	0	0	0	0	0	0	0	0	0	0	0	0	0	0	0	0	0	0
EX00559	9.19366	9.31422	10.7223	9.60038	10.7337	9.72942	11.0929	8.88002	10.604	7.02044	10.4719	7.20311	10.7833	6.50891	10.1908	6.32623	9.17866	6.13112
EX00565	0	0	0	0	0	0	0	0	0	0	0	0	0	0	0	0	0	0
EX00575	0	0	0	0	0	0	0	0	0	0	0	0	0	0	0	0	0	0
EX00583	0	0	0	0	0	0	0	0	0	0	0	0	0	0	0	0	0	0
EX00584	0	0	0	0	0	0	0	0	0	0	0	0	0	0	0	0	0	0
EX00642	0	0	0	0	0	0	0	0	0	0	0	0	0	0	0	0	0	0
EX00643	0	0	0	0	0	0	0	0	0	0	0	0	0	0	0	0	0	0
EX00695	0	0	0	0	0	0	0	0	0	0	0	0	0	0	0	0	0	0
EX00696	0	0	0	0	0	0	0	0	0	0	0	0	0	0	0	0	0	0
EX00704	0	0	0	0	0	0	0	0	0	0	0	0	0	0	0	0	0	0
EX00708	0	0	0	0	0	0	0	0	0	0	0	0	0	0	0	0	0	0
EX00719	0	0	0	0	0	0	0	0	0	0	0	0	0	0	0	0	0	0
EX00750	0	0	0	0	0	0	0	0	0	0	0	0	0	0	0	0	0	0
EX00777	0	0	0	0	0	0	0	0	0	0	0	0	0	0	0	0	0	0
EX00780	0	0	0	0	0	0	0	0	0	0	0	0	0	0	0	0	0	0
EX00794	0	0	0	0	0	0	0	0	0	0	0	0	0	0	0	0	0	0
EX00818	0	0	0	0	0	0	0	0	0	0	0	0	0	0	0	0	0	0
EX00853	5.31e-05	4.82e-05	5.49e-05	5.04e-05	5.22e-05	5.11e-05	5.38e-05	5.21e-05	5.36e-05	5.36e-05	5.39e-05	5.04e-05	5.37e-05	5.39e-05	5.25e-05	5.48e-05	5.07e-05	5.43e-05
EX00881	0	0	0	0	0	0	0	0	0	0	0	0	0	0	0	0	0	0
EX00940	0	0	0	0	0	0	0	0	0	0	0	0	0	0	0	0	0	0
EX00942	0	0	0	0	0	0	0	0	0	0	0	0	0	0	0	0	0	0
EX00954	0	0	0	0	0	0	0	0	0	0	0	0	0	0	0	0	0	0
EX00979	0	0	0	0	0	0	0	0	0	0	0	0	0	0	0	0	0	0
EX01083	0	0	0	0	0	0	0	0	0	0	0	0	0	0	0	0	0	0
EX01120	4.119	3.74295	4.52155	3.51081	4.03107	3.91767	4.17822	3.13086	4.10592	2.24341	4.00062	1.92435	3.92526	1.67262	3.98878	1.49839	4.36065	2.17378
EX01132	0	0	0	0	0	0	0	0	0	0	0	0	0	0	0	0	0	0
EX01205	0	0	0	0	0	0	0	0	0	0	0	0	0	0	0	0	0	0
EX01326	0	0	0	0	0	0	0	0	0	0	0	0	0	0	0	0	0	0
EX01328	0	0	0	0	0	0	0	0	0	0	0	0	0	0	0	0	0	0
EX01419	0	0	0	0	0	0	0	0	0	0	0	0	0	0	0	0	0	0
EX01530	0	0	0	0	0	0	0	0	0	0	0	0	0	0	0	0	0	0
EX01595	5.17178	5.61837	4.83676	4.66683	4.36283	4.62646	4.40304	5.20133	4.4859	4.57174	4.44782	7.04843	4.48578	5.11788	5.28837	5.32346	7.48372	5.39995
EX01613	0	0	0	0	0	0	0	0	0	0	0	0	0	0	0	0	0	0
EX01697	0	0	0	0	0	0	0	0	0	0	0	0	0	0	0	0	0	0
EX01755	0	0	0	0	0	0	0	0	0	0	0	0	0	0.357716	0	0.579801	0	0.574249
EX01762	0	0	0	0	0	0	0	0	0	0	0	0	0	0	0	0	0	0
EX01801	0	0	0	0	0	0	0	0	0	0	0	0	0	0	0	0	0	0
EX01921	0	0	0	0	0	0	0	0	0	0	0	0	0	0	0	0	0	0
EX01996	0	0	0	0	0	0	0	0	0	0	0	0	0	0	0	0	0	0
EX02076	1.15618	1.06226	1.59224	0.948396	1.58858	1.68497	1.86743	1.76719	1.80335	1.6107	1.77143	1.7351	1.81382	1.49792	1.73889	1.39679	1.51987	1.40228
EX02094	0	0	0	0	0	0	0	0	0	0	0	0	0	0	0	0	0	0
EX02188	0	0	0	0	0	0	0	0	0	0	0	0	0	0	0	0	0	0
EX02470	0	0	0	0	0	0	0	0	0	0	0	0	0	0	0	0	0	0
EX02505	0	0	0	0	0	0	0	0	0	0	0	0	0	0	0	0	0	0
EX02512	0	0	0	0	0	0	0	0	0	0	0	0	0	0	0	0	0	0
EX02630	0	0	0	0	0	0	0	0	0	0	0	0	0	0	0	0	0	0
EX02737	0	0	0	0	0	0	0	0	0	0	0	0	0	0	0	0	0	0
EX02763	0	0	0	0	0	0	0	0	0	0	0	0	0	0	0	0	0	0
EX02918	0	0	0	0	0	0	0	0	0	0	0	0	0	0	0	0	0	0
EX02960	0	0	0	0	0	0	0	0	0	0	0	0	0	0	0	0	0	0
EX03197	0	0	0	0	0	0	0	0	0	0	0	0	0	0	0	0	0	0
EX03272	0	0	0	0	0	0	0	0	0	0	0	0	0	0	0	0	0	0
EX03284	0	0	0	0	0	0	0	0	0	0	0	0	0	0	0	0	0	0
EX03479	0	0	0	0	0	0	0	0	0	0	0	0	0	0	0	0	0	0
EX03640	0	0	0	0	0	0	0	0	0	0	0	0	0	0	0	0	0	0
EX03758	0	0	0	0	0	0	0	0	0	0	0	0	0	0	0	0	0	0
EX03917	0	0	0	0	0	0	0	0	0	0	0	0	0	0	0	0	0	0
EX04227	0	0	0	0	0	0	0	0	0	0	0	0	0	0	0	0	0	0
EX05122	0	0	0	0	0	0	0	0	0	0	0	0	0	0	0	0	0	0
EX05127	0	0	0	0	0	0	0	0	0	0	0	0	0	0	0	0	0	0
EX05332	0	0	0	0	0	0	0	0	0	0	0	0	0	0	0	0	0	0
EX05335	0	0	0	0	0	0	0	0	0	0	0	0	0	0	0	0	0	0
EX05402	0	0	0	0	0	0	0	0	0	0	0	0	0	0	0	0	0	0
EX05422	0	0	0	0	0	0	0	0	0	0	0	0	0	0	0	0	0	0
EX05512	0	0	0	0	0	0	0	0	0	0	0	0	0	0	0	0	0	0
EX05519	0	0	0	0	0	0	0	0	0	0	0	0	0	0	0	0	0	0
EX05576	0	0	0	0	0	0	0	0	0	0	0	0	0	0	0	0	0	0
EX05635	0	0	0	0	0	0	0	0	0	0	0	0	0	0	0	0	0	0
EX05684	0	0	0	0	0	0	5.38e-05	0	5.36e-05	0	5.39e-05	0	5.37e-05	0	5.25e-05	0	5.07e-05	0
EX05688	5.31e-05	4.82e-05	5.49e-05	5.04e-05	5.22e-05	5.11e-05	0	5.21e-05	0	5.36e-05	0	5.04e-05	0	5.39e-05	0	5.48e-05	0	5.43e-05
EX05697	0	0	0	0	0	0	0	0	0	0	0	0	0	0	0	0	0	0
EX05787	0	0	0	0	0	0	0	0	0	0	0	0	0	0	0	0	0	0
EX05828	0	0	0	0	0	0	0	0	0	0	0	0	0	0	0	0	0	0
EX05852	0	0	0	0	0	0	0	0	0	0	0	0	0	0	0	0	0	0
EX05984	0	0	0	0	0	0	0	0	0	0	0	0	0	0	0	0	0	0
EX06124	0	0	0	0	0	0	0	0	0	0	0	0	0	0	0	0	0	0
EX06232	0.0331818	0.0301378	0.0343407	0.0314826	0.0326274	0.0319189	0.0335977	0.0325359	0.0334827	0.0335097	0.0337016	0.031531	0.0335558	0.0336652	0.0327934	0.0342767	0.031657	0.0339485
EX06341	0	0	0	0	0	0	0	0	0	0	0	0	0	0	0	0	0	0
EX06424	0	0	0	0	0	0	0	0	0	0	0	0	0	0	0	0	0	0
EX11061	0	0	0	0	0	0	0	0	0	0	0	0	0	0	0	0	0	0
EX11135	0	0	0	0	0	0	0	0	0	0	0	0	0	0	0	0	0	0
EX11499	0	0	0	0	0	0	0	0	0	0	0	0	0	0	0	0	0	0
EX15520	0	0	0	0	0	0	0	0	0	0	0	0	0	0	0	0	0	0
EX17337	0	0	0	0	0	0	0	0	0	0	0	0	0	0	0	0	0	0
EX18125	0	0	0	0	0	0	0	0	0	0	0	0	0	0	0	0	0	0
EX18126	0	0	0	0	0	0	0	0	0	0	0	0	0	0	0	0	0	0
EXC0013	5.31e-05	4.82e-05	5.49e-05	5.04e-05	5.22e-05	5.11e-05	5.38e-05	5.21e-05	5.36e-05	5.36e-05	5.39e-05	5.04e-05	5.37e-05	5.39e-05	5.25e-05	5.48e-05	5.07e-05	5.43e-05
EXC0051	0	0	0	0	0	0	0	0	0	0	0	0	0	0	0	0	0	0
EXC0052	0	0	0	0	0	0	0	0	0	0	0	0	0	0	0	0	0	0
EXC0053	0	0	0	0	0	0	0	0	0	0	0	0	0	0	0	0	0	0
EXC0054	0	0	0	0	0	0	0	0	0	0	0	0	0	0	0	0	0	0
EXC0055	0	0.0359324	0	0.0356079	0	0.0361014	0	0.0367992	0	0.0379007	0	0.0375936	0	0.0380765	0	0.0387681	0	0.0383969
EXC0056	0.04423	0.00641507	0.0457748	0.00635714	0.0458457	0.00644524	0.0447844	0.00656981	0.0446311	0.00676647	0.0449229	0.00671164	0.0447286	0.00679786	0.0437123	0.00692133	0.0421975	0.00685506
EXC0057	0	0	0	0	0	0	0	0	0	0	0	0	0	0	0	0	0	0
EXC0058	0	0	0	0	0	0	0	0	0	0	0	0	0	0	0	0	0	0
EXC0059	0	0	0	0	0	0	0	0	0	0	0	0	0	0	0	0	0	0
EXC0060	0	0	0	0	0	0	0	0	0	0	0	0	0	0	0	0	0	0
EXC0063	0	0	0	0	0	0	0	0	0	0	0	0	0	0	0	0	0	0
EXC0065	0	0	0	0	0	0	0	0	0	0	0	0	0	0	0	0	0	0
EXC0072	0	0.261079	0	0	0.282646	0	0	0	0	0	0	0.273148	0	0	0	0	0	0
EXC0135	0.136454	0.130646	0.141219	0.129466	0.141438	0.13126	0.138164	0.133797	0.137691	0.137802	0.138591	0.136686	0.137992	0.138442	0.134856	0.140956	0.130183	0.139607
EXC0141	0	0	0	0	0	0	0	0	0	0	0	0	0	0	0	0	0	0
EXC0142	0	0	0	0	0	0	0	0	0	0	0	0	0	0	0	0	0	0
EXC0152	0	0	0	0	0	0	0	0	0	0	0	0	0	0	0	0	0	0
fe2_e	-0.00465036	-0.00421929	-0.00481278	-0.00441222	-0.00456783	-0.00447337	-0.00470865	-0.00455983	-0.00469253	-0.00469632	-0.00472321	-0.00441435	-0.00470278	-0.00471811	-0.00459592	-0.00480381	-0.00443667	-0.00475781
FOLABCCte	0	0	0	0	0	0	0	0	0	0	0	0	0	0	0	0	0	0
folate_Exchange_reactions_e	5.31e-05	4.82e-05	5.49e-05	5.04e-05	5.22e-05	5.11e-05	5.38e-05	5.21e-05	5.36e-05	5.36e-05	5.39e-05	5.04e-05	5.37e-05	5.39e-05	5.25e-05	5.48e-05	5.07e-05	5.43e-05
FOLOAT1tc	0	0	0	0	0	0	0	0	0	0	0	0	0	0	0	0	0	0
Glycogenin_Exchange_reactions_e	0	0	0	0	0	0	0	0	0	0	0	0	0	0	0	0	0	0
Guanosine_Exchange_reactions_e	0	0	0	0	0	0	0	0	0	0	0	0	0	0	0	0	0	0
Heme_Exchange_reactions_e	4.91e-06	0	5.08e-06	4.66e-06	0	4.72e-06	4.97e-06	4.81e-06	4.95e-06	4.96e-06	4.99e-06	0	4.96e-06	4.98e-06	4.85e-06	5.07e-06	4.68e-06	5.02e-06
Histidine_Exchange_reactions_e	0.013232	0.0126688	0.0136941	0.0125544	0.0137154	0.0127284	0	0.0129744	0	0.0133628	0	0.0132545	0	0.0134248	0	0.0136686	0	0.0135377
Htn	-12.8633	-12.4367	-12.4087	-11.75	-11.9227	-11.44	-11.502	-11.55	-11.6471	-11.8933	-11.8118	-11.82	-11.323	-11.9667	-11.2307	-12.2833	-11.6334	-12.33
Isoleucine_Exchange_reactions_e	0.144376	0.138231	0.149418	0	0.14965	0	0.146185	0	0.145685	0.0726627	0.146637	0.144621	0.146003	0	0.142685	0.149139	0.137741	0.147711
k_e	0	0	0	0	0	0	0	0	0	0	0	0	0	0	0	0	0	0
Leucine_Exchange_reactions_e	0.271936	0.260361	0.216989	0.25801	0.217325	0.261586	0.212295	0.266642	0.211567	0.274624	0.21295	0.272398	0.212029	0.275897	0.207211	0.280909	0.200032	0.278219
LIPOIC_ACID_e	0	0	0	0	0	0	0	0	0	0	0	0	0	0	0	0	0	0
Lysine_Exchange_reactions_e	0	0	0	0	0	0	0	0	0	0	0	0	0	0	0	0	0.184838	0
Methionine_Exchange_reactions_e	0.36992	0.373935	0.404198	0.348144	0.404825	0.0720258	0.395454	0	0.394099	0	0.369629	0.391222	0.345274	0.375984	0.0399281	0.167226	0.372611	0.165625
METrRNAtm	0	0	0	0	0	0	0	0	0	0	0	0	0	0	0	0	0	0
mg2_e	0	0	0	0	0	0	0	0	0	0	0	0	0	0	0	0	0	0
mn2_e	0	0	0	0	0	0	0	0	0	0	0	0	0	0	0	0	0	0
myoinositol_Exchange_reactions_e	0	0	0	0	0	0	0	0	0	0	0	0	0	0	0	0	0	0
N_Acetylglucosamine_Exchange_reactions_e	0	0	0	0	0	0	0	0	0	0	0	0	0	0	0	0	0	0
na1_e	0	0	0	0	0	0	0	0	0	0	0	0	0	0	0	0	0	0
nadhtm	0	0	0	0	0	0	0	0	0	0	0	0	0	0	2.49638	0	3.89441	0
nadphtm	0	0	0	0	0	0	0.303339	0	1.72826	0	1.97705	0	1.47807	0	0.670948	0	0.436368	0
nadptm	0	0	0	0	0	0	-0.303339	0	-1.72826	0	-1.97705	0	-1.47807	0	-0.670948	0	-0.436368	0
nadtm	0	0	0	0	0	0	0	0	0	0	0	0	0	0	-2.49638	0	-3.89441	0
Niacin_Exchange_reactions_e	0	0	0	0	0	0	0	0	0	0	0	0	0	0	0	0	0	0
Niacinamide_Exchange_reactions_e	0	0	0	0	0	0	0	0	0	0	0	0	0	0	0	0	0	0
O2_Exchange_reactions_e	-30.8859	-40.9467	-33.8227	-29.6003	-33.3347	-28.9777	-33.9586	-29.0368	-34.2248	-28.875	-34.2415	-35.2532	-33.5466	-28.3535	-34.1574	-28.1559	-33.7119	-28.856
oxtm	7.15915	7.43	7.57784	7.24	7.40659	7.18333	7.30436	7.06667	7.03276	6.73216	7.02944	9.67397	7.00955	6.65358	7.02138	6.62302	6.28055	6.65273
Pantothenate_Exchange_reactions_e	5.31e-05	4.82e-05	5.49e-05	5.04e-05	5.22e-05	5.11e-05	5.38e-05	5.21e-05	5.36e-05	5.36e-05	5.39e-05	5.04e-05	5.37e-05	5.39e-05	5.25e-05	5.48e-05	5.07e-05	5.43e-05
peptide_te	0	0	0	0	0	0	0	0	0	0	0	0	0	0	0	0	0	0
Peptides_Exchange_reactions_e	0	0	0	0	0	0	0	0	0	0	0	0	0	0	0	0	0	0
Phenylalanine_Exchange_reactions_e	0	0	0	0	0	0	0	0	0	0	0	0	0	0	0	0	0	0
Pi_Exchange_reactions_e	45.7226	46.5523	47.4638	45.3655	47.9057	44.371	46.6873	44.7863	45.696	44.9276	46.0342	45.109	46.2365	45.0456	44.1381	46.1078	40.6812	44.5031
Proton_Exchange_reactions_e	0	0	0	0	0	0	0	0	0	0	0	0	0	0	0	0	0	0
pydam_e	0.000530909	0.000482204	0.000549451	0.000503722	0.000522038	0.000510703	0.000537564	0.000520574	0.000535723	0.000536156	0.000539225	0.000504497	0.000536893	0.000538643	0.000524694	0.000548427	0.000506512	0.000543176
pydx_e	0.00107244	0.000974052	0.00110989	0.00101752	0.00105452	0.00103162	0.00108588	0.00105156	0.00108216	0.00108303	0.00108924	0.00101908	0.00108452	0.00108806	0.00105988	0.00110782	0.00102315	0.00109721
pydxn_e	0	0	0	0	0	0	0	0	0	0	0	0	0	0	0	0	0	0
PYRt2m	0	0	0	0	0	0	0	-0.336138	0	0	0	-2.28297	0	0	0	0	0	-0.373407
r0941	-0.0348796	-0.0333943	-0.536187	-0.0330935	-0.0248135	-0.0335521	-0.524588	-0.0342006	-0.522803	-0.0352209	-0.526221	0	-0.523945	-0.0353877	-0.51204	-0.0360305	0	-0.0356855
r1291	0	0	0	0	0	0	0	0	0	0	0	0	0	0	0	0	0	0
r1435	0.0881288	0.22918	0	0.227111	0.248113	0.201607	0	0.234709	0	0.241734	0	0.239775	0	0.242856	0	0.247267	0.0182037	0.244899
r2472	0	0	0	0	0	0	0	0	0	0	0	0	0	0	0	0	0	0
Riboflavin_Exchange_reactions_e	0.00235193	0.00213616	0.00243407	0.00223149	0.00231263	0.00226241	0.00238141	0.00230614	0.00237325	0.00237517	0.00238877	0.00223492	0.00237844	0.00238619	0.00232439	0.00242953	0.00224385	0.00240627
RXtm	0	0	0	0	0	0	0	0	0	0	0	0	0	0	0	0	0	0
SecrRNAtm	0	0	0	0	0	0	0	0	0	0	0	0	0	0	0	0	0	0
Sitosterol_Exchange_reactions_e	0	0	0	0	0	0	0	0	0	0	0	0	0	0	0	0	0	0
thf__Exchange_reactions_e	0	0	0	0	0	0	0	0	0	0	0	0	0	0	0	0	0	0
thiamin_Exchange_reactions_e	0.000849455	0.000771527	0.000879122	0.000805955	0.000835261	0.000817124	0.000860102	0.000832918	0.000857157	0.000857849	0.00086276	0.000807194	0.000859029	0.000861829	0.00083951	0.000877483	0.00081042	0.000869082
Threonine_Exchange_reactions_e	0	0	0	0	0	0	0	0	0	0	0	0	0	0	0	0	0	0
Thymine_Exchange_reactions_e	0	0	0	0	0	0	0	0	0	0	0	0	0	0	0	0	0	0
Tryptophan_Exchange_reactions_e	0	0	0	0	0	0	0	0	0	0	0	0	0	0	0	0	0	0
tyrtm	0.140189	0.134222	0.145085	0.13301	0.14531	0.134853	0.141946	0.137459	0.14146	0.141574	0.142384	0.140427	0.141769	0.142231	0.138547	0.144814	0.133747	0.143428
Ubiquinol8tm	0	0	0	0	0	0	0	0	0	0	0	0	0	0	0	0	0	0
Urea_Exchange_reactions_e	0.314159	0.300792	0.325131	0.298071	0.32564	0.302202	0.318097	0.308043	0.317007	0.317263	0.31908	0.314698	0.3177	0.318735	0.310481	0.324525	0.299722	0.321418
Uridine_Exchange_reactions_e	0	2.82574	0	1.25854	0	2.1193	0	0.56853	0	0.809301	0	0	0	0.469718	0	1.89886	0	2.24943
Valine_Exchange_reactions_e	0	0	0	0	0	0	0	0	0	0	0	0	0	0	0	0	0	0
Vitamin_B12_Exchange_reactions_e	5.31e-05	4.82e-05	5.49e-05	5.04e-05	5.22e-05	5.11e-05	5.38e-05	5.21e-05	5.36e-05	5.36e-05	5.39e-05	5.04e-05	5.37e-05	5.39e-05	5.25e-05	5.48e-05	5.07e-05	5.43e-05
Water_Exchange_reactions_e	0	0	0	0	0	0	0	0	0	0	0	0	0	0	0	0	0	0
zn2_e	0	0	0	0	0	0	0	0	0	0	0	0	0	0	0	0	0	0
1_14_19_1_RXN_c	0	0	0	0	0	0	0	0	0	0	0	0	0	0	0	0	0	0
1_14_19_1_RXN_m	0	0	0	0	0	0	0	0	0	0	0	0	0	0	0	0	0	0
3_1_2_22_RXN_c	0	0	0	0	0	0	0	0	0	0	0	0	0	0	0	0	0	0
3_1_2_22_RXN_n	0	0	0	0	0	0	0	0	0	0	0	0	0	0	0	0	0	0
3HAD120_c	0.00387551	0.00371056	0.00401087	0.00367705	0.00401708	0.00372801	0.00392409	0.00380007	0.00391065	0.00391381	0.00393622	0.0038821	0.0039192	0.00393197	0.00383015	0.00400339	0.00369742	0.00396506
3HAD140_c	0.00387551	0.00371056	0.00401087	0.00367705	0.00401708	0.00372801	0.00392409	0.00380007	0.00391065	0.00391381	0.00393622	0.0038821	0.0039192	0.00393197	0.00383015	0.00400339	0.00369742	0.00396506
3HAD60_c	0.00387551	0.00371056	0.00401087	0.00367705	0.00401708	0.00372801	0.00392409	0.00380007	0.00391065	0.00391381	0.00393622	0.0038821	0.0039192	0.00393197	0.00383015	0.00400339	0.00369742	0.00396506
3HAD80_c	0.00387551	0.00371056	0.00401087	0.00367705	0.00401708	0.00372801	0.00392409	0.00380007	0.00391065	0.00391381	0.00393622	0.0038821	0.0039192	0.00393197	0.00383015	0.00400339	0.00369742	0.00396506
3OAR100_c	0.00387551	0.00371056	0.00401087	0.00367705	0.00401708	0.00372801	0.00392409	0.00380007	0.00391065	0.00391381	0.00393622	0.0038821	0.0039192	0.00393197	0.00383015	0.00400339	0.00369742	0.00396506
3OAR120_c	0.00387551	0.00371056	0.00401087	0.00367705	0.00401708	0.00372801	0.00392409	0.00380007	0.00391065	0.00391381	0.00393622	0.0038821	0.0039192	0.00393197	0.00383015	0.00400339	0.00369742	0.00396506
3OAR140_c	0.00387551	0.00371056	0.00401087	0.00367705	0.00401708	0.00372801	0.00392409	0.00380007	0.00391065	0.00391381	0.00393622	0.0038821	0.0039192	0.00393197	0.00383015	0.00400339	0.00369742	0.00396506
3OAR60_c	0.00387551	0.00371056	0.00401087	0.00367705	0.00401708	0.00372801	0.00392409	0.00380007	0.00391065	0.00391381	0.00393622	0.0038821	0.0039192	0.00393197	0.00383015	0.00400339	0.00369742	0.00396506
3OAR80_c	0.00387551	0.00371056	0.00401087	0.00367705	0.00401708	0.00372801	0.00392409	0.00380007	0.00391065	0.00391381	0.00393622	0.0038821	0.0039192	0.00393197	0.00383015	0.00400339	0.00369742	0.00396506
4_2_1_58_RXN_c	0.00387551	0.00371056	0.00401087	0.00367705	0.00401708	0.00372801	0.00392409	0.00380007	0.00391065	0.00391381	0.00393622	0.0038821	0.0039192	0.00393197	0.00383015	0.00400339	0.00369742	0.00396506
4_2_1_61_RXN_c	0.00387551	0.00371056	0.00401087	0.00367705	0.00401708	0.00372801	0.00392409	0.00380007	0.00391065	0.00391381	0.00393622	0.0038821	0.0039192	0.00393197	0.00383015	0.00400339	0.00369742	0.00396506
AACPS9_c	0	0	0	0	0	0	0	0	0	0	0	0	0	0	0	0	0	0
ACCOAC_c	0.0348796	0.0333943	0.536187	0.0330935	0.537031	0.0335521	0.524588	0.0342006	0.522803	0.0352209	0.526221	0.0349385	0.523945	0.0353877	0.51204	0.0360305	0.494288	0.0356855
ACOATA_c	0.00387551	0.00371056	0.00401087	0.00367705	0.00401708	0.00372801	0.00392409	0.00380007	0.00391065	0.00391381	0.00393622	0.0038821	0.0039192	0.00393197	0.00383015	0.00400339	0.00369742	0.00396506
EAR120y_c	0.00387551	0.00371056	0.00401087	0.00367705	0.00401708	0.00372801	0.00392409	0.00380007	0.00391065	0.00391381	0.00393622	0.0038821	0.0039192	0.00393197	0.00383015	0.00400339	0.00369742	0.00396506
EAR180_c	0.00387551	0.00371056	0.00401087	0.00367705	0.00401708	0.00372801	0.00392409	0.00380007	0.00391065	0.00391381	0.00393622	0.0038821	0.0039192	0.00393197	0.00383015	0.00400339	0.00369742	0.00396506
EAR60y_c	0.00387551	0.00371056	0.00401087	0.00367705	0.00401708	0.00372801	0.00392409	0.00380007	0.00391065	0.00391381	0.00393622	0.0038821	0.0039192	0.00393197	0.00383015	0.00400339	0.00369742	0.00396506
EAR80y_c	0.00387551	0.00371056	0.00401087	0.00367705	0.00401708	0.00372801	0.00392409	0.00380007	0.00391065	0.00391381	0.00393622	0.0038821	0.0039192	0.00393197	0.00383015	0.00400339	0.00369742	0.00396506
ECOAH8_c	8.84377	8.93333	9.18667	7.81003	8.222	8.11414	8.41333	7.89388	8.5254	6.36372	8.28	8.525	8.24333	6.37754	9.14826	6.44559	11.6862	7.24975
FA120ACPH_c	0	0	0	0	0	0	0	0	0	0	0	0	0	0	0	0	0	0
FA180ACPH_c	0	0	0	0	0	0	0	0	0	0	0	0	0	0	0	0	0	0
FACOAE180_c	0.12943	0.123921	0.133951	0.122802	0.134158	0.124504	0.131053	0.126911	0.130604	0.13071	0.131458	0.12965	0.130889	0.131316	0.127915	0.133701	0.123483	0.132421
KAS14_c	0.00387551	0.00371056	0.00401087	0.00367705	0.00401708	0.00372801	0.00392409	0.00380007	0.00391065	0.00391381	0.00393622	0.0038821	0.0039192	0.00393197	0.00383015	0.00400339	0.00369742	0.00396506
MCOATA_c	0.00387551	0.00371056	0.00401087	0.00367705	0.00401708	0.00372801	0.00392409	0.00380007	0.00391065	0.00391381	0.00393622	0.0038821	0.0039192	0.00393197	0.00383015	0.00400339	0.00369742	0.00396506
RC07758	0	0	0	0	0	0	0	0	0	0	0	0	0	0	0	0	0	0
RC07759	0	0	0	0	0	0	0	0	0	0	0	0	0	0	0	0	0	0
RCC0020	0	0	0	0	0	0	0	0	0	0	0	0	0	0	0	0	0	0
RCC0124	0	-2.61e-07	0.00493949	0	0.00494726	0	0.00483263	0	0.00481619	-3.37e-08	0.00484767	-1.29e-07	0.0048267	0	0.00471703	0	0.0045535	0
RCC0145	0	0	0	0	0	0	0	0	0	0	0	0	0	0	0	0	0	0
RM01278	0	0	0	0	0	0	0	0	0	0	0	0	0	0	0	0	0	0
RM03776	0	0	0	0	0	0	0	0	0	0	0	0	0	0	0	0	0	0
RM03856	0	0	0	0	0	0	0	0	0	0	0	0	0	0	0	0	0	0
RM03989	0	0	0	0	0	0	0	0	0	0	0	0	0	0	0	0	0	0
RM04753	0	0	0	0	0	0	0	0	0	0	0	0	0	0	0	0	0	0
RM06985	0	0	0	0	0	0	0	0	0	0	0	0	0	0	0	0	0	0
RXN_10059_c	0	0	0	0	0	0	0	0	0	0	0	0	0	0	0	0	0	0
RXN_10060_c	0	0	0	0	0	0	0	0	0	0	0	0	0	0	0	0	0	0
RXN_10061_c	0	0	0	0	0	0	0	0	0	0	0	0	0	0	0	0	0	0
RXN_10062_c	0	0	0	0	0	0	0	0	0	0	0	0	0	0	0	0	0	0
RXN_10727_c	0	0	0	0	0	0	0	0	0	0	0	0	0	0	0	0	0	0
RXN_9514_c	0.00387551	0.00371056	0.00401087	0.00367705	0.00401708	0.00372801	0.00392409	0.00380007	0.00391065	0.00391381	0.00393622	0.0038821	0.0039192	0.00393197	0.00383015	0.00400339	0.00369742	0.00396506
RXN_9515_c	0.00387551	0.00371056	0.00401087	0.00367705	0.00401708	0.00372801	0.00392409	0.00380007	0.00391065	0.00391381	0.00393622	0.0038821	0.0039192	0.00393197	0.00383015	0.00400339	0.00369742	0.00396506
RXN_9530_c	0.00387551	0.00371056	0.00401087	0.00367705	0.00401708	0.00372801	0.00392409	0.00380007	0.00391065	0.00391381	0.00393622	0.0038821	0.0039192	0.00393197	0.00383015	0.00400339	0.00369742	0.00396506
RXN_9538_c	0.00387551	0.00371056	0.00401087	0.00367705	0.00401708	0.00372801	0.00392409	0.00380007	0.00391065	0.00391381	0.00393622	0.0038821	0.0039192	0.00393197	0.00383015	0.00400339	0.00369742	0.00396506
RXN_9540_c	0.00387551	0.00371056	0.00401087	0.00367705	0.00401708	0.00372801	0.00392409	0.00380007	0.00391065	0.00391381	0.00393622	0.0038821	0.0039192	0.00393197	0.00383015	0.00400339	0.00369742	0.00396506
RXN_9542_c	0.00387551	0.00371056	0.00401087	0.00367705	0.00401708	0.00372801	0.00392409	0.00380007	0.00391065	0.00391381	0.00393622	0.0038821	0.0039192	0.00393197	0.00383015	0.00400339	0.00369742	0.00396506
RXN_9543_c	0	0	0	0	0	0	0	0	0	0	0	0	0	0	0	0	0	0
RXN_9544_c	0	0	0	0	0	0	0	0	0	0	0	0	0	0	0	0	0	0
RXN_9546_c	8.84377	8.93333	9.18667	7.81003	8.222	8.11414	8.41333	7.89388	8.37333	6.36372	8.28	8.525	8.24333	6.37754	8.08667	6.44559	7.81	7.24975
RXN_9549_c	0	0	0	0	0	0	0	0	0	0	0	0	0	0	0	0	0	0
RXN_9632_c	0.00387551	0.00371056	0.00401087	0.00367705	0.00401708	0.00372801	0.00392409	0.00380007	0.00391065	0.00391381	0.00393622	0.0038821	0.0039192	0.00393197	0.00383015	0.00400339	0.00369742	0.00396506
RXN_9633_c	0.00387551	0.00371056	0.00401087	0.00367705	0.00401708	0.00372801	0.00392409	0.00380007	0.00391065	0.00391381	0.00393622	0.0038821	0.0039192	0.00393197	0.00383015	0.00400339	0.00369742	0.00396506
RXN_9634_c	0.00387551	0.00371056	0.00401087	0.00367705	0.00401708	0.00372801	0.00392409	0.00380007	0.00391065	0.00391381	0.00393622	0.0038821	0.0039192	0.00393197	0.00383015	0.00400339	0.00369742	0.00396506
RXN_9648_c	0.00387551	0.00371056	0.00401087	0.00367705	0.00401708	0.00372801	0.00392409	0.00380007	0.00391065	0.00391381	0.00393622	0.0038821	0.0039192	0.00393197	0.00383015	0.00400339	0.00369742	0.00396506
RXN_9650_c	0.00387551	0.00371056	0.00401087	0.00367705	0.00401708	0.00372801	0.00392409	0.00380007	0.00391065	0.00391381	0.00393622	0.0038821	0.0039192	0.00393197	0.00383015	0.00400339	0.00369742	0.00396506
RXN_9651_c	0.00387551	0.00371056	0.00401087	0.00367705	0.00401708	0.00372801	0.00392409	0.00380007	0.00391065	0.00391381	0.00393622	0.0038821	0.0039192	0.00393197	0.00383015	0.00400339	0.00369742	0.00396506
RXN_9652_c	0.00387551	0.00371056	0.00401087	0.00367705	0.00401708	0.00372801	0.00392409	0.00380007	0.00391065	0.00391381	0.00393622	0.0038821	0.0039192	0.00393197	0.00383015	0.00400339	0.00369742	0.00396506
RXN_9653_c	0.00387551	0.00371056	0.00401087	0.00367705	0.00401708	0.00372801	0.00392409	0.00380007	0.00391065	0.00391381	0.00393622	0.0038821	0.0039192	0.00393197	0.00383015	0.00400339	0.00369742	0.00396506
RXN_9654_c	0.00387551	0.00371056	0.00401087	0.00367705	0.00401708	0.00372801	0.00392409	0.00380007	0.00391065	0.00391381	0.00393622	0.0038821	0.0039192	0.00393197	0.00383015	0.00400339	0.00369742	0.00396506
RXN_9655_c	0.00387551	0.00371056	0.00401087	0.00367705	0.00401708	0.00372801	0.00392409	0.00380007	0.00391065	0.00391381	0.00393622	0.0038821	0.0039192	0.00393197	0.00383015	0.00400339	0.00369742	0.00396506
RXN_9666_c	0.0503137	0.0481722	0.0520709	0.0477372	0.0521516	0.0483987	0.0509444	0.0493342	0.0507699	0.0508109	0.0511018	0.0503992	0.0508808	0.0510467	0.0497247	0.0519738	0.0480016	0.0514762
RXN1G_320_c	0.00387551	0.00371056	0.00401087	0.00367705	0.00401708	0.00372801	0.00392409	0.00380007	0.00391065	0.00391381	0.00393622	0.0038821	0.0039192	0.00393197	0.00383015	0.00400339	0.00369742	0.00396506
RXN1G_395_c	0.00387551	0.00371056	0.00401087	0.00367705	0.00401708	0.00372801	0.00392409	0.00380007	0.00391065	0.00391381	0.00393622	0.0038821	0.0039192	0.00393197	0.00383015	0.00400339	0.00369742	0.00396506
RXN1G_445_c	0	0	0	0	0	0	0	0	0	0	0	0	0	0	0	0	0	0
RXN1G_469_c	0	0	0	0	0	0	0	0	0	0	0	0	0	0	0	0	0	0
RXN1G_479_c	0	0	0	0	0	0	0	0	0	0	0	0	0	0	0	0	0	0
RXN1G_488_c	0	0	0	0	0	0	0	0	0	0	0	0	0	0	0	0	0	0
RXN1G_499_c	0	0	0	0	0	0	0	0	0	0	0	0	0	0	0	0	0	0
RXN1G_508_c	0	0	0	0	0	0	0	0	0	0	0	0	0	0	0	0	0	0
RXN1G_517_c	0	0	0	0	0	0	0	0	0	0	0	0	0	0	0	0	0	0
RXN1G_526_c	0	0	0	0	0	0	0	0	0	0	0	0	0	0	0	0	0	0
RXN1G_536_c	0	0	0	0	0	0	0	0	0	0	0	0	0	0	0	0	0	0
RXN909_152_c	0.00387551	0.00371056	0.00401087	0.00367705	0.00401708	0.00372801	0.00392409	0.00380007	0.00391065	0.00391381	0.00393622	0.0038821	0.0039192	0.00393197	0.00383015	0.00400339	0.00369742	0.00396506
RXN909_153_c	0.00387551	0.00371056	0.00401087	0.00367705	0.00401708	0.00372801	0.00392409	0.00380007	0.00391065	0.00391381	0.00393622	0.0038821	0.0039192	0.00393197	0.00383015	0.00400339	0.00369742	0.00396506
RXN909_176_c	0.00387551	0.00371056	0.00401087	0.00367705	0.00401708	0.00372801	0.00392409	0.00380007	0.00391065	0.00391381	0.00393622	0.0038821	0.0039192	0.00393197	0.00383015	0.00400339	0.00369742	0.00396506
RXN909_177_c	0	0	0	0	0	0	0	0	0	0	0	0	0	0	0	0	0	0
RXN909_178_c	0	0	0	0	0	0	0	0	0	0	0	0	0	0	0	0	0	0
RXN909_179_c	0	0	0	0	0	0	0	0	0	0	0	0	0	0	0	0	0	0
RXN909_201_c	0	0	0	0	0	0	0	0	0	0	0	0	0	0	0	0	0	0
RXN909_202_c	0	0	0	0	0	0	0	0	0	0	0	0	0	0	0	0	0	0
RXN909_203_c	0	0	0	0	0	0	0	0	0	0	0	0	0	0	0	0	0	0
RXN909_100_c	0	0	0	0	0	0	0	0	0	0	0	0	0	0	0	0	0	0
RXN909_100_m	0	0	0	0	0	0	0	0	0	0	0	0	0	0	0	0	0	0
RXN909_102_c	0	0	0	0	0	0	0	0	0	0	0	0	0	0	0	0	0	0
RXN909_102_m	0	0	0	0	0	0	0	0	0	0	0	0	0	0	0	0	0	0
RXN909_61_c	0	0	0	0	0	0	0	0	0	0	0	0	0	0	0	0	0	0
RXN909_61_m	0	0	0	0	0	0	0	0	0	0	0	0	0	0	0	0	0	0
RXN909_64_c	0.0783807	0.0750442	0.062749	0.0743669	0.0628461	0.0753975	0.0613914	0.0768548	0	0.0791554	0.061581	0.0785137	0.0613147	0.0795225	0.0249131	0	0.0578452	0
RXN909_64_m	0	0	0	0	0	0	0	0	0	0	0	0	0	0	0	0	0	0
RXN909_66_c	-0.0783807	0	0	-0.0743669	-0.0628461	0	0	-0.0768548	0	-0.0791554	-0.061581	-0.0785137	0	0	-0.0249131	0	-0.0578452	0
RXN909_66_m	0	0	0	0	0	0	0	0	0	0	0	0	0	0	0	0	0	0
RXN909_68_c	0.0783807	0.0750442	0.062749	0.0743669	0.0628461	0.0753975	0.0613914	0.0768548	0	0.0791554	0.061581	0.0785137	0.0613147	0.0795225	0.0249131	0	0.0578452	0
RXN909_68_m	0	0	0	0	0	0	0	0	0	0	0	0	0	0	0	0	0	0
RXN909_71_c	0	0	0	0	0	0	0	0	0	0	0	0	0	0	0	0	0	0
RXN909_71_m	0	0	0	0	0	0	0	0	0	0	0	0	0	0	0	0	0	0
RXN909_72_c	0	0	0	0	0	0	0	0	0	0	0	0	0	0	0	0	0	0
RXN909_72_m	0	0	0	0	0	0	0	0	0	0	0	0	0	0	0	0	0	0
RXN909_73_c	0	0	0	0	0	0	0	0	0	0	0	0	0	0	0	0	0	0
RXN909_73_m	0	0	0	0	0	0	0	0	0	0	0	0	0	0	0	0	0	0
RXN909_75_c	0	0	0	0	0	0	0	0	0	0	0	0	0	0	0	0	0	0
RXN909_75_m	0	0	0	0	0	0	0	0	0	0	0	0	0	0	0	0	0	0
RXN909_76_c	-2.27e-06	-2.17e-06	-2.35e-06	-2.15e-06	-2.35e-06	-2.18e-06	-2.29e-06	-2.22e-06	-2.29e-06	-2.29e-06	-2.3e-06	-2.27e-06	-2.29e-06	-2.3e-06	-2.24e-06	-2.34e-06	-2.16e-06	-2.32e-06
RXN909_76_m	0	0	0	0	0	0	0	0	0	0	0	0	0	0	0	0	0	0
RXN909_83_c	0	0	0	0	0	0	0	0	0	0	0	0	0	0	0	0	0	0
RXN909_83_m	0	0	0	0	0	0	0	0	0	0	0	0	0	0	0	0	0	0
RXN909_84_c	0	0	0	0	0	0	0	0	0	0	0	0	0	0	0	0	0	0
RXN909_84_m	0	0	0	0	0	0	0	0	0	0	0	0	0	0	0	0	0	0
RXN909_87_c	0	0	0	0	0	0	0	0	0	0	0	0	0	0	0	0	0	0
RXN909_87_m	0	0	0	0	0	0	0	0	0	0	0	0	0	0	0	0	0	0
RXN909_88_c	0	0	0	0	0	0	0	0	0	0	0	0	0	0	0	0	0	0
RXN909_88_m	0	0	0	0	0	0	0	0	0	0	0	0	0	0	0	0	0	0
RXN909_90_c	0	0	0	0	0	0	0	0	0	0	0	0	0	0	0	0	0	0
RXN909_90_m	0	0	0	0	0	0	0	0	0	0	0	0	0	0	0	0	0	0
RXN909_93_c	0	0	0	0	0	0	0	0	0	0	0	0	0	0	0	0	0	0
RXN909_93_m	0	0	0	0	0	0	0	0	0	0	0	0	0	0	0	0	0	0
RXN909_94_c	0	0	0	0	0	0	0	0	0	0	0	0	0	0	0	0	0	0
RXN909_94_m	0	0	0	0	0	0	0	0	0	0	0	0	0	0	0	0	0	0
RXN909_96_c	0	0	0	0	0	0	0	0	0	0	0	0	0	0	0	0	0	0
RXN909_96_m	0	0	0	0	0	0	0	0	0	0	0	0	0	0	0	0	0	0
RXN909_99_c	0	0	0	0	0	0	0	0	0	0	0	0	0	0	0	0	0	0
RXN909_99_m	0	0	0	0	0	0	0	0	0	0	0	0	0	0	0	0	0	0
DMN0030	0.0606211	0.0580409	0.0627383	0.0575168	0.0628356	0.0583139	0.061381	0.059441	0.0611708	0.0612202	0.0615707	0.0607242	0.0613044	0.0615042	0.0599115	0.0626214	0.0578354	0.0620218
DMN0031	0.44807	0.428999	0.463719	0.425125	0.464438	0.431017	0.453687	0.439348	0.452133	0.452498	0.455089	0.448832	0.453121	0.454598	0.442825	0.462855	0.42748	0.458423
DMN0032	0.0948824	0.0908439	0.0981961	0.0900235	0.0983483	0.0912711	0.0960717	0.0930352	0.0957427	0.09582	0.0963686	0.0950436	0.0959518	0.0962646	0.0937716	0.0980131	0.0905222	0.0970746
RC01277	-3.55667	-3.20455	-3.93957	-2.97727	-3.44819	-3.37674	-3.60884	-2.57947	-3.53849	-1.67552	-3.42948	-1.36106	-3.35659	-1.1021	-3.43303	-0.917504	-3.82416	-1.59845
RC01704	-0.610051	-0.584085	-0.631357	-0.578811	-0.632336	-0.586832	-0.617698	-0.598175	-0.615583	-0.61608	-0.619607	-0.611088	-0.616927	-0.618938	-0.602909	-0.63018	-0.582017	-0.624147
RC01998	-0.114676	-0.109795	-0.118681	-0.108804	-0.118865	-0.110312	-0.116114	-0.112444	-0.115716	-0.11581	-0.116473	-0.114871	-0.115969	-0.116347	-0.113334	-0.11846	-0.109407	-0.117326
RCC0101	0	0	0.0428785	0	0.0429453	0	0.0419509	0	0.0418075	-2.93e-07	0.0420809	0	0.0418989	0	0.0409468	0	0.0395277	0
RCC0102	0	0	0.0215654	0	0.0215993	0	0.0210989	0	0.021027	-1.47e-07	0.0211645	0	0.021073	0	0.0205942	0	0.0198802	0
RCC0127	0	0	0	0	0	0	0	0	0	0	0	0	0	0	0	0	0	0
RCC0129	0	0	0	0	0	0	0	0	0	0	0	0	0	0	0	0	0	0
RCC0130	0	0	0	0	0	0	0	0	0	0	0	0	0	0	0	0	0	0
RCC0147	0	0	0	0	0	0	0	0	0	0	0	0	0	0	0	0	0	0
RCC0148	0	0	0	0	0	0	0	0	0	0	0	0	0	0	0	0	0	0
RCC0149	0	0	0	0	0	0	0	0	0	0	0	0	0	0	0	0	0	0
RCC0150	0	0	0	0	0	0	0	0	0	0	0	0	0	0	0	0	0	0
RCC0151	0.266227	0.254882	0	0.252594	0	0.256095	0	0.261045	0	0.26886	0	0.266673	0	0.270106	0	0.275012	0	0.272379
RCC0152	0.266227	0.254882	0	0.252594	0	0.256095	0	0.261045	0	0.26886	0	0.266673	0	0.270106	0	0.275012	0	0.272379
RM01175	0	1.79e-05	0	0.0565097	0	0	0	0	0	0	0	0	0	0	0	0	0	0
RM01282	0	0	0	0	0	0	0	0	0	0	0	0	0	0	0	0	0	0
RM02488	0	0	0	0	0	0	0	0	0	0	0	0	0	0	0	0	0	0
RM03777	0	0	0	0	0	0	0	0	0	0	0	0	0	0	0	0	0	0
RM03857	0	0	0	0	0	0	0	0	0	0	0	0	0	0	0	0	0	0
RM03990	0	0	0	0	0	0	0	0	0	0	0	0	0	0	0	0	0	0
RM04751	0	0	0	0	0	0	0	0	0	0	0	0	0	0	0	0	0	0
RM04754	0	0	0	0	0	0	0	0	0	0	0	0	0	0	0	0	0	0
AACOAT_c	0	0	0	0	0	0	0	0	0	0	0	0	0	0	0	0	0	0
r1401	0	0	0	0	0	0	0	0	0	0	0	8.85e-06	0	0	0	0	0	0
RXN_7904_c	0	0	0	0	0	0	0	0	0	0	0	0	0	0	0	0	0	0
RXN909_101_c	0	0	0	0	0	0	0	0	0	0	0	0	0	0	0	0	0	0
RXN909_101_m	0	0	0	0	0	0	0	0	0	0	0	0	0	0	0	0	0	0
RXN909_103_c	0	0	0	0	0	0	0	0	0	0	0	0	0	0	0	0	0	0
RXN909_103_m	0	0	0	0	0	0	0	0	0	0	0	0	0	0	0	0	0	0
RXN909_104_c	0	-3.12951	-4.01594	0	0	0	-3.68355	0	0	0	-0.0228012	-1.28254	-0.31403	0	0	0	-0.0184066	0
RXN909_104_m	0	0	0	0	0	0	0	0	0	0	0	0	0	0	0	0	0	0
RXN909_105_c	0	0.132046	0.124389	0.0743669	0	0.13269	0.0673081	0	0	0	0.061581	0.138172	0	0.0994006	0	0	0.0578452	0
RXN909_105_m	0	0	0	0	0	0	0	0	0	0	0	0	0	0	0	0	0	0
RXN909_106_c	0.13794	0	0	0	0.124581	0	0	0.135255	0	0.139304	0	0	0.0613147	0	0.0249131	0.0569947	0	0.0077644
RXN909_106_m	0	0	0	0	0	0	0	0	0	0	0	0	0	0	0	0	0	0
RXN909_118_c	0.078383	0.0750467	0.0811204	0.074369	0.0812462	0.0753997	0.0793654	0.076857	0.0790937	0.0791576	0.0796107	0.0785162	0.0792664	0.0795248	0.0774653	0.0809693	0.074781	0.080194
RXN909_118_m	0	0	0	0	0	0	0	0	0	0	0	0	0	0	0	0	0	0
RXN909_119_c	0	0	0	0	0	0	0	0	0	0	0	0	0	0	0	0	0	0
RXN909_119_m	0	0	0	0	0	0	0	0	0	0	0	0	0	0	0	0	0	0
RXN909_120_c	0	0	0	0	0	0	0	0	0	0	0	0	0	0	0	0	0	0
RXN909_120_m	0	0	0	0	0	0	0	0	0	0	0	0	0	0	0	0	0	0
RXN909_121_c	0	0	0	0	0	0	0	0	0	0	0	0	0	0	0	0	0	0
RXN909_121_m	0	0	0	0	0	0	0	0	0	0	0	0	0	0	0	0	0	0
RXN909_122_c	0	0	0	0	0	0	0	0	0	0	0	0	0	0	0	0	0	0
RXN909_122_m	0	0	0	0	0	0	0	0	0	0	0	0	0	0	0	0	0	0
RXN909_123_c	0	0	0	0	0	0	0	0	0	0	0	0	0	0	0	0	0	0
RXN909_123_m	0	0	0	0	0	0	0	0	0	0	0	0	0	0	0	0	0	0
RXN909_124_c	0	0	0	0	0	0	0	0	0	0	0	0	0	0	0	0	0	0
RXN909_124_m	0	0	0	0	0	0	0	0	0	0	0	0	0	0	0	0	0	0
RXN909_125_c	0	0	0	0	0	0	0	0	0	0	0	0	0	0	0	0	0	0
RXN909_125_m	0	0	0	0	0	0	0	0	0	0	0	0	0	0	0	0	0	0
RXN909_126_c	0	0	0	0	0	0	0	0	0	0	0	0	0	0	0	0	0	0
RXN909_126_m	0	0	0	0	0	0	0	0	0	0	0	0	0	0	0	0	0	0
RXN909_127_c	0	0	0	0	0	0	0	0	0	0	0	0	0	0	0	0	0	0
RXN909_127_m	0	0	0	0	0	0	0	0	0	0	0	0	0	0	0	0	0	0
RXN909_128_c	0	0	0	0	0	0	0	0	0	0	0	0	0	0	0	0	0	0
RXN909_128_m	0	0	0	0	0	0	0	0	0	0	0	0	0	0	0	0	0	0
RXN909_129_c	0	0	0	0	0	0	0	0	0	0	0	0	0	0	0	0	0	0
RXN909_129_m	0	0	0	0	0	0	0	0	0	0	0	0	0	0	0	0	0	0
RXN909_133_c	0	0	0	0	0	0	0	0	0	0	0	0	0	0	0	0	0	0
RXN909_133_m	0	0	0	0	0	0	0	0	0	0	0	0	0	0	0	0	0	0
RXN909_138_c	0	0	0	0	0	0	0	0	0	0	0	0	0	0	0	0	0	0
RXN909_138_m	0	0	0	0	0	0	0	0	0	0	0	0	0	0	0	0	0	0
RXN909_139_c	0	0	0	0	0	0	0	0	0	0	0	0	0	0	0	0	0	0
RXN909_139_m	0	0	0	0	0	0	0	0	0	0	0	0	0	0	0	0	0	0
RXN909_140_c	0	0	0	0	0	0	0	0	0	0	0	0	0	0	0	0	0	0
RXN909_140_m	0	0	0	0	0	0	0	0	0	0	0	0	0	0	0	0	0	0
RXN909_141_c	0	0	0	0	0	0	0	0	0	0	0	0	0	0	0	0	0	0
RXN909_141_m	0	0	0	0	0	0	0	0	0	0	0	0	0	0	0	0	0	0
RXN909_142_c	0	3.12951	4.01594	0	0	0	3.68355	0	0	0	0.0228012	1.28254	0.31403	0	0	0	0.0184066	0
RXN909_142_m	0	0	0	0	0	0	0	0	0	0	0	0	0	0	0	0	0	0
RXN909_143_c	0	0	0	0	0	0	0	0	0.152065	0	0	0	0	0	1.0616	0	3.87615	0
RXN909_143_m	0	0	0	0	0	0	0	0	0	0	0	0	0	0	0	0	0	0
RXN909_144_c	0	0	0	0	0	0	0	0	0.152065	0	0	0	0	0	1.0616	0	3.87615	0
RXN909_144_m	0	0	0	0	0	0	0	0	0	0	0	0	0	0	0	0	0	0
RXN909_145_c	0	0	0	0	0	0	0	0	0	0	0	0	0	0	0	0	0	0
RXN909_145_m	0	0	0	0	0	0	0	0	0	0	0	0	0	0	0	0	0	0
RXN909_146_c	0	0	0	0	0	0	0	0	0.152065	0	0	0	0	0	1.0616	0	3.87615	0
RXN909_146_m	0	0	0	0	0	0	0	0	0	0	0	0	0	0	0	0	0	0
RXN909_158_c	0	0	0	0	0	0	0	0	0	0	0	0	0	0	0	0	0	0
RXN909_158_m	0	0	0	0	0	0	0	0	0	0	0	0	0	0	0	0	0	0
RXN909_159_c	0	0	0	0	0	0	0	0	0	0	0	0	0	0	0	0	0	0
RXN909_159_m	0	0	0	0	0	0	0	0	0	0	0	0	0	0	0	0	0	0
RXN909_160_c	0	0	0	0	0	0	0	0	0	0	0	0	0	0	0	0	0	0
RXN909_160_m	0	0	0	0	0	0	0	0	0	0	0	0	0	0	0	0	0	0
RXN909_161_c	0	0	0	0	0	0	0	0	0	0	0	0	0	0	0	0	0	0
RXN909_161_m	0	0	0	0	0	0	0	0	0	0	0	0	0	0	0	0	0	0
RXN909_162_c	0	0	0	0	0	0	0	0	0	0	0	0	0	0	0	0	0	0
RXN909_162_m	0	0	0	0	0	0	0	0	0	0	0	0	0	0	0	0	0	0
RXN909_163_c	0	0	0	0	0	0	0	0	0	0	0	0	0	0	0	0	0	0
RXN909_163_m	0	0	0	0	0	0	0	0	0	0	0	0	0	0	0	0	0	0
RXN909_164_c	0	0	0	0	0	0	0	0	0	0	0	0	0	0	0	0	0	0
RXN909_164_m	0	0	0	0	0	0	0	0	0	0	0	0	0	0	0	0	0	0
RXN909_165_c	0	0	0	0	0	0	0	0	0	0	0	0	0	0	0	0	0	0
RXN909_165_m	0	0	0	0	0	0	0	0	0	0	0	0	0	0	0	0	0	0
RXN909_166_c	0	0	0	0	0	0	0	0	0	0	0	0	0	0	0	0	0	0
RXN909_166_m	0	0	0	0	0	0	0	0	0	0	0	0	0	0	0	0	0	0
RXN909_167_c	0	0	0	0	0	0	0	0	0	0	0	0	0	0	0	0	0	0
RXN909_167_m	0	0	0	0	0	0	0	0	0	0	0	0	0	0	0	0	0	0
RXN909_168_c	0	0	0	0	0	0	0	0	0	0	0	0	0	0	0	0	0	0
RXN909_168_m	0	0	0	0	0	0	0	0	0	0	0	0	0	0	0	0	0	0
RXN909_169_c	0	0	0	0	0	0	0	0	0	0	0	0	0	0	0	0	0	0
RXN909_169_m	0	0	0	0	0	0	0	0	0	0	0	0	0	0	0	0	0	0
RXN909_170_c	0	0	0	0	0	0	0	0	0	0	0	0	0	0	0	0	0	0
RXN909_170_m	0	0	0	0	0	0	0	0	0	0	0	0	0	0	0	0	0	0
RXN909_171_c	0	0	0	0	0	0	0	0	0	0	0	0	0	0	0	0	0	0
RXN909_171_m	0	0	0	0	0	0	0	0	0	0	0	0	0	0	0	0	0	0
RXN909_172_c	0	0	0	0	0	0	0	0	0	0	0	0	0	0	0	0	0	0
RXN909_172_m	0	0	0	0	0	0	0	0	0	0	0	0	0	0	0	0	0	0
RXN909_173_c	0	0	0	0	0	0	0	0	0	0	0	0	0	0	0	0	0	0
RXN909_173_m	0	0	0	0	0	0	0	0	0	0	0	0	0	0	0	0	0	0
RXN909_180_c	0	0	0	0	0	0	0	0	0	0	0	0	0	0	0	0	0	0
RXN909_180_m	0	0	0	0	0	0	0	0	0	0	0	0	0	0	0	0	0	0
RXN909_181_c	0	0	0	0	0	0	0	0	0	0	0	0	0	0	0	0	0	0
RXN909_181_m	0	0	0	0	0	0	0	0	0	0	0	0	0	0	0	0	0	0
RXN909_183_c	0	0	0	0	0	0	0	0	0	0	0	0	0	0	0	0	0	0
RXN909_183_m	0	0	0	0	0	0	0	0	0	0	0	0	0	0	0	0	0	0
RXN909_184_c	0	0	0	0	0	0	0	0	0	0	0	0	0	0	0	0	0	0
RXN909_184_m	0	0	0	0	0	0	0	0	0	0	0	0	0	0	0	0	0	0
RXN909_223_c	0	0	0	0	0	0	0	0	0	0	0	0	0	0	0	0	0	0
RXN909_223_m	0	0	0	0	0	0	0	0	0	0	0	0	0	0	0	0	0	0
RXN909_224_c	0	0	0	0	0	0	0	0	0	0	0	0	0	0	0	0	0	0
RXN909_224_m	0	0	0	0	0	0	0	0	0	0	0	0	0	0	0	0	0	0
RXN909_225_c	0	0	0	0	0	0	0	0	0	0	0	0	0	0	0	0	0	0
RXN909_225_m	0	0	0	0	0	0	0	0	0	0	0	0	0	0	0	0	0	0
RXN909_226_c	0	0	0	0	0	0	0	0	0	0	0	0	0	0	0	0	0	0
RXN909_226_m	0	0	0	0	0	0	0	0	0	0	0	0	0	0	0	0	0	0
RXN909_62_c	0	0	0.062749	0.0743669	0.0628461	0.0753975	0.0613914	0	0	0.0791554	0.061581	0	0.0613147	0	0	0	0.0578452	0
RXN909_62_m	0	0	0	0	0	0	0	0	0	0	0	0	0	0	0	0	0	0
RXN909_63_c	-0.0783807	-0.0750442	0	0	0	0	0	-0.0768548	0	0	0	-0.0785137	0	-0.0795225	-0.0249131	0	0	0
RXN909_63_m	0	0	0	0	0	0	0	0	0	0	0	0	0	0	0	0	0	0
RXN909_65_c	0	-0.0750442	-0.062749	0	0	-0.0753975	-0.0613914	0	0	0	0	0	-0.0613147	-0.0795225	0	0	0	0
RXN909_65_m	0	0	0	0	0	0	0	0	0	0	0	0	0	0	0	0	0	0
RXN909_69_c	0	0	0	0	0	0	0	0	0	0	0	0	0	0	0	0	0	0
RXN909_69_m	0	0	0	0	0	0	0	0	0	0	0	0	0	0	0	0	0	0
RXN909_70_c	0	0	0	0	0	0	0	0	0	0	0	0	0	0	0	0	0	0
RXN909_70_m	0	0	0	0	0	0	0	0	0	0	0	0	0	0	0	0	0	0
RXN909_74_c	0	0	0	0	0	0	0	0	0	0	0	0	0	0	0	0	0	0
RXN909_74_m	0	0	0	0	0	0	0	0	0	0	0	0	0	0	0	0	0	0
RXN909_81_c	0	0	0	0	0	0	0	0	0	0	0	0	0	0	0	0	0	0
RXN909_81_m	0	0	0	0	0	0	0	0	0	0	0	0	0	0	0	0	0	0
RXN909_82_c	0	0	0	0	0	0	0	0	0	0	0	0	0	0	0	0	0	0
RXN909_82_m	0	0	0	0	0	0	0	0	0	0	0	0	0	0	0	0	0	0
RXN909_85_c	0	0	0	0	0	0	0	0	0	0	0	0	0	0	0	0	0	0
RXN909_85_m	0	0	0	0	0	0	0	0	0	0	0	0	0	0	0	0	0	0
RXN909_86_c	0	0	0	0	0	0	0	0	0	0	0	0	0	0	0	0	0	0
RXN909_86_m	0	0	0	0	0	0	0	0	0	0	0	0	0	0	0	0	0	0
RXN909_89_c	0	0	0	0	0	0	0	0	0	0	0	0	0	0	0	0	0	0
RXN909_89_m	0	0	0	0	0	0	0	0	0	0	0	0	0	0	0	0	0	0
RXN909_91_c	0	0	0	0	0	0	0	0	0	0	0	0	0	0	0	0	0	0
RXN909_91_m	0	0	0	0	0	0	0	0	0	0	0	0	0	0	0	0	0	0
RXN909_92_c	0	0	0	0	0	0	0	0	0	0	0	0	0	0	0	0	0	0
RXN909_92_m	0	0	0	0	0	0	0	0	0	0	0	0	0	0	0	0	0	0
RXN909_95_c	0	0	0	0	0	0	0	0	0	0	0	0	0	0	0	0	0	0
RXN909_95_m	0	0	0	0	0	0	0	0	0	0	0	0	0	0	0	0	0	0
RXN909_97_c	0	0	0	0	0	0	0	0	0	0	0	0	0	0	0	0	0	0
RXN909_97_m	0	0	0	0	0	0	0	0	0	0	0	0	0	0	0	0	0	0
RXN909_98_c	0	0	0	0	0	0	0	0	0	0	0	0	0	0	0	0	0	0
RXN909_98_m	0	0	0	0	0	0	0	0	0	0	0	0	0	0	0	0	0	0
CYTOCHROME_B5_REDUCTASE_RXN_c	11.0095	15.9216	10.1358	9.52092	9.18872	9.32818	9.2584	10.4794	13.9923	9.22248	12.8791	14.1752	9.42334	10.3962	15.4207	10.7368	15.3936	10.9863
FLDR_c	0	0	0	0	0	0	0	0	0	0	0	0	0	0	0	0	0	0
FMNAT_c	0	0	0	0	0	0	0	0	0	0	0	0	0	0	0	0	0	0
RBFK_c	0	0	0	0	0	0	0	0	0	0	0	0	0	0	0	0	0	0
RXN909_220_c	0	0	0	0	0	0	0	0	0	0	0	0	0	0	0	0	0	0
DHFR_c	0	0	0	0	0	0	0	0	0	0	0	0	0	0	0	0	0	0
DMN0046	0	0	0	0	0	0	0	0	0	0	0	0	0	0	0	0	0	0
DMN0047	0	0	0	0	0	0	0	0	0	0	0	0	0	0	0	0	0	0
DMN0077	0	0	0	0	0	0	0	0	0	0	0	0	0	0	0	0	0	0
FTHFCL_c	0	0	0	0	0	0	0	0	0	0	0	0	0	0	0	0	0	0
FTHFL_c	-7.36667	-7.47667	-7.99	-7.93	-8.078	-8.11	-7.95333	-8.04	-7.93	-7.87	-7.80667	-7.845	-7.67	-7.81	-7.73	-7.69	-7.655	-7.785
FTHFL_m	-7.36667	-7.47667	-7.99	-7.93	-8.078	-8.11	-7.95333	-8.04	-7.93	-7.87	-7.80667	-7.845	-7.67	-7.81	-7.73	-7.69	-7.655	-7.785
GTPCI_c	0	0	0	0	0	0	0	0	0	0	0	0	0	0	0	0	0	0
GTPCI_n	0	0	0	0	0	0	0	0	0	0	0	0	0	0	0	0	0	0
MTHFC_c	7.36667	7.47667	7.99	7.93	8.078	3.19056	7.95333	4.61591	7.93	2.80747	7.80667	7.845	7.67	4.75421	7.73	3.8928	7.655	6.22746
MTHFC_m	7.36667	7.47667	7.99	7.93	8.078	13.0294	7.95333	11.4641	7.93	12.9325	7.80667	7.845	7.67	10.8658	7.73	11.4872	7.655	9.34254
MTHFD2_c	0	0	0	0	0	0	0	0	0	0	0	0	0	0	0	0	0	0
MTHFD2_m	0	0	2.65774	0	3.20265	4.91944	2.03674	7.19333	0	7.12333	0	0	1.31346	7.14333	0	3.7972	0	6.89
MTHFR2_c	0.73043	0.7191	3.86387	3.29478	5.07168	4.90866	6.43414	2.59586	0.757878	2.53207	0.735786	0.752345	4.3183	0.741746	0.396218	0.539632	4.90639	0.534465
PTHPS_c	0	0	0	0	0	0	0	0	0	0	0	0	0	0	0	0	0	0
PTHPS_n	0	0	0	0	0	0	0	0	0	0	0	0	0	0	0	0	0	0
RC01794	0	0	0	0	0	0	0	0	0	0	0	0	0	0	0	0	0	0
RCC0157	0	0	0	0	0	0	0	0	0	0	0	0	0	0	0	0	0	0
RMC0023	0	0	0	0	0	0	0	0	0	0	0	0	0	0	0	0	0	0
RMC0024	0	0	0	0	0	0	0	0	0	0	0	0	0	0	0	0	0	0
RXN_2881_c	6.85	7.01667	6.92	6.74	6.71	6.65333	6.70333	6.75667	6.64333	7.03333	6.66667	6.985	6.56333	7.12333	6.50333	7.36333	6.085	7.275
RXN_2961_c	6.85	7.01667	6.92	6.74	6.71	6.65333	6.70333	6.75667	6.64333	7.03333	6.66667	6.985	6.56333	7.12333	6.50333	7.36333	6.085	7.275
RXN_3741_c	0	0	0	0	0	0	0	0	0	0	0	0	0	0	0	0	0	0
RXN_3742_c	0	0	0	0	0	0	0	0	0	0	0	0	0	0	0	0	0	0
RXN_3742_m	0	0	0	0	0	0	0	0	0	0	0	0	0	0	0	0	0	0
RXN_7908_c	0	0	0	0	0	0	0	0	0	0	0	0	0	0	0	0	0	0
RXN_7908_m	0	0	0	0	0	0	0	0	0	0	0	0	0	0	0	0	0	0
RXN_8853_n	0	0	0	0	0	0	0	0	0	0	0	0	0	0	0	0	0	0
RXN0_276_c	-6.85	-7.01667	-6.92	-6.74	-6.71	-6.65333	-6.70333	-6.75667	-6.64333	-7.03333	-6.66667	-6.985	-6.56333	-7.12333	-6.50333	-7.36333	-6.085	-7.275
RXN909_112_c	0	0	0	0	0	0	0	0	0	0	0	0	0	0	0	0	0	0
RXN909_22_c	0	0	0.403239	0.111383	0.628965	1.46667	0.53373	1.36586	0.118459	0.797517	0	0.42147	0	0.448491	0	0.121268	0.647883	0.120107
RXN909_221_c	0	0	0	0	0	0	0	0	0	0	0	0	0	0	0	0	0	0
RXN909_221_m	0	0	0	0	0	0	0	0	0	0	0	0	0	0	0	0	0	0
RXN909_23_c	0	0	0	0	0	0	0	0	0	0	0	0	0	0	0	0	0	0
SFGTH_c	-6.85	-7.01667	-6.92	-6.74	-6.71	-6.65333	-6.70333	-6.75667	-6.64333	-7.03333	-6.66667	-6.985	-6.56333	-7.12333	-6.50333	-7.36333	-6.085	-7.275
RXN_7909_c	0.0244013	0.0233627	0.0252535	0.0231517	0.0252927	0.0234726	0.0247072	0.0239263	0.0246226	0.0246425	0.0247835	0.0244428	0.0246763	0.0247568	0.0241156	0.0252064	0.02328	0.0249651
METS_c	-0.0206385	0	0	-0.0224138	0	-0.303668	0	-0.382955	0	-0.394418	-0.0270465	0	-0.0496862	-0.0202636	-0.346058	-0.236219	0	-0.233957
METS_n	0	0	0	0	0	0	0	0	0	0	0	0	0	0	0	0	0	0
6_PHOSPHOFRUCTO_2_KINASE_RXN_c	0	0	0	0	0	0	0	0	0	0	0	0	0	0	0	0	0	0
6_PHOSPHOFRUCTO_2_KINASE_RXN_n	0	0	0	0	0	0	0	0	0	0	0	0	0	0	0	0	0	0
F1PGT_c	0	0	0	0	0	0	0	0	0	0	0	0	0	0	0	0	0	0
F1PGT_n	0	0	0	0	0	0	0	0	0	0	0	0	0	0	0	0	0	0
FK_c	0	0	0	0	0	0	0	0	0	0	0	0	0	0	0	0	0	0
GDPMNH_c	-0.222463	-0.212994	-0.230232	-0.211071	-0.230589	-0.213996	-0.225251	-0.218132	-0.22448	-0.224661	-0.225948	-0.222841	-0.22497	-0.225704	-0.219859	-0.229803	-0.21224	-0.227603
HEX4_c	0	0	0	0	0	0	0	0	0	0	0	0	0	0	0	0	0	0
HEX4_m	0	0	0	0	0	0	0	0	0	0	0	0	0	0	0	0	0	0
HEX4_n	0	0	0	0	0	0	0	0	0	0	0	0	0	0	0	0	0	0
RC00867	0	0	0	0	0	0	0	0	0	0	0	0	0	0	0	0	0	0
RC00875	0	0	0	0	0	0	0	0	0	0	0	0	0	0	0	0	0	0
RC01787	0	0	0	0	0	0	0	0	0	0	0	0	0	0	0	0	0	0
RC02731	0	0	0	0	0	0	0	0	0	0	0	0	0	0	0	0	0	0
RC09752	-4.8	-5.10667	-5.06667	-4.965	-5.336	-4.81	-5.08333	-4.65667	-5.00333	-4.47333	-5.09333	-4.625	-5.08	-4.57	-4.94667	-4.61	-5.405	-4.68
RCC0139	-4.8	-5.10667	-5.06667	-4.965	-5.336	-4.81	-5.08333	-4.65667	-5.00333	-4.47333	-5.09333	-4.625	-5.08	-4.57	-4.94667	-4.61	-5.405	-4.68
BETA_PHOSPHOGLUCOMUTASE_RXN_c	-0.438182	-0.419532	-0.453485	-0.415743	0	-0.421505	-0.443674	-0.429652	0	0	-0.445046	0	-0.443121	-0.444565	0	0	-0.418046	0
BETAGALACTOSID_RXN_c	0	0	0	0	0	0	0	0	0	0	0	0	0	0	0	0	0	0
GALM_c	0	0	0	0	0	0	0	0	0	0	0	0	0	0	0	0	0	0
RXN_10639_c	-0.438182	-0.419532	-0.453485	-0.415743	0	-0.421505	-0.443674	-0.429652	0	0	-0.445046	0	-0.443121	-0.444565	0	0	-0.418046	0
RC00801	0	0	0	0	0	0	0	0	0	0	0	0	0	0	0	0	0	0
RC01092	0	0	0	0	0	0	0	0	0	0	0	0	0	0	0	0	0	0
RC01093	0	0	0	0	0	0	0	0	0	0	0	0	0	0	0	0	0	0
RC01095	0	0	0	0	0	0	0	0	0	0	0	0	0	0	0	0	0	0
RC01101	0	0	0	0	0	0	0	0	0	0	0	0	0	0	0	0	0	0
RC01103	0	0	0	0	0	0	0	0	0	0	0	0	0	0	0	0	0	0
RC03634	0	0	0	0	0	0	0	0	0	0	0	0	0	0	0	0	0	0
TCE5092	0	0	0	0	0	0	0	0	0	0	0	0	0	0	0	0	0	0
OPAH_c	0	0	0	0	0	0	0	0	0	0	0	0	0	0	0	0	0	0
RXN909_237_c	0	0	0	0	0	0	0	0	0	0	0	0	0	0	0	0	0	0
RXN909_238_c	0	0	0	0	0	0	0	0	0	0	0	0	0	0	0	0	0	0
RXN909_240_c	0	0	0	0	0	0	0	0	0	0	0	0	0	0	0	0	0	0
RXN909_241_c	0	0	0	0	0	0	0	0	0	0	0	0	0	0	0	0	0	0
RXN909_260_c	0	0	0	0	0	0	0	0	0	0	0	0	0	0	0	0	0	0
AMPTASECG_c	0	0	0	0	0	0	0	0	0	0	0	0	0	0	0	0	0	0
dnasynth_m	0.855891	0.819461	0.885782	0.812061	0.887155	0.823315	0.866619	0.839229	0.863651	0.864349	0.869297	0.857345	0.865537	0.868359	0.845871	0.884131	0.81656	0.875666
dnasynth_n	0.855891	0.819461	0.885782	0.812061	0.887155	0.823315	0.866619	0.839229	0.863651	0.864349	0.869297	0.857345	0.865537	0.868359	0.845871	0.884131	0.81656	0.875666
rnasynth_m	0.855891	0.819461	0.885782	0.812061	0.887155	0.823315	0.866619	0.839229	0.863651	0.864349	0.869297	0.857345	0.865537	0.868359	0.845871	0.884131	0.81656	0.875666
rnasynth_n	0.855891	0.819461	0.885782	0.812061	0.887155	0.823315	0.866619	0.839229	0.863651	0.864349	0.869297	0.857345	0.865537	0.868359	0.845871	0.884131	0.81656	0.875666
GLUCYS_c	0	0	0	0	0	0	0	0	0	0	0	0	0	0	0	0	0	0
GLUTAREDOXIN_RXN_c	0	0	0	0	0	0	0	0	0	0	0	0	0	0	0	0	0	0
GSHTRAN_RXN_c	0	0	0	0	0	0	0	0	0	0	0	0	0	0	0	0	0	0
GSHTRAN_RXN_m	0	0	0	0	0	0	0	0	0	0	0	0	0	0	0	0	0	0
GTHDH_c	0	0	0	0	0	0	0	0	0	0	0	0	0	0	0	0	0	0
GTHO_c	0	0	0	0	0	0	0	0	0	0	0	0	0	0	0	0	0	0
GTHO_m	3.09	1.01932	2.80055	1.355	3.01984	1.08667	2.51018	2.02333	1.44718	1.83333	1.72836	1.735	1.84574	2.69333	0.129329	3.37667	0	3.475
GTHP_c	0	0	0	0	0	0	0	0	0	0	0	0	0	0	0	0	0	0
GTHP_m	-3.09	-1.01932	-2.80055	-1.355	-3.01984	-1.08667	-2.51018	-2.02333	-1.44718	-1.83333	-1.72836	-1.735	-1.84574	-2.69333	-0.129329	-3.37667	0	-3.475
GTHS_c	0	0	0	0	0	0	0	0	0	0	0	0	0	0	0	0	0	0
RC00494	0	0	0	0	0	0	0	0	0	0	0	0	0	0	0	0	0	0
RC01108	0	0	0	0	0	0	0	0	0	0	0	0	0	0	0	0	0	0
RC01262	0	0	0	0	0	0	0	0	0	0	0	0	0	0	0	0	0	0
RC02743	0	0	0	0	0	0	0	0	0	0	0	0	0	0	0	0	0	0
RC03749	0	0	0	0	0	0	0	0	0	0	0	0	0	0	0	0	0	0
RXN_3521_c	0	0	0	0	0	0	0	0	0	0	0	0	0	0	0	0	0	0
RXN_3522_c	4.33883	2.77198	4.59415	3.75649	4.86533	3.37715	4.41991	2.92026	4.47898	2.82279	4.68216	0.739998	4.80121	2.56242	3.7169	2.29934	1.3062	2.29088
RXN_3523_c	0	0	0	0	0	0	0	0	0	0	0	0	0	0	0	0	0	0
RXN_3541_c	8.67766	5.54396	9.18831	7.51297	9.73066	6.75429	8.83983	5.84051	8.95796	5.64558	9.36432	1.48	9.60241	5.12484	7.4338	4.59868	2.6124	4.58176
RXN909_232_c	0	0	0	0	0	0	0	0	0	0	0	0	0	0	0	0	0	0
RXN909_233_c	0	0	0	0	0	0	0	0	0	0	0	0	0	0	0	0	0	0
RXN909_234_c	0	0	0	0	0	0	0	0	0	0	0	0	0	0	0	0	0	0
RXN909_235_c	0	0	0	0	0	0	0	0	0	0	0	0	0	0	0	0	0	0
RXN909_236_c	0	0	0	0	0	0	0	0	0	0	0	0	0	0	0	0	0	0
RXN909_242_c	0	0	0	0	0	0	0	0	0	0	0	0	0	0	0	0	0	0
DHAK_c	0	0	0	0	0	0	0	0	0	0	0	0	0	0	0	0	0	0
DHAK_n	0	0	0	0	0	0	0	0	0	0	0	0	0	0	0	0	0	0
GLYCPDIESTER_RXN_c	0	0	0	0	0	0	0	0	0	0	0	0	0	0	0	0	0	0
LYSOPHOSPHOLIPASE_RXN_c	0	0	0	0	0	0	0	0	0	0	0	0	0	0	0	0	0	0
RXN909_219_c	0	0	0	0	0	0	0	0	0	0	0	0	0	0	0	0	0	0
GLYC3PDEHYDROG_RXN_c	0	0	0	0	0	0	0	0	0	0	0	0	0	0	0	0	0	0
RXN_9927_2	0	0	0	0	0	0	0	0	0	0	0	0	0	0	0	0	0	0
3_1_1_23_RXN_c	0	0	0	0	0	0	0	0	0	0	0	0	0	0	0	0	0	0
GLYCEROL_1_PHOSPHATASE_RXN_c	-0.472003	-0.4519	-0.212962	-0.447832	-0.213292	-0.454039	-0.208355	-0.462815	-0.207642	-0.47667	-0.208999	-0.472799	-0.208095	-0.478879	-0.203367	-0.487577	-0.19632	-0.482909
RC00851	1.235	1.18242	1.0026	1.17175	1.00416	1.18799	0.98091	1.21095	0.977551	1.2472	0.983942	1.23709	0.979686	1.25299	0.957426	1.27574	0.92425	1.26353
RC01041	0	0	0	0	0	0	0	0	0	0	0	0	0	0	0	0	0	0
RC01351	0.266227	0.254882	0	0.252594	0	0.256095	0	0.261045	0	0.26886	0	0.266673	0	0.270106	0	0.275012	0	0.272379
RC01752	0	0	0	0	0	0	0	0	0	0	0	0	0	0	0	0	0	0
RC02239	0	0	0	0	0	0	0	0	0	0	0	0	0	0	0	0	0	0
RC02240	12.5551	11.7832	13.3456	11.7741	12.201	12.564	12.1785	10.6804	12.0673	10.6756	12.0366	10.4299	12.9083	9.91098	12.6278	9.69131	12.3671	9.76234
RC02241	0.00923461	0.00884155	0.00955712	0.00876171	0.00957194	0.00888313	0.00935036	0.00905483	0.00931834	0.00932587	0.00937926	0.0092503	0.00933869	0.00936913	0.0091265	0.00953931	0.00881025	0.00944798
RC02250	0	0	0	0	0	0	0	0	0	0	0	0	0	0	0	0	0	0
RC02251	0.532455	0.509792	0.551051	0.505188	0.551905	0.512189	0.539129	0.522089	0.537283	0.537717	0.540795	0.53336	0.538456	0.540212	0.526222	0.550024	0.507987	0.544757
RC02577	0	0	0	0	0	0	0	0	0	0	0	0	0	0	0	0	0	0
RC02687	0.266227	0.254882	0	0.252594	0	0.256095	0	0.261045	0	0.26886	0	0.266673	0	0.270106	0	0.275012	0	0.272379
RC02757	0	0	0	0	0	0	0	0	0	0	0	0	0	0	0	0	0	0
RC03755	0	0	0	0	0	0	0	0	0	0	0	0	0	0	0	0	0	0
RCC0079	0	0	0	0	0	0	0	0	0	0	0	0	0	0	0	0	0	0
RCC0080	0	0	0	0	0	0	0	0	0	0	0	0	0	0	0	0	0	0
RCC0081	0	0	0	0	0	0	0	0	0	0	0	0	0	0	0	0	0	0
RCC0082	0	0	0	0	0	0	0	0	0	0	0	0	0	0	0	0	0	0
RXN_1602_c	0	0	0	0	0	0	0	0	0	0	0	0	0	0	0	0	0	0
RXN_1603_c	0	0	0	0	0	0	0	0	0	0	0	0	0	0	0	0	0	0
RXN909_107_c	0	0	0	0	0	0	0	0	0	0	0	0	0	0	0	0	0	0
RXN909_108_m	0	0	0	0	0	0	0	0	0	0	0	0	0	0	0	0	0	0
RXN909_109_c	0	0	0	0	0	0	0	0	0	0	0	0	0	0	0	0	0	0
RXN909_109_m	0	0	0	0	0	0	0	0	0	0	0	0	0	0	0	0	0	0
SNK0014	0	0	0	0	0	0	0	0	0	0	0	0	0	0	0	0	0	0
TRIACYLGLYCEROL_LIPASE_RXN_c	0	0	0	0	0	0	0	0	0	0	0	0	0	0	0	0	0	0
RC01010	0	0	0	0	0	0	0	0	0	0	0	0	0	0	0	0	0	0
GLYK_c	0	0	0	0	0	0	0	0	0	0	0	0	0	0	0	0	0	0
GLYK_m	0	0	0	0	0	0	0	0	0	0	0	0	0	0	0	0	0	0
G3PD1_c	0.10006	0.0958011	0.103555	0.094936	0.103715	0.0962516	0.101314	0.0981121	0.100967	0.101049	0.101627	0.10023	0.101188	0.101518	0.0988886	0.103362	0.0954619	0.102372
2_3_1_42_RXN_c	0.114676	0.109795	0.118681	0.108804	0.118865	0.110312	0.116114	0.112444	0.115716	0.11581	0.116473	0.114871	0.115969	0.116347	0.113334	0.11846	0.109407	0.117326
2_3_1_42_RXN_m	0	0	0	0	0	0	0	0	0	0	0	0	0	0	0	0	0	0
2_7_8_24_RXN_c	0	0	0	0	0	0	0	0	0	0	-1.24e-13	0	-7.5e-07	0	2.57e-13	0	0	0
2_ACYLGLYCEROL_O_ACYLTRANSFERASE_RXN_c	0	0	0	0	0	0	0	0	0	0	0	0	0	0	0	0	0	0
2_ACYLGLYCEROL_O_ACYLTRANSFERASE_RXN_m	0	0	0	0	0	0	0	0	0	0	0	0	0	0	0	0	0	0
2_ACYLGLYCEROL_O_ACYLTRANSFERASE_RXN_n	0	0	0	0	0	0	0	0	0	0	0	0	0	0	0	0	0	0
3_1_1_47_RXN_c	0	0	0	0	0	0	0	0	0	0	0	0	0	0	0	0	0	0
3_1_1_47_RXN_n	0	0	0	0	0	0	0	0	0	0	0	0	0	0	0	0	0	0
ACHE_c	0	0	0	0	0	-0.0196554	0	-0.0200354	-0.000260306	0	0	0	0	0	0	0	0	0
ACYLGLYCEROL_KINASE_RXN_c	0	0	0	0	0	0	0	0	0	0	0	0	0	0	0	0	0	0
ACYLGLYCEROL_KINASE_RXN_m	0	0	0	0	0	0	0	0	0	0	0	0	0	0	0	0	0	0
ACYLGLYCEROL_KINASE_RXN_n	0	0	0	0	0	0	0	0	0	0	0	0	0	0	0	0	0	0
CDPDAGtm	0	0	0	0	0	0	0	0	0	0	0	0	0	0	0	0	0	0
CDPDIGLYSYN_RXN_c	0.0277127	0.0265331	0.0286805	0.0262935	0.994583	0.0266579	0.97156	1.2019	0.968233	0.0279865	0.974563	0.0277598	0.0280243	0.0281164	0.0273882	0.0286271	0.0264392	0.028353
CHAT_c	0	0	0	0	0	-0.0196554	0	-0.0200354	-0.000260306	0	0	0	0	0	0	0	0	0
CHAT_n	0	0	0	0	0	0	0	0	0	0	0	0	0	0	0	0	0	0
CHLP_c	0	0	0	0	0	0	0	0	0	0	0	0	0	0	0	0	0	0
CHLPCTD_c	0.202607	0.193983	0.209683	0.192231	0.210008	0.194895	0.205146	0.198662	0.204444	0.204609	0.20578	0.202951	0.204891	0.205558	0.200235	0.209292	0.193296	0.207288
CHOLINE_OXIDASE_RXN_m	0.139884	0	0.313502	0	0.313988	0	0.25233	0	0.245569	4.01e-06	0.274221	3.03478	0.295792	0.121648	0.586572	0.0135906	0.0473412	0.159514
CHOLINE_OXIDASEII_RXN_m	0	0	0	0	0	0	0	0	0	0	0	0	0	0	0	0	0	0
CHOLK_c	0	0	0	0	0	0	0	0	0	0	0	0	0	0	0	0	0	0
DIACYLGLYKIN_RXN_c	-1.19805	-1.14704	-0.964364	-1.1367	0	-1.15245	0	0	0	-1.20989	0	-1.20008	-0.942323	-1.2155	-0.920912	-1.23758	-0.889	-1.22573
DIACYLGLYKIN_RXN_n	0	0	0	0	0	0	0	0	0	0	0	0	0	0	0	0	0	0
ETHAK_c	0	0	0	0	0	0	0	0	0	0	0	0	0	0	0	0	0	0
ETHANOLAMINEPHOSPHOTRANSFERASE_RXN_c	0	0	0	0	0	0	0	0	0	0	0	0	0	0	0	0	0	0
PETHCT_c	-12.2437	-11.485	-13.0233	-11.4786	-12.844	-12.2644	-12.8067	-11.5498	-12.6933	-10.3611	-12.6667	-10.1179	-12.5933	-9.59501	-12.32	-9.3696	-12.07	-9.44371
PGPPHOSPHA_RXN_c	0	0	0	0	0	0	0	0	0	0	0	0	0	0	0	0	0	0
PGPPHOSPHA_RXN_m	0	0	0	0	0	0	0	0	0	0	0	0	0	0	0	0	0	0
PHOSPHAGLYPSYN_RXN_c	0.00923814	0.00884494	0.00956078	0.00876507	0.0095756	0.00888654	0.00935394	0.0090583	0.00932191	0.00932944	0.00938285	0.00925384	0.00934227	0.00937272	0.00913	0.00954296	0.00881362	0.00945159
PHOSPHAGLYPSYN_RXN_m	0	0	0	0	0	0	0	0	0	0	0	0	0	0	0	0	0	0
PHOSPHASERDECARB_RXN_c	0	0	0	0	0	0	0	0	0	0	0	0	0	0	0	0	0	0
PHOSPHATIDATE_PHOSPHATASE_RXN_c	0	0	0	0	0	0	0	0	0	0	0	0	0	0	0	0	0	0
RC00748	7.82667	7.45667	8.19333	7.685	8.504	8.06	8.32667	8.12667	8.28667	7.81667	8.36333	7.895	8.36667	7.62	8.03667	7.56333	7.425	6.965
RC01310	0	0	0	0	0	0	0	0	0	0	0	0	0	0	0	0	0	0
RC01315	0	0	0	0	0	0	0	0	0	0	0	0	0	0	0	0	0	0
RC01318	-0.00923461	-0.00884155	-0.00955712	-0.00876171	-0.00957194	-0.00888313	-0.00935036	-0.00905483	-0.00931834	-0.00932587	-0.00937926	-0.0092503	-0.00933869	-0.00936913	-0.0091265	-0.00953931	-0.00881025	-0.00944798
RC01321	0.196898	0.188518	0.203775	0	0.204091	0.189404	0.199366	0.193065	0	0.198844	0.199982	0.197233	0	0	0	0.203395	0	0
RC01470	0.514525	0.492625	0.532495	0.488177	0.53332	0.494942	0.520974	0.504509	0.51919	0.51961	0.522585	0.515399	0.520324	0.522021	0.508502	0.531502	0.490881	0.526413
RC01799	0	0	0	0	-0.965859	0	-0.9435	-1.17472	-0.940269	0	-0.946416	0	0	0	0	0	0	0
RC01801	0	0	0	0	0	0	0	0	0	0	0	0	0	0	0	0	0	0
RC02029	0.00923814	0.00884494	0.00956078	0.00876507	0.0095756	0.00888654	0.00935394	0.0090583	0.00932191	0.00932944	0.00938285	0.00925384	0.00934227	0.00937272	0.00913	0.00954296	0.00881362	0.00945159
RC02030	0.00923814	0.00884494	0.00956078	0.00876507	0.0095756	0.00888654	0.00935394	0.0090583	0.00932191	0.00932944	0.00938285	0.00925384	0.00934227	0.00937272	0.00913	0.00954296	0.00881362	0.00945159
RC02037	0.250326	0.239671	0.259068	0.237507	0.25947	0.240798	0.253464	0.245453	0.252596	0.2528	0.254247	0.250751	0.253148	0.253973	0.247395	0.258586	0.238823	0.25611
RC02051	-12.5644	-11.792	-13.3552	-11.7828	-13.1764	-12.5728	-13.1314	-11.8642	-13.0169	-10.6849	-12.9924	-10.4391	-12.9176	-9.92035	-12.6369	-9.70085	-12.3759	-9.77179
RC02053	0	0	0	0	0	0	0	0	0	0	0	0	0	0	0	0	0	0
RC02057	-12.3527	-11.5893	-13.1361	-11.582	-12.9569	-12.3692	-12.917	-11.6566	-12.8033	-10.4711	-12.7773	-10.227	-12.7035	-9.70556	-12.4277	-9.48217	-12.174	-9.55519
RC02746	0	0	0	0	0	0	0	0	0	0	0	0	0	0	0	0	0	0
RC03416	0	0	0	0	0	0	0	0	0	0	0	0	0	0	0	0	0	0
RC04480	0	0	0	0	0	0	0	0	0	0	0	0	0	0	0	0	0	0
RC09035	0	0	0	0	0	0	0	0	0	0	0	0	0	0	0	0	0	0
RC09036	0	0	0	0	0	0	0	0	0	0	0	0	0	0	0	0	0	0
RCC0021	0.250326	0.239671	0.259068	0.237507	0.25947	0.240798	0.253464	0.245453	0.252596	0.2528	0.254247	0.250751	0.253148	0.253973	0.247395	0.258586	0.238823	0.25611
RM00842	0	0	0	0	0	0	0	0	0	0	0	0	0	0	0	0	0	0
RM02055	0	0	0	0	0	0	0	0	0	0	0	0	0	0	0	0	0	0
RM08657	0	0	0	0	0	0	0	0	0	0	0	0	0	0	0	0	0	0
RXN_10638_c	0.00294793	0.00282246	0.00305089	0.00279697	0.00305561	0.00283573	0.00298488	0.00289054	0.00297466	0.00297706	0.00299411	0.00295294	0.00298116	0.00299087	0.00291342	0.0030452	0.00281246	0.00301604
RXN_1381_m	0	0	0	0	0	0	0	0	0	0	0	0	0	0	0	0	0	0
RXN_1623_c	1.22576	1.17357	0.993044	1.16299	0.994583	1.17911	0.97156	1.2019	0.968233	1.23788	0.974563	1.22784	0.970348	1.24362	0.9483	1.26621	0.915439	1.25408
RXN_1623_m	0	0	0	0	0	0	0	0	0	0	0	0	0	0	0	0	0	0
RXN_5641_c	11.9614	11.2865	12.7312	11.2819	12.5514	12.065	12.5208	11.3465	12.4085	10.1518	12.3799	9.91029	12.3078	9.38473	12.041	9.15551	11.8007	9.23166
RXN_5642_c	0	0	0	0	0	0	0	0	0	0	0	0	0	0	0	0	0	0
RXN_5642_m	0	0	0	0	0	0	0	0	0	0	0	0	0	0	0	0	0	0
RXN_5643_c	0	0	0	0	0	0	0	0	0	0	0	0	0	0	0	0	0	0
RXN_5643_m	0	0	0	0	0	0	0	0	0	0	0	0	0	0	0	0	0	0
RXN_5781_c	0	0	0	0.186815	0	0	0	0	0.198684	0	0	0	0.199118	0.199767	0.194593	0	0.18785	0.201448
RXN_8141_c	0	0	0	0	0	0	0	0	0	0	0	0	0	0	0	0	0	0
RXN_8141_m	0	0	0	0	0	0	0	0	0	0	0	0	0	0	0	0	0	0
CITL_c	0	0.456713	0	0	0	0	0	0	0	0	0	3.16013	0	0	0	0	0	0
CITL_m	-4.91994	-4.36002	-5.85667	-4.7758	-5.76874	-4.60679	-5.57667	-3.47379	-5.57667	-2.77823	-5.59333	-6.015	-5.49937	-2.71994	-5.44333	-2.55873	-4.99	-2.86897
GCVP_RXN_c	4.07306	3.13017	4.47312	4.0429	4.19123	3.98055	4.24739	4.00929	4.46812	4.43203	4.39606	4.81096	4.4698	4.69175	5.19667	4.51969	3.945	4.65397
GCVP_RXN_m	2.28669	3.13241	2.72663	2.58834	2.3319	1.62469	2.33956	0.556525	2.44834	0	2.44361	0	2.11271	0	1.9492	0	2.00548	0
GCVT_RXN_c	4.07306	3.13017	4.47312	4.0429	4.19123	3.98055	4.24739	4.00929	4.46812	4.43203	4.39606	4.81096	4.4698	4.69175	5.19667	4.51969	3.945	4.65397
GCVT_RXN_m	2.28669	3.13241	2.72663	2.58834	2.3319	1.62469	2.33956	0.556525	2.44834	0	2.44361	0	2.11271	0	1.9492	0	2.00548	0
GLYAT_m	0	0	0	0	0	0	0	0	0	0	0	0	0	0	0	0	0	0
PGCD_c	8.16667	8.23	6.97333	7.405	7.456	7.52333	7.29	7.49333	7.43333	6.55614	7.39667	6.32542	7.67	5.98968	7.65	5.92448	7.54	6.90115
PSERT_c	-7.80333	-0.156667	-6.97333	-7.405	-7.456	-7.52333	-7.23	-7.49333	-0.1	-6.55614	-7.31	-6.32542	-7.43	-5.98968	-7.31333	-5.92448	-7.54	-6.90115
RC00220	0	0	0	0	0	0	0	0	0	0	0	0	0	0	0	0	0	0
RC00366	0	0	0	0	0	0	0	0	0	0	0	0	0	0	0	0	0	0
RC00582	8.18049	8.18	6.98764	0	7.47032	7.53663	0	7.50688	7.44728	6.5701	7.4107	0	0	0	0	5.93875	7.195	6.91529
RC00585	0	0	0	0	0	0	0	0	0	0	0	0	0	0	0	0	0	0
RC00751	-0.0680892	-0.0651911	0	-0.0646024	-0.0705764	-0.0654977	0	-0.0667637	0.129054	-0.0687621	0	-0.0682049	0	-0.0690811	0.190202	-0.0703359	0	-0.0696624
RC00996	0	0	0	0	0	0	0	0	0	0	0	0	0	0	0	0	0	0
RC02529	0	0	0	0	0	0	0	0	0	0	0	0	0	0	0	0	0	0
RC04173	0.363333	8.07333	0	0	0	0	0.06	0	7.33333	0	0.0866667	0	0.24	0	0.336667	0	0	0
RC06171	0	0	0	0	0	0	0	0	0	0	0	0	0	0	0	0	0	0
RM00585	0	0	0	0	0	0	0	0	0	0	0	0	0	0	0	0	0	0
RM01025	-0.139884	0	-0.313502	0	-0.313988	0	-0.25233	0	-0.245569	-4.01e-06	-0.274221	-3.03478	-0.295792	-0.121648	-0.586572	-0.0135906	-0.0473412	-0.159514
RM01465	0	0	0	0	0	0	0	0	0	0	0	0	0	0	0	0	0	0
RM02529	0	0	0	0	0	0	0	0	0	0	0	0	0	0	0	0	0	0
RM02565	0	0	0	0	0	0	0	0	0	0	0	0	0	0	0	0	0	0
RM02566	0	0	0	0	0	0	0	0	0	0	0	0	0	0	0	0	0	0
RM03425	0	0	0	0	0	0	0	0	0	0	0	0	0	0	0	0	0.703124	0
RM03758	0	0	0	0	0	0	0	0	0	0	0	0	0	0	0	0	0	0
RM03815	0	0	0	0	0	0	0	0	0	0	0	0	0	0	0	0	0.703124	0
RM04125	0	0	0	0	0	0	0	0	0	0	0	0	0	0	0	0	0.703124	0
RXN_8629_c	4.07306	3.13017	4.47312	4.0429	4.19123	3.98055	4.24739	4.00929	4.46812	4.43203	4.39606	4.81096	4.4698	4.69175	5.19667	4.51969	3.945	4.65397
RXN_8629_m	2.28669	3.13241	2.72663	2.58834	2.3319	1.62469	2.33956	0.556525	2.44834	0	2.44361	0	2.11271	0	1.9492	0	2.00548	0
RXN0_5114_c	0	0.0632317	0	7.41811	0	0	7.30399	0	0	0	0	6.33927	7.68398	6.0037	7.66366	0	0.358185	0
RXN0_5114_m	0	0	0	0	0	0	0	0	0	0	0	0	0	0	0	0	0	0
RXN909_44_c	-6.72667	-6.12333	-8.23	-7.185	-8.406	-7.98	-8.30667	-8.20667	-8.14667	-8.06333	-8.12667	-8.04	-7.88667	-7.74667	-7.53	-7.62	-7.12	-6.855
SARCOX_RXN_c	0	0	0	0	0	0	0	0	0	0	0	0	0	0	0	0	0	0
SARCOX_RXN_m	0	0	0	0	0	0	0	0	0	0	0	0	0	0	0	0	0	0
SERINE__PYRUVATE_AMINOTRANSFERASE_RXN_c	0	0	0	0	0	0	0	0	0	0	0	0	0	0	0	0	0	0
SERINE__PYRUVATE_AMINOTRANSFERASE_RXN_m	0	0	0	0	0	0	0	0	0	0	0	0	0	0	0	0	0	0
SERINE_GLYOXYLATE_AMINOTRANSFERASE_RXN_c	0	0	0	0	0	0	0	0	0	0	0	0	0	0	0	0	0	0
SERINE_GLYOXYLATE_AMINOTRANSFERASE_RXN_m	0	0	0	0	0	0	0	0	0	0	0	0	0	0	0	0	0	0
THRA_m	0	0	-0.0704672	0	0	0	-0.0689427	0	-0.197761	0	-0.0691557	0	-0.0688566	0	-0.257494	0	-0.0649603	0
THRA2i_m	0	0	0	0	0	0	0	0	0	0	0	0	0	0	0	0	0	0
THRD_m	0	0	0	0	0	0	0	0	0	0	0	0	0	0	0	0	0	0
AGT_c	0	0	0	0	0	0	0	0	0	0	0	0	0	0	0	0	0	0
AGT_m	0	0	0	0	0	0	0	0.247009	3.38647	0	0	0	0	0	0	0	3.45536	0
GHMT2_c	2.83271	2.84674	2.48205	3.06758	3.0724	2.94223	3.08551	3.74514	3.18117	3.84119	3.12604	4.22491	3.20879	4.09817	2.80238	3.91534	2.85024	4.05539
GHMT2_m	-0.15124	0	-0.247729	0	0	-0.0286516	-0.242369	0	-0.241539	0	-0.243118	0	-0.242067	0	-0.236566	0	-0.210165	0
ISOCIT_CLEAV_RXN_m	2.93228	3.46734	3.55644	3.84512	3.17812	2.9144	3.42387	1.13605	3.55968	0	3.25797	0.457037	2.92356	0	3.47787	0	4.46106	0
ISOCIT_CLEAV_RXN_n	0	0	0	0	0	0	0	0	0	0	0	0	0	0	0	0	0	0
2_4_1_133_RXN_c	0	0	0	0	0	0	0	0	0	0	0	0	0	0	0	0	0	0
2_4_1_134_RXN_c	0	0	0	0	0	0	0	0	0	0	0	0	0	0	0	0	0	0
2_4_1_135_RXN_c	0	0	0	0	0	0	0	0	0	0	0	0	0	0	0	0	0	0
2_4_1_135_RXN_m	0	0	0	0	0	0	0	0	0	0	0	0	0	0	0	0	0	0
2_4_1_135_RXN_n	0	0	0	0	0	0	0	0	0	0	0	0	0	0	0	0	0	0
2_4_2_26_RXN_c	0	0	0	0	0	0	0	0	0	0	0	0	0	0	0	0	0	0
RC00711	0	2.74921	0.950463	0	0	0	0.418717	0	0	0	0	1.26492	0	0	0	0	0	0
RC02739	0	0	0	0	-0.454188	0	0	0	-0.442155	-0.442512	0	-0.438927	0	0	-0.433052	-0.45264	0	-0.448306
RC09085	0	0	0	0	0	0	0	0	0	0	0	0	0	0	0	0	0	0
RC09086	0	0	0	0	0	0	0	0	0	0	0	0	0	0	0	0	0	0
RM00711	0	0	0	0	0	0	0	0	0	0	0	0	0	0	0	0	0	0
RXN_1685_c	0	0	0	0	0	0	0	0	0	0	0	0	0	0	0	0	0	0
RXN_1685_m	0	0	0	0	0	0	0	0	0	0	0	0	0	0	0	0	0	0
RXN_1685_n	0	0	0	0	0	0	0	0	0	0	0	0	0	0	0	0	0	0
SNK0074	0	0	0	0	0	0	0	0	0	0	0	0	0	0	0	0	0	0
ENO_c	0.0333333	0.263333	1.62333	0.83	0.98	1.03667	0.946667	0.96	0.616667	1.81719	0.66	1.97958	0.366667	2.30032	0.0766667	2.49552	-0.245	1.39885
ENO_m	0	0	0	0	0	0	0	0	0	0	0	0	0	0	0	0	0	0
F16BDEPHOS_RXN_c	0	0	0	0	0	0	0	0	0	0	0	0	0	0	0	0	0	0
FBA_c	0	0	0	0	0	0	0	0	0	0	0	0	0	0	0	0	0	0
FBA_n	0	0	0	0	0	0	0	0	0	0	0	0	0	0	0	0	0	0
G1PP_c	0	0	0	0	0	0	0	0	0	0	0	0	0	0	0	0	0	0
GAPD_c	8.2	8.49333	8.59667	8.235	8.436	8.56	8.23667	8.45333	8.05	8.37333	8.05667	8.305	8.03667	8.29	7.72667	8.42	7.295	8.3
ME1_c	-26.2739	-27.2282	-27.3659	-26.8083	-26.3109	-27.1448	-25.9004	-27.0732	-25.8192	-26.2688	-25.8396	-28.2719	-26.1121	-26.1454	-26.1655	-26.3636	-23.491	-26.2283
ME2_c	0	0	0	0	0	0	0	0	0	0	0	0	0	0	0	0	0	0
ME2_m	-8.15591	-8.03044	-7.96066	-7.77708	-8.19444	-8.03626	-7.955	-7.75242	-7.80784	-8.31516	-7.74776	-5.73547	-7.76574	-7.59885	-7.24724	-7.57301	-7.46029	-7.23871
PEPCARBOX_RXN_c	55.73	51.7	59.1233	53	61.006	56.4433	59.7267	56.8867	59.67	54.4861	59.4467	54.0304	59.82	53.5197	58.5567	53.4811	55.495	53.7262
PEPCK_c	-23.29	-18.9167	-26.1	-20.15	-27.638	-22.8133	-26.8267	-23.4067	-26.68	-22.49	-26.62	-22.3	-26.6733	-22.44	-25.9867	-22.73	-24.84	-23.145
PEPCK_m	0	0	0	0	0	0	0	0	0	0	0	0	0	0	0	0	0	0
PGK_c	-8.2	-8.49333	-8.59667	-8.235	-8.436	-8.56	-8.23667	-8.45333	-8.05	-8.37333	-8.05667	-8.305	-8.03667	-8.29	-7.72667	-8.42	-7.295	-8.3
PGM_c	0.0333333	0.263333	1.62333	0.83	0.98	1.03667	0.946667	0.96	0.616667	1.81719	0.66	1.97958	0.366667	2.30032	0.0766667	2.49552	-0.245	1.39885
PPCK_c	0	0	0	0	0	0	0	0	0	0	0	0	0	0	0	0	0	0
PPS_c	0	0	0	0	0	0	0	0	0	0	0	0	0	0	0	0	0	0
PYK_c	16.2367	16.5233	17.3233	16.84	17.174	17.3333	16.9233	17.22	16.8033	16.9067	16.7433	16.855	16.7567	16.69	16.3233	16.6233	15.205	15.99
TPI_c	0.214736	0.205596	0.222236	0.20374	0.22258	0.206563	0.217428	0.210556	0.216683	0.216858	0.2181	0.215101	0.217157	0.217864	0.212222	0.221822	0.204868	0.219698
DMN1006	0	0	0	0	0	0	0	0	0	0	0	0	0	0	0	0	0	0
RC03482	0	0	0	0	0	0	0	0	0	0	0	0	0	0	0	0	0	0
RC05916	0	0	0	0	0	0	0	0	0	0	0	0	0	0	0	0	0	0
RC00479	-0.017006	0	0	0	0	0	0	0	0	0	0	0	0	0	0	0	0	0
RC01334	0	0	0	0	0	0	0	0	0	0	0	0	0	0	0	0	0	0
RC01393	0	0	0	0	0	0	0	0	0	0	0	0	0	0	0	0	0	0
RM01393	0	0	0	0	0	0	0	0	0	0	0	0	0	0	0	0	0	0
SNK0069	0	0	0	0	0	0	0	0	0	0	0	0	0	0	0	0	0	0
MALS_c	-0.177956	0	-0.803501	0	0	0	0	0	0	0	-0.104544	0	-0.100585	0	-0.523982	0	0	0
MALS_m	0	0.611657	0	0.836559	0.333806	0.785526	0.272454	0.889046	0.173203	0	0	0.457037	0	0	0	0	1.00571	0
RXN909_268_c	0	0	0	0	0	0	0	0	0	0	0	0	0	0	0	0	0	0
HISD_c	0	0	0	0	0	0	0.0133979	0	0.013352	0	0.0134393	0	0.0133811	0	0.0130771	0	0.012624	0
IZPN_c	0	0	0	0	0	0	0	0	0	0	0	0	0	0	0	0	0	0
RC00525	0	0	0	0	0	0	0	0	0	0	0	0	0	0	0	0	0	0
RC01168	0	0	0	0	0	0	0	0	0	0	0	0	0	0	0	0	0	0
RC02286	0	0	0	0	0	0	0	0	0	0	0	0	0	0	0	0	0	0
RC04674	0	0	0	0	0	0	0	0	0	0	0	0	0	0	0	0	0	0
RC04996	0	0	0	0	0	0	0	0	0	0	0	0	0	0	0	0	0	0
RXN_7587_c	0	0	0	0	0	0	0	0	0	0	0	0	0	0	0	0	0	0
RXN_7592_c	0	0	0	0	0	0	0	0	0	0	0	0	0	0	0	0	0	0
RXN_7593_c	0	0	0	0	0	0	0.0133979	0	0.013352	0	0.0134393	0	0.0133811	0	0.0130771	0	0.012624	0
RXN_7594_c	0	0	0	0	0	0	0.0133979	0	0.013352	0	0.0134393	0	0.0133811	0	0.0130771	0	0.012624	0
RXN909_42_c	0	0	0	0	0	0	0	0	0	0	0	0	0	0	0	0	0	0
URCN_c	0	0	0	0	0	0	-0.0133979	0	-0.013352	0	-0.0134393	0	-0.0133811	0	-0.0130771	0	-0.012624	0
DMHISTDMT	0	0	0	0	0	0	0	0	0	0	0	0	0	0	0	0	0	0
DMN0057	0	0	0	0	0	0	0	0	0	0	0	0	0	0	0	0	0	0
GHMT3_c	0	0	0	0	0	0	0	0	0	0	0	0	0	0	0	0	0	0
HISTACET	0	0	0	0	0	0	0	0	0	0	0	0	0	0	0	0	0	0
HISTDIMET	0	0	0	0	0	0	0	0	0	0	0	0	0	0	0	0	0	0
MHISTDMT	0	0	0	0	0	0	0	0	0	0	0	0	0	0	0	0	0	0
RXN909_130_n	0	0	0	0	0	0	0	0	0	0	0	0	0	0	0	0	0	0
SNK0036	0	0	0	0	0	0	0	0	0	0	0	0	0	0	0	0	0	0
SNK0056	0	0	0	0	0	0	0	0	0	0	0	0	0	0	0	0	0	0
SNK0070	0	0	0	0	0	0	0	0	0	0	0	0	0	0	0	0	0	0
SNK0071	0	0	0	0	0	0	0	0	0	0	0	0	0	0	0	0	0	0
THISTDMT	0	0	0	0	0	0	0	0	0	0	0	0	0	0	0	0	0	0
THISTSNK	0	0	0	0	0	0	0	0	0	0	0	0	0	0	0	0	0	0
1_PHOSPHATIDYLINOSITOL_3_KINASE_RXN_c	0	0	0	0	0	0	0	0	0	0	0	0	0	0	0	0	0	0
1_PHOSPHATIDYLINOSITOL_3_KINASE_RXN_n	0	0	0	0	0	0	0	0	0	0	0	0	0	0	0	0	0	0
1_PHOSPHATIDYLINOSITOL_KINASE_RXN_c	0	0	0	0	0	0	0	0	0	0	0	0	0	0	0	0	0	0
1_PHOSPHATIDYLINOSITOL_KINASE_RXN_n	0	0	0	0	0	0	0	0	0	0	0	0	0	0	0	0	0	0
2_7_1_149_RXN_c	0	0	0	0	0	0	0	0	0	0	0	0	0	0	0	0	0	0
2_7_1_149_RXN_m	0	0	0	0	0	0	0	0	0	0	0	0	0	0	0	0	0	0
2_7_1_149_RXN_n	0	0	0	0	0	0	0	0	0	0	0	0	0	0	0	0	0	0
2_7_1_150_RXN_c	0	0	0	0	0	0	0	0	0	0	0	0	0	0	0	0	0	0
2_7_1_150_RXN_n	0	0	0	0	0	0	0	0	0	0	0	0	0	0	0	0	0	0
2_7_1_152_RXN_c	0	0	0	0	0	0	0	0	0	0	0	0	0	0	0	0	0	0
2_7_1_152_RXN_n	0	0	0	0	0	0	0	0	0	0	0	0	0	0	0	0	0	0
2_7_1_153_RXN_c	0	0	0	0	0	0	0	0	0	0	0	0	0	0	0	0	0	0
2_7_1_154_RXN_c	0	0	0	0	0	0	0	0	0	0	0	0	0	0	0	0	0	0
2_7_1_154_RXN_n	0	0	0	0	0	0	0	0	0	0	0	0	0	0	0	0	0	0
2_7_1_68_RXN_c	0	0	0	0	0	0	0	0	0	0	0	0	0	0	0	0	0	0
2_7_1_68_RXN_n	0	0	0	0	0	0	0	0	0	0	0	0	0	0	0	0	0	0
2_7_4_24_RXN_c	0	0	0	0	0	0	0	0	0	0	0	0	0	0	0	0	0	0
2_7_4_24_RXN_n	0	0	0	0	0	0	0	0	0	0	0	0	0	0	0	0	0	0
2_7_8_11_RXN_c	0	0	0	0	0	0	0	0	0	0	0	0	0	0	0	0	0	0
3_1_3_62_RXN_c	0	0	0	0	0	0	0	0	0	0	0	0	0	0	0	0	0	0
DMN0054	0	0	0	0	0	0	0	0	0	0	0	0	0	0	0	0	0	0
DMN0055	0	0	0	0	0	0	0	0	0	0	0	0	0	0	0	0	0	0
DMN1004	0	0	0	0	0	0	0	0	0	0	0	0	0	0	0	0	0	0
DMN1007	0	0	0	0	0	0	0	0	0	0	0	0	0	0	0	0	0	0
MI13456PK_c	0	0	0	0	0	0	0	0	0	0	0	0	0	0	0	0	0	0
MI13456PK_n	0	0	0	0	0	0	0	0	0	0	0	0	0	0	0	0	0	0
MI1345PK_c	0	0	0	0	0	0	0	0	0	0	0	0	0	0	0	0	0	0
MI1345PK_n	0	0	0	0	0	0	0	0	0	0	0	0	0	0	0	0	0	0
MI1345PP_c	0	0	0	0	0	0	0	0	0	0	0	0	0	0	0	0	0	0
MI1346PK_c	0	0	0	0	0	0	0	0	0	0	0	0	0	0	0	0	0	0
MI134PK_c	0	0	0	0	0	0	0	0	0	0	0	0	0	0	0	0	0	0
MI1456PK_c	30.9233	14.7786	32.0546	22.4003	31.869	18.0374	29.972	16.7775	35.0247	20.6993	37.5194	9.21561	37.3188	22.3019	35.4859	21.1371	26.8907	21.7013
MI1456PK_n	0	0	0	0	0	0	0	0	0	0	0	0	0	0	0	0	0	0
MI145P6K_c	30.9233	14.7786	32.0546	22.4003	31.869	18.0374	29.972	16.7775	35.0247	20.6993	37.5194	9.21561	37.3188	22.3019	35.4859	21.1371	26.8907	21.7013
MI145P6K_n	0	0	0	0	0	0	0	0	0	0	0	0	0	0	0	0	0	0
MI145PK_c	0	0	0	0	0	0	0	0	0	0	0	0	0	0	0	0	0	0
MI145PK_n	0	0	0	0	0	0	0	0	0	0	0	0	0	0	0	0	0	0
MI145PP_c	0	0	0	0	0	0	0	0	0	0	0	0	0	0	0	0	0	0
MI14PP_c	0	0	0	0	0	0	0	0	0	0	0	0	0	0	0	0	0	0
MI3PP_c	0.00923638	0	0.00955895	0.00876339	0.00957377	0	0	0.00905657	0	0	0	0	0	0	0.00912825	0	0	0.00944979
MI4PP_c	0	0	0	0	0	0	0	0	0	0	0	0	0	0	0	0	0	0
MYO_INOSITOL_1_PHOSPHATE_SYNTHASE_RXN_c	0.00923638	0.00884325	0.00955895	0.00876339	0.00957377	0.00888484	0.00935215	0.00905657	0.00932012	0.00932765	0.00938105	0.00925207	0.00934048	0.00937093	0.00912825	0.00954114	0.00881194	0.00944979
MYO_INOSITOL_OXYGENASE_RXN_c	0	0	0	0	0	0	0	0	0	0	0	0	0	0	0	0	0	0
MYO_INOSITOL_OXYGENASE_RXN_n	0	0	0	0	0	0	0	0	0	0	0	0	0	0	0	0	0	0
PHOSPHATIDYLINOSITOL_BISPHOSPHATASE_RXN_c	0	0	0	0	0	0	0	0	0	0	0	0	0	0	0	0	0	0
PHOSPHATIDYLINOSITOL_BISPHOSPHATASE_RXN_n	0	0	0	0	0	0	0	0	0	0	0	0	0	0	0	0	0	0
RC01185	0	0	0	0	0	0	0	0	0	0	0	0	0	0	0	0	0	0
RC01186	0	0	0	0	0	0	0	0	0	0	0	0	0	0	0	0	0	0
RC01802	0.00923638	0.00884325	0.00955895	0.00876339	0.00957377	0.00888484	0.00935215	0.00905657	0.00932012	0.00932765	0.00938105	0.00925207	0.00934048	0.00937093	0.00912825	0.00954114	0.00881194	0.00944979
RC03332	0	0	0	0	0	0	0	0	0	0	0	0	0	0	0	0	0	0
RC03393	0	0	0	0	0	0	0	0	0	0	0	0	0	0	0	0	0	0
RC03435	0	0	0	0	0	0	0	0	0	0	0	0	0	0	0	0	0	0
RC04404	0	0	0	0	0	0	0	0	0	0	0	0	0	0	0	0	0	0
RC04513	0	0	0	0	0	0	0	0	0	0	0	0	0	0	0	0	0	0
RC07299	0	0	0	0	0	0	0	0	0	0	0	0	0	0	0	0	0	0
RC08981	0	0	0	0	0	0	0	0	0	0	0	0	0	0	0	0	0	0
RC10065	-30.9233	-14.7786	-32.0546	-22.4003	-31.869	-18.0374	-29.972	-16.7775	-35.0247	-20.6993	-37.5194	-9.21561	-37.3188	-22.3019	-35.4859	-21.1371	-26.8907	-21.7013
RXN_10938_c	0	0	0	0	0	0	0	0	0	0	0	0	0	0	0	0	0	0
RXN_10945_c	0	0	0	0	0	0	0	0	0	0	0	0	0	0	0	0	0	0
RXN_10958_c	0	0	0	0	0	0	0	0	0	0	0	0	0	0	0	0	0	0
RXN_10971_c	0	0	0	0	0	0	0	0	0	0	0	0	0	0	0	0	0	0
RXN_10971_n	0	0	0	0	0	0	0	0	0	0	0	0	0	0	0	0	0	0
RXN_10972_c	0	0	0	0	0	0	0	0	0	0	0	0	0	0	0	0	0	0
RXN_10972_n	0	0	0	0	0	0	0	0	0	0	0	0	0	0	0	0	0	0
RXN_10973_c	0	0	0	0	0	0	0	0	0	0	0	0	0	0	0	0	0	0
RXN_10973_n	0	0	0	0	0	0	0	0	0	0	0	0	0	0	0	0	0	0
RXN_10974_c	0	0	0	0	0	0	0	0	0	0	0	0	0	0	0	0	0	0
RXN_10974_n	0	0	0	0	0	0	0	0	0	0	0	0	0	0	0	0	0	0
RXN_10979_c	0	0	0	0	0	0	0	0	0	0	0	0	0	0	0	0	0	0
RXN_10979_n	0	0	0	0	0	0	0	0	0	0	0	0	0	0	0	0	0	0
RXN_4941_c	0	0	0	0	0	0	0	0	0	0	0	0	0	0	0	0	0	0
RXN_4941_n	0	0	0	0	0	0	0	0	0	0	0	0	0	0	0	0	0	0
RXN_9779_c	0	0	0	0	0	0	0	0	0	0	0	0	0	0	0	0	0	0
RXN3O_143_c	0	0	0	0	0	0	0	0	0	0	0	0	0	0	0	0	0	0
RXN3O_143_n	0	0	0	0	0	0	0	0	0	0	0	0	0	0	0	0	0	0
RXN3O_248_c	0	0	0	0	0	0	0	0	0	0	0	0	0	0	0	0	0	0
RXN3O_257_c	0	0	0	0	0	0	0	0	0	0	0	0	0	0	0	0	0	0
RXN3O_258_c	0	0	0	0	0	0	0	0	0	0	0	0	0	0	0	0	0	0
RXN3O_258_n	0	0	0	0	0	0	0	0	0	0	0	0	0	0	0	0	0	0
RXN3O_347_c	0	0	0	0	0	0	0	0	0	0	0	0	0	0	0	0	0	0
RXN3O_347_n	0	0	0	0	0	0	0	0	0	0	0	0	0	0	0	0	0	0
RXN3O_364_c	0	0	0	0	0	0	0	0	0	0	0	0	0	0	0	0	0	0
RXN3O_785_c	0	0	0	0	0	0	0	0	0	0	0	0	0	0	0	0	0	0
RXN3O_785_n	0	0	0	0	0	0	0	0	0	0	0	0	0	0	0	0	0	0
RXN3O_786_c	0	0	0	0	0	0	0	0	0	0	0	0	0	0	0	0	0	0
RXN3O_786_n	0	0	0	0	0	0	0	0	0	0	0	0	0	0	0	0	0	0
3_1_4_11_RXN_c	0	0	0	0	0	0	0	0	0	0	0	0	0	0	0	0	0	0
3_1_4_11_RXN_m	0	0	0	0	0	0	0	0	0	0	0	0	0	0	0	0	0	0
3_1_4_11_RXN_n	0	0	0	0	0	0	0	0	0	0	0	0	0	0	0	0	0	0
DMN0003	0	0	0	0	0	0	0	0	0	0	0	0	0	0	0	0	0	0
DMN0004	0	0	0	0	0	0	0	0	0	0	0	0	0	0	0	0	0	0
DMN0005	0	0	0	0	0	0	0	0	0	0	0	0	0	0	0	0	0	0
DMN0006	0	0	0	0	0	0	0	0	0	0	0	0	0	0	0	0	0	0
DMN0007	0	0	0	0	0	0	0	0	0	0	0	0	0	0	0	0	0	0
DMN0008	0	0	0	0	0	0	0	0	0	0	0	0	0	0	0	0	0	0
RCC0076	4.53e-05	4.34e-05	4.69e-05	4.3e-05	4.7e-05	4.36e-05	4.59e-05	4.44e-05	4.57e-05	4.58e-05	4.6e-05	4.54e-05	4.58e-05	4.6e-05	4.48e-05	4.68e-05	4.32e-05	4.64e-05
RM02480	4.53e-05	4.34e-05	4.69e-05	4.3e-05	4.7e-05	4.36e-05	4.59e-05	4.44e-05	4.57e-05	4.58e-05	4.6e-05	4.54e-05	4.58e-05	4.6e-05	4.48e-05	4.68e-05	4.32e-05	4.64e-05
RM07411	0	0	0	0	0	0	0	0	0	0	0	0	0	0	0	0	0	0
RM07412	0	0	0	0	0	0	0	0	0	0	0	0	0	0	0	0	0	0
DMN0019	0	0	0	0	0	0	0	0	0	0	0	0	0	0	0	0	0	0
RMC0132	4.53e-05	4.34e-05	4.69e-05	4.3e-05	4.7e-05	4.36e-05	4.59e-05	4.44e-05	4.57e-05	4.58e-05	4.6e-05	4.54e-05	4.58e-05	4.6e-05	4.48e-05	4.68e-05	4.32e-05	4.64e-05
RC02383	0	0	0	0	0	0	0	0	0	0	0	0	0	0	0	0	0	0
RXN909_320_c	0	0	0	0	0	0	0	0	0	0	0	0	0	0	0	0	0	0
GLNLASE_c	0	0	0	0	0	0	0	0	0	0	0	0	0	0	0	0	0	0
L_GULONOLACTONE_OXIDASE_RXN_c	0	0	0	0	0	0	0	0	0	0	0	0	0	0	0	0	0	0
RXN3DJ_13_c	0	0	0	0	0	0	0	0	0	0	0	0	0	0	0	0	0	0
UDPGNP_c	0	0	0	0	0	0	0	0	0	0	0	0	0	0	0	0	0	0
RXN_8654_c	0	0	0	0	0	0	0	0	0	0	0	0	0	0	0	0	0	0
RXN_8655_c	0	0	0	0	0	0	0	0	0	0	0	0	0	0	0	0	0	0
RXN0_947_c	0	0	0	0	0	0	0	0	0	0	0	0	0	0	0	0	0	0
RXN0_949_c	0	0	0	0	0	0	0	0	0	0	0	0	0	0	0	0	0	0
3HBCD_c	0	0	0	0	0	0	0	0	0	0	0	0	0	0	0	0	0	0
3HBCD_m	0	0	0	0	0	0	0	0	0	0	0	0	0	0	0	0	0	0
BBHOX_c	0	0	0	0	0	0	0	0	0	0	0	0	0	0	0	0	0	0
BHBDCLOS_RXN_c	0	0	0	0	0	0	0	0	0	0	0	0	0	0	0	0	0	0
RM00716	-0.0595597	-0.0570246	-0.0616398	-0.0565097	-0.0617353	-0.0572928	-0.0603062	-0.0584002	-0.0600997	-0.0601482	-0.0604926	-0.0596609	-0.060231	-0.0604273	-0.0588624	-0.0615249	-0.241661	-0.0609358
RM02313	-5.90062	-7.74	-5.30421	-7.66	-5.59983	-8.01333	-5.11785	-7.8	-3.52642	-6.55964	-3.26441	-6.65297	-3.28924	-5.48789	-1.82484	-5.60158	-0.656763	-5.25213
RM03102	0	0	0	0	0	0	0	0	0	0	0	0	0	0	0	0	0	0
RM03103	0	0	0	0	0	0	0	0	0	0	0	0	0	0	0	0	0	0
RXN909_132_c	0	0	0	0	0	0	0	0	0	0	0	0	0	0	0	0	0	0
RXN909_132_n	0	0	0	0	0	0	0	0	0	0	0	0	0	0	0	0	0	0
TMABADH_c	0	0	0	0	0	0	0	0	0	0	0	0	0	0	0	0	0	0
TMLYSOX_c	0	0	0	0	0	0	0	0	0	0	0	0	0	0	0	0	0	0
TMLYSOX_n	0	0	0	0	0	0	0	0	0	0	0	0	0	0	0	0	0	0
ACACT1_c	2.68366	5.79479	3.19895	2.48972	2.22979	2.58152	2.56417	2.63142	2.06979	2.71019	2.14517	7.1336	2.13589	2.68221	2.05235	2.68671	2.2372	2.61231
ACACT1_m	0	1.58007	0	0	0	0	0.0543895	0	0	0	0.0397394	0	0.0395675	0	0.0386685	0	0	0
GLUTARYL_COA_DEHYDROGENASE_RXN_c	-0.0595597	-0.0570015	-0.0616398	0	-0.0617353	-0.0572928	-0.00591671	-0.0584002	0	-0.0601482	0	-0.0596583	0	-0.0198781	0	-0.0569947	0	-0.0077644
GLUTARYL_COA_DEHYDROGENASE_RXN_m	0	-2.31e-05	0	-0.0565097	0	0	-0.0543895	0	-0.0600997	0	-0.0604926	-2.59e-06	-0.060231	-0.0405492	-0.0588624	-0.00453019	-0.241661	-0.0531714
GLUTARYL_COA_DEHYDROGENASE_RXN_n	0	0	0	0	0	0	0	0	0	0	0	0	0	0	0	0	0	0
1_5_1_9_RXN_c	0	0	0	0	0	0	0	0	0	0	0	0	0	0	0	0	0	0
1_5_1_9_RXN_m	5.84106	7.68298	5.24257	7.60349	5.53809	7.95604	5.05754	7.7416	3.46632	6.49949	3.20391	6.59331	3.22901	5.42747	1.76598	5.54005	0.415102	5.19119
2AMADPTm	0	0	0	0	0	0.0572928	0	0.0584002	0	0	0	0	0	0	0	0	0	0
AADSACYCL_c	0	0	0	0	0	0	0	0	0	0	0	0	0	0	0	0	0	0
AADSACYCL_m	0.0595597	0.0570246	0.0616398	0.0565097	0.0617353	0.0572928	0.0603062	0.0584002	0.0600997	0.0601482	0.0604926	0.0596609	0.060231	0.0604273	0.0588624	0.0615249	0.241661	0.0609358
AATA_c	0	0	0	0	0	-0.0572928	0	-0.0584002	0	0	0	0	0	0	0	0	0	0
AATA_m	-0.0595597	-0.0570246	-0.0616398	-0.0565097	-0.0617353	0	-0.0603062	0	-0.0600997	-0.0601482	-0.0604926	-0.0596609	-0.060231	-0.0604273	-0.0588624	-0.0615249	-0.241661	-0.0609358
RXN_8162_c	0	0	0	0	0	0	0	0	0	0	0	0	0	0	0	0	0	0
RXN_8162_m	-0.0595597	-0.0570246	-0.0616398	-0.0565097	-0.0617353	-0.0572928	-0.0603062	-0.0584002	-0.0600997	-0.0601482	-0.0604926	-0.0596609	-0.060231	-0.0604273	-0.0588624	-0.0615249	-0.241661	-0.0609358
SACCD3_c	0	0	0	0	0	0	0	0	0	0	0	0	0	0	0	0	0	0
SACCD3_m	0	0	0	0	0	0	0	0	0	0	0	0	0	0	0	0	0	0
GLUTACONYL_COA_DECARBOXYLASE_RXN_c	0	0	0	0	0	0	0	0	0	0	0	0	0	0	0	0	0	0
GLUTARYL_COA_DEHYDROG_RXN_c	0	0	0	0	0	0	0	0	0	0	0	0	0	0	0	0	0	0
RCC0005	0	0	0	0	0	0	0	0	0	0	0	0	0	0	0	0	0	0
DMN0015	0	0	0	0	0	0	0	0	0	0	0	0	0	0	0	0	0	0
DMN0021	0	0	0	0	0	0	0	0	0	0	0	0	0	0	0	0	0	0
RC03956	0	0	0	0	0	0	0	0	0	0	0	0	0	0	0	0	0	0
RC00602	0	0	0	0	0	0	0	0	0	0	0	0	0	0	0	0	0	0
RC05623	5.31e-05	4.82e-05	5.49e-05	5.04e-05	5.22e-05	5.11e-05	5.38e-05	5.21e-05	5.36e-05	5.36e-05	5.39e-05	5.04e-05	5.37e-05	5.39e-05	5.25e-05	5.48e-05	5.07e-05	5.43e-05
RC07140	0	0	0	0	0	0	0	0	0	0	0	0	0	0	0	0	0	0
GLYOXI_RXN_c	0	0	0	0	0	0	0	0	0	0	0	0	0	0	0	0	0	0
GLYOXII_RXN_c	0	0	0	0	0	0	0	0	0	0	0	0	0	0	0	0	0	0
GLYOXII_RXN_m	0	0	0	0	0	0	0	0	0	0	0	0	0	0	0	0	0	0
GLYOXII_RXN_n	0	0	0	0	0	0	0	0	0	0	0	0	0	0	0	0	0	0
LACTATEDH_c	0.145347	0.139161	0.150423	0.137904	0.150656	0.139815	0.147169	0.142517	0.146665	0.146783	0.147624	0.145594	0.146985	0.147464	0.143645	0.150143	0	0.148705
1_5_5_1_RXN_m	0.183677	0.89436	0	0.797498	0	0	0	0.0864438	0	0.846613	0	0	0	0.0572234	0	0.549136	0	0.543879
CARBODEHYDRAT_RXN_c	0	0	0	0	0	0	0	0	0	0	0	0	0	0	0	0	0	0
CARBODEHYDRAT_RXN_m	0	0	0	0	0	0	0	0	0	0	0	0	0	0	0	0	0	0
CARBODEHYDRAT_RXN_n	0	0	0	0	0	0	0	0	0	0	0	0	0	0	0	0	0	0
DMN0033	0	0	0	0	0	0	0	0	0	0	0	0	0	0	0	0	0	0
DMN0038	0	0	0	0	0	0	0	0	0	0	0	0	0	0	0	0	0	0
DMN0048	0	0	1.11e-16	0	0	0	0	0	0	0	-1.11e-16	0	0	0	0	0	0	0
DMN0058	5.31e-05	4.82e-05	5.49e-05	5.04e-05	5.22e-05	5.11e-05	5.38e-05	5.21e-05	5.36e-05	5.36e-05	5.39e-05	5.04e-05	5.37e-05	5.39e-05	5.25e-05	5.48e-05	5.07e-05	5.43e-05
DMN0080	0	5.77882	1.3388	0	0	0	1.25121	0	0	1.34e-06	0	2.86084	0	0	0	0	0.926152	0
DMN1001	0	0	0	0	0	0	0	0	0	0	0	0	0	0	0	0	0	0
DMN1005	0	0	0	0	0	0	0	0	0	0	0	0	0	0	0	0	0	0
ETFCLOS_RXN_c	0	0	0	0	0	0	0	0	0	0	0	0	0	0	0	0	0	0
RC00100	0	0	0	0	0	0	0	0	0	0	0	0	0	0	0	0	0	0
RC02364	0	0	0	0	0	0	0	0	0	0	0	0	0	0	0	0	0	0
RC02463	0	0	0	0	0	0	0	0	0	0	0	0	0	0	0	0	0	0
RC03618	0	0	0	0	0	0	0	0	0	0	0	0	0	0	0	0	0	0
RC04183	0	0	0	0	0	0	0	0	0	0	0	0	0	0	0	0	0	0
RC04184	0	0	0	0	0	0	0	0	0	0	0	0	0	0	0	0	0	0
RC05861	0	0	0	0	0	0	0	0	0	0	0	0	0	0	0	0	0	0
RC07171	0	0	0	0	0	0	0	0	0	0	0	0	0	0	0	0	0.638418	0
RC08539	-0.587716	-4.60993	0	0	0	0	0	0	-4.49026	0	-3.52977	0	0	0	-4.40242	0	0	0
RM00138	0	0	0	0	0	0	0	0	0	0	0	0	0	0	0	0	0	0
RM04433	0	0.743333	0	0	0	0.872822	0	0.876667	0	0	0	0.303437	0	0.563333	0	0	0	0
RMC0027	0	0	0	0	0	0	0	0	0	0	0	0	0	0	0	0	0	0
RMC0028	0	0	0	0	0	0	0	0	0	0	0	0	0	0	0	0	0	0
RMC0155	0	0	0	0.1572	0	0	0	0	0	0	0	0	0	0	0	0	0	0
RXN0_5224_c	0	0	0	0	0.512218	0	0	0	0	0	0	0.0349385	0	0	0	0	0.494288	0
RXN0_5224_m	0.0348796	0.0333943	0.536187	0.0330935	0.0248135	0.0335521	0.524588	0.0342006	0.522803	0.0352209	0.526221	0	0.523945	0.0353877	0.51204	0.0360305	0	0.0356855
RXN0_5224_n	0	0	0	0	0	0	0	0	0	0	0	0	0	0	0	0	0	0
RMC0088	0	0	0	0	0	0	0	0	0	0	0	0	0	0	0	0	0	0
RMC0089	0	0	0	0	0	0	0	0	0	0	0	0	0	0	0	0	0	0
RMC0090	0	5.23e-06	0	0	0	0	0	0	0	0	0	2.59e-06	0	0	0	0	0	0
RMC0091	0	0	0	0.0565097	0	0	0	0	0	0	0	0	0	0.0405492	0	0.00453019	0	0.0531714
RMC0092	0	0	0	0.0565097	0	0	0	0	0	0	0	0	0	0.0405492	0	0.00453019	0	0.0531714
RMC0093	0	0	0	0	0	0	0	0	0	0	0	0	0	0	0	0	0	0
RMC0094	0	0	0	0	0	0	0	0	0	0	0	0	0	0	0	0	0	0
RMC0095	0	0	0	0	0	0	0	0	0	0	0	0	0	0	0	0	0	0
RMC0096	0	0	0	0	0	0	0	0	0	0	0	0	0	0	0	0	0	0
RMC0097	0	1.79e-05	0	0	0	0	0	0	0	0	0	8.85e-06	0	0	0	0	0	0
RMC0098	0	1.79e-05	0	0	0	0	0	0	0	0	0	8.85e-06	0	0	0	0	0	0
RMC0100	0	1.79e-05	0	0	0	0	0	0	0	0	0	8.85e-06	0	0	0	0	0	0
RMC0103	0	0	0	0	0	0	0	0	0	0	0	0	0	0	0	0	0	0
RMC0104	0	0	0	0	0	0	0	0	0	0	0	0	0	0	0	0	0	0
RMC0105	0	0	0	0	0	0	0	0	0	0	0	0	0	0	0	0	0	0
RMC0106	0	0	0	0	0	-1.01e-13	0	0	0	0	0	0.758682	0	0	0	0	0	0
RMC0107	0	0.449186	0	0	0	0	0	0	0	1.34e-06	0	0.758682	0	0	0	0	0	0
RMC0126	0	0	0	0	0	0	0	0	0	0	0	0	0	0	0	0	0	0
RXN_9918_c	0	0	0	0	0	0	0	0	0	0	0	0	0	0	0	0	0	0
RXN_9918_m	0	0	0	0	0	0	0	0	0	0	0	0	0	0	0	0	0	0
DMN0024	0	0	0	0	0	0	0	0	0	0	0	0	0	0	0	0	0	0
RCC0142	0	0	0	0	0	0	0	0	0	0	0	0	0	0	0	0	0	0
RCC0143	0	0	0	0	0	0	0	0	0	0	0	0	0	0	0	0	0	0
RXN_11361_c	0	0	0	0	0	0	0	0	0	0	0	0	0	0	0	0	0	0
RXN_11361_n	0	0	0	0	0	0	0	0	0	0	0	0	0	0	0	0	0	0
RXN_12473_c	0	0	0	0	0	0	0	0	0	0	0	0	0	0	0	0	0	0
RXN_8340_c	0	0	0	0	0	0	0	0	0	0	0	0	0	0	0	0	0	0
RXN_8340_m	0	0	0	0	0	0	0	0	0	0	0	0	0	0	0	0	0	0
RXN_8342_c	0	0	0	0	0	0	0	0	0	0	0	0	0	0	0	0	0	0
RXN_8344_c	0	0	0	0	0	0	0	0	0	0	0	0	0	0	0	0	0	0
RXN_8344_n	0	0	0	0	0	0	0	0	0	0	0	0	0	0	0	0	0	0
RXN_8348_c	0	0	0	0	0	0	0	0	0	0	0	0	0	0	0	0	0	0
RXN_8348_n	0	0	0	0	0	0	0	0	0	0	0	0	0	0	0	0	0	0
RXN0_308_c	0	0	0	0	0	0	0	0	0	0	0	0	0	0	0	0	0	0
RCC0071	0	0	0.064444	0	0.0645446	0	0.0630498	0	0.0628346	-4.4e-07	0.0632454	0	0.0629718	0	0.061541	0	0.059408	0
RCC0072	0	0	0.064444	0	0.0645446	0	0.0630498	0	0.0628346	-4.4e-07	0.0632454	0	0.0629718	0	0.061541	0	0.059408	0
RCC0073	0	0	0.0215654	0	0.0215993	0	0.0210989	0	0.021027	-1.47e-07	0.0211645	0	0.021073	0	0.0205942	0	0.0198802	0
N_ACETYLGLUCOSAMINE_KINASE_RXN_c	0	0	0	0	0	0	0	0	0	0	0	0	0	0	0	0	0	0
N_ACETYLGLUCOSAMINE_KINASE_RXN_n	0	0	0	0	0	0	0	0	0	0	0	0	0	0	0	0	0	0
AGDC_c	0	0	0	0	0	0	0	0	0	0	0	0	0	0	0	0	0	0
G6PDA_c	0	0	0	0	0	0	0	0	0	0	0	0	0	0	0	0	0	0
2_4_1_117_RXN_c	0	0.119524	0.129198	0.118445	0.129398	0.120087	0.126403	0.122408	0.12597	0.126072	0.126793	0.12505	0	0.126657	0.123376	0.128957	0.119101	0
2_4_1_119_RXN_c	0	0	0	0	0	0	0	0	0	0	0	0	0	0	0	0	0	0
2_4_1_131_RXN_c	0	0	0	0	0	0	0	0	0	0	0	0	0	0	0	0	0	0
2_4_1_132_RXN_c	0	0	0	0	0	0	0	0	0	0	0	0	0	0	0	0	0	0
2_4_1_132_RXN_m	0	0	0	0	0	0	0	0	0	0	0	0	0	0	0	0	0	0
2_4_1_141_RXN_c	0.0416126	0.0398415	0.0430659	0.0394817	0.0431327	0.0400288	0.0421342	0.0408025	0.0419899	0.0420239	0.0422644	0.0416834	0.0420816	0.0422188	0.0411255	0.0429857	0.0397004	0.0425741
2_4_1_142_RXN_c	0	0	0	0	0	0	0	0	0	0	0	0	0	0	0	0	0	0
2_4_1_142_RXN_m	0	0	0	0	0	0	0	0	0	0	0	0	0	0	0	0	0	0
2_4_1_83_RXN_c	0.166451	0.159366	0.172264	0.157927	0.172531	0.160115	0.168537	0.16321	0.16796	0.168095	0.169058	0.166733	0.168327	0.168875	0.164502	0.171943	0.158802	0.170296
2_4_1_83_RXN_n	0	0	0	0	0	0	0	0	0	0	0	0	0	0	0	0	0	0
2_7_8_15_RXN_c	0.0416126	0.0398415	0.0430659	0.0394817	0.0431327	0.0400288	0.0421342	0.0408025	0.0419899	0.0420239	0.0422644	0.0416834	0.0420816	0.0422188	0.0411255	0.0429857	0.0397004	0.0425741
3_2_1_106_RXN_c	0	0	0	0	0	0	0	0	0	0	0	0	0	0	0	0	0	0
3_2_1_106_RXN_m	0	0	0	0	0	0	0	0	0	0	0	0	0	0	0	0	0	0
3_2_1_106_RXN_n	0	0	0	0	0	0	0	0	0	0	0	0	0	0	0	0	0	0
3_2_1_114_RXN_c	0	0	0	0	0	0	0	0	0	0	0	0	0	0	0	0	0	0
DMN0075	0	4.16e-17	6.94e-17	4.16e-17	4.16e-17	0	0	0	4.16e-17	-6.94e-17	0	0	0	4.16e-17	0	0	4.16e-17	0
DMN0083	0	0	0	0	0	0	0	0	0	0	0	0	0	0	0	0	0	0
RC01005	0.124838	0	0	0	0	0	0	0	0	0	0	0	0.126245	0	0	0	0	0.127722
RC02186	0.0416126	0.0398415	0.0430659	0.0394817	0.0431327	0.0400288	0.0421342	0.0408025	0.0419899	0.0420239	0.0422644	0.0416834	0.0420816	0.0422188	0.0411255	0.0429857	0.0397004	0.0425741
RC05972	0.0416126	0.0398415	0.0430659	0.0394817	0.0431327	0.0400288	0.0421342	0.0408025	0.0419899	0.0420239	0.0422644	0.0416834	0.0420816	0.0422188	0.0411255	0.0429857	0.0397004	0.0425741
RC05973	0.0416126	0.0398415	0.0430659	0.0394817	0.0431327	0.0400288	0.0421342	0.0408025	0.0419899	0.0420239	0.0422644	0.0416834	0.0420816	0.0422188	0.0411255	0.0429857	0.0397004	0.0425741
RC05976	0.0416126	0.0398415	0.0430659	0.0394817	0.0431327	0.0400288	0.0421342	0.0408025	0.0419899	0.0420239	0.0422644	0.0416834	0.0420816	0.0422188	0.0411255	0.0429857	0.0397004	0.0425741
RC05979	0.0416126	0.0398415	0.0430659	0.0394817	0.0431327	0.0400288	0.0421342	0.0408025	0.0419899	0.0420239	0.0422644	0.0416834	0.0420816	0.0422188	0.0411255	0.0429857	0.0397004	0.0425741
RC05980	0.0416126	0.0398415	0.0430659	0.0394817	0.0431327	0.0400288	0.0421342	0.0408025	0.0419899	0.0420239	0.0422644	0.0416834	0.0420816	0.0422188	0.0411255	0.0429857	0.0397004	0.0425741
RC05981	0.0416126	0.0398415	0.0430659	0.0394817	0.0431327	0.0400288	0.0421342	0.0408025	0.0419899	0.0420239	0.0422644	0.0416834	0.0420816	0.0422188	0.0411255	0.0429857	0.0397004	0.0425741
RC05982	0.0416126	0.0398415	0.0430659	0.0394817	0.0431327	0.0400288	0.0421342	0.0408025	0.0419899	0.0420239	0.0422644	0.0416834	0.0420816	0.0422188	0.0411255	0.0429857	0.0397004	0.0425741
RC05983	0.0341309	0.0326782	0.0353229	0.0323831	0.0353777	0.0328319	0.0345587	0.0334665	0.0344404	0.0344682	0.0346656	0.0341889	0.0345156	0.0346281	0.0337314	0.0352571	0.0325625	0.0349195
RC05985	0.0031505	0.0030164	0.00326053	0.00298916	0.00326558	0.00303059	0.00318999	0.00308917	0.00317907	0.00318163	0.00319985	0.00315585	0.00318601	0.00319639	0.00311362	0.00325445	0.00300572	0.00322329
RC05988	0.0031505	0.0030164	0.00326053	0.00298916	0.00326558	0.00303059	0.00318999	0.00308917	0.00317907	0.00318163	0.00319985	0.00315585	0.00318601	0.00319639	0.00311362	0.00325445	0.00300572	0.00322329
RC05989	0	0	0	0	0	0	0	0	0	0	0	0	0	0	0	0	0	0
RC06238	0.0416126	0.0398415	0.0430659	0.0394817	0.0431327	0.0400288	0.0421342	0.0408025	0.0419899	0.0420239	0.0422644	0.0416834	0.0420816	0.0422188	0.0411255	0.0429857	0.0397004	0.0425741
RC06258	0.0416126	0.0398415	0.0430659	0.0394817	0.0431327	0.0400288	0.0421342	0.0408025	0.0419899	0.0420239	0.0422644	0.0416834	0.0420816	0.0422188	0.0411255	0.0429857	0.0397004	0.0425741
RC06259	0.0416126	0.0398415	0.0430659	0.0394817	0.0431327	0.0400288	0.0421342	0.0408025	0.0419899	0.0420239	0.0422644	0.0416834	0.0420816	0.0422188	0.0411255	0.0429857	0.0397004	0.0425741
RC06260	0.0416126	0.0398415	0.0430659	0.0394817	0.0431327	0.0400288	0.0421342	0.0408025	0.0419899	0.0420239	0.0422644	0.0416834	0.0420816	0.0422188	0.0411255	0.0429857	0.0397004	0.0425741
RC06261	0.0416126	0.0398415	0.0430659	0.0394817	0.0431327	0.0400288	0.0421342	0.0408025	0.0419899	0.0420239	0.0422644	0.0416834	0.0420816	0.0422188	0.0411255	0.0429857	0.0397004	0.0425741
RC06262	0.0416126	0.0398415	0.0430659	0.0394817	0.0431327	0.0400288	0.0421342	0.0408025	0.0419899	0.0420239	0.0422644	0.0416834	0.0420816	0.0422188	0.0411255	0.0429857	0.0397004	0.0425741
RC06263	0.0416126	0.0398415	0.0430659	0.0394817	0.0431327	0.0400288	0.0421342	0.0408025	0.0419899	0.0420239	0.0422644	0.0416834	0.0420816	0.0422188	0.0411255	0.0429857	0.0397004	0.0425741
RC06264	0.0416126	0.0398415	0.0430659	0.0394817	0.0431327	0.0400288	0.0421342	0.0408025	0.0419899	0.0420239	0.0422644	0.0416834	0.0420816	0.0422188	0.0411255	0.0429857	0.0397004	0.0425741
RC09319	0.00438145	0.00419496	0.00453447	0.00415708	0.0045415	0.00421469	0.00443637	0.00429616	0.00442118	0.00442475	0.00445008	0.0043889	0.00443084	0.00444528	0.00433016	0.00452602	0.00418011	0.00448269
RCC0029	0	0	0	0	0	0	0	0	0	0	0	0	0	0	0	0	0	0
RCC0030	0	0	0	0	0	0	0	0	0	0	0	0	0	0	0	0	0	0
RCC0031	0	0	0	0	0	0	0	0	0	0	0	0	0	0	0	0	0	0
RCC0037	0.0416126	0.0398415	0.0430659	0.0394817	0.0431327	0.0400288	0.0421342	0.0408025	0.0419899	0.0420239	0.0422644	0.0416834	0.0420816	0.0422188	0.0411255	0.0429857	0.0397004	0.0425741
RCC0038	0.0341309	0.0326782	0.0353229	0.0323831	0.0353777	0.0328319	0.0345587	0.0334665	0.0344404	0.0344682	0.0346656	0.0341889	0.0345156	0.0346281	0.0337314	0.0352571	0.0325625	0.0349195
RCC0039	0.0218815	0.0209501	0.0226457	0.0207609	0.0226808	0.0210487	0.0221557	0.0214555	0.0220799	0.0220977	0.0222242	0.0219187	0.0221281	0.0222002	0.0216253	0.0226035	0.020876	0.0223871
RCC0040	0.00863051	0.00826316	0.00893192	0.00818854	0.00894577	0.00830202	0.00873868	0.00846249	0.00870876	0.00871579	0.00876569	0.00864517	0.00872778	0.00875623	0.00852947	0.00891528	0.00823391	0.00882992
RCC0041	0.0101959	0.00976195	0.010552	0.00967379	0.0105684	0.00980786	0.0103237	0.00999743	0.0102884	0.0102967	0.0103556	0.0102132	0.0103108	0.0103444	0.0100766	0.0105323	0.00972738	0.0104315
RCC0042	0.00438145	0.00419496	0.00453447	0.00415708	0.0045415	0.00421469	0.00443637	0.00429616	0.00442118	0.00442475	0.00445008	0.0043889	0.00443084	0.00444528	0.00433016	0.00452602	0.00418011	0.00448269
RCC0136	0.0416126	0.0398415	0.0430659	0.0394817	0.0431327	0.0400288	0.0421342	0.0408025	0.0419899	0.0420239	0.0422644	0.0416834	0.0420816	0.0422188	0.0411255	0.0429857	0.0397004	0.0425741
RXN_5462_c	0	0	0	0	0	0	0	0	0	0	0	0	0	0	0	0	0	0
RXN_5462_m	0	0	0	0	0	0	0	0	0	0	0	0	0	0	0	0	0	0
RXN_5463_c	0	0	0	0	0	0	0	0	0	0	0	0	0	0	0	0	0	0
RXN_5463_m	0	0	0	0	0	0	0	0	0	0	0	0	0	0	0	0	0	0
RXN_5464_c	0	0	0	0	0	0	0	0	0	0	0	0	0	0	0	0	0	0
RXN_5466_c	0	0	0	0	0	0	0	0	0	0	0	0	0	0	0	0	0	0
RXN_5467_c	0	0	0	0	0	0	0	0	0	0	0	0	0	0	0	0	0	0
RXN_5468_c	0	0	0	0	0	0	0	0	0	0	0	0	0	0	0	0	0	0
RXN_5469_c	0	0	0	0	0	0	0	0	0	0	0	0	0	0	0	0	0	0
RXN_5470_c	0	0	0	0	0	0	0	0	0	0	0	0	0	0	0	0	0	0
RXN_5471_c	0	0	0	0	0	0	0	0	0	0	0	0	0	0	0	0	0	0
RXN_5472_c	0	0	0	0	0	0	0	0	0	0	0	0	0	0	0	0	0	0
RXN3O_11_c	0	0	0	0	0	0	0	0	0	0	0	0	0	0	0	0	0	0
RXN3O_259_c	0	0	0	0	0	0	0	0	0	0	0	0	0	0	0	0	0	0
RXN3O_291_c	0	0	0	0	0	0	0	0	0	0	0	0	0	0	0	0	0	0
RXN3O_3_c	0	0	0	0	0	0	0	0	0	0	0	0	0	0	0	0	0	0
RXN3O_378_c	0	0	0	0	0	0	0	0	0	0	0	0	0	0	0	0	0	0
RXN3O_378_m	0	0	0	0	0	0	0	0	0	0	0	0	0	0	0	0	0	0
RXN3O_379_c	0	0	0	0	0	0	0	0	0	0	0	0	0	0	0	0	0	0
RXN3O_411_c	0	0	0	0	0	0	0	0	0	0	0	0	0	0	0	0	0	0
RXN3O_412_c	0	0	0	0	0	0	0	0	0	0	0	0	0	0	0	0	0	0
RXN3O_413_c	0	0	0	0	0	0	0	0	0	0	0	0	0	0	0	0	0	0
RXN909_281_c	0	0	0	0	0	0	0	0	0	0	0	0	0	0	0	0	0	0
RXN909_282_c	0	0	0	0	0	0	0	0	0	0	0	0	0	0	0	0	0	0
RXN909_283_c	0	0	0	0	0	0	0	0	0	0	0	0	0	0	0	0	0	0
RXN909_284_c	0	0	0	0	0	0	0	0	0	0	0	0	0	0	0	0	0	0
RXN909_285_c	0	0	0	0	0	0	0	0	0	0	0	0	0	0	0	0	0	0
RXN909_286_c	0	0	0	0	0	0	0	0	0	0	0	0	0	0	0	0	0	0
RXN909_291_c	0	0	0	0	0	0	0	0	0	0	0	0	0	0	0	0	0	0
RXN909_291_n	0	0	0	0	0	0	0	0	0	0	0	0	0	0	0	0	0	0
RXN909_313_c	0	0	0	0	0	0	0	0	0	0	0	0	0	0	0	0	0	0
RXN909_341_c	0	0	0	0	0	0	0	0	0	0	0	0	0	0	0	0	0	0
RXN909_292_c	0	0	0	0	0	0	0	0	0	0	0	0	0	0	0	0	0	0
3_2_1_25_RXN_c	0	0	0	0	0	0	0	0	0	0	0	0	0	0	0	0	0	0
3_2_1_25_RXN_m	0	0	0	0	0	0	0	0	0	0	0	0	0	0	0	0	0	0
3_5_1_26_RXN_c	0	0	0	0	0	0	0	0	0	0	0	0	0	0	0	0	0	0
3_5_1_26_RXN_m	0	0	0	0	0	0	0	0	0	0	0	0	0	0	0	0	0	0
RXN909_317_c	0	0	0	0	0	0	0	0	0	0	0	0	0	0	0	0	0	0
RXN909_318_c	0	0	0	0	0	0	0	0	0	0	0	0	0	0	0	0	0	0
2_1_1_77_RXN_c	0	0	0	0	0	0	0	0	0	0	0	0	0	0	0	0	0	0
2_1_1_77_RXN_m	0	0	0	0	0	0	0	0	0	0	0	0	0	0	0	0	0	0
2_1_1_77_RXN_n	0	0	0	0	0	0	0	0	0	0	0	0	0	0	0	0	0	0
HISTONE_LYSINE_N_METHYLTRANSFERASE_RXN_n	0	0	0	0	0	0	0	0	0	0	0	0	0	0	0	0	0	0
RXN909_200_c	0	0	0	0	0	0	0	0	0	0	0	0	0	0	0	0	0	0
NADDP_n	0	0	0	0	0	0	0	0	0	0	0	0	0	0	0	0	0	0
NADK_c	0	0	0	0	0	0	0	0	0	0	0	0	0	0	0	0	0	0
NADPPHOSPHAT_RXN_c	0	0	0	0	0	-4.58e-13	0	0	0	0	0	0	0	0	0	0	0	0
NADPPPS_c	0	0	0	0	0	0	0	0	0	0	0	0	0	0	0	0	0	0
NADPPPS_m	0	0	0	0	0	0	0	0	0	0	0	0	0	0	0	0	0	0
NADS1_c	0	0	0	0	0	0	0	0	0	0	0	0	0	0	0	0	0	0
NADS1_m	0	0	0	0	0	0	0	0	0	0	0	0	0	0	0	0	0	0
NADS2_c	0	0	0	0	0	0	0	0	0	0	0	0	0	0	0	0	0	0
NADS2_m	0	0	0	0	0	0	0	0	0	0	0	0	0	0	0	0	0	0
NADTRHD_c	0	0	0	0	0	0	0	0	0	0	0	0	0	0	0	0	0	0
NADTRHD_m	0	0	0	0	0	0	0	0	0	0	0	0	0	0	0	0	0	0
NAPRT_c	0	0	0	0	0	0	0	0	0	0	0	0	0	0	0	0	0	0
NAPRT_m	0	0	0	0	0	0	0	0	0	0	0	0	0	0	0	0	0	0
NICOTINAMIDE_N_METHYLTRANSFERASE_RXN_c	0	0	0	0	0	0	0	0	0	0	0	0	0	0	0	0	0	0
NICOTINAMIDE_N_METHYLTRANSFERASE_RXN_n	0	0	0	0	0	0	0	0	0	0	0	0	0	0	0	0	0	0
NNAM_c	0	0	0	0	0	0	0	0	0	0	0	0	0	0	0	0	0	0
NNAT_c	0	0	0	0	0	0	0	0	0	0	0	0	0	0	0	0	0	0
NNAT_m	0	0	0	0	0	0	0	0	0	0	0	0	0	0	0	0	0	0
NNAT_n	0	0	0	0	0	0	0	0	0	0	0	0	0	0	0	0	0	0
QUILSYN_c	0	0	0	0	0	0	0	0	0	0	0	0	0	0	0	0	0	0
RXN_5841_c	0	0	0	0	0	0	0	0	0	0	0	0	0	0	0	0	0	0
RXN909_175_c	0	0	0	0	0	0	0	0	0	0	0	0	0	0	0	0	0	0
RXN909_175_n	0	0	0	0	0	0	0	0	0	0	0	0	0	0	0	0	0	0
ACID__COA_LIGASE_GDP_FORMING_RXN_c	0.114676	0.109795	0.118681	0.108804	0.118865	0.110312	0.116114	0.112444	0.115716	0.11581	0.116473	0.114871	0.115969	0.116347	0.113334	0.11846	0.109407	0.117326
ARTCOAL1_c	0	0	0	0	0	0	0	0	0	0	0	0	0	0	0	0	0	0
BUTYRATE__COA_LIGASE_RXN_c	0	0	0	0	0	0	0	0	0	0	0	0	0	0	0	0	0	0
RC00102	0	0	0	0	0	0	0	0	0	0	0	0	0	0	0	0	0	0
RC00103	0	0	0	0	0	0	0	0	0	0	0	0	0	0	0	0	0	0
RC00137	0	0	0	0	0	0	0	0	0	0	0	0	0	0	0	0	0	0
RC01268	0	0	0	0	0	0	0	0	0	0	0	0	0	0	0	0	0	0
RC02295	0	0	0	0	0	0	0	0	0	0	0	0	0	0	0	0	0	0
RC03004	0	0	0	0	0	0	0	0	0	0	0	0	0	0	0	0	0	0
RC03346	0	0	0	0	0	0	0	0	0	0	0	0	0	0	0	0	0	0
RC04176	0	0	0	0	0	0	0	0	0	0	0	0	0	0	0	0	0	0
RC10633	0	0	0	0	0	0	0	0	0	0	0	0	0	0	0	0	0	0
RCC0051	0	0	0	0	0	0	0	0	0	0	0	0	0	0	0	0	0	0
SNK0016	0	0	0	0	0	0	0	0	0	0	0	0	0	0	0	0	0	0
RE10092	0	0	0	0	0	0	0	0	0	0	0	0	0	0	0	0	0	0
3_1_4_17_RXN_c	0	0	0	0	0	0	0	0	0	0	0	0	0	0	0	0	0	0
3_1_4_17_RXN_m	0	0	0	0	0	0	0	0	0	0	0	0	0	0	0	0	0	0
3_1_4_17_RXN_n	0	0	0	0	0	0	0	0	0	0	0	0	0	0	0	0	0	0
ADPSUGPPHOSPHAT_RXN_c	0	0	0	0	0	0	0	0	0	0	0	0	0	0	0	0	0	0
GMP_REDUCT_RXN_c	0.754746	0	0.998816	0	1.36997	0	1.57309	0	3.00245	1.01689	3.6346	0	3.54985	1.5237	3.63341	1.85739	0.35	2.08004
GMP_REDUCT_RXN_n	0	0	0	0	0	0	0	0	0	0	0	0	0	0	0	0	0	0
RXN909_182_c	0	0	0	0	0	0	0	0	0	0	0	0	0	0	0	0	0	0
RXN909_182_m	0	0	0	0	0	0	0	0	0	0	0	0	0	0	0	0	0	0
RXN909_182_n	0	0	0	0	0	0	0	0	0	0	0	0	0	0	0	0	0	0
RXN909_189_n	0	0	0	0	0	0	0	0	0	0	0	0	0	0	0	0	0	0
RXN909_190_n	0	0	0	0	0	0	0	0	0	0	0	0	0	0	0	0	0	0
RXN909_272_c	0	0	0	0	0	0	0	0	0	0	0	0	0	0	0	0	0	0
RXN909_272_n	0	0	0	0	0	0	0	0	0	0	0	0	0	0	0	0	0	0
PDE4_c	0	0	0	0	0	0	0	0	0	0	0	0	0	0	0	0	0	0
PDE4_m	0	0	0	0	0	0	0	0	0	0	0	0	0	0	0	0	0	0
PDE4_n	0	0	0	0	0	0	0	0	0	0	0	0	0	0	0	0	0	0
2_4_1_41_RXN_c	0	0	0	0	0	0	0	0	0	0	0	0	0	0	0	0	0	0
2_4_1_41_RXN_m	0	0	0	0	0	0	0	0	0	0	0	0	0	0	0	0	0	0
RXN909_314_c	0	0	0	0	0	0	0	0	0	0	0	0	0	0	0	0	0	0
RXN909_315_c	0	0	0	0	0	0	0	0	0	0	0	0	0	0	0	0	0	0
RXN909_316_c	0	0	0	0	0	0	0	0	0	0	0	0	0	0	0	0	0	0
RXN909_136_c	0	0	0	0	0	0	0	0	0	0	0	0	0	0	0	0	0	0
TYRCBOX_c	0	0	0	0	0	0	0	0	0	0	0	0	0	0	0	0	0	0
FACOAE100_c	0	0	0	0	0	0	0	0	0	0	0	0	0	0	0	0	0	0
FACOAE120_c	2.27e-06	2.17e-06	2.35e-06	2.15e-06	2.35e-06	2.18e-06	2.29e-06	2.22e-06	2.29e-06	2.29e-06	2.3e-06	2.27e-06	2.29e-06	2.3e-06	2.24e-06	2.34e-06	2.16e-06	2.32e-06
OMEGA_HYDROXYDECANOATE_DEHYDROGENASE_RXN_c	0	0	0	0	0	0	0	0	0	0	0	0	0	0	0	0	0	0
RXN_11325_c	0	0	0	0	0	0	0	0	0	0	0	0	0	0	0	0	0	0
RC00936	0.427462	0.453555	0	0	0	0	0	0	0	0	0.0401375	0	0.0627206	0	0.358796	0	0	0
RC00941	0	0	0	0	0	0	0	0	0	0	0	0	0	0	0	0	0	0
RC01220	7.36667	7.47667	7.99	7.93	8.078	3.19056	7.95333	4.61591	7.93	2.80747	7.80667	7.845	7.67	4.75421	7.73	3.8928	7.655	6.22746
RC01224	0	0	-3.08658	-2.60458	-4.29318	-4.48985	-5.67366	-2.24237	0	-2.168	0	0	-3.60845	0	0	0	-4.18983	0
RC02235	0	0	0.403239	0.111383	0.628965	1.46667	0.53373	1.36586	0.118459	0.797517	0	0.42147	0	0.448491	0	0.121268	0.647883	0.120107
RC04326	0	0	0	0	0	0	0	0	0	0	0	0	0	0	0	0	0	0
RM01220	7.36667	7.47667	5.33226	7.93	4.87535	8.11	5.91659	4.27076	7.93	5.8092	7.80667	7.845	6.35654	3.72246	7.73	7.69	7.655	2.45254
RM02300	0	0	0	0	0	0	0	0	0	0	0	0	0	0	0	0	0	0
RM02301	0	0	0	0	0	0	0	0	0	0	0	0	0	0	0	0	0	0
ATPS4m	5.71	2.77667	6.52	3.845	6.906	4.64	6.51333	5.45667	6.57	6.57333	6.72333	6.535	6.77667	6.83	6.53333	7.12333	6.4	6.61
RM00081	3.75167	3.87	3.9	3.785	3.777	3.76	3.75667	3.67	3.58167	3.57833	3.58333	3.5125	3.60167	3.50833	3.4	3.61833	3.40183	3.55
RM02161	7.50333	7.74	7.8	7.57	7.554	7.52	7.51333	7.34	7.16333	7.15667	7.16667	7.025	7.20333	7.01667	6.8	7.23667	6.665	7.1
RMC0004	8.25	8.28	8.58	7.905	7.982	8.21667	8.12667	8.12667	7.89333	8.03333	7.92333	8	7.98333	8.01	7.65667	8.14667	7.365	8.155
RMC0005	8.25	8.28	8.58	7.905	7.982	8.21667	8.12667	8.12667	7.89333	8.03333	7.92333	8	7.98333	8.01	7.65667	8.14667	7.365	8.155
RMC0006	6.87667	6.99667	6.28052	6.505	6.296	6.57	6.22172	6.46333	5.5711	6.43333	6.27333	6.29	6.17937	6.45333	5.99	6.61667	2.94411	6.565
RMC0007	0	0	0	0	0	0	0	0	0	0	0	0	0	0	0	0	0	0
RMC0008	0	0	0	0	0	0	0	0	0	0	0	0	0	0	0	0	0	0
RMC0184	0	0	0	1.12804	0.753983	2.74873	0	3.63352	0	2.71372	0	3.03424	0	2.46728	0	2.14885	0	1.26939
PEROXID_RXN_c	0	0	0	0	0	0	0	0	0	0	0	0	0	0	0	0	0	0
PEROXID_RXN_m	0	0	0	0	0	0	0	0	0	0	0	0	0	0	0	0	0	0
PEROXID_RXN_n	0	0	0	0	0	0	0	0	0	0	0	0	0	0	0	0	0	0
RXN_8635_c	0	0	0	0	0	0	0	0	0	0	0	0	0	0	0	0	0	0
RXN_8635_m	0	0	0	0	0	0	0	0	0	0	0	0	0	0	0	0	0	0
RXN_8635_n	0	0	0	0	0	0	0	0	0	0	0	0	0	0	0	0	0	0
RXN909_321_c	0	0	0	0	0	0	0	0	0	0	0	0	0	0	0	0	0	0
DMN0044	8.84377	14.7122	10.7211	7.81003	8.41792	8.11414	9.85593	7.89388	8.71613	6.36372	8.47197	11.3858	8.43448	6.37754	9.33506	6.44559	12.7926	7.24975
RC04230	0	0	0	0	0	0	0	0	0	0	0	0	0	0	0	0	0	0
RM00130	0	0	0	0	0	0	0	0	0	0	0	0	0	0	0	0	0	0
RM03035	0	0	0	0	0	0	0	0	0	0	0	0	0	0	0	0	0	0
DGULND_c	0	0	0	0	0	0	0	0	0	0	0	0	0	0	0	0	0	0
GULN3D_c	0	0	0	0	0	0	0	0	0	0	0	0	0	0	0	0	0	0
RC01431	-4.13821	-2.80867	-3.16747	-2.54324	-3.32508	-1.00577	-2.58914	-1.7064	-3.21602	-3.12143	-3.61418	-3.13958	-3.34861	-3.82487	-3.33357	-3.82493	-2.83094	-3.97571
RC01758	0	0	0	0	0	0	0	0	0	0	0	0	0	0	0	0	0	0
RC01759	0	0	0	0	0	0	0	0	0	0	0	0	0	0	0	0	0	0
RC01896	-4.13821	-2.80867	-3.16747	-2.54324	-3.32508	-1.00577	-2.58914	-1.7064	-3.21602	-3.12143	-3.61418	-3.13958	-3.34861	-3.82487	-3.33357	-3.82493	-2.83094	-3.97571
RC01903	0	0	0	0	0	0	0	0	0	0	0	0	0	0	0	0	0	0
XYLUR_c	0	0	0	0	0	0	0	0	0	0	0	0	0	0	0	0	0	0
XYLUR_n	0	0	0	0	0	0	0	0	0	0	0	0	0	0	0	0	0	0
GULND_c	0	0	0	0	0	0	0	0	0	0	0	0	0	0	0	0	0	0
G6PDH2r_c	-0.447419	-0.610708	-0.660135	-0.424507	-0.661158	-0.43039	-0.645853	-0.438708	-0.643641	-0.45184	-0.647849	-0.638942	-0.645047	-0.453936	-0.63039	-0.462181	-0.608546	-0.457756
G6PDH2r_n	0	0	0	0	0	0	0	0	0	0	0	0	0	0	0	0	0	0
GND_c	0	0	0	0	0	0	0	0	0	0	0	0	0	0	0	0	0	0
GND_m	0	0	0	0	0	0	0	0	0	0	0	0	0	0	0	0	0	0
GND2_c	-0.447419	-0.610708	-0.660135	-0.424507	-0.661158	-0.43039	-0.645853	-0.438708	-0.643641	-0.45184	-0.647849	-0.638942	-0.645047	-0.453936	-0.63039	-0.462181	-0.608546	-0.457756
GND2_m	0	0	0	0	0	0	0	0	0	0	0	0	0	0	0	0	0	0
PGL_c	-0.447419	-0.610708	-0.660135	-0.424507	-0.661158	-0.43039	-0.645853	-0.438708	-0.643641	-0.45184	-0.647849	-0.638942	-0.645047	-0.453936	-0.63039	-0.462181	-0.608546	-0.457756
RC01737	0	0	0	0	0	0	0	0	0	0	0	0	0	0	0	0	0	0
RC02750	0	0	0	0	0	0	0	0	0	0	0	0	0	0	0	0	0	0
RIBOKIN_RXN_c	0	0	0	0	0	0	0	0	0	0	0	0	0	0	0	0	0	0
RIBOKIN_RXN_m	0	0	0	0	0	0	0	0	0	0	0	0	0	0	0	0	0	0
RPE_c	5.48484	3.87093	4.7597	3.67232	4.91366	2.87393	4.45656	3.66032	5.01937	4.92444	5.38561	4.87468	5.16243	5.516	5.07245	5.41844	4.3508	5.57283
RPI_c	5.93225	4.48164	5.41984	4.09683	5.57482	3.30432	5.10242	4.09903	5.66301	5.37628	6.03346	5.51362	5.80748	5.96994	5.70285	5.88062	4.95935	6.03058
RPI_m	0	0	0	0	0	0	0	0	0	0	0	0	0	0	0	0	0	0
TALA_c	0.0952196	0	0	0.0903435	0	0.0915955	0	0.0933659	0	0.0961606	0	0	0	0.0966067	0	0.0983615	0	0.0974197
TALA_m	0	0	0	0	0	0	0	0	0	0	0	0	0	0	0	0	0	0
TALA_n	0	0	0	0	0	0	0	0	0	0	0	0	0	0	0	0	0	0
TKT1_c	-1.2514	-1.06226	-1.59224	-1.03874	-1.58858	-1.77656	-1.86743	-1.86056	-1.80335	-1.70686	-1.77143	-1.7351	-1.81382	-1.59453	-1.73889	-1.49515	-1.51987	-1.4997
TKT1_m	0	0	0	0	0	0	0	0	0	0	0	0	0	0	0	0	0	0
TKT1_n	0	0	0	0	0	0	0	0	0	0	0	0	0	0	0	0	0	0
TKT2_c	0.0952196	0	0	0.0903435	0	0.0915955	0	0.0933659	0	0.0961606	0	0	0	0.0966067	0	0.0983615	0	0.0974197
TKT2_m	0	0	0	0	0	0	0	0	0	0	0	0	0	0	0	0	0	0
TKT2_n	0	0	0	0	0	0	0	0	0	0	0	0	0	0	0	0	0	0
XYLULOKIN_RXN_c	-4.13821	-2.80867	-3.16747	-2.54324	-3.32508	-1.00577	-2.58914	-1.7064	-3.21602	-3.12143	-3.61418	-3.13958	-3.34861	-3.82487	-3.33357	-3.82493	-2.83094	-3.97571
XYLULOKIN_RXN_n	0	0	0	0	0	0	0	0	0	0	0	0	0	0	0	0	0	0
RC01829	0	0	0	0	0	0	0	0	0	0	0	0	0	0	0	0	0	0
RC01843	0	0	0	0	0	0	0	0	0	0	0	0	0	0	0	0	0	0
RC01844	-1.15618	-1.06226	-1.59224	-0.948396	-1.58858	-1.68497	-1.86743	-1.76719	-1.80335	-1.6107	-1.77143	-1.7351	-1.81382	-1.49792	-1.73889	-1.39679	-1.51987	-1.40228
RCC0083	0	0	0	0	0	0	0	0	0	0	0	0	0	0	0	0	0	0
RCC0084	2.27e-06	2.17e-06	2.35e-06	2.15e-06	2.35e-06	2.18e-06	2.29e-06	2.22e-06	2.29e-06	2.29e-06	2.3e-06	2.27e-06	2.29e-06	2.3e-06	2.24e-06	2.34e-06	2.16e-06	2.32e-06
RCC0085	0	0	0	0	0	0	0	0	0	0	0	0	0	0	0	0	0	0
RCC0086	0	0	0	0	0	0	0	0	0	0	0	0	0	0	0	0	0	0
RCC0088	0	0	0	0	0	0	0	0	0	0	0	0	0	0	0	0	0	0
RCC0089	0	0	0	0	0.11085	0	0	0	0	0	0.108618	0	0.108149	0	0.105691	0	0	0
RCC0090	0	0	0	0	0	0	0	0	0	0	0	0	0	0	0	0	0	0
RCC0091	0	0	0	0	0	0	0	0	0.0397416	0	0	0	0	0	0	0	0	0
RCC0092	0	0	0	0	0	0	0	0	0.0397416	0	0	0	0	0	0	0	0	0
RCC0093	0	0	0	0	0	0	0	0	0	0	0	0	0	0	0	0	0	0
RCC0094	0	0	0	0	0	0	0	0	0	0	0	0	0	0	0	0	0	0
RCC0095	0	0	0	0	0	0	0	0	0	0	0	0	0	0	0	0	0	0
RCC0096	0	0	0	0	0	0	0	0	0	0	0	0	0	0	0	0	0	0
RCC0097	0	0	0	0	0	0	0	0	0	0	0	0	0	0	0	0	0	0
RCC0098	0	0	0	0	0	0	0	0	0	0	0	0	0	0	0	0	0	0
RCC0103	0	7.26e-07	0	0	0	0	0	0	0	0	0	3.59e-07	0	0	0	0	0	0
RCC0104	0	0	0	0	0	0	0	0	0	0	0	0	0	0	0	0	0	0
RCC0106	0	5.77883	1.53435	0	0.19586	0	1.44254	-1.65e-13	0.190671	0	0.191917	2.10216	0.191087	0	0.186745	0	1.10643	0
RCC0107	0	5.32964	1.3388	0	0	0	1.25121	0	0	0	0	2.10216	0	0	0	0	0.926152	0
RCC0125	0	0	0	0	0	0	0	0	0	0	0	0	0	0	0	0	0	0
RCC0126	3.47828	0	0	2.9029	3.41383	3.30135	0	2.50262	3.52206	1.59637	3.37301	0	3.00903	1.02257	2.37368	0.917504	0	1.59845
RCC0165	0	0	0	0	0	0	0	0	0	0	0	0	0	0	0	0	0	0
RCC0166	2.27e-06	2.17e-06	2.35e-06	2.15e-06	2.35e-06	2.18e-06	2.29e-06	2.22e-06	2.29e-06	2.29e-06	2.3e-06	2.27e-06	2.29e-06	2.3e-06	2.24e-06	2.34e-06	2.16e-06	2.32e-06
RCC0167	0	0	0	0	0	0	0	0	0	0	0	0	0	0	0	0	0	0
RCC0168	0	0	0	0	0	0	0	0	0	0	0	0	0	0	0	0	0	0
PHEAMINOTRANS_DEG_RXN_c	0	0	0	0	0	0	0	0	0	0	0	0	0	0	0	0	0	0
PHEAMINOTRANS_DEG_RXN_m	0	0	0	0	0	0	0	0	0	0	0	0	0	0	0	0	0	0
RXN909_55_c	0	0	0	0	0	0	0	0	0	0	0	0	0	0	0	0	0	0
RXN909_56_c	0	0	0	0	0	0	0	0	0	0	0	0	0	0	0	0	0	0
RXN909_57_c	0	0	0	0	0	0	0	0	0	0	0	0	0	0	0	0	0	0
RXN909_57_m	0	0	0	0	0	0	0	0	0	0	0	0	0	0	0	0	0	0
FUMAC_c	0	0	0	0	0	0	0	0	0	0	0	0	0	0	0	0	0	0
HGNTOR_c	0	0	0	0	0	0	0	0	0	0	0	0	0	0	0	0	0	0
HGNTOR_n	0	0	0	0	0	0	0	0	0	0	0	0	0	0	0	0	0	0
MACACI_c	0	0	0	0	0	0	0	0	0	0	0	0	0	0	0	0	0	0
RC00698	0	0	0	0	0	0	0	0	0	0	0	0	0	0	0	0	0	0
RC00699	0	0	0	0	0	0	0	0	0	0	0	0	0	0	0	0	0	0
RC01378	0	0	0	0	0	0	0	0	0	0	0	0	0	0	0	0	0	0
RC01795	0.0244013	0.0233627	0.0252535	0.0231517	0.0252927	0.0234726	0.0247072	0.0239263	0.0246226	0.0246425	0.0247835	0.0244428	0.0246763	0.0247568	0.0241156	0.0252064	0.02328	0.0249651
RC01375	0	0	0	0	0	0	0	0	0	0	0	0	0	0	0	0	0	0
TCE5093	0	0	0	0	0	0	0	0	0	0	0	0	0	0	0	0	0	0
2_4_1_198_RXN_c	0	0	0	0	0	0	0	0	0	0	0	0	0	0	0	0	0	0
2_4_1_198_RXN_m	0	0	0	0	0	0	0	0	0	0	0	0	0	0	0	0	0	0
2_4_1_198_RXN_n	0	0	0	0	0	0	0	0	0	0	0	0	0	0	0	0	0	0
3_1_1_69_RXN_c	0	0	0	0	0	0	0	0	0	0	0	0	0	0	0	0	0	0
H3ET_c	0	0	0	0	0	0	0	0	0	0	0	0	0	0	0	0	0	0
H4ET3_c	0	0	0	0	0	0	0	0	0	0	0	0	0	0	0	0	0	0
M4CET3_c	0	0	0	0	0	0	0	0	0	0	0	0	0	0	0	0	0	0
RXN909_113_c	0	0	0	0	0	0	0	0	0	0	0	0	0	0	0	0	0	0
RXN909_150_c	0	0	0	0	0	0	0	0	0	0	0	0	0	0	0	0	0	0
RXN909_151_c	0	0	0	0	0	0	0	0	0	0	0	0	0	0	0	0	0	0
RXN909_154_c	0	0	0	0	0	0	0	0	0	0	0	0	0	0	0	0	0	0
RXN909_155_c	0	0	0	0	0	0	0	0	0	0	0	0	0	0	0	0	0	0
RXN909_266_c	0	0	0	0	0	0	0	0	0	0	0	0	0	0	0	0	0	0
RXN909_323_c	0	0	0	0	0	0	0	0	0	0	0	0	0	0	0	0	0	0
RXN909_58_c	0	0	0	0	0	0	0	0	0	0	0	0	0	0	0	0	0	0
RXN909_67_c	0	0	0	0	0	0	0	0	0	0	0	0	0	0	0	0	0	0
RXN909_78_c	0	0	0	0	0	0	0	0	0	0	0	0	0	0	0	0	0	0
RXN909_79_c	0	0	0	0	0	0	0	0	0	0	0	0	0	0	0	0	0	0
RXN909_80_c	0	0	0	0	0	0	0	0	0	0	0	0	0	0	0	0	0	0
PHOSCHOL_RXN_c	0	0	0	0	0	0	0	0	0	0	0	0	0	0	0	0	0	0
PHOSCHOL_RXN_n	0	0	0	0	0	0	0	0	0	0	0	0	0	0	0	0	0	0
PHOSPHOLIPASE_A1_RXN_c	0	0	0	0	0	0	0	0	0	0	0	0	0	0	0	0	0	0
PHOSPHOLIPASE_A2_RXN_c	0	0	0	0	0	0	0	0	0	0	0	0	0	0	0	0	0	0
PHOSPHOLIPASE_C_RXN_c	0	0	0	0	0	0	0	0	0	0	0	0	0	0	0	0	0	0
PHOSPHOLIPASE_C_RXN_m	0	0	0	0	0	0	0	0	0	0	0	0	0	0	0	0	0	0
PHOSPHOLIPASE_C_RXN_n	0	0	0	0	0	0	0	0	0	0	0	0	0	0	0	0	0	0
RC00078	2.27e-05	2.17e-05	2.35e-05	2.15e-05	2.35e-05	2.18e-05	2.29e-05	2.22e-05	2.29e-05	2.29e-05	2.3e-05	2.27e-05	2.29e-05	2.3e-05	2.24e-05	2.34e-05	2.16e-05	2.32e-05
RC02389	0	0	0	0	0	0	0	0	0	0	0	0	0	0	0	0	0	0
RC05578	1.70203	1.62959	1.76147	1.61487	1.7642	1.63725	1.72337	1.6689	1.71746	1.71885	1.72869	1.70492	1.72121	1.72683	1.68211	1.75819	1.62382	1.74136
RM05578	0.35207	0.337085	0.364366	0.334041	0.364931	0.33867	0.356483	0.345216	0.355263	0.355549	0.357585	0.352669	0.356038	0.357199	0.347949	0.363687	0.335892	0.360205
DMN0078	0	0	0	0	0	0	0	0	0	0	0	0	0	0	0	0	0	0
RC01463	0	0	0	0	0	0	0	0	0	0	0	0	0	0	0	0	0	0
RC03718	0	0	0	0	0	0	0	0	0	0	0	0	0	0	0	0	0	0
RC03719	0	0	0	0	0	0	0	0	0	0	0	0	0	0	0	0	0	0
RC03720	0	0	0	0	0	0	0	0	0	0	0	0	0	0	0	0	0	0
RC04262	0	0	0	0	0	0	0	0	0	0	0	0	0	0	0	0	0	0
RC04807	0	0	0	0	0	0	0	0	0	0	0	0	0	0	0	0	0	0
RC04823	0	0	0	0	0	0	0	0	0	0	0	0	0	0	0	0	0	0
RC04824	0	0	0	0	0	0	0	0	0	0	0	0	0	0	0	0	0	0
RC04826	0	0	0	0	0	0	0	0	0	0	0	0	0	0	0	0	0	0
RC07209	0	0	0	0	0	0	0	0	0	0	0	0	0	0	0	0	0	0
RC07218	0	0	0	0	0	0	0	0	0	0	0	0	0	0	0	0	0	0
RC07296	0	0	0	0	0	0	0	0	0	0	0	0	0	0	0	0	0	0
RC07372	0	0	0	0	0	0	0	0	0	0	0	0	0	0	0	0	0	0
RC08505	0	0	0	0	0	0	0	0	0	0	0	0	0	0	0	0	0	0
RC08723	0	0	0	0	0	0	0	0	0	0	0	0	0	0	0	0	0	0
RC08724	0	0	0	0	0	0	0	0	0	0	0	0	0	0	0	0	0	0
RC08725	0	0	0	0	0	0	0	0	0	0	0	0	0	0	0	0	0	0
RC08733	0	0	0	0	0	0	0	0	0	0	0	0	0	0	0	0	0	0
RC08734	0	0	0	0	0	0	0	0	0	0	0	0	0	0	0	0	0	0
RC08735	0	0	0	0	0	0	0	0	0	0	0	0	0	0	0	0	0	0
RC08759	0	0	0	0	0	0	0	0	0	0	0	0	0	0	0	0	0	0
RC08761	0	0	0	0	0	0	0	0	0	0	0	0	0	0	0	0	0	0
RCC0050	0	0	0	0	0	0	0	0	0	0	0	0	0	0	0	0	0	0
RM04807	0	0	0	0	0	0	0	0	0	0	0	0	0	0	0	0	0	0
RM08505	0	0	0	0	0	0	0	0	0	0	0	0	0	0	0	0	0	0
RM08759	0	0	0	0	0	0	0	0	0	0	0	0	0	0	0	0	0	0
RM08761	0	0	0	0	0	0	0	0	0	0	0	0	0	0	0	0	0	0
RC00233	0	0	0	0	0	0	0	0	0	0	0	0	0	0	0	0	0	0
RC00383	0	0	0	0	0	0	0	0	0	0	0	0	0	0	0	0	0	0
RC01000	0	0	0	0	0	0	0	0	0	0	0	0	0	0	0	0	0	0
RCC0153	0	0	0	0	0	0	0	0	0	0	0	0	0	0	0	0	0	0
RM00383	0	0	0	0	0	0	0	0	0	0	0	0	0	0	0	0	0	0
RM03381	0.256667	0.290029	-0.58	-0.273432	-0.806	-1.63096	-0.706667	-1.53333	-0.290803	-0.97	-0.133333	-0.592556	-0.11	-0.621775	0.19	-0.297699	-0.81083	-0.294849
RM04432	0.0206385	1.34765	0	0.159396	0	0.442548	0	0.52452	0	0.467557	0	0	0	0.166743	0	0.236219	0	0.233957
RM05373	0	0	0	0	0	0	0	0	0	0	0	0	0	0	0	0	0	0
RMC0133	0.0206385	0	0	0.0224138	0	0.303668	0	0.382955	0	0.394418	0.0270465	0	0.0496862	0.0202636	0.346058	0.236219	0	0.233957
RMC0154	0	0	0	0	0	0	0	0	0	0	0	0	0	0	0	0	0	0
RC10306	0	0	0	0	0	0	0	0	0	0	0	0	0	0	0	0	0	0
RCC0163	0	0	0	0	0	0	0	0	0	0	0	0	0	0	0	0	0	0
SNK1002	0	0	0	0	0	0	0	0	0	0	0	0	0	0	0	0	0	0
SNK1003	0	0	0	0	0	0	0	0	0	0	0	0	0	0	0	0	0	0
DMN0020	0	0	0	0	0	0	0	0	0	0	0	0	0	0	0	0	0	0
DMN0072	0.313902	0.300541	0.324865	0.297827	0.325368	0.301955	0.317836	0.307791	0.316748	0.317004	0.318819	0.314435	0.31744	0.318475	0.310227	0.324259	0.299477	0.321155
RC00417	-0.313902	-0.300541	-0.324865	-0.297827	-0.325368	-0.301955	-0.317836	-0.307791	-0.316748	-0.317004	-0.318819	-0.314435	-0.31744	-0.318475	-0.310227	-0.324259	-0.299477	-0.321155
RC01266	-0.313902	-0.300541	-0.324865	-0.297827	-0.325368	-0.301955	-0.317836	-0.307791	-0.316748	-0.317004	-0.318819	-0.314435	-0.31744	-0.318475	-0.310227	-0.324259	-0.299477	-0.321155
RC03421	0.313902	0.300541	0.324865	0.297827	0.325368	0.301955	0.317836	0.307791	0.316748	0.317004	0.318819	0.314435	0.31744	0.318475	0.310227	0.324259	0.299477	0.321155
RC04073	0	0	0	0	0	0	0	0	0	0	0	0	0	0	0	0	0	0
RC08707	-0.313902	-0.300541	-0.324865	-0.297827	-0.325368	-0.301955	-0.317836	-0.307791	-0.316748	-0.317004	-0.318819	-0.314435	-0.31744	-0.318475	-0.310227	-0.324259	-0.299477	-0.321155
RCC0178	0.313902	0.300541	0.324865	0.297827	0.325368	0.301955	0.317836	0.307791	0.316748	0.317004	0.318819	0.314435	0.31744	0.318475	0.310227	0.324259	0.299477	0.321155
RCC0179	0	0	0	0	0	0	0	0	0	0	0	0	0	0	0	0	0	0
RCC0180	0.313902	0.300541	0.324865	0.297827	0.325368	0.301955	0.317836	0.307791	0.316748	0.317004	0.318819	0.314435	0.31744	0.318475	0.310227	0.324259	0.299477	0.321155
PROCOLLAGEN_LYSINE_5_DIOXYGENASE_RXN_c	0.017564	0.0168164	0.0181774	0.0166645	0.0182055	0.0168955	0.0177841	0.017222	0.0177232	0.0177375	0.0178391	0.0175938	0.0177619	0.0178198	0.0173583	0.0181435	0.0167568	0.0179698
RXN909_135_c	0	0	0	0	0	0	0	0	0	0	0	0	0	0	0	0	0	0
PRPPS_c	-8.57333	-8.39667	-8.22667	-8.375	-8.256	-8	-8.10667	-8.09333	-8.11667	-8.32667	-8.23333	-8.3	-8.16	-8.44333	-8.17667	-8.65	-7.79	-8.48
PRPPS_n	0	0	0	0	0	0	0	0	0	0	0	0	0	0	0	0	0	0
CYTDK1_c	0	0.169388	0	0	0	0	0	0	0	0	0	0	0	0	0	0	0	0
RXN909_251_c	1.27056	0	2.48471	0.737019	3.93702	2.32472	3.56565	2.27473	3.1832	1.34	2.9036	1.08653	3.15548	1.29184	2.98095	2.04928	3.08294	2.85619
RXN909_251_n	0	0	0	0	0	0	0	0	0	0	0	0	0	0	0	0	0	0
RXN909_252_c	0	0	0	0	0	0	0	0	0	0	0	0	0	0	0	0	0	0
[truncated: 1,302 more rows]

## Sheet: Supp Table 4. MetabolomicsDataN
	OEA093_41-fem	OEA117_41-fem	OEA136_41-fem	OEA066_49-fem	OEA079_49-fem	OEA098_49-fem	OEA068_65-fem	OEA101_65-fem	OEA123_65-fem	OEA070_73-fem	OEA083_73-fem	OEA105_73-fem	OEA072_89-fem	OEA127_89-fem	OEA129_89-fem	OEA088_97-fem	OEA133_97-fem	OEA140_97-fem	OEA073_113-fem	OEA091_113-fem	OEA074_137-fem	OEA141_137-fem	OEA143_257-fem	OEA145_257-fem	OEA092_41-gem	OEA116_41-gem	OEA135_41-gem	OEA078_49-gem	OEA097_49-gem	OEA107_49-gem	OEA080_65-gem	OEA100_65-gem	OEA122_65-gem	OEA082_73-gem	OEA104_73-gem	OEA085_89-gem	OEA113_89-gem	OEA128_89-gem	OEA087_97-gem	OEA115_97-gem	OEA132_97-gem	OEA090_113-gem	OEA106_113-gem	OEA094_137-gem	OEA110_137-gem	OEA142_257-gem	OEA144_257-gem
Pyruvate (87.0 / 43.0)	-1.2733	-1.44448	-0.934518	-0.851827	-1.44085	-1.09142	-1.02716	-0.666898	-1.57041	-0.92964	-1.12984	-0.959363	-1.79718	-1.93403	-1.02795	-1.73039	-1.86052	-0.938607	-1.36037	-1.6949	-0.862832	-1.71711	-0.107138	0.217674	-0.715952	-1.06864	-0.233269	-0.745793	-0.759135	-1.12078	-0.553864	-0.68921	-1.60399	-1.53871	-0.874898	-1.61736	-1.63503	-1.71154	0.153241	-1.24835	-1.7391	-1.31189	-0.746121	-1.73622	-1.51283	-0.28893	0.262505
lactate (89.0 / 43.0)	0.415658	0.314381	0.429925	0.676844	0.4301	0.549104	0.468003	0.62532	0.56296	0.544161	0.611546	0.62976	0.506576	0.508511	0.496349	0.356708	0.435399	0.531637	0.59152	0.503746	0.652872	0.47728	1.02101	1.12375	0.0798681	0.108908	0.252923	0.321125	0.404324	0.330624	0.288349	0.617233	0.469324	0.47107	0.477322	0.404827	0.460232	0.364441	0.791062	0.55805	0.395842	0.386719	0.568051	0.439391	0.23392	1.05601	1.11871
Oxalacetate (131.0 / 113.0)	0.967595	0.996905	0.916541	0.731439	0.928567	0.849828	0.535359	0.84109	0.879802	0.687134	0.739381	0.844841	0.561205	0.629453	0.531162	0.686987	0.508936	0.671241	0.46437	0.455292	0.27745	0.47781	-1.37538	-0.367002	0.862387	0.860078	0.878979	0.868125	0.732416	0.946193	0.983503	0.738274	0.89615	0.718431	0.890527	0.755581	0.79392	0.195548	0.606158	0.650627	0.175671	0.781791	0.801052	0.378546	0.572722	-1.44926	-1.30423
PEP (167.0 / 79.0)	-0.426465	-0.969547	-0.709276	0.871984	-0.841261	1.24338	-0.915735	1.23015	-0.851042	-0.571032	1.13666	1.36827	-0.855864	-0.515985	-0.830264	-1.112	-0.789328	-0.856365	-0.521748	-0.980825	-1.05793	-0.815338	-1.2914	-1.23294	-0.738375	-1.33355	-0.593807	-1.48036	1.08425	1.04363	-0.925778	1.01605	-0.705518	0.207291	1.18607	-0.467506	-0.981176	-0.595402	-1.13275	-0.380333	-0.753449	-0.737386	1.17651	-0.66153	-0.941674	-1.16779	-0.838508
DHAP (167.0 / 79.0 (2))	-1.28722	-0.129636	-1.43987	0.0649645	-1.50257	0.424266	-1.52853	0.427439	-1.50621	-1.37492	0.341461	0.538665	-1.44748	-1.26309	-1.55962	-0.336482	-1.54186	-1.53754	-1.27452	-1.58537	-1.59213	-1.43254	0.123437	-1.52953	-1.36465	-0.161986	-1.39807	0.0560174	0.211675	0.114428	-1.57388	0.153805	-1.40904	-0.597066	0.350243	-1.20637	-1.55693	-1.4261	-1.65118	-1.16422	-1.548	-1.40484	0.359917	-1.28271	-1.56526	-1.52089	-1.44582
D-GA3P (167.0 / 97.0)	-0.252893	-0.406921	-0.383683	-0.197437	-0.750984	-0.197376	-0.253057	-0.177363	-0.413772	-0.294316	-0.121741	-0.0746103	-0.164997	0.000743664	-0.146128	-0.411223	-0.0825218	-0.117276	-0.104117	-0.922756	-0.15286	0.0552464	-0.143739	-0.771523	-0.334202	-0.326795	-0.2748	-0.511581	-0.132902	-0.0728249	-0.333132	0.0856113	-0.138882	-0.0728028	0.113392	-0.221654	-0.131657	-0.0097353	-0.982126	0.0239719	0.0130904	-0.326829	-0.208215	-0.358422	-0.36994	-0.257186	-0.523863
Glucose (179.0 / 89.0)	1.11816	1.08747	0.975686	1.08548	1.31172	1.13789	1.38564	1.15697	1.33444	1.3806	1.15142	1.17185	1.45402	1.31899	1.43944	1.53875	1.43064	1.44013	1.46208	1.60901	1.55149	1.51146	-0.461733	0.285578	1.03826	0.970993	1.0153	1.26623	1.14175	1.06616	1.31542	1.17919	1.26959	1.2853	1.0366	1.45134	1.39479	1.33693	1.54268	1.38077	1.34908	1.51609	1.19696	1.53729	1.56069	1.5596	1.71083
G1P/G6P/F6P/F1P (259.0 / 97.0)	1.52163	0.932454	0.989829	1.76015	1.17928	1.92943	1.59641	2.26439	1.43521	1.57902	2.0297	2.40273	1.52537	1.68881	1.62923	1.41504	1.63439	1.42404	1.75715	1.52579	1.52419	1.74855	1.04221	0.748617	0.922412	0.638083	0.81158	0.834671	2.34695	1.78634	1.22493	2.32997	1.30942	1.70956	2.4662	1.61342	1.39187	1.62915	1.26109	1.699	1.66727	1.55304	2.3252	1.59918	1.5138	1.42322	1.54285
3HBA (103.0 / 59.0)	-0.470703	-0.548964	-0.0760151	-0.276648	-0.325588	-0.332575	-0.1204	-0.251603	-0.30769	-0.121001	-0.124401	-0.183018	-0.00862026	-0.110833	-0.0857449	-0.200997	-0.0795243	-0.0322853	0.0369766	-0.0532064	0.197705	-0.0756505	1.40347	0.189862	-0.244923	-0.598986	-0.198032	-0.219635	-0.494172	-0.537815	-0.367002	-0.325291	-0.467644	-0.288107	-0.403102	-0.3347	-0.326926	0.187675	-0.381028	-0.205326	0.205544	-0.337773	-0.274493	0.337418	-0.357917	1.08629	0.783135
Maleic Acid (115.0 / 71.0 (2))	0.074368	0.242767	0.21305	-0.0094009	0.262251	0.178307	0.0842881	0.0490954	0.00673226	0.108409	-0.148431	0.0868649	0.077349	0.0471138	0.0120019	0.181872	-0.102772	-0.0870741	0.135511	0.200887	0.033044	0.0753976	0.836061	0.172273	0.693175	0.298071	0.167628	0.711444	0.406838	0.340706	0.266326	0.216393	0.160505	0.201093	0.096068	0.00960043	0.121322	0.100652	-0.00862726	-0.0378303	-0.311393	-0.135875	-0.0127469	0.183165	0.0729423	0.254431	0.25128
Succinate (117.0 / 73.0)	0.272407	0.17033	0.170996	0.0625452	0.256579	-0.259843	0.0739011	-0.484044	0.0476787	-0.0997193	-0.15897	-0.275485	-0.00130512	-0.0876589	-0.0742292	0.0425458	-0.022705	-0.080715	-0.0271351	0.0407316	0.107728	-0.113767	0.298157	1.54045	0.52721	0.240314	0.326249	0.514903	-0.208572	0.0116509	0.133688	-0.21959	0.247644	0.0984436	-0.183848	0.0826701	0.0152361	-0.022151	0.748224	0.111413	-0.0590407	-0.0537271	-0.070551	-0.0364148	0.0877755	0.566091	0.972763
Malate (133.0 / 115.0)	1.35053	0.917722	0.796895	1.68483	0.840304	1.42427	1.62696	1.1911	1.35256	1.5021	1.7225	1.29061	1.66423	1.77445	1.71621	1.20209	1.69257	1.50606	1.71363	1.67699	1.80673	1.80899	1.3003	1.84117	0.908119	0.797597	0.749732	1.0123	1.2429	1.36154	0.730209	1.16349	1.13425	1.59212	1.19023	1.70149	1.39904	1.65452	1.59347	1.66936	1.61101	1.64535	1.38889	1.78382	1.76045	1.50244	1.95138
Aconitate (173.0 / 85.0)	-0.229471	-0.165327	-0.256349	-0.445593	-0.260845	-0.438005	-0.358893	-0.473271	-0.287494	-0.389343	-0.59942	-0.571015	-0.398384	-0.446834	-0.429579	-0.507793	-0.409047	-0.453889	-0.505912	-0.490396	-0.678269	-0.714425	-1.10158	-0.811452	-0.397257	-0.297689	-0.275684	-0.508638	-0.573126	-0.525117	-0.294096	-0.540335	-0.341597	-0.396288	-0.518933	-0.388046	-0.37799	-0.329332	-0.384651	-0.369274	-0.302756	-0.413664	-0.623745	-0.578429	-0.481987	-0.721691	-0.885121
Glycine (76.0 / 30.1)	-0.961715	-1.03169	-1.12191	-0.971936	-1.05041	-0.995272	-0.909022	-0.943118	-1.00614	-0.950589	-0.908959	-0.807858	-0.907649	-1.01211	-0.895756	-1.04802	-0.870095	-0.969509	-0.9661	-1.02647	-0.953989	-1.10139	-1.08172	-0.997481	-1.29766	-1.08455	-1.06192	-1.32668	-1.3403	-1.11917	-1.07683	-1.00032	-1.05913	-0.952395	-0.961144	-0.974081	-0.987505	-0.886297	-0.980731	-0.902816	-0.821931	-0.995166	-0.965855	-1.09356	-1.00977	-1.18138	-1.28937
Alanine (90.0 / 44.0 (2))	0.736432	0.703412	0.737946	0.772094	0.798792	0.77166	0.769989	0.771424	0.787946	0.760065	0.754195	0.767902	0.75697	0.768068	0.771413	0.747095	0.76121	0.763474	0.768349	0.773438	0.859303	0.74212	0.590411	0.780929	0.592464	0.565964	0.642556	0.629208	0.600947	0.676675	0.762091	0.712667	0.763787	0.768743	0.756386	0.743953	0.822182	0.754755	0.816659	0.769726	0.730397	0.738351	0.752849	0.752378	0.757641	0.759434	0.791992
Cadaverine (103.0 / 86.0)	-1.53053	-1.41722	-0.9261	-1.22384	-1.51469	-1.74101	-1.42972	-1.83256	-1.58303	-1.6881	-1.36869	-1.45528	-0.949793	-1.01821	-0.683827	-1.32663	-0.60212	-0.665093	-0.921619	-0.84369	0.122708	-0.33736	0.432206	0.469336	-1.0769	-1.36617	-0.759158	-1.18821	-0.392631	-1.23365	-1.48322	-1.61489	-1.33036	-1.47734	-1.65451	-1.33264	-1.02041	-1.12894	-0.130888	-1.15569	-1.06372	-0.787322	-1.39235	-0.604359	-0.434644	0.128828	0.278309
Serine (106.0 / 60.0 (2))	0.769586	0.780738	0.769245	0.675005	0.799621	0.66055	0.7451	0.619212	0.798547	0.702534	0.602189	0.6377	0.647657	0.626091	0.673875	0.648294	0.6487	0.664337	0.554581	0.586384	0.570318	0.554918	0.43043	0.663644	0.688913	0.674937	0.70269	0.737164	0.476673	0.728712	0.751424	0.539343	0.759652	0.66808	0.618716	0.660809	0.710829	0.700846	0.705764	0.64624	0.680687	0.634681	0.582458	0.617216	0.639457	0.587706	0.516841
Proline (116.0 / 70.0)	1.09421	1.21758	1.18164	0.551142	1.17741	0.260782	0.904199	0.0199626	1.08885	0.785998	0.252435	0.0218407	0.648115	0.587297	0.65734	0.640865	0.614552	0.697113	0.474902	0.473387	0.462423	0.37939	0.495421	1.04775	1.15414	1.17867	1.17355	1.14557	0.0697572	0.511436	0.928451	-0.00925637	1.02269	0.607894	-0.0154271	0.623189	0.76887	0.70575	0.842845	0.629357	0.730887	0.600928	-0.043591	0.488	0.513069	0.609183	0.623515
Valine (118.0 / 72.0)	1.02497	0.966796	0.896182	0.529132	0.950601	-0.0464743	0.930503	-0.139703	1.00346	0.95631	0.312795	-0.0409739	0.956027	0.832846	0.941728	0.896097	0.942067	0.911612	0.873822	0.869393	0.650491	0.472734	0.160271	0.544282	0.77128	0.791765	0.843798	0.736538	-0.315861	0.439439	1.07681	-0.211217	0.988077	0.82442	-0.0734367	1.00267	1.03526	1.05505	1.02581	0.967256	1.11178	1.04338	-0.00996583	0.861836	0.985357	0.716047	0.415437
Threonine (120.0 / 74.0 (2))	0.915696	0.864069	0.825912	0.820826	0.918219	0.781516	0.94243	0.748425	0.939016	0.916203	0.78326	0.810924	0.891053	0.796764	0.907457	0.825725	0.880699	0.869694	0.761553	0.793615	0.621511	0.537993	0.327693	0.637576	0.741654	0.741701	0.797528	0.775567	0.535578	0.81505	0.899551	0.68878	0.896467	0.890043	0.762702	0.884826	0.898969	0.953051	0.875043	0.87604	0.936769	0.836842	0.724583	0.763763	0.825442	0.655772	0.465851
Leucine (132.0 / 86.0)	1.43661	1.54094	1.55417	1.27064	1.53726	1.29267	1.3218	1.26077	1.40644	1.35448	1.23349	1.23588	1.32294	1.25219	1.29206	1.36802	1.28113	1.34312	1.22308	1.29759	1.13355	1.04243	0.666506	1.10411	1.53033	1.44244	1.45642	1.56514	1.23766	1.40371	1.50308	1.24881	1.45964	1.35782	1.27689	1.34921	1.40315	1.34118	1.37642	1.2744	1.25811	1.34017	1.20995	1.32626	1.31882	1.17321	1.02957
iso-Leucine (132.0 / 86.0 (2))	1.13533	1.12838	1.08859	0.910288	1.16181	0.572326	1.1045	0.637587	1.15373	1.13229	0.882379	0.72307	1.1601	0.985657	1.09338	1.13728	1.09198	1.14648	0.996675	1.08292	0.816467	0.67157	0.0635751	0.507073	1.05369	1.00572	1.02567	1.08812	0.32082	1.00686	1.2433	0.577548	1.18309	1.15653	0.678181	1.16677	1.18799	1.15688	1.16706	1.05436	1.09888	1.15601	0.63906	1.05403	1.09524	0.824705	0.474719
Asparagine (133.0 / 74.0)	0.349053	0.360075	0.292689	0.188133	0.30872	0.31636	-0.00692746	0.298921	0.250594	0.0787316	0.217299	0.361016	0.024171	0.021528	0.00181314	0.100608	0.00161066	0.103854	-0.0831455	-0.124686	-0.297497	-0.192382	0.727653	-1.08363	0.210922	0.302758	0.287208	0.169473	0.103677	0.227705	0.317059	0.21704	0.281589	0.123559	0.35218	0.156499	0.211305	-0.334255	0.0336768	0.106651	-0.294493	0.167059	0.293075	-0.203781	0.0169696	0.204974	-1.89442
Tyramine (138.0 / 121.0)	0.283893	0.646821	0.699939	0.23276	0.621533	0.130319	0.081385	-0.17203	0.236518	0.232855	-0.0191435	-0.128597	0.195434	0.248688	0.0596606	0.510355	0.125981	0.258975	0.140383	0.29623	0.347058	0.476851	1.10211	0.63318	0.84382	0.646325	0.54196	1.0345	0.306537	0.684049	0.721625	-0.136075	0.479852	0.317345	0.000548249	0.287917	0.423028	0.147309	0.245449	0.0609141	-0.0510536	0.337191	-0.217736	0.353801	0.253264	0.508251	0.509325
Glutamine (147.0 / 84.0)	1.22044	1.17352	1.17088	1.01343	1.21505	0.654854	1.15195	0.600509	1.18102	1.14364	0.665948	0.546468	1.07567	1.03628	1.09173	1.04153	1.04836	1.04006	0.981367	1.00198	0.783617	0.907985	-1.0169	0.318106	1.08643	1.05667	0.974238	1.13957	0.748803	1.11182	1.22931	0.746807	1.1925	1.16251	0.823246	1.17353	1.16519	0.72771	0.887062	1.13926	0.830673	1.10997	0.641079	0.831898	1.07966	-1.16681	-0.682838
Lysine (147.0 / 84.0 (2))	1.70152	1.76067	1.76772	1.55056	1.80252	1.49252	1.6212	1.45632	1.72033	1.63203	1.4335	1.39427	1.55918	1.5381	1.55251	1.56682	1.52478	1.57735	1.45187	1.5342	1.34979	1.32391	1.00466	1.23251	1.73946	1.65372	1.68281	1.75228	1.4259	1.5256	1.71121	1.3736	1.72696	1.58127	1.36097	1.5866	1.63015	1.58591	1.61269	1.52355	1.5294	1.5461	1.29721	1.49203	1.50676	1.3526	1.15777
Glutamic acid (148.0 / 84.0)	1.10265	1.03832	1.00114	1.22565	1.11972	1.31451	1.11828	1.26381	1.15789	1.09914	1.29275	1.27325	1.04511	1.0837	1.07286	1.04667	1.06829	1.03886	1.05154	1.07922	0.986725	1.11502	0.227824	1.09465	1.05063	1.05851	1.18492	1.14162	1.2905	1.267	1.10844	1.24528	1.11918	1.11785	1.25826	1.09644	1.02633	1.30126	1.19602	1.077	1.23663	1.08125	1.23725	1.20544	1.11187	1.05003	1.00488
Methionine (150.0 / 61.0)	0.55604	0.527721	0.493131	0.326188	0.486233	0.313253	0.432879	0.344273	0.459816	0.362753	0.27964	0.331115	0.337336	0.211659	0.336011	0.187046	0.343737	0.274556	0.212753	0.23319	-0.0159007	-0.244836	-0.427992	-0.00857021	0.374827	0.419785	0.465928	0.321052	0.173758	0.330438	0.403601	0.366022	0.431467	0.417611	0.381724	0.370958	0.37157	0.441537	0.414844	0.428705	0.454809	0.325451	0.290312	0.172477	0.277118	-0.0974454	-0.406233
Histidine (156.0 / 110.0)	1.59568	1.57492	1.54	1.231	1.55851	1.246	1.61602	1.31411	1.63027	1.53421	1.22676	1.23472	1.52653	1.42032	1.579	1.4051	1.51859	1.48891	1.43848	1.43761	1.34078	1.2549	1.11895	1.29754	1.49812	1.44653	1.49646	1.45358	1.15392	1.16845	1.52869	1.2204	1.58745	1.40414	1.23275	1.50757	1.53067	1.58782	1.58453	1.49012	1.60529	1.50166	1.28791	1.44705	1.49396	1.33286	1.20661
Phenylalanine (166.0 / 120.0)	1.87442	1.93738	1.94856	1.6346	1.93375	1.62019	1.70668	1.57926	1.81758	1.71614	1.55986	1.5313	1.65877	1.59187	1.62813	1.6792	1.62006	1.67666	1.52261	1.61415	1.41267	1.38678	1.11644	1.46825	1.9168	1.84199	1.87507	1.95905	1.58766	1.72116	1.84078	1.57748	1.85525	1.71438	1.58485	1.68149	1.71923	1.69659	1.74628	1.61913	1.62028	1.63866	1.48265	1.56698	1.57702	1.39205	1.19206
1/3-Methylhistidine (170.0 / 96.0)	-1.21433	-1.39616	-1.352	-1.19823	-1.2922	-1.21576	-1.18017	-1.26379	-1.39868	-1.31361	-1.31884	-1.25932	-1.23367	-1.02656	-1.1248	-1.3375	-1.1609	-1.26185	-0.998959	-1.19162	-0.702021	-0.702925	-0.344262	-0.131898	-1.609	-1.36877	-1.34789	-1.66503	-1.44019	-1.41708	-1.51008	-1.27742	-1.37301	-1.31311	-1.2435	-1.22047	-1.32077	-1.27953	-1.31218	-1.16924	-1.13014	-1.12039	-0.970018	-1.06789	-0.877269	-0.452596	-0.374974
Arginine (175.0 / 70.0)	1.98733	2.11688	2.17986	1.83934	2.16048	1.79798	1.88639	1.75743	2.0237	1.92156	1.69492	1.6446	1.86135	1.83594	1.82371	1.9446	1.81171	1.89114	1.76264	1.88635	1.72384	1.79124	1.57706	1.65314	2.19148	2.0049	2.01292	2.24709	1.80417	1.97345	2.09803	1.68187	2.06523	1.91293	1.66241	1.89375	1.93506	1.87117	1.92386	1.76287	1.74327	1.87614	1.57424	1.85798	1.79375	1.81896	1.6864
Tyrosine (182.1 / 136.0)	1.13399	1.16628	1.15371	0.824548	1.15001	0.58101	1.0335	0.473577	1.09456	1.0295	0.738936	0.532195	0.995674	0.938999	0.986727	0.989212	0.989834	1.00345	0.899141	0.945137	0.775099	0.74551	0.453587	0.830816	1.08827	1.06459	1.07815	1.09488	0.444793	0.879321	1.143	0.500104	1.12237	1.0379	0.600835	1.03653	1.085	1.0516	1.04974	1.00708	1.05859	1.00452	0.537281	0.905281	0.973977	0.658076	0.502144
Cystine (241.1 / 120.0)	-1.42665	-0.891411	-1.28573	-1.81734	-0.978071	-1.36929	-1.19406	-1.62448	-0.965532	-1.08449	-1.43176	-1.13644	-1.4129	-1.24586	-1.39739	-1.32387	-1.35212	-1.37089	-1.54408	-1.38757	-1.94967	-1.59971	-0.889558	-1.90889	-1.40391	-1.09912	-1.32752	-1.45063	-0.960635	-1.66275	-1.20842	-1.12653	-1.17561	-0.870461	-0.856958	-0.856449	-1.15359	-1.1245	-1.61112	-1.1579	-1.07644	-1.28187	-1.11869	-1.2747	-1.16393	-1.6286	-2.05173
2-Hydroxyisovaleric Acid (117.0 / 71.0)	-0.856223	-0.817481	-0.911136	-0.808989	-0.781129	-0.79253	-0.605128	-0.765707	-0.812543	-0.596789	-0.768819	-0.780482	-0.525708	-0.494174	-0.57147	-0.609571	-0.50507	-0.699772	-0.429461	-0.573026	-0.653696	-0.627722	-0.133418	-0.184765	-0.606657	-0.794144	-0.762117	-0.604018	-0.746836	-0.660202	-0.632226	-0.627359	-0.729923	-0.585465	-0.752283	-0.649546	-0.619268	-0.554486	-0.533519	-0.549425	-0.499596	-0.614461	-0.784167	-0.531869	-0.409485	-0.349236	-0.383791
3-Methyl-2-Oxovaleric Acid (129.0 / 101.0)	-0.964708	-1.09114	-1.10236	-0.515891	-1.02857	-0.569289	-0.954838	-0.691399	-1.07513	-0.824926	-0.724665	-0.716369	-1.02758	-0.886063	-0.967989	-0.902827	-0.958811	-0.920768	-1.07655	-0.853719	-1.02044	-0.945028	-0.438148	-0.84263	-0.55725	-0.640907	-1.08848	-0.497536	-0.747069	-0.870192	-1.16908	-0.623782	-1.14168	-0.779318	-0.730754	-0.74951	-1.03213	-0.910897	-0.620365	-0.88208	-0.984837	-0.907084	-0.662389	-0.878496	-1.17688	-0.995799	-0.345081
Aminoisobutyrate (104.0 / 86.0)	-1.89867	-2.17128	-2.15762	-1.57228	-2.03617	-1.48657	-1.59827	-1.51555	-1.81569	-1.97318	-1.51906	-1.22158	-1.87848	-1.91079	-1.6932	-2.17394	-1.70951	-1.67863	-1.8208	-1.74217	-1.40546	-1.74249	-2.18464	-0.965181	-2.29845	-2.02995	-1.5916	-2.28392	-2.07044	-1.91511	-2.14637	-1.4403	-1.77929	-1.87052	-1.40973	-1.87111	-1.87577	-1.65073	-1.18372	-1.74227	-1.54409	-1.86126	-1.36158	-1.80755	-1.55611	-1.48412	-1.34951
Betaine (118.0 / 58.0)	1.22671	1.36111	1.4899	1.24344	1.40367	1.2124	1.23024	1.2406	1.25946	1.33576	1.29298	1.18904	1.31545	1.39043	1.27909	1.57158	1.3103	1.37203	1.37671	1.45335	1.5593	1.68434	2.36218	1.84155	1.52166	1.37474	1.38623	1.71888	1.37509	1.61438	1.60928	1.15379	1.40467	1.41272	1.25391	1.42753	1.47736	1.31227	1.39481	1.30232	1.23996	1.4717	1.2356	1.53933	1.46067	1.67736	1.75504
Homoserine (120.0 / 74.0)	0.757512	0.68644	0.651514	0.663964	0.735445	0.635916	0.787572	0.576208	0.784164	0.758824	0.638644	0.659135	0.723508	0.631816	0.750379	0.64256	0.734809	0.700793	0.611478	0.626828	0.447064	0.363389	0.0996844	0.454881	0.561369	0.57212	0.643414	0.588105	0.341319	0.630683	0.726158	0.534538	0.747003	0.724379	0.620425	0.73571	0.73139	0.819734	0.708848	0.721474	0.817052	0.666721	0.580464	0.59142	0.661011	0.478802	0.295856
Creatine (132.0 / 90.0)	-1.96199	-2.02138	-1.88136	-1.09864	-1.88435	-1.84381	-1.98481	-1.73315	-2.05204	-2.15315	-1.82006	-1.75286	-1.86249	-1.79105	-1.81797	-1.6847	-2.0176	-1.97123	-2.10821	-1.99201	-2.04439	-1.80551	-1.64359	-1.59002	-1.56693	-1.50455	-1.77908	-1.86572	-1.48512	-1.55747	-1.95924	-1.57198	-1.96754	-1.6863	-1.63441	-1.72958	-1.90803	-1.8502	-2.00693	-1.65562	-1.77498	-1.90614	-1.82159	-1.94789	-1.77315	-1.76186	-1.43905
Aspartic Acid (134.0 / 74.0)	0.406802	0.254942	0.117177	0.412463	0.411779	0.0154957	0.6766	-0.0683784	0.561406	0.554785	0.225937	-0.0307898	0.530712	0.443754	0.556311	0.30858	0.533457	0.428078	0.358772	0.390932	0.0562058	0.191818	-0.417584	0.198845	0.204349	0.267367	0.326287	0.317565	-0.115869	0.368005	0.386812	-0.081547	0.436006	0.504828	-0.125537	0.49131	0.439727	0.649996	0.182337	0.540325	0.676674	0.38294	-0.118587	0.344125	0.393597	-0.0192777	-0.414848
Carnitine (162.0 / 85.0)	0.3773	0.0750958	0.143012	0.583648	0.163949	0.438545	0.592483	0.583569	0.455169	0.591544	0.680571	0.653322	0.649989	0.864332	0.780348	0.669422	0.835397	0.688895	0.905057	0.752801	0.970282	1.10679	1.29059	1.04042	-0.0418278	-0.0718675	0.0631093	-0.121631	0.253182	0.339315	0.313551	0.458215	0.392744	0.528657	0.53303	0.639739	0.628735	0.589549	0.544164	0.790905	0.720998	0.694076	0.756644	0.765607	0.810669	0.975305	1.10502
Quinolinic Acid (168.0 / 150.0)	-0.956984	-0.567707	-0.574571	-0.894576	-0.634936	-1.01415	-1.08082	-1.29874	-0.980669	-1.01975	-1.16991	-1.16842	-1.01279	-0.967061	-1.12922	-0.799623	-1.05956	-1.00258	-1.06438	-0.930809	-0.887316	-0.809911	-0.31777	-0.656365	-0.484601	-0.516436	-0.701529	-0.31207	-0.854755	-0.554894	-0.567244	-1.21966	-0.770757	-0.841421	-1.07543	-0.899476	-0.788887	-1.03513	-0.964207	-1.11328	-1.17543	-0.853849	-1.29736	-0.909998	-0.934482	-0.811183	-0.786548
Glycerate (105.0 / 75.0)	-0.727783	-0.878699	-0.67024	-0.192393	-0.730771	0.00471142	-0.360856	-0.154232	-0.576939	-0.350201	-0.0075391	0.244447	-0.296275	-0.29942	-0.295034	-0.341277	-0.261057	-0.351221	-0.458688	-0.263921	-0.236681	-0.356527	-0.0778686	0.0480816	-0.886719	-1.25911	-0.801076	-0.813663	-0.516488	-0.479231	-0.6198	-0.480176	-0.565763	-0.508669	-0.408601	-0.426842	-0.53619	-0.784261	-0.337328	-0.554619	-0.627564	-0.505078	-0.275449	-0.451059	-0.303126	-0.277104	-0.13034
N-AcetylGlycine (116.0 / 74.0)	-1.282	-1.12083	-1.23103	-1.43618	-1.17842	-1.62135	-1.40574	-1.61665	-1.39128	-1.46556	-1.53598	-1.62409	-1.47795	-1.52407	-1.54799	-1.3636	-1.54858	-1.47722	-1.54528	-1.37121	-1.32679	-1.46872	-1.06728	-0.865114	-1.06757	-1.02303	-1.19991	-1.07424	-1.774	-1.28014	-1.16729	-1.84159	-1.33238	-1.40111	-1.59023	-1.5203	-1.42473	-1.72445	-1.39708	-1.57171	-1.77066	-1.47189	-1.87459	-1.6411	-1.67116	-1.55724	-1.23358
Citraconic Acid (129.0 / 85.0)	-0.0620817	0.109315	0.110849	-0.0815624	0.116241	0.103734	-0.083322	0.00607544	-0.0305804	-0.0153134	-0.183056	-0.00903734	-0.0560761	-0.0434426	-0.116493	0.105628	-0.188266	-0.156929	-0.0510586	0.0653035	0.00422559	0.0222483	0.608056	0.147944	0.43169	0.155703	0.0552638	0.578834	0.244013	0.248812	0.133525	0.11403	0.0737753	0.00791092	0.0195694	-0.0949884	-0.0121619	-0.0666223	-0.113241	-0.212009	-0.33517	-0.211016	-0.0912355	0.05026	-0.0317381	0.145195	0.152303
D-Leucic Acid (131.0 / 85.0)	-0.00517881	-0.152039	-0.232111	0.355349	-0.169479	0.0597613	0.141927	0.140002	0.0545897	0.184664	0.418906	0.260196	0.151974	0.050414	0.287176	-0.110111	0.229923	0.0844394	0.17896	0.154343	0.143004	-0.197146	0.308771	0.726179	-0.104774	-0.243293	-0.313864	-0.0219803	-0.188629	-0.208127	-0.286944	0.0465703	-0.286724	0.0651224	-0.173656	-0.187982	-0.220305	-0.0935627	0.218191	-3.34e-05	0.0213379	-0.200742	0.0135438	-0.0485765	-0.145871	0.29625	0.361082
Glutaric Acid (131.0 / 87.0)	-0.264506	-0.402035	-0.380494	-0.0482636	-0.301377	-0.312806	-0.0755404	-0.532406	-0.443579	-0.214255	-0.19638	-0.307967	-0.0985531	-0.188221	-0.141721	-0.284001	-0.156435	-0.229674	-0.0714245	-0.0398442	-0.0346778	-0.255117	-0.240532	-0.552511	-0.14055	-0.458522	-0.441603	-0.315499	-0.444687	-0.32885	-0.226803	-0.281947	-0.176357	-0.044902	-0.299141	-0.185818	-0.147183	-0.223682	-0.122457	-0.0525302	-0.203808	-0.17509	-0.44851	-0.237956	-0.141228	-0.436806	-0.250463
2-Hydroxyglutarate (147.0 / 129.0)	0.486053	0.398334	0.457767	0.861986	0.445391	0.767911	0.521459	0.647412	0.430077	0.635397	0.66273	0.583468	0.424251	0.547323	0.44961	0.613091	0.466893	0.557094	0.368964	0.585043	0.461802	0.545312	0.165124	0.640942	0.275158	0.0478446	0.352994	0.185642	0.673961	0.574547	0.2722	0.66665	0.306216	0.606188	0.538333	0.664852	0.414588	0.495912	0.862841	0.538719	0.403314	0.531347	0.626747	0.574892	0.214326	0.517309	1.2401
2-Aminoadipate (160.0 / 116.0)	0.596961	0.366401	0.38495	0.822442	0.732466	0.503	0.831624	0.236097	0.75737	0.806059	0.789209	0.135416	0.75879	0.777632	0.76014	0.617234	0.737428	0.654272	0.697872	0.785162	0.586215	0.53736	-0.930216	-0.748398	0.0987035	0.0128464	0.121797	0.178588	0.401218	0.497344	0.831448	0.292984	0.722664	0.904301	0.292846	0.76024	0.80699	0.652392	0.573139	0.906992	0.714368	0.669914	0.376459	0.398861	0.504375	-0.356963	-0.754061
Pentothenate (218.1 / 88.0)	0.294571	0.0282783	0.0589047	0.530246	0.107655	0.420896	0.407532	0.536573	0.351381	0.438269	0.625428	0.485694	0.461648	0.572038	0.590958	0.450842	0.636847	0.415646	0.771272	0.659447	0.80787	0.922003	1.36402	1.19452	-0.195097	-0.226408	-0.0968065	-0.292646	0.165882	0.180253	0.24341	0.459232	0.269789	0.442322	0.389635	0.483545	0.407626	0.539147	0.347393	0.593015	0.616182	0.498644	0.694994	0.617043	0.641895	1.1267	1.25908
Cystathionine (221.1 / 134.0)	0.539055	0.249524	0.229674	0.653979	0.522119	0.462301	0.417852	0.227987	0.493062	0.256455	0.390376	0.109511	0.268819	0.203736	0.335559	-0.0646943	0.281282	0.109188	0.116263	0.320704	-0.126606	-0.186293	-1.04947	-0.502867	-0.178091	-0.157552	-0.127154	-0.342222	-0.0299982	0.113862	0.275566	0.129046	0.290148	0.335794	0.0437153	0.215085	0.23249	0.442362	0.0771021	0.313526	0.478959	0.10584	-0.268906	-0.0880115	0.00174831	-0.107357	-0.361774
Tryptophan (205.1 / 146.0)	0.832726	0.768152	0.729393	0.651015	0.753193	0.618301	0.860533	0.70666	0.822874	0.80933	0.693867	0.746644	0.852752	0.716687	0.873909	0.770767	0.87735	0.843383	0.751525	0.774363	0.698329	0.607446	-0.110566	0.531488	0.635501	0.688713	0.722415	0.59185	0.488735	0.611814	0.795054	0.726856	0.813322	0.807806	0.733736	0.80238	0.794217	0.85883	0.778503	0.810014	0.906761	0.77344	0.697235	0.660906	0.754686	0.387163	0.290912
L-Kynurenine (209.1 / 94.0)	-1.45845	-1.83635	-1.94846	-1.32467	-1.7174	-1.58976	-1.5017	-1.48695	-1.57175	-1.71064	-1.09333	-1.57275	-1.73093	-1.81988	-1.68547	-2.09562	-1.65584	-1.89805	-2.09133	-2.12805	-2.38995	-1.49745	-1.18554	-1.42862	-1.26094	-2.1223	-1.95339	-1.23424	-1.79353	-1.2404	-1.52669	-1.38318	-1.51991	-1.1018	-1.27278	-1.35871	-1.58826	-1.20465	-1.95125	-1.44681	-1.08517	-1.92711	-1.49667	-1.99266	-2.09505	-1.41938	-1.60865
Kynurenic Acid (188.0 / 144.0)	-0.480996	-0.695643	-0.313072	-0.417328	-0.289241	-0.631534	-0.554693	-0.677551	-0.741665	-0.476395	-0.77546	-0.662007	-0.510221	-0.384677	-0.550636	-0.466717	-0.52961	-0.48898	-0.55024	-0.473695	-0.399661	-0.270889	0.138601	-0.260183	-0.149618	-0.56403	-0.36942	-0.076893	-0.460922	-0.0573817	-0.569967	-0.685399	-0.440129	-0.269019	-0.549296	-0.387595	-0.527289	-0.215235	-0.576353	-0.462231	-0.427162	-0.539793	-0.679751	-0.169077	-0.577779	0.684629	0.00259439
Xanthurenic Acid (204.1 / 160.0)	-0.0953074	-0.215727	-0.320196	-0.273305	-0.238176	-0.345707	-0.161681	-0.175172	-0.187102	-0.215389	-0.217384	-0.0555171	-0.187957	-0.292185	-0.147192	-0.347081	-0.140751	-0.226862	-0.22652	-0.282028	-0.374489	-0.437013	-1.00654	-0.554629	-0.451528	-0.324601	-0.28922	-0.541758	-0.494513	-0.40566	-0.221599	-0.205332	-0.253007	-0.14909	-0.17182	-0.155072	-0.23157	-0.125597	-0.227386	-0.125784	-0.0441046	-0.198483	-0.192622	-0.383006	-0.259487	-0.68541	-0.736648
Cytidine (244.2 / 112.1)	-0.954634	-0.0613912	-0.541444	-1.76976	-0.725407	-1.13192	-1.02965	-1.32109	-0.935035	-0.933236	-1.27699	-1.416	-1.08536	-1.13516	-1.17752	-0.92043	-1.1647	-1.1472	-1.19186	-0.992231	-1.27859	-1.17409	-2.13305	-2.20338	-0.693555	0.544372	-0.367609	-0.913966	-1.28835	-1.38325	-1.40874	-1.56695	-1.22585	-1.4742	-1.20285	-1.44874	-1.37161	-1.50858	-1.37397	-1.51358	-1.60525	-1.37728	-1.50368	-1.28106	-1.38452	-1.48016	-1.75628
Uridine (245.2 / 113.1)	-0.134337	0.512774	0.300312	-1.09217	0.214805	-0.814322	-0.342754	-0.419632	-0.153603	-0.339983	-0.833337	-0.48907	-0.466703	-0.423102	-0.4436	-0.257995	-0.456175	-0.381729	-0.409849	-0.410262	-0.346732	-0.298736	-1.58214	-1.48437	0.5298	0.886643	0.816808	0.317356	-0.0632431	-0.895178	-0.408706	-0.364435	-0.299226	-0.661151	-0.297133	-0.631694	-0.481644	-0.504173	-0.414425	-0.650419	-0.543059	-0.663503	0.049991	-0.578363	-0.565167	-0.607924	-0.842032
Adenosine (268.2 / 136.1)	-0.33458	0.167038	-0.0688428	-0.782394	-0.37664	-0.18214	-0.584175	-0.631151	-0.429847	-0.513727	-0.98662	-0.715426	-0.353529	-0.484581	-0.309602	-0.528028	-0.239857	-0.483464	-0.379745	-0.298474	0.0297601	-0.306966	0.440526	0.270597	-0.429337	1.27472	-0.0225652	-0.459347	-0.333964	-0.732462	-0.429154	-0.700752	-0.378336	-0.667462	-0.879405	-0.610058	-0.538741	-0.454128	-0.29529	-0.681002	-0.339632	-0.60856	-0.39465	-0.381597	-0.312084	-0.0822978	-0.211152
Inosine (269.2 / 137.1)	1.14102	1.28751	1.16514	0.634453	1.05683	1.35039	0.614228	1.56534	0.907157	0.600333	0.913147	1.23449	0.588572	0.502327	0.588544	0.619837	0.550244	0.551567	0.664421	0.615966	0.75667	0.704074	-0.238222	0.390646	1.21937	1.44724	1.38389	0.972679	1.62125	0.140559	0.567813	1.68086	0.754026	0.364569	1.40706	0.422385	0.557067	0.515379	0.866375	0.44703	0.544655	0.669611	1.62024	0.634136	0.626477	0.756292	0.598984
1-Methyladenosine (282.2 / 150.1)	-0.247044	0.106988	-0.0934852	-1.41828	-0.0861412	-1.98192	-0.272171	-2.03415	-0.370126	-0.571451	-1.71643	-2.09079	-0.354821	-0.654186	-0.452674	-0.419257	-0.368946	-0.420674	-0.699946	-0.377056	-0.281349	-0.601933	-1.3358	-0.687428	0.0069732	0.461944	0.281211	-0.0811742	-0.199222	-1.73123	-0.784987	-2.35584	-0.429952	-1.21646	-2.23139	-0.933535	-0.690989	-0.459051	-0.669251	-1.09771	-0.399958	-0.710956	-0.562096	-0.62973	-0.601582	-0.388464	-0.384748
Guanosine (284.2 / 152.1)	0.679314	1.16731	1.0742	-0.0129786	0.770981	0.372014	0.414369	0.621233	0.583256	0.457553	0.346743	0.219969	0.332127	0.224391	0.307029	0.474626	0.276871	0.314683	0.264844	0.247168	0.136359	0.0741135	-1.03967	-0.650715	1.19186	1.4786	1.35054	1.01949	0.526627	-0.192612	0.524771	0.673655	0.692263	0.216616	0.503101	0.285043	0.400246	0.512186	0.386579	0.255705	0.490834	0.390959	0.653108	0.41968	0.319998	0.234523	-0.204638
8-Oxo-2'-deoxyguanosine (284.2 / 168.1)	-1.22028	-1.66394	-1.61641	-1.19318	-1.53756	-1.33867	-1.49214	-1.10501	-1.54143	-1.41041	-1.00227	-1.02732	-1.51537	-1.21784	-1.46466	-1.48592	-1.43569	-1.53176	-1.26573	-1.47376	-1.45682	-1.23466	-0.990544	-1.77292	-1.07735	-1.83478	-1.65545	-1.04203	-1.27661	-1.60506	-1.54792	-1.15474	-1.56214	-1.28668	-1.1427	-1.28768	-1.45116	-1.37365	-1.61246	-1.2166	-1.27031	-1.34545	-0.82732	-1.39421	-1.45156	-1.43252	-1.52935
GMP (364.1 / 152.0)	1.01348	1.21979	1.2365	1.16711	1.11214	1.30848	0.859292	1.19408	0.896544	1.0407	1.0231	1.09821	0.822786	0.93149	0.782198	0.881179	0.738985	0.778756	0.684359	0.659378	0.028908	0.331474	0.75458	0.22913	1.25936	1.18213	1.27214	1.15908	1.63339	1.59746	1.46341	1.60892	1.18403	1.63464	1.65422	1.57885	1.40034	1.51559	0.847486	1.5701	1.4775	1.42434	1.40988	1.30507	1.25125	0.547035	0.229521
Uracil (111.0 / 42.0)	1.23945	1.08133	1.03153	1.21958	1.08705	1.34248	1.19809	1.21507	1.07943	1.04278	1.29013	1.21826	1.15912	1.14673	1.2078	1.13726	1.22697	1.12006	1.26433	1.22088	1.37319	1.41008	1.78308	1.55269	1.07141	1.07346	1.28268	0.785871	1.27294	0.995882	0.631919	1.10795	0.819964	0.984959	1.13318	0.91124	0.757088	1.00376	1.11795	1.04419	1.08421	0.910977	1.16309	0.971249	0.975289	1.36302	1.54983
Adenine (134.0 / 107.0)	-0.300669	-0.119589	0.0456809	0.309267	-0.447308	0.585931	0.0376951	0.767121	-0.305617	0.011037	0.686097	0.483222	0.120389	0.147526	0.183103	-0.00527433	0.201332	0.194064	0.096862	0.153103	0.31904	0.355399	0.230232	-0.0608958	-0.568832	-0.0995198	-0.484357	-0.398593	1.36322	0.438994	-0.0795168	1.11863	-0.0341846	0.0635445	0.970899	0.0717127	0.0216677	-0.25246	-0.199486	0.0859322	-0.195945	-0.150911	0.865615	0.0653572	0.120958	-0.347433	-0.222018
Hypoxanthine (135.0 / 92.0)	1.60125	0.918699	1.03061	1.73451	1.1649	1.46623	1.59209	1.52606	1.44402	1.48287	1.73194	1.62063	1.6563	1.64804	1.67765	1.55836	1.67152	1.60435	1.75306	1.70551	1.90302	1.85502	1.43956	1.96013	0.918844	0.720878	1.04876	0.927764	0.847619	1.0573	1.24809	1.14659	1.24727	1.31178	1.32963	1.54993	1.38381	1.36531	1.64924	1.58554	1.55695	1.58019	1.64462	1.55461	1.66054	1.54121	1.92098
Xanthine (151.0 / 108.0)	1.90717	1.45156	1.50074	1.81568	1.6974	1.61951	1.84279	1.67415	1.81521	1.78201	1.82588	1.67857	1.85311	1.88446	1.87192	1.81468	1.85867	1.81574	1.85568	1.81055	1.794	1.86563	1.70163	1.81004	1.61449	1.25459	1.56438	1.45509	1.45446	1.70047	1.7071	1.46084	1.80389	1.75607	1.48923	1.78697	1.74402	1.83722	1.90656	1.76587	1.88772	1.83155	1.6652	1.83002	1.81191	1.73579	1.81572
Allantoin (157.0 / 114.0)	-1.19404	-1.29991	-1.46918	-1.0101	-0.748815	-0.86752	-0.52307	-0.508127	-0.52264	-0.260967	-0.565078	-0.588292	-0.516201	-0.407118	-0.555265	-0.00672066	-0.493524	-0.467681	-0.160405	0.263973	0.205935	0.282995	0.262871	0.376955	-1.60597	-1.31393	-1.4476	-0.910882	-0.580604	-1.07589	-0.26676	-0.336344	-0.444533	-0.412448	-0.527695	-0.167788	-0.585177	0.107714	-0.264101	-0.604662	0.113247	-0.189343	0.161953	0.0583371	0.143054	0.0866456	0.41017
Urate (167.0 / 124.0)	1.30419	1.18295	1.28245	1.32736	0.882836	1.29737	1.29432	1.27336	1.19951	1.29379	1.37684	1.29405	1.3695	1.57479	1.3788	1.18475	1.39792	1.46302	1.40001	0.597315	1.39887	1.70111	1.72365	0.86458	1.43049	1.17368	1.29049	1.3197	1.46525	1.56519	1.2697	1.45412	1.48935	1.43842	1.45732	1.29371	1.42395	1.48957	0.572199	1.48372	1.44412	1.1793	1.20325	1.25794	1.1383	1.41299	1.2048
Xanthosine (283.1 / 151.0)	-0.508906	-1.09454	-1.16667	-0.929797	-0.702794	-1.06988	-0.653603	-1.2217	-0.629161	-0.812824	-0.810615	-0.94307	-0.572128	-0.780633	-0.633127	-0.787768	-0.508913	-0.808559	-0.647014	-0.585297	-0.530393	-0.753352	0.500261	0.406464	-1.04345	-0.436427	-0.868244	-1.36198	-1.42402	-0.292366	-1.12325	-1.24838	-0.87383	-0.81872	-1.34821	-0.951847	-0.982236	-0.729294	-0.59216	-0.889607	-0.613729	-0.68912	-1.07783	-0.819313	-0.903125	-0.232309	0.184331
CMP (322.0 / 97.0)	-1.52724	-1.5022	-1.68391	-1.48962	-1.72401	-0.913134	-1.53029	-1.09685	-1.56162	-1.42755	-1.31057	-1.05525	-1.48867	-1.43571	-1.40574	-1.45003	-1.35911	-1.47773	-1.2997	-1.68442	-2.25495	-1.87096	-1.02393	-1.28212	-1.75645	-1.14047	-1.65898	-1.92569	-1.3001	-1.22599	-1.43917	-1.15015	-1.68163	-1.48787	-1.02822	-1.29374	-1.3056	-1.39518	-1.99951	-1.04865	-1.27014	-1.13416	-1.08869	-1.29497	-1.35717	-2.02516	-1.39112
cGMP (344.0 / 150.0)	-0.326975	0.547077	0.514777	-1.65935	0.129667	-2.10716	-0.747548	-1.50015	-0.354328	-0.805565	-1.95263	-1.76531	-1.25923	-1.41181	-1.34972	-1.18958	-1.47505	-1.42563	-1.78423	-1.45701	-1.46894	-1.75291	-1.10237	-1.13703	0.680169	0.920698	0.681745	0.500535	-1.745	-1.82943	-0.485935	-1.33935	-0.41357	-1.66273	-1.55048	-1.56481	-1.24082	-1.31178	-0.659441	-1.86607	-1.43078	-1.51512	-1.78704	-1.18871	-1.57702	-1.14393	-0.942281
AMP (346.1 / 79.0)	1.15753	1.18697	1.26921	1.32376	1.25118	1.27349	1.56069	1.10351	1.38694	1.60503	1.24412	1.16697	1.51206	1.63332	1.59383	1.50844	1.5114	1.51871	1.56112	1.53819	1.18246	1.5066	1.37112	1.11078	1.26595	1.10648	1.24566	1.13869	1.22051	1.50324	1.40507	1.21365	1.28259	1.66689	1.23003	1.69039	1.55477	1.65554	1.10159	1.65904	1.62094	1.64114	1.08151	1.61154	1.61256	1.24107	1.17573
IMP (347.1 / 79.0)	0.419546	0.341631	0.423485	0.706872	0.374712	0.569548	0.662763	0.403444	0.489911	0.708174	0.474976	0.429911	0.635283	0.766435	0.707295	0.56045	0.690587	0.593762	0.726605	0.6306	0.287036	0.608051	0.412008	0.200163	0.389366	0.257513	0.376436	0.199735	0.597692	0.77151	0.49849	0.520161	0.462434	0.852666	0.562346	0.874955	0.698238	0.812774	0.261877	0.865532	0.801862	0.814426	0.373193	0.73675	0.738445	0.296534	0.373487
PRPP (389.0 / 79.0)	-0.953028	-1.15245	-1.11764	-1.40487	-1.06643	-1.23932	-0.725106	-1.43922	-0.723196	-0.828668	-1.25047	-1.16517	-1.12944	-1.03906	-1.01893	-1.44543	-1.12413	-1.179	-1.05775	-1.31491	-1.33874	-1.27863	-1.37754	-1.51159	-1.17781	-1.27032	-1.22771	-0.627431	-1.25817	-1.26708	-0.988087	-1.01016	-0.853554	-0.788049	-1.07876	-0.867684	-1.02641	-0.974782	-0.79956	-0.605123	-0.833218	-0.894542	-1.08628	-1.17147	-1.09056	-1.51487	-1.24698
Choline (104.0 / 60.0)	1.38335	1.33296	1.43438	1.48735	1.46638	1.6886	1.50926	1.67697	1.47053	1.47898	1.67847	1.6333	1.56114	1.60222	1.5559	1.67639	1.55824	1.61312	1.57584	1.67164	1.84961	1.90161	2.5332	1.99969	1.39942	1.19604	1.29667	1.49748	1.75761	1.70808	1.64563	1.61668	1.55474	1.55839	1.66662	1.57307	1.59794	1.5323	1.59733	1.47438	1.49271	1.64383	1.66501	1.76235	1.71108	1.94685	2.05433
4-Pyridoxic acid (182.1 / 138.0)	-0.927575	-1.12829	-0.447413	-0.943483	-0.965128	-1.03557	-0.590735	-1.02044	-0.825853	-0.938019	-0.756673	-0.843567	-0.535305	-0.658886	-0.413227	-0.809689	-0.357826	-0.548689	-0.670676	-0.63535	-0.819429	-0.772345	-0.217834	-0.551375	-1.37568	-1.18184	-1.43063	-0.969701	-1.09277	-0.889587	-0.58365	-1.04968	-0.747965	-0.652012	-0.88907	-0.669371	-0.717926	-0.55928	-0.900083	-0.60631	-0.441704	-0.725134	-0.887754	-0.732197	-0.644556	-1.08478	-0.641007
4-Hydroxybutyrate (105.0 / 77.0)	0.262919	0.5603	1.17635	0.381375	0.621994	0.422734	0.294842	0.789271	0.454753	0.813742	0.719293	0.829596	0.781926	0.770263	0.28503	1.11334	0.289219	0.883418	0.701039	0.983601	0.911326	0.557144	1.09203	1.08365	1.31506	1.14719	1.02382	1.57916	1.13796	0.645251	1.20208	0.793649	1.1478	0.397963	0.852594	0.375905	0.499868	0.728597	0.361287	0.655919	0.539903	0.387072	0.644544	0.954977	0.927503	1.16862	0.687476
Glycerol-3-P (171.0 / 79.0)	-0.42577	-0.558346	-0.517361	-0.926275	-0.487236	-1.15297	-0.36438	-1.13307	-0.424692	-0.527915	-0.913859	-0.853433	-0.45473	-0.579581	-0.497469	-0.626565	-0.488833	-0.544163	-0.538801	-0.590799	-0.420398	-0.66481	-0.758432	-0.708234	-0.595108	-0.587831	-0.638343	-0.731037	-1.23315	-0.914956	-0.527331	-1.29899	-0.473033	-0.597506	-1.15056	-0.606973	-0.540638	-0.486553	-0.671128	-0.601824	-0.473355	-0.60265	-1.11653	-0.552224	-0.518103	-0.678585	-0.714301
13-HODE (295.1 / 195.0)	-0.960507	-1.0594	-0.904223	-0.813643	-0.933464	-0.682938	-0.687113	-0.459064	-0.839715	-0.855417	-0.517968	-0.447253	-0.65151	-0.742531	-0.7686	-0.804676	-0.687111	-0.816726	-0.876416	-0.750371	-0.645614	-0.746117	-0.867234	-0.711476	-0.805364	-1.07672	-0.943318	-0.893009	-0.500655	-0.702546	-0.802324	-0.433763	-0.800187	-0.676977	-0.406758	-0.797979	-0.580699	-0.676069	-0.811045	-0.854008	-0.674463	-0.804559	-0.624803	-0.806593	-0.719435	-0.794799	-0.649385
Arachidonate (303.3 / 59.0)	-0.0223098	0.0424812	0.0472815	-0.0301417	0.0872056	0.133944	-0.0373292	0.0815788	-0.036506	-0.0532489	-0.0488851	0.0778275	0.0270949	0.113613	-0.0230939	0.0655589	-0.0501504	0.0794005	-0.0998926	-0.0199705	0.190533	0.245069	0.682457	0.385389	0.0631	-0.0151904	0.0748888	0.104768	0.246535	0.242669	0.209044	0.141168	0.170898	0.118381	0.203769	0.101608	0.197523	-0.00778391	0.0319851	-0.0202613	-0.033096	0.0679533	0.0172318	0.0596416	0.0228714	0.124691	0.105551
12-HETE (319.2 / 179.0)	-1.8548	-1.70216	-1.5379	-1.6958	-1.66897	-1.61774	-2.05305	-1.66338	-1.8456	-1.82523	-1.73035	-1.46965	-1.95434	-1.69212	-1.9447	-1.74603	-2.01251	-1.86928	-1.84553	-1.72686	-1.8037	-1.7913	-1.57699	-1.74576	-1.51311	-1.43518	-1.54362	-1.38744	-1.5167	-1.60042	-1.5139	-1.51265	-1.67481	-1.9339	-1.4713	-1.80345	-1.85635	-1.8579	-1.90537	-1.85378	-1.92372	-2.00566	-1.72033	-1.80932	-1.81296	-1.77451	-1.98474
Acetylcarnitine (204.1 / 85.0)	0.023328	0.0277046	0.0847916	-0.329947	-0.0505133	-0.170436	0.179799	0.127222	0.239983	0.332679	0.390558	0.188029	0.456593	0.57417	0.527471	0.513238	0.556007	0.704968	0.703274	0.48487	0.77159	0.891938	0.786423	0.424022	-0.313914	-0.137821	-0.160155	-0.546506	-0.613826	-0.238492	0.00214209	-0.169916	-0.023262	-0.0988836	-0.154649	0.126726	0.355722	0.217158	-0.0181125	0.272148	0.227986	0.444069	0.0881388	0.579036	0.459008	0.658884	0.541283
Azelaic Acid (187.0 / 125.0)	-0.836907	-0.447796	-0.756966	-0.754006	-0.580753	-0.577838	-0.85388	-0.637253	-0.673159	-0.896093	-0.936977	-0.69222	-0.926591	-0.801323	-0.965659	-0.857894	-0.967183	-0.624103	-0.7678	-0.800491	-0.828822	-0.329441	-0.320408	-0.657536	-0.557212	-0.538428	-0.665359	-0.185887	-0.416693	-0.350917	-0.478599	-0.593284	-0.746747	-0.844943	-0.670992	-0.857512	-0.780938	-1.02878	-0.848482	-1.04545	-1.10568	-0.782907	-0.797014	-0.773012	-0.869483	-0.782291	-0.794751
Margaric Acid (269.1 / 251.3)	-0.547053	-0.404039	-0.492264	-0.524994	-0.463443	-0.35332	-0.648513	-0.45244	-0.557721	-0.665607	-0.634044	-0.380234	-0.662617	-0.653021	-0.654865	-0.660421	-0.61283	-0.646907	-0.777388	-0.647776	-0.619904	-0.465602	-0.271634	-0.488627	-0.488443	-0.554375	-0.541851	-0.439461	-0.428494	-0.428968	-0.547009	-0.40008	-0.563806	-0.570018	-0.456569	-0.591201	-0.549118	-0.691034	-0.597981	-0.687559	-0.735074	-0.63486	-0.591459	-0.628155	-0.697009	-0.556444	-0.431093
Linolenic Acid (277.1 / 259.0)	-0.127908	-0.0567858	-0.0542868	-0.233698	-0.201285	-0.0476815	-0.357547	-0.156466	-0.28847	-0.358814	-0.382341	-0.21697	-0.37714	-0.410848	-0.388587	-0.318593	-0.396679	-0.390247	-0.495604	-0.390381	-0.346815	-0.349514	-0.345669	-0.420896	-0.152615	-0.194625	-0.207616	-0.312434	-0.1285	-0.0192895	-0.266263	-0.24439	-0.264955	-0.354654	-0.19657	-0.447511	-0.308552	-0.418973	-0.485713	-0.457214	-0.475684	-0.433365	-0.416698	-0.483229	-0.419411	-0.472574	-0.544518
Linoleic Acid (279.1 / 261.0)	0.175474	0.306834	0.243763	0.169114	0.240805	0.295095	0.232401	0.375938	0.293623	0.233069	0.190369	0.305281	0.226955	0.239206	0.172354	0.266017	0.164887	0.227209	0.0535259	0.145683	0.163092	0.185196	0.30681	0.0542913	0.306339	0.180425	0.172561	0.248583	0.310407	0.454642	0.348202	0.290389	0.336306	0.179103	0.319819	0.0994016	0.281038	0.0838448	0.0735679	0.00636716	0.00369586	0.0701404	0.00984328	0.0430119	0.00940981	0.0015171	0.00739813
Glyceraldehyde (89.0 / 59.0)	-0.544943	-0.592398	-0.735657	-0.480969	-0.414632	-0.521265	-0.27052	-0.417337	-0.346772	-0.336482	-0.424257	-0.306798	-0.19594	-0.289942	-0.235238	-0.10855	-0.188771	-0.242582	-0.227142	-0.0766306	-0.138492	-0.222597	0.241167	-1.40408	-0.782459	-0.650546	-0.61309	-0.560488	-0.494306	-0.551357	-0.354657	-0.273282	-0.392904	-0.350308	-0.31021	-0.192636	-0.28193	-0.311943	-0.234535	-0.211372	-0.273698	-0.124168	-0.32365	-0.229379	-0.0469574	-0.203347	-0.118888
[truncated: 16 more rows]

## Sheet: Supp Table 5.MetaboliteCuration
Metabolite	EditedPathway	SIG ( indicates that the metabolite was found to change significantly with age, and those rows that are significant are also highlighted in grey)	INCREASING Of the significant rows, some are marked as INCREASING and others as DECREASING depending on the cluster they fell into.	DECREASING Of the significant rows, some are marked as INCREASING and others as DECREASING depending on the cluster they fell into.	ExtendsLongevityInDrugAge	Extends Longevity In Other Literature (i.e. only relevant if FALSE in DrugAge)	PRO-LONGEVITY WHEN SUPPLEMENTED (GIVE PMID, strain, any other relevant info)
[truncated: 105 more rows]

[truncated: 10 more sheets: Supp Table 6. Comparison others, Supp Table 7. metab_FBA fluxes, Supp table 8. metab_FBA_no0AA,  Supp Table 9. FBA_metab_noGLU, Supp Table 10. Fluxes TCA , Supp table 11  Fluxes GLUT, Supp. Table 12. Model compounds, Supp Table 13 Model reactions, Supp Table 14. RNA-Seq Lib Met, Sheet1]
